# Supplementary material for: Mouse liver assembloids model periportal architecture and biliary fibrosis
Source: Nature. 2025 May 29;644(8076):473–82. doi: 10.1038/s41586-025-09183-9 (PMC12350178; doi:10.1038/s41586-025-09183-9)
Supplement: Supplementary file 6 — Bulk RNA-seq TPM values. TPM values from bulk RNA sequencing for each gene were used for heatmaps in Extended Data Figure 3b (HM-Wnt HepOrg versus freshly isolated hepatocytes); Extended Data Figure 5a (HM-Wnt and MM HepOrg versus freshly isolated hepatocytes); Extended Data Figure 10a (7 days or 2.5 weeks homeostasis and fibrotic-like assembloids). [file 41586_2025_9183_MOESM6_ESM.xlsx]

## Sheet: Suppl.Table 2 -Legend
Supplementary Table 2 – bulk RNA sequencing TPM values
Related to Extended Data Figure 3b - Bulk RNA sequencing analysis of HM-Wnt media HepOrg compared to freshly isolated hepatocytes.
Related to Extended Data Figure 5a - Bulk RNA sequencing analysis of HM-Wnt and MM media HepOrg compared to freshly isolated hepatocytes.
Related to Extended Data Figure 10a - Bulk RNA sequencing analysis of homeostasis and fibrotic-like assembloids after 7 days or 2.5 weeks of culture.
	Name	Sample	Media	Culture time
	HepOrg p2 MM 1 week Rep1	HepOrg	MM	1 week
	HepOrg p2 MM 1 week Rep2	HepOrg	MM	1 week
	HepOrg p2 MM 1 week Rep3	HepOrg	MM	1 week
	HepOrg p2 MM 2 weeks Rep1	HepOrg	MM	2 weeks
	HepOrg p2 MM 2 weeks Rep2	HepOrg	MM	2 weeks
	HepOrg p2 MM 2 weeks Rep3	HepOrg	MM	2 weeks
	HepOrg p2 HMWnt 1 week Rep1	HepOrg	HMWntCM	1 week
	HepOrg p2 HMWnt 1 week Rep2	HepOrg	HMWntCM	1 week
	HepOrg p2 HMWnt 1 week Rep3	HepOrg	HMWntCM	1 week
	HepOrg p2 HMWnt 2 weeks Rep1	HepOrg	HMWntCM	2 weeks
	HepOrg p2 HMWnt 2 weeks Rep2	HepOrg	HMWntCM	2 weeks
	HepOrg p2 HMWnt 2 weeks Rep3	HepOrg	HMWntCM	2 weeks
	Hepatocytes (isolated) WT Rep1	Hepatocytes	n/a	n/a
	Hepatocytes (isolated) WT Rep2	Hepatocytes	n/a	n/a
	Hepatocytes (isolated) WT Rep3	Hepatocytes	n/a	n/a
	Homeostasis assembloid 1 week Rep1	Homeostasis assembloid	MM	1 week
	Homeostasis assembloid 1 week Rep2	Homeostasis assembloid	MM	1 week
	Homeostasis assembloid 1 week Rep3	Homeostasis assembloid	MM	1 week
	Fibrosis-like assembloid 1 week Rep1	Fibrosis-like assembloid	MM	1 week
	Fibrosis-like assembloid 1 week Rep2	Fibrosis-like assembloid	MM	1 week
	Fibrosis-like assembloid 1 week Rep3	Fibrosis-like assembloid	MM	1 week
	Homeostasis assembloid 2.5 weeks Rep1	Homeostasis assembloid	MM	2.5 weeks
	Homeostasis assembloid 2.5 weeks Rep2	Homeostasis assembloid	MM	2.5 weeks
	Homeostasis assembloid 2.5 weeks Rep3	Homeostasis assembloid	MM	2.5 weeks
	Fibrosis-like assembloid 2.5 weeks Rep1	Fibrosis-like assembloid	MM	2.5 weeks
	Fibrosis-like assembloid 2.5 weeks Rep2	Fibrosis-like assembloid	MM	2.5 weeks
	Fibrosis-like assembloid 2.5 weeks Rep3	Fibrosis-like assembloid	MM	2.5 weeks

## Sheet: Suppl. Table 2 - TPM
	HepOrg p2 MM 1 week Rep1	HepOrg p2 MM 1 week Rep2	HepOrg p2 MM 1 week Rep3	HepOrg p2 MM 2 weeks Rep1	HepOrg p2 MM 2 weeks Rep2	HepOrg p2 MM 2 weeks Rep3	HepOrg p2 HMWnt 1 week Rep1	HepOrg p2 HMWnt 1 week Rep2	HepOrg p2 HMWnt 1 week Rep3	HepOrg p2 HMWnt 2 weeks Rep1	HepOrg p2 HMWnt 2 weeks Rep2	HepOrg p2 HMWnt 2 weeks Rep3	Hepatocytes (isolated) WT Rep1	Hepatocytes (isolated) WT Rep2	Hepatocytes (isolated) WT Rep3	Homeostasis assembloid 1 week Rep1	Homeostasis assembloid 1 week Rep2	Homeostasis assembloid 1 week Rep3	Fibrosis-like assembloid 1 week Rep1	Fibrosis-like assembloid 1 week Rep2	Fibrosis-like assembloid 1 week Rep3	Homeostasis assembloid 2.5 weeks Rep1	Homeostasis assembloid 2.5 weeks Rep2	Homeostasis assembloid 2.5 weeks Rep3	Fibrosis-like assembloid 2.5 weeks Rep1	Fibrosis-like assembloid 2.5 weeks Rep2	Fibrosis-like assembloid 2.5 weeks Rep3
	L146551	L146552	L146553	L146554	L146555	L146556	L146557	L146558	L146559	L146560	L146561	L146562	L146571	L146572	L146573	L146576	L146577	L146578	L146579	L146580	L146581	L146582	L146583	L146584	L146585	L146586	L146587	GeneName
ENSMUSG00000051285	4.52987	5.04471	6.06052	5.23558	4.9457	4.83724	4.54428	4.31209	4.08138	4.81323	4.39468	4.49977	10.8309	7.66419	9.40499	4.30191	2.83976	6.25664	4.92623	5.61247	6.42483	5.03033	4.44341	4.57768	5.00236	5.91878	3.33641	Pcmtd1
ENSMUSG00000026312	0	0.0011228	0	0	0	0	0.00127178	0.002884	0.000953851	0	0.0023162	0	0.000790552	0	0	0	0	0	0.000748426	0	0	0.000781938	0.000847738	0	0.000990258	0.00309819	0	Cdh7
ENSMUSG00000039748	0.0542833	0.107628	0.0547368	0.121502	0.00424065	0.0180627	0.176768	0.311007	0.0777179	0.133282	0.160967	0.231502	0.0568346	0.117728	0.00873491	0.0480687	0	0.212174	1.25906	0.162854	5.94655	0.0861969	0.0243783	0.0462486	0.341722	0.838973	0.104278	Exo1
ENSMUSG00000104158	0	0	0	0	0	0	0	0	0	0	0	0	0	0	0	0	0	0	0	0.182269	0	0	0	0	0	0	0	Becn2
ENSMUSG00000057363	0.876611	1.0998	0.998732	0.814111	0.823504	0.995183	1.03232	1.04106	1.00131	1.02388	1.08918	1.3073	0.671006	0.543193	0.524524	0.77744	8.00204	2.08472	2.71916	2.30767	3.95369	1.43724	1.22405	0.947697	2.02109	2.57226	1.45553	Uxs1
ENSMUSG00000047216	0	0	0	0	0.00156349	0	0	0.00254812	0	0	0	0	0	0.00620077	0	0	0	0.00150436	0.00264504	0.00193686	0.0025946	0.0069087	0	0	0	0	0	Cdh19
ENSMUSG00000038702	0.65131	0.968514	0.737529	0.160789	0.179579	0.63742	1.19382	1.09752	1.33097	0.766863	0.587627	2.29274	0.320904	0.296753	0.184949	0.30071	0	0.237583	7.06345	10.2333	19.9667	0.654653	0.559191	0.788838	3.46699	10.7292	4.43559	Dsel
ENSMUSG00000033021	44.6315	39.132	50.7762	44.4202	41.5202	37.9886	39.7316	19.1366	40.2786	41.2972	35.2226	45.2195	30.7343	33.3103	30.6489	41.4764	0	52.9332	64.7549	71.1799	68.9345	42.2563	48.4126	32.0493	46.5555	79.9394	47.4689	Gmppa
ENSMUSG00000055214	0.000760967	0	0	0.00053227	0	0.000633027	0	0	0	0.00121853	0	0	0	0	0	0	0	0.00729287	0	0	0.00147979	0	0.000427183	0	0.001497	0.00468362	0	Pld5
ENSMUSG00000078184	0	0	0	0	0	0	0	0	0	0	0	0	0	0	0	0	0	0	0	0	0	0	0	0	0	0	0	Rbm8a2
ENSMUSG00000033007	0.00996268	0	0	0	0	0.0331507	0	0	0.00629279	0	0.00764028	0	0	0	0	0	0	0.0112329	0.0148127	0	0	0	0	0.00707338	0	0.0204395	0	Asic4
ENSMUSG00000070695	0.00065975	0.000392426	0.000907176	0	0.000773102	0.000658594	0.000666746	0	0.000166689	0.00021129	0	0.000272288	0.000276304	0.000204407	0.000159244	0.000159333	0.00023482	0.000297546	0.0026158	0.00363936	0.00692798	0	0	0.000374732	0.00190356	0.00162426	0.000135791	Cntnap5a
ENSMUSG00000025909	0.0162446	0.02359	0.0228603	0.0142032	0.0187382	0.0181587	0.0224449	0.0198745	0.021323	0.0298735	0.0334804	0.0419023	0.0575353	0.0173009	0.0494715	0.0119533	0.0528495	0.021893	0.0584948	0.0666913	0.0419548	0.0166914	0.0152462	0.0192825	0.0377824	0.0781115	0.0655636	Sntg1
ENSMUSG00000094429	0	0	0	0	0	0	0	0	0	0	0	0	0	0	0	0	0	0	0	0	0	0	0	0	0	0	0	Gm19965
ENSMUSG00000061024	124.967	124.347	191.344	165.303	172.468	194.949	137.909	72.7417	138.107	171.335	200.859	252.838	73.6093	55.2213	86.0406	107.014	0	166.798	263.704	199.304	461.035	143.748	125.55	82.656	163.741	218.326	169.717	Rrs1
ENSMUSG00000102030	0	0	0	0	0	0	0.00778525	0	0.00583902	0.00740137	0	0.00953808	0	0	0	0	0	0	0.0045815	0	0	0	0	0	0.0121238	0.0189656	0	Gm29106
ENSMUSG00000026374	21.5411	21.6959	27.8046	22.1294	23.251	27.1946	22.9663	26.4156	25.7044	23.7902	26.5887	29.5281	14.8568	15.1404	16.8709	21.1703	38.0849	28.1823	52.7251	47.2823	74.1661	24.9472	24.7841	21.5152	31.5383	51.2811	29.1191	Tsn
ENSMUSG00000026377	20.3823	22.9645	33.7108	22.5911	23.6513	25.2803	22.3292	18.1818	21.9696	21.7215	27.0856	34.9442	13.4014	11.1304	18.4458	18.3601	27.9959	36.6283	51.8032	34.3486	92.9536	27.612	24.0667	25.1464	31.2016	40.8991	29.4128	Nifk
ENSMUSG00000025911	11.6124	10.1682	6.05472	12.9003	10.4818	6.36336	5.60238	4.39234	4.69834	5.02311	4.82251	2.83111	26.1491	26.31	23.6107	9.39066	0	5.43659	3.2897	4.05713	2.76699	8.50207	7.01936	6.24747	8.07059	3.72556	5.80107	Adhfe1
ENSMUSG00000067879	0.573781	0.675755	0.700601	0.211908	0.225914	0.733152	0.409771	0.376953	0.382716	0.301362	0.183051	0.388363	0.00480599	0.056887	0.0387782	0.193999	0	0.21737	0.300293	0.539737	0.339198	0.247188	0.319526	0.202059	0.349164	0.470869	0.0236192	Vxn
ENSMUSG00000057335	0.795292	0.92055	2.41925	1.33631	1.0187	1.61884	1.21232	0.644867	1.08325	1.1312	1.00628	1.59224	0.379897	0.229424	0.266313	0.60982	13.5522	1.50283	4.22336	5.25215	2.8598	1.20549	1.40836	0.649818	1.42954	2.65861	1.66127	Cep170
ENSMUSG00000025912	1.2238	1.47422	3.11586	0.558819	0.502136	2.3684	1.68207	1.46335	1.16982	1.08741	1.14739	1.01915	0.026615	0	0.048209	0.763003	0.0646261	0.544563	0.813497	1.00161	1.14401	0.725819	1.13753	0.371275	0.581041	0.804637	0.407351	Mybl1
ENSMUSG00000045210	9.28789	9.68162	15.968	9.32639	9.18147	12.6098	14.5521	9.32362	11.4854	14.2574	12.6928	15.8796	6.00392	5.15765	5.20129	5.69223	0	10.0434	13.0617	13.6047	20.8005	8.77307	8.34319	7.56312	9.6986	12.4133	7.59387	Vcpip1
ENSMUSG00000041763	4.52823	5.11978	5.9006	4.74921	3.82121	5.77964	5.06736	3.56148	4.55548	5.18596	4.87778	7.23589	3.90503	2.85965	4.24633	3.76348	19.7261	5.73285	11.5419	10.8559	21.1242	4.85478	5.0493	4.62314	5.54911	10.8438	6.00131	Tpp2
ENSMUSG00000026504	0.616368	0.619643	0.637434	0.565123	0.640885	0.570995	0.724285	0.669801	0.663856	0.666329	0.661317	0.67955	0.311459	0.297657	0.246558	0.54231	1.73341	0.892018	1.51619	1.8836	2.77422	0.756378	0.857714	0.589238	0.815192	1.36547	0.671831	Sdccag8
ENSMUSG00000047343	0.324995	0.149982	0.169506	0.141097	0.0393965	0.0559354	0.283139	0.064207	0.226515	0.287123	0.240641	0.208132	0.0469338	0	0.0811491	0	0.0398873	0.0126355	0.0333246	0.504315	0.501234	0.058028	0.289391	0.0795664	0.0734875	0.160943	0.0115329	Mettl21c
ENSMUSG00000091844	0.044894	0.0148352	0.0548717	0.0139564	0.00584526	0.0497949	0.0420094	0.0190528	0.189045	0.00798758	0.099461	0.0514677	0.0261134	0	0.0361203	0	0	0.208095	0.217553	0.267923	0.135802	0.0154973	0.00560047	0.0495821	0.03271	0.194444	0	Gm8251
ENSMUSG00000026483	0.727579	0.636705	1.91942	1.10293	1.89124	1.25914	1.27472	0.506924	1.50893	1.13723	1.59456	1.46228	0.0181966	0.134617	0.0667379	0.814655	10.627	2.30782	1.60681	1.27981	4.26763	1.33842	1.5566	0.441975	1.45981	5.00811	1.45361	Niban1
ENSMUSG00000019699	0.0500119	0.0453651	0.0900859	0.0468754	0.0328185	0.0748864	0.100242	0.0897809	0.0758145	0.100104	0.0751731	0.14242	0.00575988	0.018594	0.00724283	0.0277796	1.30655	0.0563882	0.312305	0.399299	0.830548	0.0336648	0.0218986	0.0383485	0.149545	0.380664	0.19918	Akt3
ENSMUSG00000063659	8.94549	11.008	19.1511	7.18771	10.2834	8.68961	16.4262	27.6532	17.8092	20.3985	19.7557	14.0492	2.00063	1.62258	1.93027	4.56345	35.0381	8.60182	5.54178	8.11607	11.1474	5.62869	3.28954	3.27609	5.03062	11.7027	4.4864	Zbtb18
ENSMUSG00000026049	4.61208	5.5269	10.1695	4.26273	4.7697	6.82212	7.16002	7.57232	8.85827	8.24065	8.86258	9.88994	3.31639	1.94643	2.90563	4.02471	29.4969	5.7939	10.7763	7.15383	17.5424	4.85415	4.92473	5.74777	5.60466	7.91859	4.16561	Tex30
ENSMUSG00000043019	3.6685	3.59339	4.671	3.9077	3.36745	3.49447	5.24643	3.0016	3.07074	3.53488	2.97221	3.58607	2.80495	2.13595	2.50896	1.59377	5.6449	2.83534	2.93697	3.25381	4.43171	2.87242	2.24185	2.50568	3.61425	4.43371	3.29555	Edem3
ENSMUSG00000015962	2.93796	4.00727	1.19104	0.765313	0.90817	0.556224	3.78819	4.43064	1.79813	2.0927	2.4551	0.64808	0.0212141	0.00784703	0.0183397	0.366999	0.00901456	1.43353	0.994143	0.63238	2.52169	0.28327	0.34123	1.92048	0.777265	4.63498	0.557779	1700016C15Rik
ENSMUSG00000032666	0.00300587	0.00595973	0.0103329	0.0063075	0.0011741	0.006668	0.0101258	0.0172216	0.00696159	0.0104287	0.00461034	0.0217098	0.0020981	0.0186259	0.0157197	0.0072593	2.33853	0.0220291	0.106267	0.125086	0.150028	0.0124514	0.0033748	0.00853651	0.0670168	0.115115	0.0974407	1700025G04Rik
ENSMUSG00000015961	28.114	30.6948	62.2426	24.4717	28.5891	31.4724	24.7888	25.0357	26.2466	37.1005	29.6346	38.1859	6.39253	7.54463	6.99151	18.2043	23.2725	24.5822	35.5795	28.0322	68.5249	25.3209	22.3662	21.5534	24.1851	46.5218	23.9787	Adss
ENSMUSG00000102483	0.00154419	0	0	0	0	0	0	0	0	0	0	0	0.00808383	0	0.0130452	0	0.00274806	0.000870531	0	0.0134497	0.00150142	0.00159915	0.000866858	0	0.00202519	0.0126723	0	Catspere1
ENSMUSG00000014980	2.43354	2.9083	6.05598	2.6107	3.03534	3.6141	2.99245	2.75144	4.09267	4.70962	5.25528	5.36065	2.39941	2.17403	3.47745	2.07321	0	3.93895	7.28082	5.66739	14.1098	2.65157	2.9166	2.77717	4.06287	8.0097	4.38648	Tsen15
ENSMUSG00000026235	0.0193251	0.0347237	0.0110719	0.00788505	0.00471777	0.0348313	0.048825	0.0384443	0.0488256	0.00644687	0.0284054	0.0697874	0.00252917	0.00623687	0.00680239	0.0097231	17.5151	0.412173	1.35603	0.908222	9.02385	0.163439	0.066899	0.106334	0.573422	2.31938	1.34075	Epha4
ENSMUSG00000032649	0.00751951	0.0351425	0.0236332	0.00751377	0.00251755	0.0107233	0.0217121	0.0307726	0.00949919	0.0120409	0.00823805	0.00443343	0.0517364	0.0732202	0.13742	0.00518855	0	0.00121117	0.00958295	0.0140344	0	0.0333735	0.0482424	0.0183043	0.00986175	0.0132232	0.00331644	Colgalt2
ENSMUSG00000026047	6.45824	7.72619	10.9368	7.70322	8.70586	9.95315	10.0927	12.6677	10.6122	10.9324	13.0932	14.0284	2.66404	2.93369	3.23486	5.28889	82.388	10.7527	26.2508	29.1262	43.1154	8.90071	10.2058	5.12999	10.4186	29.7074	15.3413	Poglut2
ENSMUSG00000091476	0.0295717	0.0374245	0.0372013	0.0545716	0.0479235	0.063855	0.0466295	0.036048	0.0381519	0.0463452	0.0357061	0.0532329	0.0368904	0.0116962	0.0546719	0.0364682	0.030232	0.0340513	0.044903	0.0493212	0.179858	0.0560358	0.0353204	0.0553925	0.0354823	0.118757	0.0459723	Catspere2
ENSMUSG00000004872	0	0	0.00170816	0	0	0	0	0	0	0	0	0	0.00260131	0	0	0	0	0	0	0	0.00483147	0	0	0	0	0	0	Pax3
ENSMUSG00000041684	2.39443	3.07348	3.22263	3.31092	3.14641	2.90144	3.70666	2.96925	3.52604	3.92282	3.5027	3.86526	2.53595	2.37279	2.54451	2.26181	10.8048	4.27583	6.56223	6.02751	12.9818	3.23931	3.19593	2.48287	3.9934	6.01039	3.31398	Bivm
ENSMUSG00000032908	0.06066	0.0499338	0.154903	0.0348529	0.0304637	0.187428	0.087576	0.124122	0.0725249	0.143966	0.109653	0.377763	0.00340238	0	0.00784366	0.00654002	0.00385541	0.0781643	0.636699	0.0440285	0.676165	0.0392619	0.0826991	0.044606	0.237244	1.93343	0.288718	Sgpp2
ENSMUSG00000026502	1.77231	1.97153	2.48853	2.9013	2.46621	3.27472	2.40536	3.29358	3.41003	4.9801	2.39945	6.96992	0.499586	1.07445	0.351686	2.13804	3.99105	3.17225	2.02192	2.46144	2.94274	3.71313	2.28066	3.35148	2.5188	1.96139	3.17252	Desi2
ENSMUSG00000026500	2.60643	2.43482	1.42438	2.33732	3.25003	2.00143	2.47648	2.23359	2.65944	1.2842	2.30636	2.20658	1.88926	2.58826	2.66164	2.62277	0.297336	5.31233	3.9084	4.60826	11.2417	3.49512	3.00137	2.98933	5.60953	5.34738	2.99179	Cox20
ENSMUSG00000026048	3.89435	4.23229	6.29781	3.91197	3.21856	4.6052	6.64918	6.73839	5.75901	5.6101	5.58613	7.66963	2.73066	2.1192	2.31136	3.26945	0.0063234	8.02053	11.3303	13.3645	23.0438	3.86001	3.64228	3.14336	5.80641	9.6299	6.37356	Ercc5
ENSMUSG00000046828	0.0159944	0.035676	0	0	0.0187424	0	0.0404099	0.0458184	0	0.0384173	0	0.0165027	0.00837305	0.0371659	0	0.00965676	0	0	0.0554881	0	0	0	0	0.147625	0.0104882	0	0	Mettl21e
ENSMUSG00000026245	5.39863	6.42731	11.3924	6.74423	7.1349	10.0184	7.56865	5.03483	7.75543	10.0806	10.6833	11.8265	2.9009	4.29474	3.82814	5.21923	26.3063	8.21309	11.1368	8.65351	13.5514	7.08281	7.03782	7.35595	7.65063	9.58072	6.5926	Farsb
ENSMUSG00000090486	0.0393491	0.140431	0.119034	0.099084	0.212105	0.0261867	0.14581	0.0150296	0.00994172	0.0126018	0.0241411	0.0162399	0	0	0	0.247077	0	1.5883	0.00780063	0.0114242	0.780491	0.0814992	0.1237	1.30747	0	0.0484373	1.15814	BC035947
ENSMUSG00000026482	0.573063	0.585371	0.518976	0.415857	0.362878	0.703363	1.02631	0.647904	0.93792	1.51972	0.922863	1.29086	0.0284761	0.195141	0.114019	0.254093	0.00764236	0.642359	0.453095	1.28766	0.331253	0.412605	0.504111	0.437018	0.546309	0.62456	0.86669	Rgl1
ENSMUSG00000055547	0	0	0	0	0	0	0	0	0	0	0	0	0	0	0	0	0	0	0	0	0	0	0	0	0	0	0	Apobec4
ENSMUSG00000012187	0.346114	0.286658	0.319286	0.999025	0.857366	0.656027	0.0737942	0.0167342	0.0387425	0.077171	0.0671978	0	0.0688066	0.0542962	0.0528744	0.756525	0	5.94254	0.13028	0.349797	1.05645	1.02993	1.22973	5.36266	0.775695	0.341563	5.26166	Mogat1
ENSMUSG00000008475	113.728	125.645	154.192	108.874	120.847	141.583	140.545	228.523	151.877	166.823	157.209	190.343	67.1648	57.7758	79.5142	108.031	410.683	161.457	296.916	240.615	651.147	135.045	119.581	111.446	166.159	350.475	156.083	Arpc5
ENSMUSG00000056870	0.000970896	0.00794061	0.00600755	0	0	0.0121149	0.00327064	0.00370839	0.00551928	0.00155468	0.00074457	0.00300526	0.00254132	0.0503853	0.0292932	0.000586189	0	0.0344824	0.0745829	0.186041	0.0651366	0.01106	0.0196211	0.00758256	0.0407462	0.244007	0.116402	Gulp1
ENSMUSG00000039630	18.6883	18.3462	34.498	40.8675	42.1259	55.05	23.4127	43.2128	52.2106	80.0406	36.686	159.146	23.6308	31.9903	30.425	25.1083	52.9917	52.6974	63.9675	70.945	181.652	62.1171	39.3202	24.9765	46.5389	66.0097	50.6323	Hnrnpu
ENSMUSG00000026495	0.106295	0.160321	0.100223	0.152947	0.104984	0.121267	0.0920757	0.142099	0.126606	0.102125	0.0722001	0.0877383	0.192374	0.216415	0.238237	0.119185	0	0.198603	0.439502	0.185163	0.410451	0.220156	0.160258	0.215622	0.310672	0.299074	0.254719	Efcab2
ENSMUSG00000032883	2.52412	2.68913	6.26569	6.65162	9.85742	7.12881	3.84561	3.71789	5.16573	8.03019	6.87565	7.54717	1.26143	3.87691	1.62965	4.32414	0.0042457	13.8988	2.01478	3.87539	19.411	8.78566	6.19819	4.60049	4.08944	4.84077	8.34025	Acsl3
ENSMUSG00000026480	0.061492	0.067377	0.0712029	0.00452754	0	0.102307	0.0109025	0.0247234	0.0327079	0.0414595	0.0446756	0.0667857	0.0406625	0.350954	0.187482	0.0273564	0	0	0.153983	0.0610759	0.673415	0.0402194	0.170782	0.0275739	0.0466899	0.478071	0.136555	Ncf2
ENSMUSG00000026494	0.0272994	0.0133877	0.00838603	0.00812553	0.00850791	0.0111132	0.00782663	0.00499172	0.00990572	0.010231	0.00400895	0.017979	0.00182441	0.00359917	0.00420591	0.0206906	0	0.0173546	0.168114	0.510541	0.128199	0.0192484	0.0169553	0.0441255	0.127215	0.384308	0.274962	Kif26b
ENSMUSG00000025915	0.701309	0.706735	0.98823	0.612975	0.539265	0.738652	0.839561	0.993992	0.69997	0.827863	0.778738	1.31324	0.622614	0.382491	0.456064	0.485712	0.00825164	0.849536	1.86023	1.56494	0.969295	0.91234	0.694982	0.720957	0.97753	0.903717	0.67639	Sgk3
ENSMUSG00000079470	0	0	0	0	0	0	0	0	0	0	0	0	0	0	0	0	0	0	0	0	0	0	0	0	0	0	0	Utp14b
ENSMUSG00000047330	0.36409	0	0.700889	0	0	1.02978	0	0	0.367956	0.174904	0	0.450794	0.114361	0.282011	0.834865	0.0439647	0	1.43678	12.1259	23.9953	5.87652	1.05574	2.33003	0	8.54726	58.5625	11.0158	Kcne4
ENSMUSG00000050711	0.415038	0.552206	0.0600725	0	0.255971	0	0.625479	1.25152	1.04861	0.594637	0.938112	1.98337	0	0.135357	0	0	0	0	1.45069	1.2684	0	0.0904862	0	0	0.229186	0.448155	0	Scg2
ENSMUSG00000055067	0.150634	0.193651	0.235765	0.108306	0.0746982	0.160661	0.208716	0.22741	0.184976	0.185623	0.159404	0.205348	0.112999	0.0736556	0.0957205	0.0878985	0.0029952	0.197592	0.3299	0.393663	0.568667	0.129197	0.145974	0.100974	0.20666	0.413927	0.223218	Smyd3
ENSMUSG00000054702	0.0951332	0.141465	0.0779834	0.0460678	0.0171505	0.015219	0.249599	0.150238	0.0462227	0.108393	0.0841808	0.15101	0.00957735	0.0113364	0.0132475	0.0552286	2.69578	0.142329	0.369934	0.693155	1.7219	0.104203	0.10681	0.103913	0.124766	0.506707	0.109199	Ap1s3
ENSMUSG00000026492	4.76036	5.41604	7.88533	6.05568	5.97668	7.82211	4.3064	3.98365	4.21284	4.60712	5.14504	5.45139	5.25795	4.7812	5.46094	4.92706	0	7.12933	8.83424	7.17615	15.9328	5.36318	5.38133	6.21177	6.41467	8.53218	5.44398	Tfb2m
ENSMUSG00000038949	0.669554	0.768567	0.841916	0.889416	0.60909	0.791503	0.764203	0.243962	0.508239	0.719468	0.646347	0.702954	0.784039	0.473119	0.489084	0.654247	0	0.874115	0.903811	1.09985	0.813765	0.713152	0.908343	0.854841	0.937809	1.52127	0.385319	Cnst
ENSMUSG00000026043	14.4464	4.99704	6.43979	1.1698	2.80435	13.3673	0.972255	0.0178765	4.3082	1.24907	0	2.15696	0.199276	1.45006	0.899975	3.53408	99.2546	13.0658	219.563	707.668	39.087	7.07962	10.9788	6.4642	79.4599	545.026	397.842	Col3a1
ENSMUSG00000046101	1.25688	1.17541	4.89099	1.2851	1.18494	2.6776	2.68075	1.29198	3.60737	4.75505	3.1183	5.6502	0.600195	0.198568	0.348063	0.96308	3.11119	1.39304	2.32932	2.36209	3.2404	1.20943	1.21127	0.773556	1.34019	1.86275	1.08827	Mcmdc2
ENSMUSG00000099032	7.26519	6.13111	12.7929	8.1694	8.10033	11.6539	7.77078	11.738	17.9686	26.0898	14.3874	46.0203	1.42825	0	0.758413	5.6635	0	7.15456	2.96257	9.10025	1.0134	7.23806	6.60812	6.37701	3.87963	3.71061	2.6815	Tcf24
ENSMUSG00000038936	4.05973	5.38378	8.11023	4.58206	4.35284	6.82744	4.98844	6.20734	6.51572	5.31518	5.3702	9.85363	0.69638	0.437414	0.628529	5.15226	28.2514	12.5293	18.3663	18.1627	22.4393	9.12974	7.02371	5.25686	10.2371	18.28	8.73678	Sccpdh
ENSMUSG00000042772	0.845333	0.844315	1.1424	0.77907	0.790755	0.796769	1.11217	0.592407	0.63019	1.12705	0.920943	1.31766	0.484316	0.564839	0.464121	0.387713	0	0.787439	1.63445	1.43252	3.87327	0.695076	0.810593	0.574417	0.706583	2.18833	0.692589	Smg7
ENSMUSG00000087236	0.00238307	0	0	0	0	0	0.0040139	0	0	0	0	0	0	0	0.00287601	0.00287761	0	0.0026869	0.00472424	0	0.0092683	0	0.00802668	0.0033839	0.00625074	0.00488913	0.00245243	Kif28
ENSMUSG00000026042	0.458047	0.19912	0.345389	0.0322972	0.142843	0.643767	0.0699955	0	0.229822	0.0606291	0	0.104812	0.00193377	0.0414871	0.0211756	0.138275	2.00007	1.61597	8.90556	14.8146	4.86486	0.448528	0.460351	0.503547	3.36211	18.0482	9.3943	Col5a2
ENSMUSG00000073643	0.639943	0.714308	1.16587	0.538946	0.517558	0.683877	0.901403	0.511024	0.570172	0.727896	0.744184	0.661945	1.94762	0.239723	1.92204	0.350363	9.29728	4.15835	1.38048	1.67777	2.70831	0.629334	0.392725	2.06919	0.868876	1.54772	2.24113	Wdfy1
ENSMUSG00000025916	0.399792	0.415276	0.424421	0.119259	0.403031	0.347249	0.14359	0.196492	0.141116	0.183582	0.130754	0.188051	0.0369338	0	0.0141909	0.170385	0	0.195552	0.0874142	0.196297	0.154345	0.197878	0.313543	0.21706	0.0501191	0.102527	0.0453781	Ppp1r42
ENSMUSG00000026248	28.6764	32.0064	43.5943	31.246	35.7116	35.007	29.7492	16.0065	32.0686	32.7091	32.508	39.209	21.6395	29.1285	27.9884	27.3946	0	37.9975	51.9555	49.304	73.5564	33.5825	35.2014	23.4599	36.8032	59.9582	29.9627	Mrpl44
ENSMUSG00000026249	2.63847	2.55132	1.95089	0.828246	1.66673	2.80127	1.85969	2.42777	2.6054	1.3808	1.1426	5.74184	3.95943	2.85892	7.12592	1.60589	612.615	10.857	87.9731	85.9638	40.6765	5.37086	3.36953	2.18634	64.3962	82.6338	38.3778	Serpine2
ENSMUSG00000042751	0.00145003	0.00107812	0	0	0	0	0.00366352	0.00553847	0.000915892	0.00116096	0	0.00598447	0.00379546	0.0134777	0.0104998	0.000875472	0	0.0130792	0.0517422	0.0726202	0.200202	0.00300328	0.001628	0.00514752	0.0294763	0.0818096	0.050736	Nmnat2
ENSMUSG00000043230	0	0	0	0	0	0.0300701	0.0101474	0	0	0	0	0.0124321	0	0	0	0	0.0107214	0	0.00597162	0	0	0	0	0	0.0158023	0	0	Fam124b
ENSMUSG00000026491	1.31681	1.52734	2.17556	1.8818	2.10092	2.42677	1.84943	2.32523	1.78633	2.06641	1.96065	3.1061	1.63322	1.65389	1.88991	1.05679	14.8428	2.14024	3.18074	2.78791	8.11538	1.86928	1.5876	1.46135	2.24773	3.28345	1.7721	Ahctf1
ENSMUSG00000025917	25.9465	32.0177	33.8185	31.0541	25.5701	31.3686	26.7598	23.7199	28.6747	26.7474	27.895	33.6722	22.7179	18.6558	26.0487	30.6738	19.9788	43.763	63.5042	55.7969	90.4484	38.6869	38.5129	27.5702	41.5226	54.9608	38.833	Cops5
ENSMUSG00000026479	3.0254	1.72947	8.17092	0.925986	2.00705	3.18871	2.18572	1.19271	2.12118	7.37759	3.37268	10.6997	0.00391545	0.0115865	0.00451324	0.40416	72.8377	5.61001	10.0566	6.40587	37.2993	1.81246	1.32678	0.690334	5.30918	50.4113	4.45467	Lamc2
ENSMUSG00000004364	1.24992	1.25395	2.57693	1.3693	1.7565	2.49126	1.9168	2.44727	1.94536	2.16806	2.29182	2.74192	1.24926	1.18423	1.22884	1.30946	6.78533	2.85765	3.16217	3.37034	6.45813	1.5213	1.47235	1.36527	1.9514	3.76083	1.78265	Cul3
ENSMUSG00000026478	1.28962	1.45266	2.62323	1.09592	1.22562	2.2883	2.03827	2.08137	1.63443	3.10177	2.26355	4.36198	0.492787	0.278686	0.371108	0.884082	0.00372268	2.5602	5.70926	5.141	4.18783	1.48825	1.29173	1.01438	2.38541	10.4845	3.35395	Lamc1
ENSMUSG00000110100	0	0	0	0	0	0	0	0	0	0	0	0	0	0	0.0121269	0	0	0	0.00996009	0	0	0	0	0.0142685	0	0.0824617	0	Gm45261
ENSMUSG00000042708	0.108611	0.0775234	0.131422	0.0668532	0.0407268	0.0867364	0.197573	0.074672	0.054882	0.173917	0.119941	0.0717202	0.0909725	0	0.0157292	0.07869	0	0.0195933	0.0473686	0.170278	0.388619	0.0179962	0.00975531	0.0246759	0.017093	0.0445654	0.0491797	Shcbp1l
ENSMUSG00000041144	0.017831	0.0420784	0.0149241	0.0178949	0.015898	0.0174128	0.0391741	0.0140655	0.0235048	0.0806919	0.0160526	0.0647919	0.040179	0.023419	0.0112275	0.00748915	0	0.0240378	0.0968241	0.0483924	0.182417	0.0409455	0.0208899	0.0121094	0.0371112	0.235399	0.0323119	Dnah7b
ENSMUSG00000042699	1.19083	1.11021	1.10872	1.18022	0.957987	0.900561	1.24495	0.684403	1.00446	1.02815	1.05924	1.49444	1.86433	0.665032	0.986633	0.75729	0.352095	1.14062	2.56793	2.07006	6.38814	0.958735	1.2364	1.17677	1.18478	2.81073	1.51361	Dhx9
ENSMUSG00000042684	0.0253224	0.00753102	0.0174095	0.0212546	0.0207712	0.151668	0	0	0.0639783	0.0121645	0.00776781	0.0418036	0.0556765	0.0941463	0.241427	0.00305774	0	0.0856527	0.351398	1.00353	0.251136	0.0367132	0.0170583	0.0215743	0.26236	0.576664	0.323137	Npl
ENSMUSG00000101337	0.00155929	0.000463741	0.00514577	0	0.000730877	0.00622623	0.00105055	0.00119116	0.00118188	0.00299625	0.00239161	0.0032177	0.000653031	0.00144932	0.000376366	0.000376575	0.00110997	0.00281294	0.00123647	0.00181083	0.021832	0.00161479	0.000700269	0.000885662	0.00368099	0.00447867	0.00128374	Dnah7c
ENSMUSG00000025986	0.720352	0.699589	2.54345	0.583932	0.603641	1.41681	0.764201	0.527889	0.925872	0.947829	0.760127	1.54699	0.125701	0.298442	0.0876096	0.337147	7.57989	0.585534	2.14067	1.73472	6.31448	0.747436	0.575226	0.358801	0.953888	2.76959	0.647935	Slc39a10
ENSMUSG00000056763	1.12846	1.13663	1.66108	0.750531	0.648458	0.992896	1.69765	1.39299	1.21538	1.44598	1.36838	1.36834	1.00857	0.564034	1.00541	0.741011	9.89526	1.32263	1.51051	1.77114	5.30789	1.05252	0.996248	0.653967	0.901263	1.99114	1.44171	Cspp1
ENSMUSG00000042671	0.0327326	0.0262092	0.0207731	0.0246565	0.00590099	0.0335131	0.021205	0.0144259	0.00954236	0.00806375	0	0.0207834	0.0922683	0.0195027	0.0273485	0.051687	0.00448088	0.00283891	0.00499152	0.0292408	0.190957	0.0782254	0.0819811	0.0178768	0.181621	0.0464916	0.150288	Rgs8
ENSMUSG00000026109	0.00207753	0.00370721	0.00685599	0.000581264	0	0.0262692	0.0118975	0.033328	0.0225706	0.0126415	0.00701024	0.0214356	0.000435035	0.00321835	0.00200581	0.0125433	0	0.119931	0.0658965	0.0983164	0.218968	0.0133391	0.00746406	0.0283204	0.03978	0.207147	0.0551603	Tmeff2
ENSMUSG00000026475	124.7	110.374	240.743	242.65	154.274	288.041	21.3915	9.68408	96.4102	48.1228	37.6744	170.639	505.609	35.2047	17.152	153.021	0	202.492	48.4869	68.8491	107.247	183.867	262.643	304.762	198.472	56.884	157.006	Rgs16
ENSMUSG00000045954	1.60973	1.42086	1.96486	1.4812	2.25952	3.25105	1.98637	2.97558	1.66379	1.62653	1.53155	4.22771	0.657931	3.60048	3.26207	0.810774	104.324	2.61082	18.8312	20.6934	20.439	1.4709	2.82209	2.01686	6.19794	16.1947	6.7592	Cavin2
ENSMUSG00000066800	0.136834	0.131661	0.121745	0.0900807	0	0.441922	0.244032	0.0153719	0.284708	0.940887	0.0864184	0.71422	0.0168548	0.174566	0.135996	0.155511	0.0143242	0.190581	0.781874	1.83445	6.37049	0.3751	0.442812	0.285737	0.348357	4.17792	0.704084	Rnasel
ENSMUSG00000067851	2.43197	2.41528	6.11293	2.98171	3.17852	4.80041	3.89377	4.34078	3.91861	4.15698	3.88761	6.11682	1.66517	1.77702	2.04485	2.18813	16.3669	4.49993	5.10544	4.64656	14.7551	3.01653	2.69953	2.70648	3.18786	6.66716	2.81979	Arfgef1
ENSMUSG00000038608	0	0.00137574	0.000636063	0.00064712	0.00216823	0.0169316	0.000779145	0	0.000584367	0	0	0.000954567	0.00920214	0.0752427	0.0290299	0.00167573	0	0	0.00825327	0.0127586	0.0413789	0.000958092	0	0	0	0.0189807	0	Dock10
ENSMUSG00000042501	0.000301331	0.000896174	0	0	0.000353103	0	0.00101509	0.000575475	0.00114199	0.000482518	0.000462176	0.0037309	0.000630988	0	0.000363662	0.000727728	0.00107251	0.0180067	0.0083631	0.0192468	0.00117195	0.000936169	0	0	0.00395193	0.0241103	0.012094	Cpa6
ENSMUSG00000042641	0	0	0.00758582	0.00514513	0	0.00305954	0.00309741	0	0	0	0.00282054	0	0	0	0	0.00222057	0	0	0.00364556	0	0	0	0	0	0	0	0	Rgsl1
ENSMUSG00000045968	0.023496	0.0174695	0.0839998	0	0.0302861	0.0117274	0.0554052	0.0179488	0.0385863	0.030099	0.0144151	0.0242427	0.0344404	0.131033	0.0765615	0.0141859	0	0.0715272	0.0884997	0.00341079	0.0182762	0.0389316	0.0474836	0.0400364	0.0308147	0.0867681	0.00241798	Teddm2
ENSMUSG00000043282	0	0	0	0	0	0	0	0	0	0	0	0	0	0	0	0	0	0	0	0	0	0	0	0	0	0	0	Teddm1b
ENSMUSG00000047053	0	0	0	0	0	0	0	0	0	0	0	0	0	0	0	0	0	0	0	0	0	0	0	0	0	0	0	Teddm1a
ENSMUSG00000026107	11.3179	18.0845	42.0734	10.4758	11.1853	17.5527	13.1558	8.79793	23.6497	24.8321	19.729	37.2041	3.18576	6.51976	4.38141	10.1641	50.7249	15.3366	29.2111	34.3316	37.4373	15.0976	12.143	11.5217	17.5907	22.5782	11.8132	Nabp1
ENSMUSG00000054976	0	0	0.00061839	0.00125828	0	0.0022447	0.000757496	0	0	0	0	0.000928044	0.000470866	0.00209006	0	0	0	0.000507066	0	0.000652847	0.00262364	0	0	0	0	0	0	Nyap2
ENSMUSG00000026473	74.7199	62.7803	166.839	94.8691	85.9308	153.428	95.7645	57.5584	108.467	89.502	41.0714	49.8552	44.2795	99.018	68.8663	92.2257	42.4316	81.4041	28.4737	29.3087	52.5936	105.312	76.5489	134.597	103.36	31.5036	66.8442	Glul
ENSMUSG00000055980	0.412528	0.355309	0.626208	0.22284	0.119655	0.377148	0.687958	0.300314	0.441159	0.549389	0.435391	0.750136	0.667119	0.610585	0.88481	0.21701	0	0.170392	0.467605	0.518802	0.702924	0.359534	0.330174	0.252291	0.516921	0.435742	0.359383	Irs1
ENSMUSG00000022591	0	0	0	0	0	0	0	0	0	0	0	0	0	0	0	0	0	0	0	0	0	0	0	0	0	0	0	Gm9747
ENSMUSG00000066797	0	0	0	0	0	0	0	0	0	0	0	0	0	0	0	0	0	0	0	0	0	0	0	0	0	0	0	Zfp648
ENSMUSG00000048960	0.00460686	0.00570877	0.0110855	0.0102041	0.00314905	0.031936	0.0181056	0.00439904	0.0130944	0.0110654	0.00117765	0.0142598	0.0984775	0.0523351	0.0796904	0.00880791	0	0.0593006	0.142699	0.0551722	0.447182	0.0290226	0.0422404	0.0136284	0.110767	0.270942	0.0458292	Prex2
ENSMUSG00000026142	3.43845	3.10053	8.06244	4.01019	3.49552	5.12742	5.62813	2.76816	6.12576	7.31512	6.77435	7.66928	1.18003	1.19641	1.39587	2.28237	0.0772698	3.48102	4.33948	4.11303	7.12479	2.85766	2.91558	2.13167	3.06771	3.97636	3.07268	Rhbdd1
ENSMUSG00000067158	0.0326928	0.0307042	0.0295747	0.00722132	0.0110897	0.00429415	0.102886	0.0575068	0.02065	0.0523506	0.0501436	0.0266304	0.00630542	0.00533109	0.0031149	0.00623326	0	0.0145504	0.0426387	0.0187336	0.0786321	0.00890959	0.00869339	0.0158816	0.00676994	0.123555	0.00885378	Col4a4
ENSMUSG00000079465	0.032607	0.0406246	0.0302943	0.0123284	0.025817	0.0131959	0.0489838	0.0336606	0.0189258	0.0296345	0.0324402	0.0127299	0.0562841	0.0641643	0.106356	0.0266038	0	0.100356	0.0471702	0.0345409	0.164518	0.0246412	0.0425457	0.0175193	0.0439195	0.186226	0.107017	Col4a3
ENSMUSG00000004110	0	0	0.000994941	0	0.00141316	0.0024077	0.00040625	0	0.000609384	0	0	0.00199087	0.000505058	0.000373638	0.000291083	0.000291245	0	0.000271943	0	0.000350127	0	0.00124889	0	0	0.00158161	0.000494833	0	Cacna1e
ENSMUSG00000056708	8.79754	6.70326	30.5421	20.7492	20.1069	35.6849	17.8184	24.9243	37.4283	87.3767	36.8562	136.607	1.02768	2.42159	0.789717	8.91121	0	22.9535	32.6467	33.9327	80.7319	18.899	14.6935	7.1237	18.9278	36.7694	18.8554	Ier5
ENSMUSG00000026471	5.13851	9.24545	10.2841	5.3636	10.307	11.8654	6.23201	13.9343	10.9498	10.7172	12.1165	16.6665	2.36772	1.90743	2.26576	6.09445	45.495	7.62176	11.9449	15.8654	14.2359	6.04102	8.4519	4.44025	8.22602	15.782	10.2437	Mr1
ENSMUSG00000057715	0.000635962	0.000945692	0.000582978	0.000889668	0.000745227	0	0.000714118	0.00121455	0.000803394	0.00101836	0.000325142	0.00043745	0.00133171	0.000656791	0.000767512	0.000255979	0.000754512	0.000239015	0.00651384	0.00400051	0.0131915	0.00131719	0.000476012	0.000602034	0.00166812	0.010438	0.000436315	A830018L16Rik
ENSMUSG00000026470	1.69715	1.73371	2.81623	2.52889	2.21973	3.23957	2.92336	1.73077	3.73524	4.81551	3.96727	5.54595	1.25089	1.7726	1.57822	1.66909	17.4543	5.32319	6.38105	7.10834	14.7111	3.07946	3.15777	2.23583	4.02598	11.5603	4.24021	Stx6
ENSMUSG00000033722	0	0	0.00512159	0	0	0.0247879	0.00627368	0	0	0.00596433	0	0.00768618	0	0.0115401	0.00449517	0	0	0.00839918	0.114451	0.286569	0.195564	0.0115718	0	0	0.0683889	0.290383	0.893118	BC034090
ENSMUSG00000026150	17.2547	17.6033	26.125	18.3413	16.6168	21.2225	20.8362	14.7108	24.4666	25.827	24.1405	25.2325	8.96708	7.74723	8.32429	14.5717	68.8414	26.3332	30.7167	28.8944	53.6437	17.398	18.7259	14.713	19.6651	37.9049	18.7193	Mff
ENSMUSG00000026149	1.21987	2.48861	0.27725	1.67831	1.27588	0.503197	1.29054	0.847158	2.02499	0.565024	0.726759	1.28985	0.0211109	0.046853	0.012167	0.499124	0	0.716117	0.559607	2.19524	2.39179	0.689068	0.645182	0.730097	2.57827	9.90739	0.944128	Tm4sf20
ENSMUSG00000114299	0	0	0	0	0	0	0	0	0	0	0	0	0	0	0	0	0	0	0	0	5.51409	0	0	0	0	0.581748	0	Gm47791
ENSMUSG00000026469	0.595827	0.642326	0.88399	0.57841	0.663729	0.921396	1.20457	0.983823	1.04358	0.968892	1.08272	1.14976	0.520006	0.473873	0.465522	0.398806	0.0119644	0.688847	0.952939	1.08574	1.50347	0.439495	0.609515	0.507158	0.597363	0.994819	0.803433	Xpr1
ENSMUSG00000018417	3.19528	3.39907	3.40795	3.44715	2.76498	2.639	2.60774	2.09244	2.13405	2.2888	2.29226	2.86238	5.48679	6.19679	6.46103	3.27901	18.5234	3.60427	6.4302	6.00229	5.14549	3.42469	2.6114	3.26106	3.56791	5.22879	3.50052	Myo1b
ENSMUSG00000026490	0.863311	1.16463	1.53354	0.848729	0.95585	1.05286	1.19399	0.99456	1.18594	1.24761	0.973283	1.60299	0.288125	0.379538	0.278864	0.644268	15.0227	1.49509	1.54916	1.76564	2.63619	1.01308	0.852593	0.943112	1.05989	2.28454	1.36283	Cdc42bpa
ENSMUSG00000033701	0.798364	0.929277	2.30619	1.5696	1.57144	2.24899	1.53596	1.04834	2.2283	2.6284	2.54639	2.91675	1.34603	1.39742	1.43717	0.865803	7.85486	1.97166	1.45597	1.94801	3.04765	1.76651	1.85594	1.6935	1.52777	1.90389	1.66896	Acbd6
ENSMUSG00000026468	0.00221967	0	0	0	0	0	0	0.0169563	0	0	0	0	0	0	0	0	0	0	0	0.00322217	0	0	0	0	0	0	0	Lhx4
ENSMUSG00000062939	0.0138894	0.010327	0.0245551	0.0111031	0.00465022	0.00990363	0.0233945	0.00947347	0.0200527	0.017475	0.0152167	0.030709	0.00934858	0.0184427	0.00718391	0.00718791	0.0247178	0.0134231	0.0245845	0.0216028	0.0308681	0.012329	0.0100248	0.0112701	0.00910792	0.0305311	0.00816782	Stat4
ENSMUSG00000033684	48.1888	54.7031	38.5704	52.0952	42.812	37.0525	28.6408	13.1859	24.2441	39.5003	34.5744	33.2691	68.7137	55.391	70.2169	60.4479	16.3293	32.5485	29.1715	36.4563	22.6748	43.1051	42.3867	45.6072	45.7711	49.2234	55.5496	Qsox1
ENSMUSG00000016918	0.183312	0.0534697	0.0174503	0.0216989	0.0247855	0.134897	0.013063	0.00673242	0.0703628	0.0146768	0.00108139	0.0247335	0.00295274	0.0109221	0.00510533	0.0502303	6.03517	0.586664	3.0372	2.73167	1.70421	0.179615	0.0997395	0.151174	2.36159	4.71409	3.43267	Sulf1
ENSMUSG00000033671	0.872605	0.848953	1.29687	0.946704	0.986631	0.83092	1.29308	0.92011	1.02494	1.16837	1.18604	1.11297	0.668691	0.658631	0.773023	0.632214	0.00165202	1.05084	1.31949	1.41764	2.78902	0.823872	0.840046	0.912173	0.902138	1.75406	0.78432	Cep350
ENSMUSG00000026489	29.1107	29.8587	13.8097	29.3745	24.8775	18.8023	10.3493	4.32846	6.15101	6.62038	6.44227	4.46963	56.4948	172.831	97.9395	32.8251	0	27.2307	8.5843	12.2248	7.67592	26.7445	22.9564	31.3911	23.4524	7.22373	25.2004	Coq8a
ENSMUSG00000025938	0.000944425	0.00842631	0.00129861	0.00792712	0	0.00157128	0.0206795	0.0090182	0.00477227	0.00756148	0.018831	0.0487221	0	0	0	0	0.00168071	0.0521769	0.214372	0.11242	0.578511	0.0303192	0.00424136	0.0147517	0.0644074	0.327453	0.197298	Slco5a1
ENSMUSG00000026159	1.49977	1.6992	2.57713	1.43382	1.63983	2.83886	2.30505	2.76839	2.48471	1.99358	1.9569	3.66446	0.6083	0.699692	0.729126	0.9999	8.99634	2.82049	4.10582	4.98473	7.6459	1.88297	1.97424	0.896258	2.40235	4.29268	2.27243	Agfg1
ENSMUSG00000113880	0	0	0.406347	0	0	0.491667	0.995507	1.97531	0	0	0	0	0.154704	0.457795	0	0	0	0	0	0.214494	2.01134	0.459055	0.497684	0	0.193785	0.606288	0	A030005L19Rik
ENSMUSG00000113973	0	0	0	0	0	0	0	0	0	0	0	0	0	0	0	0	0	0	0	0	0	0	0	0	0	0	0	A030014E15Rik
ENSMUSG00000113846	0	0	0	0	0	0	0	0	0	0	0	0	0	0	0	0	0	0	0	0	0	0	0	0	0	0	0	Gm6217
ENSMUSG00000113084	0.286973	0	0	0	0	0	0	0	0	0	0	0	0	0	0	0	0	0	0	0	0	0	0	0	0	0	0	A030003K21Rik
ENSMUSG00000042414	0.112951	0.0387603	0.0716821	0	0.030544	0	0.0292689	0.116152	0	0.0139129	0.0133263	0	0.0272907	0.0134597	0.0419431	0.0104916	0.0463868	0.0293889	0.0602852	0.0504509	0.0337917	0.00899779	0.0195099	0	0.0683696	0.0178255	0.0894144	Prdm14
ENSMUSG00000113925	0	0	0	0	0	0	0	0	0	0	0	0	0	0	0	0	0	0	0	0	0	0	0	0	0	0	0	Gm7544
ENSMUSG00000114011	0	0	0	0	0	0	0	0	0	0	0	0	0	0	0	0	0	0	0	0	0	0	0	0	0	0	0	Gm47955
ENSMUSG00000113097	0	0	0	0	0	0	0	0	0	0	0	0	0	0	0	0	0	0	0	0	0	0	0	0	0	0	0	Gm47959
ENSMUSG00000038496	0.0734978	0.0888006	0.0568471	0.16708	0.199165	0.229278	0.108321	0.184228	0.145074	0.110335	0.133866	0.208543	0.0336666	0	0.0055438	0.122032	0.0735737	0.0362549	0.214002	0.286737	0.0625296	0.152227	0.13925	0.182639	0.192783	0.311001	0.704369	Slc19a3
ENSMUSG00000100190	0	0	0.342231	0	0	0	0	0	0	0	0	0	0	0	0	0	0	0	0	0	0	0	0	0	0.326417	0.255313	0	Krtap28-10
ENSMUSG00000113267	0	0	0.161338	0	0	0	0	0	0	0	0	0	0	0	0	0	0	0	0	0	0	0	0	0	0	0	0	Gm47969
ENSMUSG00000104423	0	0	0	0	0	0	0	0	0	0	0	0	0	0	0	0	0	0	0	0	0	0	0	0	0	0	0	A030005K14Rik
ENSMUSG00000101315	0	0.178524	0	0	0	0	0	0	0	0	0	0	0	0	0.289775	0	0	0	0	0	0	0	0	0	0	0	0	Krtap28-13
ENSMUSG00000026166	2.42948	2.65422	1.77256	1.10977	0.987695	5.52686	1.58672	4.82913	3.6328	4.60483	3.65023	3.06942	0	0	0	1.31715	217.147	51.3744	111.314	4.10254	128.33	9.70437	11.69	4.15384	24.7096	107.112	24.2365	Ccl20
ENSMUSG00000064302	0.919749	0.995476	0.804798	0.759185	0.595364	0.668977	0.887162	0.411922	0.500549	0.613162	0.6061	0.724237	0.417644	0.300307	0.332936	0.470742	0.00189554	1.1475	1.57786	1.73717	2.53319	0.773791	0.831132	0.56869	0.884251	1.72744	0.799636	Clasp1
ENSMUSG00000053161	0	0.00696912	0	0	0	0.00779734	0	0.00447519	0.00592047	0	0.00718824	0.00483557	0	0.00363008	0.00282802	0	0	0.100399	0.00232271	0.0544265	0.00455683	0	0.00263092	0	0.00307322	0.0144227	0	Daw1
ENSMUSG00000026466	4.60209	5.59361	4.25805	3.52732	3.32671	2.79047	3.98899	3.92364	3.34098	5.96958	4.8757	4.10085	3.0506	3.33314	2.34423	2.95447	20.1491	4.46441	5.83903	5.93772	4.6635	4.03862	2.85188	3.54855	3.80654	5.8474	3.54818	Tor1aip1
ENSMUSG00000026380	0.817907	0.702515	1.15899	0.957864	0.670659	1.5166	0.701086	0.544521	0.999061	0.789821	0.84271	1.87677	0.601406	0.419123	0.665596	0.681045	8.99261	1.23427	2.77047	1.53173	2.92606	1.37937	1.01643	0.617645	1.92154	10.6403	1.56349	Tfcp2l1
ENSMUSG00000010609	18.7164	22.4365	8.87667	23.7686	21.5337	14.5255	6.02858	4.98146	6.33835	5.35969	5.86069	5.40283	19.3291	73.3814	42.3513	29.6379	0.936532	19.5142	12.0979	16.1708	7.95808	25.6279	22.698	31.1672	23.3503	12.044	28.2492	Psen2
ENSMUSG00000026163	0.00154605	0.00114951	0.0116923	0.00108141	0.00634088	0.00257224	0	0	0.000976543	0	0.00118565	0.00159519	0.00161872	0.00119751	0	0.000933446	0	0.00348633	0.00536361	0.00448865	0.0766651	0.00080054	0.000867905	0.00109768	0.00101382	0	0.00159105	Sphkap
ENSMUSG00000038855	0.00252537	0.0150212	0.0138898	0.00883205	0	0.0210079	0.00638037	0.00723434	0.00957069	0.00404384	0	0.0208451	0.0105763	0.107583	0.0746697	0.0076236	6.48061	0.0569468	0.155196	0.113644	0.395325	0.020922	0.00708831	0	0.0678959	0.427438	0.292373	Itpkb
ENSMUSG00000053963	0	0	0	0	0	0.00775234	0.00392415	0	0	0	0	0	0	0.00721826	0.0253053	0	0	0	0	0	0	0	0	0	0	0.023899	0	Stum
ENSMUSG00000045658	4.0103	4.73033	3.91358	3.66404	3.31901	2.93329	5.37941	3.29769	3.76436	4.50346	4.41221	3.65918	2.87689	2.80267	3.62297	3.09077	3.29917	2.64227	2.5839	3.46941	1.64573	3.31272	3.22487	3.22093	3.93567	2.58429	4.26271	Pid1
ENSMUSG00000050565	39.2566	47.7527	65.2995	32.1517	29.8806	34.9809	39.0889	39.8614	39.1689	63.1461	52.2185	47.7428	21.8049	23.1641	20.108	22.857	2.14735	29.79	41.2612	43.6249	52.4731	28.3128	27.794	21.2279	28.8536	55.886	27.2967	Tor1aip2
ENSMUSG00000015484	0.00147239	0	0.0364423	0	0	0.00734903	0.01488	0.00562385	0.0074401	0.00235771	0	0.0121535	0	0	0	0.0177794	0	0.078025	0.0145944	0.00641216	0.125982	0	0.0281027	0.0041815	0.00193102	0	0	Fam163a
ENSMUSG00000048402	0.000542599	0.000806858	0.000746089	0.00151812	0	0	0	0	0	0.00347543	0	0.00111969	0.0011362	0	0	0	0	0.00305888	0.0553964	0.249689	0.0453712	0.00112382	0	0	0.0298877	0.182565	0.262444	Gli2
ENSMUSG00000037035	4.56433	5.97802	16.6799	5.99225	14.6056	7.73992	9.34374	18.6071	22.3543	33.1426	24.5562	51.0789	0.0735209	0.353536	0.148305	1.1235	56.2657	11.1832	32.0871	58.5109	16.0107	3.61781	2.93676	4.21281	27.2366	33.9273	48.5797	Inhbb
ENSMUSG00000036766	0.00109467	0.00325561	0.00301041	0.00357319	0.000427582	0.000607084	0.00983358	0.00139372	0.0248916	0.0303833	0.00391763	0.0248482	0.00076408	0	0.000880736	0	0.000649364	0.000411411	0.00470187	0.00370784	0.00212871	0.000755755	0.000409675	0.00207254	0	0.00748612	0.00112653	Dner
ENSMUSG00000005886	0.800788	0.988056	1.20007	0.778502	0.735256	0.847449	1.24892	0.690133	0.85603	1.0096	0.905627	1.24668	1.2847	0.869936	1.07898	0.530609	0.000901958	1.03946	1.22177	1.34345	1.91795	0.697548	0.687963	0.533285	0.727846	1.26337	1.05724	Ncoa2
ENSMUSG00000004451	6.24648	7.40423	13.0712	7.19263	6.86246	11.0073	7.60154	5.41405	8.21379	10.113	8.43145	13.9161	2.30656	2.83504	2.27532	6.43365	44.5206	18.3332	36.2082	30.0903	58.2907	9.52262	10.2154	7.62934	15.6236	47.6271	15.8735	Ralb
ENSMUSG00000098923	62.8364	64.2787	118.527	66.6653	69.8766	81.3898	80.7635	49.3705	101.755	114.26	106.856	143.243	33.5572	28.8105	33.9472	53.6736	58.6891	71.3707	110.899	102.419	166.969	59.046	66.9503	51.1403	76.9891	131.598	74.3434	Tmem185b
ENSMUSG00000026496	6.35418	6.51285	7.55197	7.32253	5.32651	6.53303	6.94893	4.17868	7.19411	7.53825	7.65549	11.0523	8.77402	7.8405	8.3176	5.62228	3.92666	8.85881	12.9107	9.21869	24.9779	6.9847	7.02241	4.96907	7.13053	14.4344	7.55506	Parp1
ENSMUSG00000025935	63.4037	65.8428	114.617	92.5102	103.849	113.331	98.4873	159.29	154.816	195.393	129.769	196.544	51.8884	60.2435	66.8449	61.9712	57.7326	80.4505	69.5744	80.4586	68.615	100.641	80.6043	69.0178	69.9149	64.8121	86.8319	Tram1
ENSMUSG00000025937	31.4847	37.5395	40.9427	32.8446	35.6791	34.4248	28.7064	23.4611	28.4589	27.8136	29.2031	25.6409	70.8306	69.1378	86.1167	36.7278	13.582	36.1338	28.3564	29.3534	36.8448	42.8684	35.7801	31.8437	32.4577	22.6956	25.5514	Lactb2
ENSMUSG00000067813	2.45394	3.19227	3.7718	2.9981	3.01955	3.9264	2.86712	2.53305	2.56583	2.93987	2.61083	2.37905	4.25691	3.49914	5.67447	3.81418	0.0257265	4.38859	3.28495	3.31568	1.56723	4.81309	4.02923	3.43322	3.82027	2.06868	3.91636	Xkr9
ENSMUSG00000026596	0.366007	0.458428	0.698085	0.376215	0.3013	0.55656	0.572288	0.496058	0.573401	0.621793	0.517108	0.871684	0.0796636	0.148352	0.113991	0.319986	9.98972	0.52952	1.58899	1.90816	3.06891	0.402129	0.536123	0.488053	0.731205	1.64714	0.76682	Abl2
ENSMUSG00000026219	3.052	3.69692	4.50948	3.295	3.20563	4.28737	4.51358	4.18945	3.51005	4.25746	4.18513	5.1941	2.09721	2.21709	2.21866	2.16204	5.50065	4.66542	6.32041	7.33818	10.0068	3.06244	3.38625	2.65865	3.76183	6.46627	2.8933	Trip12
ENSMUSG00000073633	1.36675	1.23521	2.58677	1.33784	1.67061	3.64939	0.717744	0.851312	0.893058	0.820711	0.765027	0.814507	0.396812	0.781808	0.519013	1.48677	0	1.55429	1.66228	1.7845	2.44014	1.73264	2.06805	1.6396	1.55812	1.96605	1.10138	Fbxo36
ENSMUSG00000026220	0.802459	0.623896	0.0168031	0.598333	1.2315	0.291415	0.130359	0.00777928	0.0308749	0.019568	0.0124954	0	0	0	0	0.0934556	0	0.877212	0.13324	0	0.0554483	0.194045	0.0868937	0.0636254	0.33656	0.192211	0.779704	Slc16a14
ENSMUSG00000118590	0.042602	0.0316751	0	0.327785	0.149764	0.0708789	0	0	0.053818	0	0.0326711	0	0.0446043	0.0659959	0.0257071	0.102886	0	0.0240168	0.0633413	0.0309216	0.0828445	0.110296	0.215239	0.0604938	0.0279361	0.0437013	0.131526	Gm15433
ENSMUSG00000026104	8.3455	8.7784	7.72741	8.09735	8.61819	5.87523	8.17017	9.02244	6.227	28.2059	7.59054	5.69995	5.90746	8.16657	5.1426	6.87756	1.26887	7.62445	10.0529	8.27616	10.6118	8.88382	6.5617	8.07964	10.6137	12.4569	9.54748	Stat1
ENSMUSG00000026383	4.8307	5.14437	5.9871	4.09444	3.96394	3.90322	4.94135	4.34697	4.3428	5.12877	4.97053	4.71121	5.09853	4.27317	3.60828	3.17042	0	3.41493	4.35449	3.49044	11.2383	3.61822	2.48609	4.29429	3.50198	5.67568	2.82929	Epb41l5
ENSMUSG00000060519	3.20991	3.13376	3.93998	3.12484	2.67134	3.9552	3.35614	3.87113	3.95343	11.273	4.40366	5.42706	0.294594	1.80577	0.977133	2.78048	1.4	6.27363	9.06696	10.9364	16.437	3.94855	2.53368	3.29415	7.70409	17.7537	10.9028	Tor3a
ENSMUSG00000060743	39.592	42.3695	57.8248	43.5697	36.3577	44.7149	44.0445	25.9672	50.6007	51.9228	50.1796	58.8717	33.4552	23.765	30.1663	35.996	80.6094	46.6982	87.2208	85.6633	153.541	35.9595	42.6056	37.4153	44.9322	135.658	50.1757	H3f3a
ENSMUSG00000038806	9.67502	9.89367	14.441	9.2291	9.06162	11.1161	11.7024	13.1348	12.5056	13.9657	13.7963	16.6086	6.51094	5.15885	7.21731	7.22133	0.124767	10.7821	26.5462	24.2424	35.7197	9.96856	6.91107	5.31612	13.9208	25.7898	16.2841	Sde2
ENSMUSG00000052477	0.0437157	0.0618197	0.0801471	0.0539605	0.0562487	0.0499139	0.0483662	0.0343771	0.0519763	0.0700013	0.07954	0.0698686	0.0242313	0.0305409	0.0274136	0.0326041	0.12356	0.100028	0.0696701	0.0709256	0.106679	0.0488223	0.0572614	0.0505122	0.0505876	0.0782567	0.0793907	C130026I21Rik
ENSMUSG00000118640	0	0	0	0	0	0	0	0	0	0	0	0	0	0	0	0	0	0	0	0	0	0	0	0	0	0	0	Gm7582
ENSMUSG00000033557	2.74572	2.50218	5.31794	3.29881	3.20026	5.01279	3.24473	1.70491	3.36843	5.2149	4.02216	6.67798	4.29833	2.01528	3.23571	2.01768	7.52024	4.30761	6.84035	5.91692	10.673	2.57279	2.92447	2.77716	3.28133	11.9591	3.25477	Fam20b
ENSMUSG00000066652	0	0	0	0	0	0	0	0	0	0	0	0.040987	0	0	0	0	0	0	0	0	0	0	0	0	0	0	0	Lefty2
ENSMUSG00000025932	0.000842952	0.00250698	0	0	0	0.0112197	0	0	0.00106488	0	0	0	0	0	0	0	0	0.00380169	0	0.00122367	0.0196706	0	0.00283924	0	0	0.0172941	0	Eya1
ENSMUSG00000089844	0	0	0	0	0	0	0	0	0	0	0	0	0	0	0	0	0	0	0	0	0	0	0	0	0	0	0	A530032D15Rik
ENSMUSG00000026520	34.1344	39.2354	100.903	30.8104	30.9919	44.3679	62.6198	39.425	84.1415	92.7394	108.318	137.575	7.98209	14.4347	13.3278	25.9507	0	34.2769	97.8957	77.0593	342.507	24.1077	25.0092	15.726	42.6273	143.022	51.4973	Pycr2
ENSMUSG00000025930	0	0	0	0	0	0	0	0	0	0	0	0	0	0.0696983	0.651584	0	0	0.760924	0.222983	0.26125	0	0.186374	0	0	0	3.23071	0	Msc
ENSMUSG00000038793	0.281963	0.0524107	0.630024	0	0	0.410475	0.178095	0.0673107	0.311671	0.169314	0.270293	0.509117	1.47608	1.20119	0.467894	0.127679	110.706	1.51008	5.58968	9.00483	10.5549	0.145999	0.158285	0.0500475	2.17252	19.8128	6.09356	Lefty1
ENSMUSG00000079457	0	0	0	0	0	0	0	0	0	0	0	0	0	0	0	0	0	0	0	0	0	0	0	0	0	0	0	Gm7609
ENSMUSG00000026384	0.288171	0.326171	0.296299	0.233961	0.283412	0.356372	0.518965	0.551571	0.330723	0.393464	0.396608	0.464579	0.146144	0.132529	0.142062	0.154568	0.00572359	0.267617	0.477551	0.437933	0.936889	0.328404	0.187047	0.223779	0.269953	0.65192	0.373347	Ptpn4
ENSMUSG00000118591	0	0.198761	0	0	0	0	0	0	0	0	0	0	0	0	0.161311	0	0	0.150704	0	0	0	0	0	0	0.175298	0	0.550214	Gm52955
ENSMUSG00000036975	22.547	23.7726	25.5227	27.1253	24.6105	22.6491	23.4574	18.3442	28.1153	27.2485	28.6067	28.5078	9.44738	20.3603	10.8898	19.872	0	26.3304	28.9625	30.2601	31.3491	19.6627	19.2812	17.105	24.079	31.65	17.4658	Tmem177
ENSMUSG00000118607	0.0838132	0.0553922	0.0128051	0.136791	0.152776	0.0154938	0	0.0177849	0.00588216	0	0	0	0.0195005	0.0504923	0.0224778	0.0730934	0	0.115499	0.0369229	0.0067593	0.00905469	0.0723303	0.073189	0.119013	0.0916001	0.00955288	0.115004	Gm7592
ENSMUSG00000094127	0	0	0	0	0	0	0	0	0	0	0	0	0	0	0	0	0	0	0	0	0	0	0	0	0	0	0	G530012D18Rik
ENSMUSG00000032769	0	0	0	0	0	0	0	0.00492141	0	0	0.0118574	0	0	0	0	0	0	0	0.051086	0.0598533	0	0	0	0	0.0236575	0	0	Trpa1
ENSMUSG00000092083	0	0.00284004	0	0.000381685	0.000319717	0	0.000459556	0.00104213	0.00103402	0	0.000836954	0.000563024	0.00771292	0.00676262	0.0302935	0.00131784	0.00048555	0.00892115	0.0554405	0.109711	0.0217533	0.00141276	0.00306328	0	0.0304153	0.0459004	0.000561563	Kcnb2
ENSMUSG00000026519	0.352532	0.405328	0.454757	0.233873	0.285337	0.628849	0.232616	0.298454	0.325973	0.308441	0.563003	0.967463	3.7595	3.13594	3.61854	0.33353	0.0129355	1.27439	5.82508	2.37938	16.7003	0.368843	0.522293	0.14966	1.45852	17.7534	3.99446	Tmem63a
ENSMUSG00000036962	0.00322337	0.0167763	0.0177289	0	0.0188859	0.01877	0	0.0338576	0.022396	0.00516154	0.00988789	0.0133033	0	0	0	0.0252999	0	0.143556	0.0207677	0.0187168	0.0783527	0.0066762	0.007238	0	0.0443879	0.0562113	0.0879056	Cfap221
ENSMUSG00000070034	0.0380335	0.0565569	0.00747104	0.0608073	0.0445681	0.0903974	0	0	0.00686382	0.0261011	0.00833358	0	0.0568874	0.252509	0.14426	0.0131218	0	0.0367565	0.0376992	0.165634	0.052829	0.067521	0.0183007	0.00771525	0.0926354	0.0445885	0.178928	Sp110
ENSMUSG00000026387	0.00210254	0	0.00289105	0	0	0	0.0106242	0.0120461	0	0.00673353	0.00967448	0	0	0.00977128	0.00253745	0.0101554	0	0.0592649	0.0312608	0.0305214	0.0531521	0	0.0306877	0	0.00275745	0.159603	0.00432746	Sctr
ENSMUSG00000038776	94.0414	86.0496	203.152	69.5045	68.4586	131.981	81.692	97.4246	111.852	95.6953	86.6218	120.105	56.1593	45.5956	35.8815	107.978	35.1473	116.231	93.1091	83.6002	64.4125	115.289	85.465	116.915	106.934	72.6524	86.2076	Ephx1
ENSMUSG00000050777	118.027	135.056	133.661	129.642	148.681	112.975	162.8	148.663	172.371	178.318	181.328	154.947	96.7671	115.713	100.64	147.587	58.0323	137.144	85.8123	90.3903	47.9918	134.215	123.131	172.317	136.136	99.6962	115.79	Tmem37
ENSMUSG00000038768	1.41433	2.1407	1.11128	0.653627	0.739877	1.23957	0.319046	0.337631	0.430718	0.303314	0.116211	0.0521171	5.39435	7.49234	3.68808	2.80572	0	3.36015	1.0389	0.678258	0.466572	3.13857	1.04916	6.54494	2.99761	0.129538	2.44315	9130409I23Rik
ENSMUSG00000070031	0.362669	0.416369	0.729686	0.257405	0.315609	0.505781	0.476109	0.550018	0.40088	0.926616	0.940723	0.797916	0.298746	0.260254	0.376539	0.270486	15.1814	0.18942	0.383269	0.789701	0.352625	0.339676	0.356284	0.401382	0.615529	0.382969	0.263452	Sp140
ENSMUSG00000026516	2.329	3.04744	4.26418	2.29177	2.05664	2.60754	2.97727	2.59459	2.35425	2.57983	2.65992	3.08344	1.45084	1.00543	1.98213	1.84716	0.0037139	2.97417	4.77012	4.42605	9.41512	2.39028	2.30322	2.04176	2.98603	4.06745	2.55356	Nvl
ENSMUSG00000062169	8.4241	9.233	16.9202	7.73995	7.93047	11.3331	10.4994	14.7217	14.5731	15.7729	14.5818	19.4669	3.06315	2.96832	4.15182	6.3022	31.1432	12.3437	31.7438	27.7585	33.4303	8.94216	9.3425	7.18138	12.115	27.8699	11.8768	Cnih4
ENSMUSG00000026103	1.05126	1.12675	1.71537	0.830813	1.14788	1.65816	2.12423	2.14129	2.08474	2.23264	2.33745	2.93001	0.0482434	0.103105	0.090622	0.546095	0	1.63169	2.9941	3.18836	7.47691	1.03565	0.743425	0.671256	1.33842	3.43472	1.46472	Gls
ENSMUSG00000002881	4.32884	4.72272	6.99026	5.18406	6.04078	7.77753	5.96892	7.97879	6.97694	7.55588	7.51942	10.4339	3.38845	3.01065	2.68336	4.15986	6.83902	5.98874	6.70691	9.20876	7.13148	4.60515	4.49649	3.0364	5.55843	6.71291	5.45484	Nab1
ENSMUSG00000058665	0	0	0	0	0	0	0	0	0	0	0	0	0	0	0	0	0	0.409457	0.127046	0.0930309	1.32932	0.0442449	0	0	0.196114	0.832708	0.0219839	En1
ENSMUSG00000043015	0.123489	0.250406	0.501685	0.172753	0.144706	0.149421	0.236361	0.267996	0.262364	0.215718	0.189405	0.440157	0.0646465	0.0608682	0.0745164	0.0745578	0	0.46833	0.667655	0.578529	3.79855	0.133697	0.207969	0.0637641	0.132508	1.73891	0.433238	Nemp2
ENSMUSG00000038733	7.99509	8.066	11.4032	7.32605	8.77846	10.946	9.85022	12.7524	10.4298	10.7466	11.2404	13.8997	5.41228	5.84774	5.41197	5.97502	53.3269	10.0672	15.1128	15.4807	18.0619	7.92976	7.93149	7.58018	8.82987	13.5797	10.0295	Wdr26
ENSMUSG00000003721	20.2574	28.894	20.1239	30.2327	25.8581	28.2438	28.1885	30.8015	26.1874	23.827	23.7669	23.5949	30.6242	70.1521	65.0054	37.9575	18.3066	35.5275	41.509	41.217	20.8816	53.0772	50.7437	31.8254	54.3848	34.8802	34.8101	Insig2
ENSMUSG00000041439	1.04073	1.15946	1.25849	1.31548	1.24307	1.648	1.64022	1.45713	1.67618	2.24792	1.65785	3.87056	0.355625	0.59357	0.46848	0.994054	0	2.68076	2.72491	2.44591	4.95545	1.58201	1.19477	0.917103	1.52291	2.67756	1.45673	Mfsd6
ENSMUSG00000026514	0.00661547	0	0.00303216	0.00154243	0	0	0	0.00421136	0	0	0	0	0.0011544	0	0	0	0	0	0	0	0.00214409	0.00114182	0	0	0.00144602	0	0	Cnih3
ENSMUSG00000026102	2.16689	1.9981	1.26897	1.91072	1.77786	1.92848	1.64147	1.12093	1.35703	2.00977	1.51172	1.58445	1.70831	2.20736	1.51472	2.10395	0.413871	2.87601	3.13943	3.01695	4.90289	1.91907	1.72827	2.42695	2.90479	3.12783	4.27757	Inpp1
ENSMUSG00000050625	0	0	0	0	0	0	0	0	0	0	0	0	0	0	0	0	0	0	0	0	0	0	0	0	0	0	0	Ccdc121rt1
ENSMUSG00000041426	2.09038	2.45184	2.82482	2.84545	3.3321	3.05844	1.84881	1.4623	1.44003	1.50691	1.91411	1.63498	2.84932	3.91503	3.59425	2.89099	3.72844	4.24947	2.10305	2.00482	2.28066	3.53987	3.13982	3.19731	3.17071	2.00779	2.18345	Hibch
ENSMUSG00000026339	0.901748	1.24699	1.30508	1.04277	1.00671	0.916983	1.19433	0.862577	1.03541	1.17084	1.18931	1.2286	0.856497	0.631184	1.01395	0.493906	0.0927447	1.92304	1.62954	2.11369	2.99424	0.958375	0.739372	0.968755	1.14328	2.15459	1.23841	Ccdc93
ENSMUSG00000050534	0.0127893	0.047545	0	0	0	0.0106391	0	0	0	0.0102397	0	0	0	0.00990612	0	0	0	0	0	0	0	0	0	0	0	0	0	Htr5b
ENSMUSG00000043629	0.00608516	0.0144781	0.0133876	0.00340509	0.00142613	0.0101242	0.00409979	0.00464852	0.00461233	0.0116929	0.0130666	0.00251143	0.00509693	0.00754135	0.00587511	0.0191047	0	0.0013722	0.003619	0.00353341	0.0638998	0.00126035	0.0259617	0.00172816	0.00159613	0.0299625	0.0100196	1700019D03Rik
ENSMUSG00000026100	0	0	0	0	0	0	0	0	0	0	0	0	0	0	0	0	0	0	0	0	0	0	0	0	0	0	0	Mstn
ENSMUSG00000047369	0.00298711	0.00222095	0.00205368	0	0	0.00414149	0.0083855	0	0.00188677	0.00239161	0	0.00410939	0.00052125	0	0.00240333	0	0	0	0.00690864	0.00289082	0.746427	0.00309342	0	0.000706936	0.00261171	0.0275777	0.00153702	Dnah14
ENSMUSG00000001674	8.77534	10.059	16.127	8.58033	9.07037	12.0663	9.86322	10.4121	10.8306	11.6537	10.9043	15.4521	3.92001	3.63639	5.04649	6.79674	10.1217	10.0175	19.131	16.3051	49.5742	9.94155	9.16282	8.1001	12.4025	17.8655	10.6412	Ddx18
ENSMUSG00000026222	0.121057	0.0590211	0.0382031	0.00832869	0.0441845	0.204709	0.00334263	0.01137	0.010028	0.0381337	0.0121754	0.00409522	0.0810346	0.445773	0.234714	0.00239637	0	0.00223755	0.241952	0.898824	0.0656056	0.0328827	0.0668433	0.0704498	0.338351	0.720653	0.557547	Sp100
ENSMUSG00000004880	4.0526	5.7643	5.40107	3.54707	3.23306	3.39627	5.29138	3.97237	5.23354	6.0283	6.82221	7.34295	3.10919	2.7229	3.01336	2.38193	0	3.43059	10.5046	5.68955	20.3913	3.71618	3.51744	2.11144	4.41878	11.9381	3.20641	Lbr
ENSMUSG00000052760	0.0116074	0.0143838	0.0212807	0.00270633	0	0.025749	0.00977541	0	0.0342144	0.0061956	0.0029672	0.0279448	0.00405099	0.026972	0.0140084	0.0116802	0	0.00218121	0.0421863	0.00842494	0.0300959	0.00200342	0.00217201	0	0.0253717	0.0158759	0.00199088	A630001G21Rik
ENSMUSG00000036707	3.96393	4.03626	5.85332	4.59669	4.84181	5.78039	5.13425	5.24633	4.83154	5.2452	5.32885	6.82708	1.52282	2.1389	2.02974	3.10939	10.9988	4.56631	7.67947	7.92507	19.707	4.53354	4.69654	2.82743	5.25238	9.54456	3.56491	Cab39
ENSMUSG00000026223	62.5212	70.2847	149.424	63.783	57.6739	90.5163	96.4582	57.2754	130.768	139.196	133.569	181.019	12.1616	14.8414	11.8018	42.648	71.9378	72.134	155.778	201.694	91.4783	56.0159	63.4513	39.9662	86.2926	172.417	82.0162	Itm2c
ENSMUSG00000026224	0	0.0145842	0	0	0	0.0489521	0.0165194	0	0.0371691	0	0	0	0	0	0	0	0	0	0	0	0.0572161	0	0	0	0	0.0603642	0	4933407L21Rik
ENSMUSG00000049608	0	0.023414	0	0	0.0676529	0.0261965	0	0	0.0132606	0.0336175	0.0241502	0	0.00549519	0.0162612	0	0.00633769	0.00934032	0.053259	0.156071	0.015238	0.520522	0.0217413	0.0235708	0.00745276	0.075717	0.624537	0	Gpr55
ENSMUSG00000036815	0.000234348	0.000464642	0.000537059	0.000437116	0	0.000389896	0.000131574	0.000745921	0.000592091	0.000500345	0.00083869	0.00064479	0.00098145	0.000484046	9.42744e-05	0	0.00125115	0.00202573	0.000154859	0.000453588	0.000759528	0.000323585	0.000263111	0.000332769	0	0.000160263	0.000241169	Dpp10
ENSMUSG00000025939	3.11279	3.36414	5.68678	3.10557	3.45608	4.10131	4.71793	5.21355	5.23605	4.90207	5.50777	6.93556	2.43362	1.86836	2.82344	3.14844	12.1105	4.1034	7.14282	6.62753	9.3902	3.8896	3.45236	3.3156	4.42176	7.70258	4.64234	Ube2w
ENSMUSG00000096141	0.000384448	0.00343011	0.00317177	0	0.0013515	0.00127925	0.00129508	0.00587368	0.000971325	0.00246245	0.00589659	0.00317333	0.00322014	0	0.00185589	0.00139269	0.0328401	0.00216731	0.0461093	0.124453	0.00897123	0.00238879	0.000863268	0.00272953	0.0166386	0.109634	0.0474765	Dnah7a
ENSMUSG00000026094	1.43463	1.49571	2.77714	1.14923	1.03778	2.1335	2.06541	1.57654	2.45524	2.37425	1.69025	2.05908	0.755222	0.974635	0.7738	0.96295	0.00713151	0.948831	4.52423	6.05574	6.68615	1.18689	0.967324	0.677148	2.31771	7.54732	2.33829	Stk17b
ENSMUSG00000026341	17.3122	19.0069	37.6517	16.6632	16.6986	27.6371	22.1004	19.9171	25.053	28.5634	26.3057	35.0075	8.30733	9.42642	10.3073	14.7828	50.8386	27.6376	55.5791	42.9552	120.812	20.2497	19.9054	14.497	28.3472	80.4044	22.6987	Actr3
ENSMUSG00000079658	20.4166	23.1919	28.5437	20.2844	20.0341	27.2157	24.5014	31.8491	30.9382	25.2354	28.5479	32.28	16.3781	12.7427	16.636	18.4948	73.359	22.7916	45.9303	40.4386	93.1628	23.921	22.8613	19.9934	28.1934	42.0303	27.4996	Eloc
ENSMUSG00000026342	31.7597	36.3633	64.4413	32.5632	31.9394	42.3497	42.2931	28.4287	45.2719	47.7165	41.2142	47.9991	10.9485	7.84558	9.54763	29.7488	57.591	41.7898	34.7311	42.2022	54.9427	36.7204	35.4756	27.2297	41.0185	69.9584	39.0338	Slc35f5
ENSMUSG00000025940	27.3654	29.0394	40.5478	31.8574	37.417	40.9656	30.5903	29.7595	33.6951	33.9849	35.2497	38.7	21.4577	24.6337	29.0119	28.3898	100.238	38.2315	45.5694	37.9524	92.9096	35.0681	32.3919	34.3811	36.9293	42.2149	39.7625	Tmem70
ENSMUSG00000026343	0.456732	0.494761	0.651311	0.351204	0.413985	0.521352	0.481954	0.276118	0.52119	0.578306	0.521451	0.777715	0.124142	0.211792	0.162077	0.258591	4.05757	0.753687	1.02776	1.05731	3.07624	0.391546	0.518903	0.197571	0.766402	1.64198	0.775075	Gpr39
ENSMUSG00000025779	2.63475	2.17663	3.90388	2.2795	1.73465	3.5289	2.48406	2.14141	3.01441	2.06085	1.71134	2.71279	0.907961	1.66	0.619951	1.92091	52.0294	3.78028	5.78163	4.95531	6.6703	2.90013	3.62169	2.58831	4.57104	5.73411	3.02976	Ly96
ENSMUSG00000026344	0.065465	0.105136	0.212439	0.0805914	0.0828496	0.191694	0.0926229	0.0550103	0.0959322	0.171918	0.0441799	0.270183	0.0411251	0.00811308	0.0189616	0.0537543	0	0.0147623	0.173904	0.281295	1.18647	0.040677	0.00882	0.0185917	0.236964	0.306223	0.0700652	Lypd1
ENSMUSG00000042686	0.00982549	0.0119543	0.00982571	0.00374869	0.00314008	0.0118888	0.0346035	0.0102352	0.0236962	0.0143031	0.0287703	0.0129026	0.022445	0.0166046	0.00538996	0.00107859	0	0.0261848	0.0177075	0.0220431	0.31092	0.0175754	0.00601715	0.0063418	0.0164004	0.0311534	0.00275767	Jph1
ENSMUSG00000025777	0	0	0	0	0	0	0	0	0	0.0100848	0	0.064981	0	0	0	0	0	0	0	0.100566	0.636846	0	0	0	0.0908564	0.193813	0	Gdap1
ENSMUSG00000042807	0.0125752	0.00319262	0.0156043	0.0128721	0.00107822	0.0137778	0.0180812	0.0058575	0.0154984	0.014734	0.00141128	0.0189876	0.0321127	0.0403865	0.0599651	0.0107405	0.034933	0.00380397	0.0249293	0.061888	0.0811152	0.0127051	0.010675	0.00348418	0.0285597	0.0415306	0.0265136	Hecw2
ENSMUSG00000067780	0.0369106	0.0304927	0	0	0	0.197876	0	0	0.0155427	0.0328358	0	0.0169261	0	0	0.019798	0.00495226	0	0.21733	1.76833	2.30994	1.31591	0.0806957	0.0276272	0.0582356	1.93631	2.38116	1.45187	Pi15
ENSMUSG00000025776	0	0	0	0	0	0	0	0	0	0	0.00929587	0	0	0	0	0	0	0	0	0.0351924	0	0	0	0	0	0.00621715	0	Crispld1
ENSMUSG00000025983	0.0070622	0.0105017	0.00554899	0.00705681	0.00709334	0	0.00169931	0	0.0012745	0.00161552	0	0.0020819	0.00211261	0.00312578	0	0	0	0.00113751	0.0240004	0.0263618	0.162837	0.0104479	0.00339814	0	0	0.0103492	0.00934425	Ccdc150
ENSMUSG00000025774	0	0	0	0	0	0	0	0.00740566	0	0	0	0	0.00812004	0	0	0	0	0	0	0	0.00754076	0	0.00435371	0	0.00508565	0	0.00399063	Crisp4
ENSMUSG00000073735	0	0	0	0	0	0	0	0	0	0	0	0	0	0	0	0	0	0	0	0	0	0	0	0	0	0	0	Defb18
ENSMUSG00000041303	2.26724	2.34105	3.44147	2.28767	1.95848	2.75761	3.14655	2.02734	2.39146	2.84493	2.78451	3.96937	1.46839	1.58008	1.39822	1.85082	0	2.59068	4.9809	5.45991	7.21164	2.4197	2.44282	1.90489	2.4173	4.75385	2.6584	Gtf3c3
ENSMUSG00000109809	0	0	0	0	0	0	0	0	0	0	0	0	0	0	0	0	0	0	0	0	0	0	0	0	0	0	0	Gm34066
ENSMUSG00000049690	0.00701179	0.00675805	0.0103556	0.00217978	0.0042604	0.00475275	0.00503029	0.00669547	0.00524907	0.0035347	0.00318653	0.00884234	0.0240633	0.00422417	0.0479524	0.00658536	0.0136337	0.00761295	0.00978169	0.0101786	0.0492383	0.00739582	0.0183689	0.00368762	0.00579	0.0277053	0.00561235	Nckap5
ENSMUSG00000067773	0.00841118	0	0	0	0	0	0	0	0	0	0	0	0	0	0	0	0.0149687	0	0.00833724	0.0122101	0	0	0	0	0	0	0.008656	Defb41
ENSMUSG00000022995	0.0269777	0.0659057	0.0370951	0.0296528	0.0169354	0.134652	0.0405711	0.0809621	0.0511202	0.0771411	0.0339889	0.129234	0	0.00298513	0.00116279	0.0279224	1.66148	0.300913	0.901538	0.468547	4.14818	0.117738	0.0865395	0.042412	0.401826	1.61496	0.822971	Enah
ENSMUSG00000042596	0.0357329	0.0251695	0.0517198	0.0236785	0.0352608	0.0500635	0.0506832	0.0359167	0.0285097	0.0391496	0.0288455	0.0620944	0.0315051	0.0437011	0.0113485	0.0158967	0.0502032	0.0551318	0.117441	0.065522	0.201146	0.0525856	0.0358956	0.0320462	0.0419303	0.0694515	0.0599979	Tfap2d
ENSMUSG00000073678	0.319211	0.372212	0.435058	0.300982	0.245525	0.250336	0.748461	0.601565	0.500955	0.623737	0.748419	0.693535	1.75352	0.496677	0.824788	0.191878	0	0.480407	1.00776	0.769582	7.48173	0.177665	0.13262	0.319487	0.256349	5.61422	0.4819	Pgap1
ENSMUSG00000026511	75.0799	77.7781	81.057	88.8079	103.152	78.5491	86.3203	126.1	107.693	101.231	107.965	97.2332	34.5092	58.8516	31.4213	80.3311	209.372	100.424	92.2555	83.5452	136.914	84.939	86.5436	99.8878	90.8718	93.612	87.9219	Srp9
ENSMUSG00000091013	0	0	0	0	0	0	0	0	0	0	0	0	0	0	0	0	0	0	0	0	0	0	0	0	0	0	0	Vmn1r1
ENSMUSG00000036155	0.395968	0.520057	0.688388	0.324009	0.298004	0.430102	0.75757	0.366064	0.510305	0.615885	0.551237	0.638418	0.107826	0.108746	0.173496	0.286783	0.296231	0.387683	0.522066	0.687693	0.81578	0.430521	0.387935	0.413044	0.401885	0.564866	0.445993	Mgat5
ENSMUSG00000038633	60.9948	70.3548	60.8649	63.818	74.292	72.9122	60.2668	69.659	58.0572	57.7561	56.2302	57.9015	95.03	84.9663	108.149	78.0488	311.84	78.8139	137.299	97.3432	196.983	84.1391	79.2038	103.803	95.4954	270.147	121.166	Degs1
ENSMUSG00000026594	0.695427	0.856318	1.05295	0.692437	0.612985	0.867395	0.975867	0.940255	0.841863	0.889737	0.931786	1.56387	0.639745	0.577468	0.675878	0.662453	3.05408	1.22719	3.06662	2.43637	4.8691	0.939602	0.888374	0.745299	0.983534	2.30877	0.838716	Ralgps2
ENSMUSG00000025927	0	0	0	0	0	0.00667977	0	0.00766756	0	0	0	0	0.0042036	0	0	0	0	0	0	0	0	0	0	0	0	0	0	Tfap2b
ENSMUSG00000047539	1.10628	1.14844	2.07797	1.75201	2.48018	3.22273	1.60318	2.11274	2.86362	5.40799	2.40111	5.84072	0.896023	1.04119	1.30488	1.57782	6.67888	3.05947	2.47862	3.77544	7.68779	3.49316	1.60765	1.47011	2.40352	5.40433	2.80967	Fbxo28
ENSMUSG00000033544	0	0	0	0	0	0	0	0	0	0	0	0	0	0	0	0	0	0	0	0	0	0	0	0	0	0	0	Angptl1
ENSMUSG00000026347	0.0123412	0.0128461	0.0059393	0.00431611	0.00506152	0.00615976	0.0228654	0.0282826	0.00857463	0.010869	0.0104107	0.0343801	0.065252	0.0219857	0.0119151	0.00298044	0.00109812	0.0146103	0.00122327	0.0053745	0.0443977	0.00127804	0.00762072	0	0.00566485	0.0253192	0.0120653	Tmem163
ENSMUSG00000026348	1.17655	1.94242	1.52862	0.509757	0.825044	0.63708	0.983052	0.843342	1.40438	0.979083	0.994643	1.42105	4.52324	9.43841	7.94558	0.518316	0	1.08979	1.29476	1.4838	0.288244	0.821877	0.755822	0.63582	1.13804	1.05802	1.22033	Acmsd
ENSMUSG00000026510	1.52722	1.40317	2.25678	1.65162	1.41492	1.91591	1.63832	1.15299	1.51971	1.87621	1.88971	2.53321	1.68796	1.56915	1.24944	1.08543	24.2737	2.04211	3.26917	3.13234	6.61802	1.54452	1.59667	1.1494	1.80645	4.3627	1.72815	Trp53bp2
ENSMUSG00000043760	0.0542026	0.0894509	0.0476408	0.0728522	0.0670023	0.162323	0.0372343	0.0353168	0.0187964	0.0183799	0.00912853	0.0539514	0.0238128	0.0645391	0.0361703	0.0449172	2.12438	0.166563	0.277269	0.134224	1.12885	0.074182	0.0918795	0.0845121	0.165031	0.342329	0.171278	Pkhd1
ENSMUSG00000025929	0	0	0	0	0	0	0	0	0	0	0	0	0	0	0	0	0	0	0	0	0	0	0	0	0	0	0	Il17a
ENSMUSG00000026349	4.23353	5.37065	8.84054	3.95647	3.54467	5.51791	7.18396	6.81698	5.49013	6.54844	6.3047	6.22044	4.38101	2.32397	3.2309	3.32603	0	6.22705	10.9243	10.9193	28.9951	4.40604	5.27381	4.33028	4.88873	11.5976	5.50288	Ccnt2
ENSMUSG00000041872	0	0	0	0	0	0	0	0	0	0	0	0	0	0	0	0	0	0	0	0	0.0171906	0	0	0	0	0	0	Il17f
ENSMUSG00000052331	0.0165262	0.0333967	0.0163147	0.0195623	0.0139035	0.0324305	0.00499617	0.012139	0.0048178	0.0162851	0.0084492	0.0183631	0.0630006	0.0603926	0.0669937	0.00972205	0.0565583	0	0.0714041	0.155014	0.318075	0.0201862	0.0114182	0.00962742	0.0383463	0.300801	0.0811114	Ankrd44
ENSMUSG00000026234	47.696	57.5362	76.079	65.0327	59.1604	69.9745	64.4466	60.4779	59.0541	75.6995	73.914	125.055	53.199	34.9833	38.3159	48.0243	262.191	86.537	182.578	127.242	556.659	78.8029	64.8975	58.4319	86.7335	140.889	89.8458	Ncl
ENSMUSG00000026509	11.9498	12.4444	14.8052	14.0367	12.4397	16.1272	9.60164	5.28075	12.2811	13.1772	11.5042	19.4414	3.80645	6.66894	4.33621	11.3735	35.473	19.3993	33.4712	33.7085	56.7422	16.4488	15.0259	11.9673	17.9212	40.6229	16.1948	Capn2
ENSMUSG00000026237	0.00298287	0.0133068	0.0287107	0.0208641	0.00699071	0	0	0	0.022609	0.0238821	0.0228753	0	0	0	0.00719975	0	0	0.0571738	0.0177399	0.00866015	0.0174016	0.0123561	0	0	0	0	0	Nmur1
ENSMUSG00000036574	0	0	0	0	0	0	0	0	0	0	0	0	0	0	0	0	0	0	0	0	0	0	0	0	0	0	0	Tex44
ENSMUSG00000051590	0.0207166	0.00440088	0.00406942	0	0	0.00492388	0.0149545	0.011304	0.00747735	0	0.0090785	0.00610716	0	0.013754	0	0	0	0.00333684	0	0.0128885	0.512205	0	0.00332276	0	0	0.078933	0	Map3k19
ENSMUSG00000041859	2.25897	3.35915	3.24777	2.44936	1.62526	2.53604	4.74164	2.92417	4.48438	3.98009	3.43317	7.4528	2.55206	4.14827	1.68215	1.30999	0	3.8166	18.2804	7.18641	55.6514	2.95799	1.74992	2.20346	5.484	16.3969	6.36649	Mcm3
ENSMUSG00000026592	0	0	0	0	0	0	0	0	0	0	0	0.0257554	0	0	0	0	0	0	0	0	0	0	0	0	0	0.102425	0	Tex35
ENSMUSG00000025982	21.0757	22.3206	37.8114	19.3603	18.2191	23.8353	26.7709	22.318	22.859	23.941	22.336	28.1867	17.2658	13.1721	16.8549	15.379	29.9432	23.6358	43.0251	40.3718	89.5651	19.3657	17.7373	14.9875	23.7647	51.2655	23.3807	Sf3b1
ENSMUSG00000026238	680.84	625.809	816.406	676.321	660.22	806.583	584.326	579.816	598.17	688.963	624.273	927.31	323.409	362.505	335.15	554.134	3315.1	830.824	1871.58	1315.72	4328.91	647.628	712.388	665.075	779.855	1801.71	916.666	Ptma
ENSMUSG00000025931	0.0582782	0.111937	0.340571	0.0815272	0.0113818	0.25048	0.200411	0.106661	0.245404	0.32662	0.234638	0.556207	0.0254239	0.0451401	0.0351665	0.0293218	0	0.440793	1.49469	1.60739	5.96392	0.0905287	0.149946	0.0413768	0.43311	4.70285	0.947096	Paqr8
ENSMUSG00000041809	0.0577005	0.0225795	0.0960431	0.0254903	0.0213518	0.095999	0.112533	0.0695969	0.0997463	0.0875322	0.0465789	0.131602	0.0190776	0.00940899	0	0.0586734	0	0.065057	0.294997	0.643636	0.690948	0.0912038	0.146613	0.0560597	0.171262	0.429902	0.250021	Efhc1
ENSMUSG00000026239	4.2907	3.77104	4.92479	3.97217	3.93992	4.86407	5.29372	5.62352	5.9707	5.42242	5.84362	5.93996	0.975233	0.972821	1.106	3.55567	7.08503	4.4888	7.37719	7.50658	6.95897	4.0918	4.40576	3.03354	4.07854	7.35419	4.1342	Pde6d
ENSMUSG00000025981	11.9554	12.163	18.1232	11.2752	12.8543	15.6661	13.4347	11.4446	15.7369	17.6802	20.2247	20.6144	21.1437	6.05315	9.32329	10.3169	0.0744288	14.032	23.8427	20.3299	35.634	11.2424	10.8737	9.77351	13.979	27.6658	14.1418	Coq10b
ENSMUSG00000041779	0.452359	0.600064	0.63188	0.488175	0.615901	0.516076	0.476506	0.3867	0.350128	0.425416	0.66959	0.542303	0.846502	0.395986	0.590991	0.466466	0	0.388596	0.762962	0.87347	0.418887	0.501177	0.515942	0.49144	0.493445	1.18144	0.64878	Tram2
ENSMUSG00000036104	3.25107	3.45485	3.45632	2.66004	3.14063	3.1029	4.67456	2.41993	3.37374	5.35573	5.09102	5.43249	3.48358	2.77366	3.07186	2.05671	10.8742	3.62444	3.78682	4.08632	6.83401	2.91679	2.47851	1.86009	3.36524	4.77957	3.38323	Rab3gap1
ENSMUSG00000025933	2.72232	3.52878	3.29126	2.42872	2.33535	3.40121	3.47792	4.08075	3.73752	2.84583	2.69434	4.04898	1.82848	3.80346	2.21922	3.53536	34.9	5.45543	10.8445	10.3047	27.3084	4.44691	3.4486	1.37121	4.94453	9.12591	4.97937	Tmem14a
ENSMUSG00000026240	4.56635	3.55235	3.85392	3.79504	2.2827	3.44308	3.91763	1.95894	4.13175	4.32959	3.60884	4.67898	2.2845	1.67263	3.00249	3.08021	7.50985	6.97461	7.53178	6.49811	9.36095	3.65265	4.00547	3.78825	4.36026	6.93166	4.35665	Cops7b
ENSMUSG00000070565	0.122351	0.145551	0.0826421	0.091886	0.0699252	0.0992803	0.127987	0.0811669	0.0672481	0.0687433	0.0763805	0.103649	0.110572	0.136998	0.117091	0.0720561	0.000763989	0.109392	0.233188	0.195683	0.464997	0.107144	0.0935063	0.15118	0.142445	0.443901	0.261543	Rasal2
ENSMUSG00000026241	0.361649	0.330943	0.114757	0.116751	0.162994	0.416556	0.0937139	0.106257	0.0351432	0.178186	0.512022	0.0574067	0.320394	0	0.0671472	0.0671845	0	0	0.689366	0.242302	0	0	0	0.0790051	0	0.570741	1.17378	Nppc
ENSMUSG00000025980	145.02	169.831	224.5	211.004	227.386	216.188	150.913	123.499	135.46	176.157	163.29	223.612	249.443	230.964	248.615	174.203	292.145	285.609	300.952	218.806	609.338	240.196	199.006	194.52	230.662	221.025	179.207	Hspd1
ENSMUSG00000073676	224.051	270.216	345.768	293.131	370.727	350.305	245.375	237.898	263.189	258.615	289.007	307.198	297.163	355.564	420.053	245.235	693.28	365.12	400.416	364.055	751.142	374.464	356.423	310.959	362.74	315.803	304.934	Hspe1
ENSMUSG00000025934	133.467	132.569	188.119	96.1166	95.974	148.411	148.512	142.763	168.563	142.315	140.941	173.461	198.945	250.377	163.752	114.775	29.6023	143.146	89.3227	79.4737	157.947	157.593	109.697	135.879	145.37	79.6939	96.1399	Gsta3
ENSMUSG00000036086	0.251206	0.283136	0.366316	0.267482	0.22968	0.366032	0.295103	0.232234	0.332501	0.349729	0.288357	0.366498	0.250448	0.153677	0.176687	0.28305	5.54398	0.240838	0.514648	0.37976	1.12479	0.275888	0.224552	0.27037	0.230827	0.484191	0.203356	Zranb3
ENSMUSG00000033488	4.55929	5.62035	5.16821	6.07977	5.62942	5.07251	2.56765	2.297	3.71902	2.89454	3.2337	4.84128	4.09634	5.39468	4.48123	5.89386	0	7.52952	10.8544	9.81099	1.01987	7.55667	7.51737	5.69461	8.29512	4.55499	4.15946	Cryzl2
ENSMUSG00000067750	0	0	0	0	0	0	0	0.0888448	0	0	0	0	0	0	0	0	0	0.419618	0	0	0	0	0	0	0	0	0	Khdc1a
ENSMUSG00000041722	0	0	0	0	0	0	0	0	0	0	0	0	0	0	0	0	0	0	0	0	0	0	0	0	0	0	0	Khdc1c
ENSMUSG00000025979	11.8143	11.7695	20.5968	11.4594	12.2757	16.1819	13.7634	10.5799	15.573	15.0104	16.8935	19.6552	7.44387	6.9918	9.64303	8.96183	18.052	12.3845	28.0991	23.4026	55.9288	11.8179	12.931	10.4743	16.6293	26.9429	14.6954	Mob4
ENSMUSG00000085079	0	0	0	0	0	0	0	0	0	0	0	0	0	0	0	0	0	0	0	0	0	0	0	0	0	0	0	Khdc1b
ENSMUSG00000053333	0.446403	0.508855	0.644082	0.446475	0.412676	0.475489	0.553783	0.3573	0.516572	0.588707	0.570218	0.711112	0.377004	0.369209	0.372719	0.333059	2.51058	0.543256	0.75235	0.777324	1.52616	0.397471	0.410453	0.345265	0.457357	0.977935	0.47426	Dis3l2
ENSMUSG00000025978	0.0273421	0.00938272	0.0347042	0.0176537	0.0443628	0.0769837	0.0318832	0.00803344	0.0185988	0.0134716	0.0161295	0.0217009	0.0528503	0.0651637	0.0659958	0.0457148	0	0.0995985	0.775528	0.741919	0.282209	0.0566306	0.0448663	0.026879	0.325489	0.78102	1.19262	Rftn2
ENSMUSG00000046994	3.39545	3.46539	4.26286	3.45187	3.02737	3.70179	3.16149	1.44996	2.25126	3.32642	2.9921	4.28673	1.73336	1.91124	1.7053	2.33017	41.9041	1.5575	6.78347	5.51069	9.49415	3.11226	3.23208	2.74015	4.4531	6.8147	2.60443	Mars2
ENSMUSG00000026246	0	0	0	0	0	0	0.0620076	0	0.0930127	0	0	0	0	0	0	0	0	0	0.182453	0	0	0	0	0	0	0	0	Alppl2
ENSMUSG00000079440	0	0	0	0	0	0	0	0	0	0	0.202678	0	0.0345885	0	0	0	0	0	0.622162	0.143869	1.60604	0	0	0	0.259956	0	0	Alpi
ENSMUSG00000028033	0.00824194	0.00879916	0.0124953	0.0118256	0.00841979	0.00984487	0.007831	0.0129151	0.0101449	0.00947528	0.0136137	0.0170078	0.00973564	0.00196428	0.00714129	0.00459338	0.037985	0.0131051	0.0199	0.0285305	0.331233	0.0133501	0.0154226	0.00960275	0.0227271	0.0355528	0.0471938	Kcnq5
ENSMUSG00000036500	0	0	0	0	0	0	0	0	0	0	0	0	0	0	0	0	0	0	0	0	0	0	0	0	0	0	0	Akp3
ENSMUSG00000025977	0.0290443	0.0771242	0.0328052	0.0711042	0.0145862	0.017258	0.0594034	0.01981	0.023587	0.0282371	0.0222737	0.0492321	0.0108605	0.0032138	0.00500744	0.0125256	0.121835	0.0327472	0.0472961	0.127992	0.209782	0.0408202	0.0232922	0.0648091	0.0258476	0.0532031	0.0672516	Boll
ENSMUSG00000038349	0.0324772	0.0421941	0.0418367	0.0243906	0.0208313	0.0511899	0.0737046	0.0248097	0.0742815	0.0613115	0.056105	0.0691352	0.112033	0.0349531	0.14069	0.0243558	0	0.0520359	0.109113	0.166746	0.204092	0.0240742	0.0249486	0.0208739	0.053354	0.279848	0.081973	Plcl1
ENSMUSG00000056211	1.41918	1.78102	1.87954	1.0757	1.16784	1.46356	2.45155	2.14524	1.65292	2.08384	1.64408	2.16078	1.18444	0.708126	1.07554	1.12106	0.00472956	2.09054	2.55349	2.75586	5.22837	1.59996	1.38052	1.29063	1.54522	3.14787	2.27916	R3hdm1
ENSMUSG00000045336	0	0	0	0	0	0	0	0	0	0	0	0	0	0	0	0	0	0	0	0	0	0	0	0	0	0	0	Hsfy2
ENSMUSG00000026247	0	0.0399449	0	0.0187893	0	0	0	0	0	0	0	0	0	0	0	0	0	0	0	0.0389946	0	0	0	0.0190719	0	0	0	Ecel1
ENSMUSG00000026353	22.3122	23.5128	30.9204	23.9451	22.9263	23.946	19.6488	18.5088	17.7148	19.8108	18.8209	22.1713	14.7419	17.9725	15.2109	22.2362	23.8123	38.56	33.6558	29.2848	52.2495	29.1799	29.336	26.2726	30.431	28.6316	27.4709	Ubxn4
ENSMUSG00000036480	0.0233839	0.104317	0	0.0654248	0	0	0.0393864	0	0	0.0374442	0	0	0	0	0	0	0	0	0.0463566	0.0339451	0.136418	0	0	0	0.0306677	0.143924	0	Prss56
ENSMUSG00000026589	2.73906	3.5736	1.21561	2.43029	1.93846	1.15935	1.60936	0.718846	1.09243	0.970549	1.26122	0.661218	10.0868	8.15138	8.30019	2.97416	0.257636	3.28414	2.72072	2.98421	3.52466	3.00446	2.53561	2.15164	2.97202	3.88096	2.7572	Sec16b
ENSMUSG00000026354	0.0082015	0.028457	0.0300728	0	0	0	0.0046047	0	0	0	0	0	0	0	0	0.00330116	0	0.0832242	0.0379372	0	0.154171	0	0	0	0.0107562	0.0336525	0	Lct
ENSMUSG00000004031	0	0	0.00147452	0	0	0	0	0	0	0	0	0	0.00112276	0	0.00129418	0	0	0	0	0	0	0	0	0	0	0.0132003	0	Brinp2
ENSMUSG00000026251	0	0	0	0	0	0	0	0	0	0	0	0	0	0	0	0	0	0	0	0	0	0	0.113027	0	0	0	0	Chrnd
ENSMUSG00000026355	5.30249	7.2983	6.90611	2.81284	2.65441	3.47939	7.44505	8.20657	5.82501	7.27492	6.5258	8.47351	1.37682	3.71283	0.614334	2.73019	0	3.16623	22.0999	10.9918	67.0564	4.4413	2.21463	2.46965	7.53831	23.2977	4.28252	Mcm6
ENSMUSG00000038331	0.0483676	0.0738418	0.0629598	0.0360869	0.0362737	0.087982	0.124917	0.105919	0.070063	0.0970712	0.121664	0.0678706	0.0405127	0.0249758	0.0373584	0.0443877	0.00114768	0.0850733	0.123372	0.14417	0.603214	0.0427427	0.114401	0.0503659	0.107414	0.285786	0.0438023	Satb2
ENSMUSG00000038323	18.6485	25.3253	20.4382	20.1104	18.0435	17.976	29.6368	25.2973	26.4499	31.5477	35.7182	25.8859	39.8808	27.825	36.0611	17.8931	0	16.8449	20.0123	24.1911	17.8056	17.4	15.5916	14.9088	19.2136	19.0671	15.5792	1700066M21Rik
ENSMUSG00000026356	9.39888	11.3428	18.255	10.0251	12.0618	13.5511	10.1527	10.6258	10.3314	12.0616	11.6246	15.2231	8.29076	8.92856	9.87528	9.99333	57.2212	12.2712	22.348	19.4365	39.3726	13.5923	12.2394	9.81977	12.8621	20.0796	12.203	Dars
ENSMUSG00000026253	0.0444491	0.0220323	0.0203729	0	0	0	0.0249558	0	0	0	0	0	0	0	0	0	0	0	0.0293722	0.0215082	0	0	0.815109	0	0.077726	0	0.121981	Chrng
ENSMUSG00000045382	0	0	0	0	0	0	0	0	0	0.0931397	0.13382	0.120028	0.0304497	0	0	0.0702362	0	0	0.0288271	0	0.395883	0	0	0	0.114425	0	0	Cxcr4
ENSMUSG00000048495	3.03653	3.69869	2.98609	2.73773	3.0774	2.85686	2.87095	2.72473	2.79922	2.44634	2.91449	2.93112	2.62404	2.41555	3.43608	2.63757	0	5.08924	6.49524	6.69902	12.1781	3.50418	3.72109	2.82374	3.62637	6.11321	3.81356	Tyw5
ENSMUSG00000025971	8.33842	8.68266	8.3386	9.51533	10.1432	8.81123	8.10937	8.60784	8.52789	9.26781	9.00279	8.43433	6.2957	6.17299	7.88739	7.79282	0	13.3746	12.022	11.1825	20.9361	10.1734	8.11974	9.61483	9.60573	12.3785	9.36122	Maip1
ENSMUSG00000042581	0.00176253	0.00299535	0.0036353	0.00264178	0.0017703	0.0029324	0.00360485	0.00264475	0.0031808	0.00423348	0.004055	0.00389689	0.00395437	0.00117016	0.00471004	0.00106415	0.00425685	0.00227114	0.00736252	0.0204686	0.00758934	0.00299865	0.00155482	0.00357536	0.00363242	0.0144641	0.00375722	Thsd7b
ENSMUSG00000026401	0	0	0	0	0	0	0	0	0	0	0	0	0	0	0	0	0.00614804	0	0	0	0.0134361	0.010733	0	0	0	0.00708769	0	Cd55b
ENSMUSG00000026399	0.276169	0.261335	0.151896	0.126439	0.0823753	1.21969	0.211437	0.517831	0.323503	0.281416	0.269552	0.383382	0.273377	1.64905	2.01188	0.090949	34.8142	1.37573	2.64782	2.83545	21.6183	0.447197	0.332615	0.270942	1.57389	9.99258	1.92744	Cd55
ENSMUSG00000039384	1.64689	1.80121	2.02809	2.01791	1.6097	1.68469	1.83427	1.423	1.88256	1.79277	1.35383	1.78203	0.428073	0.426194	0.313581	1.21119	12.6039	2.24891	4.37267	4.70376	3.53694	1.57097	1.93697	0.876276	2.46557	4.93881	2.38101	Dusp10
ENSMUSG00000044854	0	0	0	0	0	0	0	0	0	0	0	0	0	0	0	0	0	0	0	0	0	0	0	0	0	0	0	1700056E22Rik
ENSMUSG00000042554	0	0.00669435	0	0	0	0.00748992	0.0151653	0	0.00568705	0	0	0	0.00471343	0	0.00271652	0	0	0.0431443	0	0.00326754	0	0	0	0	0	0	0	Zp3r
ENSMUSG00000039377	0.0217325	0.0323167	0.0298828	0	0.101865	0.0361573	0	0	0	0	0	0	0.182031	0.807992	0.550785	0	0.0386754	0	0.258497	1.13572	0.422613	0.045012	0.0731995	0	0.228015	0.445865	0.31311	Hlx
ENSMUSG00000026254	21.3271	20.3852	34.2982	20.3938	17.3191	27.4305	25.2187	20.6603	26.2116	26.9102	27.934	32.1543	12.7436	11.7602	13.786	17.7062	47.2372	23.7329	38.4058	32.0719	53.8914	19.0881	20.8101	16.7106	24.967	35.3514	20.0524	Eif4e2
ENSMUSG00000026405	480.947	410.907	297.148	473.793	450.173	278.262	279.361	197.086	163.404	182.404	176.04	123.574	188.462	189.293	230.544	417.221	28.9743	376.353	137.692	156.894	85.9114	336.217	267.153	367.491	320.318	132.792	407.889	C4bp
ENSMUSG00000026621	62.7758	58.1205	21.2944	89.3665	86.8193	49.925	11.2036	11.6932	6.55188	5.08864	7.23303	4.54533	155.012	140.336	150.608	97.4795	0	85.2535	20.145	26.2982	13.5198	93.5886	76.4888	110.063	75.4896	11.6459	66.0658	Mtarc1
ENSMUSG00000073730	0	0	0	0	0	0	0	0	0	0	0	0	0	0	0	0	0	0	0	0	0	0	0	0	0	0	0	Ppp1r14bl
ENSMUSG00000101904	0.344814	0.260258	0.355597	0.204642	0.125502	0.182535	0.0659981	0.0897977	0.135298	0.0418292	0.0600987	0.0592954	0.06564	0.08498	0.13556	0.293352	0	0.179661	0.0621423	0.0834247	0.132074	0.143376	0.0967837	0.248523	0.154166	0.112545	0.0403238	Gm29427
ENSMUSG00000026255	0.217806	0.247676	0.211405	0.172064	0.111099	0.157739	0.617188	0.205534	0.375497	0.221572	0.565949	0.216797	0.0536572	0.0516038	0.046387	0.0587896	1.52308	0	0.0050798	0.104153	0.164437	0.092877	0.0143847	0	0.0100818	0.346968	0	Efhd1
ENSMUSG00000026158	0.151959	0.248563	0.235066	0.265725	0.351682	0.284423	0.287944	0.478842	0.268752	0.328495	0.332127	0.462526	0.815392	0.653244	1.03158	0.178906	0	0.492582	0.39162	0.452211	0.428477	0.334406	0.230323	0.161833	0.279009	0.631314	0.222844	Ogfrl1
ENSMUSG00000026156	0.0122628	0.0303919	0.0243559	0.0114366	0.0127731	0.00680075	0.0481945	0.0312257	0.0223763	0.034909	0.0271678	0.0253052	0.00427973	0.00211074	0.0246657	0.00164529	0	0.0798851	0.0634763	0.0890066	0.185473	0.0141103	0.00917862	0.0986733	0.0142956	0.0698848	0.0925449	B3gat2
ENSMUSG00000073481	46.5367	46.433	62.297	46.8412	47.2626	48.1645	38.1373	27.1086	40.7486	40.7182	44.0081	37.4997	66.275	58.8556	64.0588	49.2328	21.236	54.0144	35.8306	40.6054	30.6763	50.2101	48.2312	47.3483	50.033	38.8853	42.6266	Mtarc2
ENSMUSG00000039349	9.18541	8.81323	8.27996	10.6073	9.61429	10.4922	6.66103	8.11648	6.82099	5.94418	7.31108	7.2685	21.564	16.7616	21.1145	12.9381	0.0187675	18.1684	15.2825	14.13	20.6716	11.4781	16.079	14.0613	12.6413	24.5567	15.997	C130074G19Rik
ENSMUSG00000026587	0.00361428	0.00161236	0	0	0	0	0.000608768	0	0.000456583	0	0	0	0.00113525	0.0011198	0	0	0	0	0	0	0	0	0.000405789	0	0.00047401	0.00222453	0	Astn1
ENSMUSG00000026620	0.0683635	0.0189533	0.0350516	0.0194514	0.043449	0.142656	0.0117099	0.0154901	0.0146376	0.0166988	0.0017772	0.040648	0.00606582	0.00717992	0.0167806	0.0153908	0	0.0783859	0.791329	1.49028	0.441634	0.0887959	0.128791	0.044424	1.0835	1.4287	0.820391	Mark1
ENSMUSG00000026155	0.568783	0.667492	0.777866	0.965579	0.960129	0.971886	0.781955	0.640006	1.19819	1.42525	0.867672	1.45288	0.758076	0.683461	0.636345	0.625561	0	1.49232	1.20223	1.3791	2.00885	1.21308	0.995861	0.884058	1.04635	1.40661	1.41589	Smap1
ENSMUSG00000026154	20.8457	22.6153	28.7983	18.9269	20.3489	24.8952	23.3043	28.7873	28.2381	22.3711	26.5594	22.1278	14.1141	15.4534	17.9698	21.1614	0	20.7952	34.5954	34.3346	39.6551	23.5802	21.5605	22.7093	26.23	28.3607	19.1824	Sdhaf4
ENSMUSG00000073530	0	0.00131785	0.000609299	0	0	0	0.00149272	0	0.00559778	0	0.000679644	0	0.000463944	0.00137289	0	0.00107015	0	0.00149884	0.00307455	0.00578925	0	0.000458889	0	0	0.00697372	0.00545462	0	Pappa2
ENSMUSG00000038305	0.655508	0.743011	0.529151	0.626321	0.761723	0.730098	0.360357	0.381175	0.367846	0.865775	0.417259	0.43867	0.00787225	0.0148243	0.0164984	0.606655	0	0.877033	1.33133	2.58481	0.551621	0.664681	0.739032	0.344563	0.70371	2.1568	1.08398	Spats2l
ENSMUSG00000054770	0.766531	0.851422	1.07965	0.727928	0.616303	0.595766	0.574869	0.309877	0.570165	0.886979	0.843865	0.812061	0.34758	0.265805	0.346627	0.486448	0	0.83482	1.23304	1.74085	2.57139	0.683723	0.7266	0.614408	0.775375	1.47696	1.16887	Kctd18
ENSMUSG00000026039	0.0875427	0.18935	0.0656585	0.0222666	0.0186515	0.0728244	0.174261	0.167187	0.19102	0.121065	0.134271	0.114959	0.00833248	0.00616431	0	0.014415	0	0.00897308	0.201156	0.207951	1.1994	0.0576918	0.00893522	0	0.104374	0.293897	0.217037	Sgo2a
ENSMUSG00000040782	0.506031	0.472988	0.790949	0.606774	0.697045	0.800671	0.53401	0.704096	0.594899	0.651548	0.636752	1.05275	0.462777	0.41915	0.53717	0.49507	0.00367568	0.751026	0.922298	0.984936	2.95211	0.656657	0.695681	0.639365	0.701578	1.26276	0.572836	Cop1
ENSMUSG00000039318	2.82305	3.05149	4.44056	2.33649	1.91831	2.60136	3.31319	2.34205	3.08932	3.79363	3.38393	4.07401	1.49974	1.17647	1.30958	1.7088	0.0230809	2.72965	4.07236	4.9704	5.15906	2.09079	2.10979	1.58587	2.67427	5.12066	2.2868	Rab3gap2
ENSMUSG00000063558	6.76106	6.46948	5.24355	3.88394	3.00522	4.26424	3.50135	1.85563	3.18077	2.81257	2.31664	3.8109	8.36841	4.88227	6.65057	5.01467	0	9.76846	6.92696	10.1696	3.24906	7.45482	5.10138	6.52491	6.72687	3.88466	6.33609	Aox1
ENSMUSG00000026153	3.12517	3.60148	6.93203	3.06145	2.97096	3.24135	4.99863	3.45564	3.75577	5.26497	5.24768	5.49072	1.42646	1.49662	1.5299	1.75311	19.1521	2.62239	4.40581	4.65674	7.59007	1.93327	2.05101	1.99524	2.76508	4.75533	1.74127	Fam135a
ENSMUSG00000026409	0.323948	0.353555	0.224762	0.0498915	0.0870655	0.0741697	0.235275	0.192979	0.0938611	0.0856624	0.0911678	0.141057	0.112021	0.04604	0.107603	0.0681863	0	0.0770709	0.226832	0.289058	0.167602	0.120033	0.183523	0.0675227	0.140319	0.207311	0.363962	Pfkfb2
ENSMUSG00000015829	0.00204347	0.0030387	0.000401405	0	0	0.00339982	0.0019668	0.00334507	0.00221268	0.00327219	0.00268649	0.00180722	0	0.000904457	0	0	0	0	0.00752332	0.0199173	0.014192	0.00181389	0.00131102	0.00580337	0.00114857	0.0227588	0.0174245	Tnr
ENSMUSG00000046404	0	0	0	0	0	0	0	0	0	0	0	0	0	0	0	0	0	0	0	0	0	0	0	0	0	0	0	Yod1
ENSMUSG00000042510	4.79314	2.11445	4.13052	1.77841	2.03038	3.79144	3.60046	2.24799	2.67659	7.47916	4.83849	6.78181	0.719734	0.335519	0.704608	1.81935	86.3049	8.39833	11.6955	11.1546	136.223	3.81301	3.5841	1.76505	8.4968	63.2908	14.1099	AA986860
ENSMUSG00000090394	1.69199	1.23083	2.06143	0.930049	1.53084	2.57169	1.38855	1.02209	1.38577	1.5809	1.40209	2.77813	3.99547	1.83838	2.13023	0.666319	0	2.39119	4.23726	4.00997	13.0447	1.21174	1.07485	1.26973	2.21902	12.8622	3.05485	4930523C07Rik
ENSMUSG00000064294	16.2126	14.2819	12.8846	13.2455	9.46317	10.5215	11.0962	6.71661	6.83097	8.05115	5.96788	6.44922	95.3629	41.9382	118.569	9.53808	0	5.92196	3.03445	5.44101	0.621499	7.27583	5.98248	5.54632	5.56492	2.39398	9.38702	Aox3
ENSMUSG00000026415	0.0602397	0.0127969	0.0473322	0.0722325	0.0100842	0.0859059	0.0869693	0.0328698	0.0326139	0.0275603	0	0.0177584	0.063071	0.0133313	0.0727003	0.0935239	0	0.310491	0.204721	0.0249848	1.1547	0.13368	0.0386476	0.109979	0.0790038	14.142	0.673067	Fcamr
ENSMUSG00000026618	3.61779	3.75433	7.46003	10.1072	8.14134	9.95345	4.26596	3.33494	6.75604	9.14434	5.88011	10.3758	7.31886	6.48411	5.86871	4.5907	23.6228	11.0768	7.44152	8.69231	19.3429	9.28495	8.60258	6.10632	6.73419	8.82799	8.91951	Iars2
ENSMUSG00000026417	39.302	45.2749	7.19955	146.468	169.638	17.1745	1.96938	2.68668	0.947436	2.52869	1.60758	1.42268	492.142	352.515	362.841	47.1656	0.737807	16.7335	11.6819	1.43359	3.33356	42.7993	38.9586	33.1262	12.4202	36.0203	20.0096	Pigr
ENSMUSG00000026725	0.00173728	0	0	0	0	0.0115616	0	0	0.00658397	0.0166913	0	0.010755	0.00363786	0	0	0	0	0	0.0275521	0.0832233	0	0.00719645	0.00390101	0	0.0478469	0.0677201	0.0768773	Tnn
ENSMUSG00000038242	0.0552488	0.0212998	0.0590868	0	0	0	0.0206795	0.0234473	0.0129249	0.0819159	0.0345235	0.109787	0.0107121	0	0.0123476	0	0	0.00230714	0	0	0	0	0	0	0.0134182	0.100755	0	Aox4
ENSMUSG00000026617	19.0288	21.2827	17.7821	17.5777	17.343	19.4516	16.7495	13.64	14.6227	15.2762	14.5966	17.5	11.8907	18.3851	13.8743	18.8311	45.1271	21.7745	28.3729	21.8624	38.8019	23.4933	20.5348	19.7688	24.8891	20.3159	21.1129	Bpnt1
ENSMUSG00000058267	58.0574	59.9824	63.3513	55.7823	69.3765	67.8514	58.0502	103.487	71.3525	65.8251	72.8187	71.2967	42.3227	41.5875	47.4618	58.8176	122.911	72.1772	93.1682	88.8272	151.387	66.4359	64.991	64.4497	75.513	90.4837	70.5303	Mrps14
ENSMUSG00000014226	26.2236	27.856	41.3407	29.7094	30.1182	39.8019	27.2384	30.4296	31.2664	33.9343	32.6601	48.0806	28.1798	22.9978	26.8337	29.2844	199.417	51.9529	71.4864	56.8379	201.026	41.7799	42.2038	36.7701	46.7278	69.2152	34.8006	Cacybp
ENSMUSG00000079554	0.0128518	0.00694943	0.0192781	0.0163443	0.00136908	0.00971913	0.00393577	0.0089251	0.00590375	0.0112251	0.0161278	0.00241095	0	0.00361982	0	0.0126972	0.0020792	0.0329325	0.00347422	0.0118722	0.0840632	0.00604964	0.0236114	0.0182492	0.0275809	0	0.00360705	Aox2
ENSMUSG00000016529	0.0696456	0	0.0319216	0.0649529	0.136019	0	0	0.0886716	0.0293271	0.185871	0.106821	0.0479061	0	0	0.168104	0.0840985	0.289199	0.1047	0.138067	0.269602	0.316012	0.0961659	0.130323	0.230755	0.0913394	0.190514	0.0955635	Il10
ENSMUSG00000026147	0.128493	0.103792	0.0894314	0.0576985	0.0966618	0.0844561	0.0855016	0.13027	0.102203	0.058424	0.0802918	0.0752905	0.147819	0.130244	0.181874	0.057466	0.0790457	0.0482917	0.0990604	0.0829007	0.111053	0.0722829	0.0694603	0.0720817	0.0873793	0.1074	0.0506076	Col9a1
ENSMUSG00000016528	5.89977	5.78319	9.22568	6.14284	6.3821	7.94777	5.71868	3.29358	7.95421	8.05565	6.35	7.69682	2.68163	3.33637	3.14641	4.80046	3.51098	7.95131	7.7125	8.3019	6.26122	5.9756	5.34517	5.89034	6.10221	8.01214	6.64642	Mapkapk2
ENSMUSG00000051223	89.1722	104.29	125.763	100.705	92.6959	107.418	128.091	131.579	128.541	132.989	132.879	177.433	63.329	67.8187	79.7189	83.3345	224.506	129.884	243.092	202.661	359.243	109.989	103.798	90.2055	132.258	224.018	124.239	Bzw1
ENSMUSG00000016526	7.34081	5.17329	20.7442	17.1257	12.9351	17.2915	11.0377	10.8435	18.2705	22.0204	15.8904	22.0789	1.11107	1.16938	1.06945	7.58278	0	23.9297	15.6695	21.392	48.1649	20.1778	12.4548	11.8685	12.827	14.6789	19.6461	Dyrk3
ENSMUSG00000026615	16.5011	15.4708	23.6146	17.8753	18.7486	18.5805	18.8565	18.8767	16.803	20.1661	21.0163	21.8754	13.8919	12.6229	14.818	13.186	74.5171	25.8186	28.2118	24.2581	45.4872	17.3943	15.6338	12.6036	18.2597	26.5443	18.6176	Eprs
ENSMUSG00000026614	18.4611	15.4887	7.30819	22.2099	21.1114	8.33008	6.45824	5.09969	2.50837	3.70032	6.20913	1.2363	20.4309	25.1248	26.7832	17.1557	0	12.2071	1.93422	3.65271	2.66293	16.1755	14.6731	22.1308	15.9277	1.80858	13.7666	Slc30a10
ENSMUSG00000039246	3.4786	4.12505	4.07457	3.98769	3.79791	3.69758	2.32603	1.50706	2.21247	1.90188	1.9452	2.16845	5.13014	3.4865	6.01056	4.04006	0.222116	4.36244	4.39783	4.42434	8.34607	4.4238	4.99044	3.76182	4.87897	5.95554	4.65298	Lyplal1
ENSMUSG00000048000	1.95573	2.35176	2.28575	1.79256	1.4508	1.43566	2.54715	1.94191	1.95292	1.99948	2.24126	2.1499	1.45844	0.855404	1.16795	1.35562	4.8158	2.58904	2.68993	3.1323	4.96299	1.47243	1.88688	1.3783	1.48243	3.9078	1.94336	Gigyf2
ENSMUSG00000079436	0	0	0	0	0	0	0	0	0	0	0	0	0	0	0	0	0	0	0	0	0	0	0	0	0	0	0	Kcnj13
ENSMUSG00000026141	0.00475523	0.00489541	0.00553264	0.00716395	0.00471496	0.00547718	0.00554498	0.0125743	0.00462088	0.00351438	0.00280518	0.0113224	0.00842553	0.0107663	0.0097119	0.00441695	0.0175759	0.00536149	0.00616371	0.00477894	0.00569051	0.00416686	0.00657091	0.00415527	0.0038378	0.00825496	0.00376433	Col19a1
ENSMUSG00000026258	0.15995	0.0339785	0.0628387	0.0639311	0.0267758	0	0.192435	0	0.0577314	0.109768	0	0	0.885185	0.14159	0.4688	0	0	0	0	0.0331701	0.577646	0	0.256545	0	0.179805	0.140637	0	Snorc
ENSMUSG00000026034	11.7395	11.8676	32.5085	18.5956	15.0134	26.5417	13.5435	11.2263	20.9769	21.7115	20.2828	34.3898	19.8026	9.86401	22.0802	18.1963	0	29.0945	45.737	47.0637	107.519	21.5241	21.0327	16.5723	22.5428	69.6136	21.5924	Clk1
ENSMUSG00000026721	0.417424	0.498242	0.459861	0.334057	0.329417	0.472886	0.550725	0.507552	0.36666	0.328228	0.38376	0.33736	0.548476	0.333284	0.344275	0.271565	2.74988	0.436023	0.410052	0.580654	1.27085	0.393392	0.400408	0.430997	0.350453	0.634631	0.483376	Rabgap1l
ENSMUSG00000039239	0.644153	0.521508	2.48004	0.803004	0.635731	2.34347	0.701616	0.423732	0.564194	0.621177	0.542296	1.75461	0	0.0066525	0.0034551	0.513367	0.00254743	1.43158	2.70436	3.30396	4.03903	1.10142	1.07518	0.813051	1.3667	2.65779	2.00638	Tgfb2
ENSMUSG00000001305	3.66753	4.04348	5.17567	4.90168	5.7974	5.18027	4.55881	5.8181	4.72851	5.17394	4.84641	7.14388	2.46474	2.4247	2.72963	4.21074	69.4796	7.49431	9.62477	7.35243	21.8854	5.84484	3.81615	5.04096	7.15985	6.28462	5.92915	Rrp15
ENSMUSG00000039224	0	0	0	0	0	0	0	0	0	0	0	0.0765125	0	0	0	0	0	0	0	0	0	0	0	0	0	0	0	D1Pas1
ENSMUSG00000118401	0	0	0	0	0	0	0	0	0	0	0	0	0	0	0	0	0	0	0	0	0	0	0	0	0	0	0	Gpr52
ENSMUSG00000026259	0.42342	0.596786	0.693595	0.444681	0.468843	0.436971	0.638764	0.264858	0.562802	0.599406	0.707788	0.899081	3.54143	1.15596	1.54338	0.271205	0.00218413	0.758311	0.644753	0.660979	1.86635	0.410529	0.3748	0.289295	0.672812	1.60645	0.538049	Ngef
ENSMUSG00000026035	3.87037	4.24013	4.40664	4.49474	3.3991	3.88273	3.61245	3.82916	4.37029	3.68433	4.18439	5.35842	1.97882	2.41864	2.67762	4.49495	0.160861	7.83819	13.977	13.4556	22.0518	5.8973	5.47096	3.5122	6.94036	11.6326	7.09502	Ppil3
ENSMUSG00000026611	0.0237047	0.0393965	0.020132	0.02926	0.0269605	0.0324789	0.00587159	0.00399447	0.010569	0.00446565	0.0128322	0.00575485	0.0065697	0.0129606	0.0117798	0.0370428	0	0.0298713	0.0331713	0.058701	0.120664	0.0389887	0.0446179	0.0306901	0.0438897	0.0600758	0.0129148	Spata17
ENSMUSG00000079434	0.312774	0.163088	0.219692	0.295488	0.314153	0.259062	0.173325	0.0853327	0.147101	0.192965	0.0892998	0.170438	0.157358	0.201362	0.137263	0.318822	0	0.325172	0.310025	0.0923801	0.447612	0.206122	0.24475	0.221105	0.156267	0.261121	0.353926	Neu2
ENSMUSG00000073725	6.7893	7.70017	11.7058	6.83543	7.27289	8.34632	9.2001	10.006	8.82385	10.0168	9.38821	9.72134	5.59939	4.88838	6.03623	5.3113	13.8761	6.27953	7.86603	8.13221	13.9501	6.44714	6.39029	5.60538	6.73597	9.07697	5.66865	Lmbrd1
ENSMUSG00000040423	0.990119	0.966057	1.12498	1.21987	0.964824	1.15889	1.26979	1.36013	0.857998	0.80664	0.844568	1.36929	0.851148	0.823419	0.91611	0.899839	1.91041	1.38075	2.94425	2.25934	5.0736	1.49127	1.34957	1.53174	1.89084	3.6671	1.68929	Rc3h1
ENSMUSG00000026036	4.00488	3.66595	4.39474	4.43024	4.43033	5.26887	3.64907	3.86453	4.13193	4.2389	4.60321	6.10608	1.96563	3.51714	2.99484	3.88682	25.0114	7.03872	10.1705	8.93504	14.42	5.36843	5.65608	4.51533	5.69111	7.9299	5.49191	Nif3l1
ENSMUSG00000026715	387.353	445.703	229.269	411.738	473.703	258.742	134.656	180.302	67.7096	55.5843	101.473	21.865	907.095	810.278	871.608	607.671	30.0598	376.769	144.193	112.378	88.4292	499.837	419.519	575.375	466.075	99.6809	425.063	Serpinc1
ENSMUSG00000043467	0.936249	1.14263	0.641121	0.631393	0.708093	0.297883	0.653403	0.406046	0.414665	0.220998	0.383315	0.269404	0.706876	0.699182	0.648237	0.792731	0	0.828511	0.724668	1.37535	2.12529	0.915493	0.674251	1.0911	0.797389	0.872403	1.14008	Zbtb37
ENSMUSG00000026037	0.393801	0.55213	0.773555	0.464331	0.382353	0.584987	0.634868	0.408268	0.56144	0.648606	0.655776	0.951943	0.250331	0.152512	0.298734	0.387212	0.115134	0.916561	1.66731	1.47407	5.1308	0.585509	0.738997	0.387437	0.84848	1.60431	1.00447	Orc2
ENSMUSG00000039210	1.06242	1.07404	1.28051	0.937017	0.866862	1.0111	1.05602	0.71307	0.837314	0.837322	0.87981	0.925673	0.848689	0.579766	0.755594	0.648314	0.00622455	1.43351	1.82361	1.8266	3.86845	0.81137	1.03378	0.864196	1.15483	1.86394	1.16444	Gpatch2
ENSMUSG00000026427	12.8738	11.706	19.4307	14.4966	12.1875	14.6316	12.119	8.41745	13.3832	13.7062	14.3999	14.3415	5.00892	5.83793	6.18636	12.7967	13.075	14.6865	17.3965	18.6331	16.1546	13.6718	14.5237	11.1929	14.2518	16.8663	14.1514	Eif2d
ENSMUSG00000026610	0.000196494	0	0	0.000549763	0.000230253	0.00359607	0.000661925	0.000375259	0.000744676	0.000629286	0	0	0.121175	0.0222207	0.128055	0.00142362	0	0.00132927	0.00681683	0	0	0.000203488	0	0	0.0036078	0	0	Esrrg
ENSMUSG00000038174	1.48685	1.50558	1.74539	1.8518	1.51161	1.76873	1.6043	1.28907	1.35247	1.6603	1.45227	1.56699	2.14369	1.76887	1.95053	1.01656	0	1.79479	1.73582	1.73922	3.17209	1.70481	1.25042	2.30298	2.09015	2.8504	1.61116	Hycc2
ENSMUSG00000033569	0.000624975	0.000232338	0.000429679	0.000655723	0.000183088	0	0.000526335	0.000895171	0.000197378	0	0.000958573	0.000967257	0.000490762	0	0	0.000188668	0.00111221	0	0.00185844	0.000453622	0.00151917	0.00129444	0.000350841	0.000887449	0.000614736	0.000961652	0.000321583	Adgrb3
ENSMUSG00000026032	39.4784	40.9976	43.8237	41.8554	43.2024	41.9405	29.2067	32.3562	33.2427	33.3398	34.2221	32.961	34.7225	40.5338	40.1138	34.5224	80.7638	42.3253	46.758	42.9635	79.7675	40.6518	44.7844	38.9196	42.793	56.9458	36.5851	Ndufb3
ENSMUSG00000026430	0.0795701	0.0694503	0.137953	0.104054	0.0648634	0.115117	0.119455	0.033035	0.0524445	0.110795	0.0397966	0.114225	0.315129	0.160779	0.139869	0.0563963	0	0.0702116	0.102875	0.158195	0.242191	0.109272	0.104873	0.0466688	0.0816694	0.202284	0.122829	Rassf5
ENSMUSG00000073722	0	0	0	0	0	0	0	0	0	0.0337708	0	0	0	0	0	0	0	0	0	0	0	0	0	0	0	0	0	4931408C20Rik
ENSMUSG00000048411	0	0	0	0	0	0	0	0	0	0	0	0	0	0	0	0	0	0	0	0	0	0	0	0	0	0	0	Gm597
ENSMUSG00000026609	0.00186344	0.000503815	0.00116467	0	0.000198509	0.00197291	0.00142667	0.00388228	0.000856012	0.00217011	0	0.00174788	0.00336995	0.000787282	0.00327112	0.000204559	0	0.000764006	0.000839572	0.00245914	0	0.000877165	0	0	0.00399908	0	0	Ush2a
ENSMUSG00000047528	0.140718	0.133488	0.116763	0.145945	0.125093	0.129169	0.110336	0.101936	0.0766232	0.0621602	0.0855882	0.0901185	0.0431836	0.154097	0.0819851	0.140624	5.34527	0.139511	0.32706	0.169054	0.868109	0.148239	0.163438	0.192927	0.219552	0.308609	0.222215	Flacc1
ENSMUSG00000042349	15.7205	14.5798	13.203	20.0598	14.124	14.1166	11.4886	4.69019	10.6174	12.1525	11.51	15.5441	5.69538	9.31768	4.98911	12.4826	21.299	13.2922	23.3664	23.457	40.1401	13.6147	16.7079	12.3093	18.2804	25.9662	20.8447	Ikbke
ENSMUSG00000026031	6.97817	6.54152	7.2275	7.24061	6.18879	5.9346	6.86333	5.18476	6.24313	6.42025	5.80644	8.04548	7.05612	6.04756	6.35564	5.32411	17.9343	8.24763	10.9757	10.8013	16.7521	6.52888	6.87789	6.6749	8.24189	10.0824	6.2474	Cflar
ENSMUSG00000026608	2.51171	2.48195	5.66403	4.74238	4.08637	6.77243	3.89759	4.59255	5.85874	9.3621	5.57232	11.4496	0.960287	1.11457	0.997382	2.74726	0	5.40809	4.95356	5.55151	8.77914	5.24249	4.87221	2.08472	5.71257	5.74481	4.32248	Kctd3
ENSMUSG00000026029	5.77993	6.46146	6.28267	5.70795	5.74499	6.43876	5.63343	3.7609	4.1905	4.41914	4.0226	5.16691	4.07107	3.07191	3.80207	4.26488	14.6078	7.81505	13.2358	10.3769	25.3227	6.75219	6.20976	5.64134	6.65749	13.6533	7.03199	Casp8
ENSMUSG00000026028	1.99572	2.25671	2.31112	2.16182	1.73627	1.88689	3.05089	1.58314	2.01197	2.95794	2.25508	2.44472	0.720997	0.571306	0.669586	1.11134	0	1.76628	3.01984	3.14108	2.96701	1.76933	1.86692	1.16089	1.73992	2.91264	1.66421	Trak2
ENSMUSG00000026425	0.80871	0.839753	1.03422	0.721189	0.601796	0.842976	0.918038	0.550518	0.699724	0.769582	0.705449	1.06484	0.477439	0.273572	0.33008	0.46926	0.0569024	1.03772	1.84944	2.05372	3.01612	0.700968	0.824021	0.580461	1.00771	1.89733	0.646461	Srgap2
ENSMUSG00000026058	0.000245122	0.00218702	0.00033705	0.000685819	0	0	0.00123861	0.000936258	0.000309656	0.00667269	0.00225578	0	0.000256643	0.000379725	0	0	0	0.00138187	0.00704606	0.0056933	0.00762669	0.000253847	0.000275208	0.000348068	0.000964426	0.00150869	0.00277482	Khdrbs2
ENSMUSG00000055184	0.407924	0.636184	0.642992	0.598495	0.641233	1.05941	0.586534	0.399022	0.728988	0.812522	0.778267	1.02656	0.500016	0.385321	0.300185	0.492577	0	1.11057	1.72583	0.664377	2.59259	0.64912	0.502673	0.748777	1.05693	0.979786	0.174062	Fam72a
ENSMUSG00000091318	0	0	0	0	0	0	0	0	0	0	0	0	0	0	0	0	0	0	0	0	0	0	0	0	0	0	0	Semp2l1
ENSMUSG00000026432	0	0	0	0	0	0.0621037	0	0	0	0.0149431	0	0	0	0	0	0	0	0	0	0	0	0	0	0	0	0	0	Avpr1b
ENSMUSG00000037624	0.0808896	0.0929474	0.123865	0.0934419	0.11992	0.118267	0.155857	0.162673	0.135473	0.180553	0.173881	0.112545	0.0603105	0.0522117	0.0458526	0.0762168	0.201751	0.110548	0.151246	0.184141	0.256207	0.0837686	0.0935697	0.097458	0.113319	0.176011	0.109731	Kcnk2
ENSMUSG00000026709	4.42174	4.57204	6.42871	4.67809	4.67073	6.03167	4.56473	3.965	4.29952	4.61881	4.47271	5.42077	3.551	4.02029	4.34179	3.98059	4.5832	5.32054	5.92238	5.41804	9.03006	5.38745	4.702	4.21398	5.43014	7.73045	4.3955	Dars2
ENSMUSG00000026134	0.111382	0.154969	0.125859	0.114162	0.0794743	0.137607	0.219183	0.26642	0.186679	0.187184	0.202127	0.266255	0.0842876	0.0811474	0.0858435	0.0818963	3.04783	0.0944978	0.345966	0.285755	1.12372	0.133619	0.133101	0.0610716	0.19959	0.377837	0.173638	Prim2
ENSMUSG00000004552	0.515433	0.590319	0.308146	1.68396	1.06167	0.878856	0.0808849	0.146737	0.101108	0.128161	0.0638341	0.277469	3.18768	0.044635	1.37933	0.572141	102.575	5.82231	8.19665	3.05333	89.3683	2.06218	0.711688	1.49108	5.46667	45.6878	2.64559	Ctse
ENSMUSG00000026605	0.0451484	0.0745965	0.0241424	0.0526329	0	0.0292116	0.219686	0.26346	0.253488	0.116476	0.0654006	0.175981	0.0078784	0.0893685	0	0.0454314	0	0.0820129	1.22072	0.287646	7.70655	0.127278	0.0506898	0.049863	0.177635	1.34824	0.575618	Cenpf
ENSMUSG00000026027	11.6497	12.4958	16.1884	11.4853	11.5888	11.9632	9.30035	6.78414	8.37178	11.7203	9.25089	7.29722	14.3771	12.8265	13.6773	11.6568	0	11.4227	7.37727	7.25991	5.34266	10.6473	10.1455	10.2865	9.55694	8.69712	6.53279	Stradb
ENSMUSG00000052688	0.543259	0.556218	1.42664	0.672771	0.641814	1.2965	0.877531	1.18207	2.05885	1.88244	1.75527	3.85016	0.00932447	0.213843	0.0591144	0.376392	0	1.38068	4.31228	5.91466	5.23885	0.682492	0.409957	0.214984	1.41328	4.67748	1.72762	Rab7b
ENSMUSG00000004768	2.72554	3.78743	3.29999	3.63653	4.42457	3.56477	4.31653	2.76807	3.76817	4.028	4.07566	4.30223	1.58352	3.47376	1.52107	3.58919	0	5.9329	6.25163	7.37179	6.32134	4.45407	4.06829	2.4981	5.61316	6.24895	4.77746	Rab23
ENSMUSG00000042215	8.27041	14.2401	27.7984	8.55214	8.87524	13.0678	15.0218	13.6148	17.4863	21.4216	21.3345	25.2106	2.9674	1.91804	2.08962	6.82133	85.6234	17.3737	30.135	22.1439	58.6503	8.4045	6.99399	7.82919	12.2928	33.0224	15.111	Bag2
ENSMUSG00000026708	2.84124	2.65444	2.83293	2.42436	2.32709	2.67291	2.98161	3.36647	3.11006	3.00133	3.28548	2.88549	3.52768	2.869	2.53132	2.02977	0	3.02737	4.96163	4.0381	4.78746	2.7652	1.58663	1.98556	3.11171	3.52493	1.69925	Cenpl
ENSMUSG00000072295	0	0.00181107	0.00334934	0.00511135	0	0	0	0	0	0	0	0.00251325	0	0	0.00146984	0	0	0	0.00603605	0.0141439	0.00236838	0	0	0	0	0.00499737	0	C2cd6
ENSMUSG00000026604	0.129984	0.141984	0.327674	0.0987764	0.0723972	0.166867	0.198665	0.188478	0.169273	0.185014	0.147679	0.617591	0.010081	0.0186445	0.0154934	0.055226	3.70542	0.437858	1.68686	1.3814	6.57821	0.220195	0.177467	0.154951	0.768177	1.88648	0.838933	Ptpn14
ENSMUSG00000042268	0	0	0	0	0	0	0.0218966	0.281376	0	0	0	0.0178844	0	0	0	0	0	0	1.06093	0.0566147	1.34828	0.0044876	0	0	0.312574	0.266711	0	Slc26a9
ENSMUSG00000042197	1.12918	1.17171	1.99098	1.84345	1.38369	1.99072	2.31407	2.12219	2.22903	2.99081	2.64092	3.47437	1.54187	0.945914	1.44945	0.986717	0.00399505	2.4248	3.48905	3.84212	8.52573	1.99467	1.61055	1.07107	2.20223	4.29707	2.89472	Zfp451
ENSMUSG00000026705	0.969051	1.0592	1.35146	0.923069	0.980256	1.29991	1.2509	0.711797	1.33229	1.33068	1.37198	1.54963	0.948114	0.530332	0.902948	0.756764	1.3757	1.14863	2.33429	2.9457	3.09777	1.11505	0.936105	1.0036	1.08624	1.98245	1.49446	Klhl20
ENSMUSG00000026603	4.5906	4.45362	7.43464	6.51345	5.62595	8.14866	4.85773	3.31887	6.96333	6.48097	5.83694	9.59039	4.5175	3.00054	4.07789	6.42935	29.479	13.1257	14.5078	14.806	24.6182	8.9719	8.7625	8.44906	10.1088	11.618	7.99077	Smyd2
ENSMUSG00000042251	22.6344	21.6913	16.299	26.5676	25.8513	17.838	16.5102	11.6209	11.0215	12.2529	17.2709	9.57817	121.524	54.728	100.156	23.0877	0	24.8514	13.7043	15.8725	4.83504	23.9315	23.5367	22.5172	20.3042	7.82908	16.6598	Pm20d1
ENSMUSG00000044835	0.077089	0.0254741	0.0353332	0.0119825	0.0250927	0.0712536	0.0577085	0	0.0649229	0.00685787	0.0591188	0.141403	0	0	0	0.010343	0	0.125547	0.059431	0.118123	0	0.0798327	0.192335	0.22501	0.146035	0.0175729	0.0176295	Ankrd45
ENSMUSG00000049160	0	0	0	0	0	0	0	0	0	0	0	0	0	0	0	0	0	0	0	0	0	0	0	0	0	0	0	Tex50
ENSMUSG00000013275	3.07026	2.8918	5.17178	4.06903	3.23211	4.78367	3.64154	3.55429	4.0264	4.8093	3.93993	5.71477	1.99525	1.89041	1.49962	3.1153	12.0384	5.78626	8.9586	8.59033	14.0539	3.97587	3.94758	3.31527	4.86702	12.1293	7.21381	Slc41a1
ENSMUSG00000026288	0.00832027	0	0.0196125	0	0	0.132495	0	0	0	0	0	0.00981109	0.0273784	0.250418	0.0688548	0.00287054	0	0	0.00353448	0.00862722	0.0485391	0	0	0	0	0.0682797	0.00244641	Inpp5d
ENSMUSG00000042182	0.00427128	0.012703	0	0	0	0.021319	0	0	0.0134895	0.0170989	0	0.0176281	0.0134161	0.00992512	0.0180418	0	0	0	0.0825577	0.0527034	0.0955189	0.0110583	0	0.00606511	0.0280087	0.0525779	0	Bend6
ENSMUSG00000010175	6.43397	6.93188	7.18383	7.76728	7.28242	7.31185	9.56899	4.4556	7.37676	8.76411	9.10199	9.3069	10.1069	7.00774	7.0391	6.36601	0	7.2874	5.1203	6.35018	2.6553	7.14759	7.19319	9.04298	6.16697	3.81714	5.90234	Prox1
ENSMUSG00000026433	21.5942	21.793	23.5633	22.7669	19.0953	17.8412	21.2494	25.6997	22.9497	24.141	23.349	22.9096	9.51036	14.2342	15.7584	22.4447	0.074838	27.7612	25.406	27.4707	24.6557	24.1048	21.695	20.8701	26.2523	29.5065	27.0481	Rab29
ENSMUSG00000026434	6.83954	7.74639	8.82036	7.84309	7.28949	7.15334	8.43201	7.82308	7.34505	8.54128	8.95328	9.60618	5.96186	4.84337	5.81313	5.22524	5.22703	4.6238	12.6525	12.3689	18.078	6.71472	6.68867	6.2036	7.87372	16.3534	5.71739	Nucks1
ENSMUSG00000026701	400.961	418.761	578.091	399.337	462.363	462.712	290.183	315.959	427.805	460.878	432.47	650.834	615.554	489.198	566.672	459.545	555.001	580.847	673.202	655.095	565.615	509.442	413.845	529.346	550.815	619.084	482.727	Prdx6
ENSMUSG00000038079	2.72211	3.27938	3.79256	2.84133	2.61944	3.14924	4.68618	6.54132	6.25507	5.20564	4.94932	6.84487	0.931143	0.875029	1.11682	3.00402	0	5.9554	9.51214	8.14735	17.0139	4.15071	4.14242	2.71341	4.78367	9.5914	4.73074	Tmem237
ENSMUSG00000026700	0	0	0	0	0	0	0	0	0.0261626	0	0	0	0.0108418	0	0	0	0	0.291883	0	0.0225479	0	0	0	0	0	0.0424892	0	Tnfsf4
ENSMUSG00000089872	0.30397	0.386721	0.415646	0.34255	0.263189	0.367122	0.399162	0.17093	0.383997	0.413732	0.417011	0.446053	0.222191	0.330494	0.19769	0.272569	0	0.260852	0.472034	0.822865	0.935916	0.315372	0.321687	0.195832	0.331473	0.65481	0.487764	Rps6kc1
ENSMUSG00000066755	0	0	0	0	0	0	0	0	0.0424355	0.01793	0	0.0693187	0	0	0	0	0	0	0.9323	0.942759	0	0.0695747	0.0125716	0	0.513978	1.24051	0	Tnfsf18
ENSMUSG00000000817	0	0	0	0	0	0	0	0	0	0	0	0	0	0.0472631	0	0	0	0	0	0	0	0	0	0	0	0	0	Fasl
ENSMUSG00000026634	4.25666	3.70385	3.51482	4.89497	4.08109	4.50673	4.96644	5.76648	4.2275	5.37611	4.58938	4.4988	3.28691	3.37726	3.35461	3.74477	5.22797	7.91495	8.44929	7.82485	17.774	4.84842	4.01421	3.12666	5.4682	10.7234	6.08006	Angel2
ENSMUSG00000040297	1.20924	1.34498	2.3657	1.4551	1.39396	1.97916	1.35785	1.02514	1.34628	1.67187	1.46869	1.97194	1.32372	0.694482	0.98953	1.06131	0.00699834	2.1726	2.7305	2.49466	4.94774	2.10954	1.57401	1.77015	2.4962	4.22761	1.28086	Suco
ENSMUSG00000037568	0.0489154	0.0615479	0.072434	0.0842207	0.0264552	0.181546	0.0443639	0.0574877	0.0713002	0.0241008	0.0346271	0.357173	0.00393957	0	0	0.00454357	0	0.318184	2.51378	2.21217	4.36827	0.198729	0.04647	0.154946	0.685933	3.35032	0.333013	Vash2
ENSMUSG00000086277	0.0285437	0.0235807	0.0261656	0.017747	0	0.0105532	0.0320516	0.0121138	0.0200325	0.0152356	0	0.0458125	0.0132824	0.0147393	0.00765511	0.0306375	0	0.0786693	0	0.0460394	0	0.0197064	0.0142431	0.0450349	0	0.0260269	0	4930558K02Rik
ENSMUSG00000026698	0	0	0	0	0	0	0	0	0	0	0	0	0	0	0	0	0	0	0	0	0	0	0	0	0	0	0	Pigc
ENSMUSG00000066595	0.627366	1.02882	1.33025	0.902249	0.996236	1.39495	1.22458	1.3325	1.16288	1.52097	1.53779	1.96006	0.577048	0.254321	0.537779	0.771718	0.0104343	1.56675	1.61565	1.95761	2.10932	0.929003	0.915018	0.574469	1.36874	1.46754	1.91274	Flvcr1
ENSMUSG00000057072	0.094459	0.0561852	0.519536	0.15857	0.0221376	0.0628623	0	0.324712	0.0715965	0.0907536	0.434638	0.0779689	0.0197797	0.0585316	0.0227996	0.0912491	0	0.745514	0.205983	0.713031	1.39602	0.195642	0.275737	0.214607	0.247764	0.193793	0	Spata45
ENSMUSG00000026289	7.96479	8.28827	12.8197	7.69244	7.00087	9.23532	9.55814	5.48714	9.18104	11.4342	10.0178	11.8984	7.09082	4.15319	7.50114	6.36457	0.428996	6.42391	10.817	11.5715	16.388	6.74368	7.95486	6.80901	8.02762	11.8762	6.09801	Atg16l1
ENSMUSG00000079550	0.502127	0.538107	0.19286	0.149122	0.118337	0.0560053	0.340191	0.0696445	0.141748	0.112297	0.146286	0.104196	0.751878	0.130367	0.524742	0.115169	0	0.142327	0.10844	0.264689	0.567319	0.151061	0.0944844	0.183231	0.209701	0.166899	0.138568	Mpp4
ENSMUSG00000026632	1.43411	1.54248	1.6752	1.55823	1.49288	1.32041	1.12569	0.930671	1.10811	1.08133	1.18523	1.36476	1.00587	1.34807	2.01642	1.52156	0	1.43642	2.11846	3.3956	5.45575	1.47795	1.61795	1.92766	2.09082	3.32787	2.05616	Tatdn3
ENSMUSG00000040265	0.0326823	0.0418098	0.0389913	0.00941302	0.0137984	0.0175919	0.0825722	0.0752663	0.0519119	0.0565667	0.0504961	0.0862862	0.0143415	0.00595636	0.00638044	0.0139287	0.00299363	0.0246564	0.0957559	0.168842	0.0831816	0.018416	0.015379	0.0300288	0.04759	0.180447	0.0830947	Dnm3
ENSMUSG00000062510	0.0761373	0.0754787	0.167506	0.0426043	0.0416353	0.244901	0.170988	0.310198	0.198776	0.0162557	0.0934222	0.157114	0.0425151	0.149399	0.0612576	0.0429041	0	0.268979	0.643993	0.162103	5.07344	0.0841036	0.0398917	0.129736	0.266275	0.447784	0.0731298	Nsl1
ENSMUSG00000026630	0.0107302	0.063824	0	0	0	0.0535567	0	0.0614765	0.0406653	0	0.0164577	0.0221424	0	0.448804	0.103597	0	0	0	0	0.0155764	0.020866	0.0111121	0	0	0.0422174	0.0880563	0.176679	Batf3
ENSMUSG00000091017	0	0	0	0	0	0	0	0	0	0	0	0	3.2931	0	0.193011	0	0	0	0	0	0.414667	0	0	0	0	0	1.75556	Garin4
ENSMUSG00000056055	0	0	0.0434276	0	0	0.0334385	0.0145082	0.01645	0.0108813	0.022988	0.0264226	0.00592488	0	0.00889566	0	0.0242691	0	0	0.0256135	0.108367	0.139584	0.0208136	0	0	0.0150621	0.0706866	0	Sag
ENSMUSG00000026628	1.30708	1.83609	5.25805	1.01197	2.09871	1.64344	3.60486	1.91028	2.65326	2.43652	2.68578	1.83248	23.9699	0.510072	0.725507	0.882538	0	1.98559	0.993945	1.39772	3.4634	1.03845	1.38069	0.655275	1.02068	1.68369	2.01769	Atf3
ENSMUSG00000026024	7.31495	7.53609	6.36686	6.39009	4.43048	4.67183	5.1211	2.41811	3.41974	4.51954	3.88406	4.035	7.09157	4.44929	6.78352	3.09657	0	2.81906	2.60858	3.88314	2.29703	3.62997	3.10768	3.93952	2.8503	2.3708	2.35864	Als2
ENSMUSG00000026694	3.34261	3.51496	6.16148	4.35149	2.99078	4.46347	2.76009	1.01086	2.79371	3.87793	3.14727	5.23685	4.94211	2.38126	4.50656	2.67042	0	3.91592	4.01755	6.49428	6.57058	3.34144	4.25759	2.92404	4.1841	6.78334	4.3577	Eef1aknmt
ENSMUSG00000037499	31.9192	26.1467	47.6658	38.6348	40.8536	43.1688	29.7216	19.821	45.7174	42.6015	45.706	52.8964	4.0886	6.00091	4.13317	30.2596	32.2762	38.0724	43.8304	62.6294	55.1264	35.0016	43.8436	35.5093	34.8916	62.0154	34.6104	Nenf
ENSMUSG00000026627	1.61472	2.52862	4.35543	1.67917	1.92005	3.98614	3.53004	2.79266	4.50087	4.21786	4.22268	6.20219	0.907644	0.988756	0.770293	1.2366	0	3.5284	7.68158	6.83841	12.0506	2.3825	2.27282	0.940141	3.16092	6.34215	3.09795	Pacc1
ENSMUSG00000070738	3.38384	3.40146	7.95676	2.60166	2.08967	4.1011	4.19334	1.35881	4.05205	5.13003	4.16636	6.85172	1.1208	0.817116	0.871187	2.06102	0.193735	3.75096	4.4794	5.89607	8.13018	2.37421	2.85628	2.09424	3.03903	8.01915	3.06621	Dgkd
ENSMUSG00000026023	0.00743655	0.00368611	0.00681699	0.00173387	0.00290474	0.00206209	0.0146133	0.0165692	0.00939439	0.0277855	0.0209111	0.0153458	0.0129768	0.0115202	0.0358992	0.00748317	0	0.0209617	0.0221135	0.00539763	0.0144612	0.0102683	0	0	0.00325099	0.00508563	0.043367	Cdk15
ENSMUSG00000026626	4.20676	3.80443	5.57053	5.26464	5.32943	5.67797	3.30427	3.64011	4.15581	3.54656	4.22315	4.2686	5.06077	5.3947	5.71014	4.57514	0.0165263	4.99438	3.00307	4.10823	5.36339	4.4791	4.9681	5.65702	3.9247	3.68659	4.63262	Ppp2r5a
ENSMUSG00000041075	4.65128	6.25228	8.02167	6.32302	6.89771	8.30692	6.59501	4.06506	6.44019	11.4877	9.31054	10.3574	6.68579	10.055	10.6242	4.34726	0	9.95528	6.90257	11.1771	21.3093	6.85787	4.6911	4.47777	6.686	11.4296	6.70674	Fzd7
ENSMUSG00000042046	0.894337	0.90333	0.928106	0.893655	0.77399	0.910417	1.05974	0.451166	0.959257	1.04994	1.14988	1.35803	0.658741	0.791681	0.573122	0.579263	0.231658	1.14698	1.79685	2.82049	3.47828	0.948636	0.790293	0.657218	1.22034	2.67064	1.01712	Dstyk
ENSMUSG00000047361	0.00198235	0	0.0013629	0	0	0	0.00333896	0	0	0	0.00152025	0	0	0	0.0011962	0	0.00176391	0.00111755	0	0	0	0.00410582	0	0	0.00129992	0	0.00102003	Gm973
ENSMUSG00000026021	6.32939	6.16957	10.4208	7.18986	7.96661	9.55009	7.32858	10.1743	8.31885	8.17104	8.2362	9.1798	3.00051	2.39926	2.60419	6.72143	25.9378	10.9093	16.3042	14.4211	28.6147	7.53955	8.1502	7.12745	8.89213	16.3862	8.26308	Sumo1
ENSMUSG00000026696	3.28894	3.94235	7.52586	2.72912	3.7954	4.68134	6.1716	8.35894	6.70882	7.74295	7.35898	9.47076	2.49208	1.6725	2.63611	2.81879	15.3411	4.16416	5.74327	6.41426	7.88725	3.17289	3.55221	3.35025	4.32435	5.96938	3.47905	Vamp4
ENSMUSG00000026697	0	0	0	0	0	0	0	0	0	0	0	0	0	0	0	0	0	0	0	0	0	0	0	0	0	0	0	Myoc
ENSMUSG00000091060	0.0108002	0	0.0148506	0	0	0	0	0	0	0	0	0	0	0	0	0	0	0	0	0	0	0	0	0	0	0	0	Myocos
ENSMUSG00000037474	0.074845	0.180857	0.0471689	0.0436263	0.00365434	0.0311307	0.404456	0.476457	0.409715	0.214728	0.157844	0.456907	0.306921	0.265706	0.240871	0.0602513	0.0055498	0.274259	1.65684	0.316892	5.89455	0.151788	0.171564	0.141704	0.441713	1.22202	0.394745	Dtl
ENSMUSG00000026439	3.59449	4.2498	6.26209	4.62806	3.71885	4.6288	5.154	1.80057	5.17356	5.83669	6.01025	6.90503	3.83395	3.23406	3.54559	3.42559	0.0299616	4.5131	5.67393	5.499	10.2229	3.78345	3.88445	3.70555	4.39398	7.02045	3.36559	Rbbp5
ENSMUSG00000048174	4.54632	5.14386	13.0463	5.25391	2.43209	8.55053	8.82284	4.4356	9.55127	9.65387	8.71632	7.24018	3.46652	2.67934	1.96807	3.998	0	4.2902	8.62086	6.95834	17.009	4.24756	3.88373	3.85937	2.0739	10.2397	9.50986	Tmem81
ENSMUSG00000005501	2.97017	3.21063	5.05732	2.918	2.52125	2.80815	3.38999	2.05094	2.96233	3.09958	2.80764	3.34739	1.42711	1.17792	1.21675	2.35778	0	3.53936	2.98314	4.2217	6.93318	2.67924	3.19981	2.20742	2.72083	4.29866	2.31855	Usp40
ENSMUSG00000026020	6.36118	7.162	10.054	7.61293	7.9251	9.33315	8.05346	8.43048	7.42659	8.05372	8.86676	13.4873	2.5433	2.00334	3.8849	5.58791	21.2912	11.8932	24.1921	15.1451	71.8482	10.5438	9.22958	6.96314	11.4459	18.1992	10.2547	Nop58
ENSMUSG00000037461	2.60231	3.03679	2.58656	2.38189	1.67863	2.06583	4.15357	2.70264	3.34065	3.77812	3.39836	4.45968	2.90626	2.92557	2.73381	1.69986	0.00441057	2.31374	5.10727	3.64092	7.8076	1.91725	1.87824	1.15431	2.49954	5.16603	2.02256	Ints7
ENSMUSG00000067336	0.999188	1.2055	1.82716	1.26234	1.18776	1.71552	1.55979	1.40658	1.32731	1.69401	1.51199	2.29784	0.921044	1.00372	1.05296	0.966477	3.91197	1.81066	3.31122	3.80561	5.38441	1.50626	1.18543	1.23598	1.93727	4.57539	2.27704	Bmpr2
ENSMUSG00000090165	0.00218365	0.00432952	0.00100086	0.00407303	0.00597058	0	0.001226	0	0.000919514	0	0	0	0.262922	0.0507412	0.211705	0.000878934	0	0.0549858	0	0.00105663	0.0113236	0.0067841	0.00245166	0.0516788	0.0095461	0.00149333	0.0179776	Ugt1a10
ENSMUSG00000041040	0.23048	0.384347	0.185623	0.147395	0.13311	0.153384	0.293928	0.226371	0.14142	0.271526	0.257554	0.353311	0.124104	0.117314	0.123183	0.0954204	0	0.280283	0.543394	0.358474	0.643479	0.207995	0.160806	0.210392	0.19	1.00988	0.216858	Fam117b
ENSMUSG00000053024	0.0633666	0.0471138	0	0.0541723	0	0.0878549	0.0652244	0	0.0222359	0.050734	0.0539946	0.0072645	0.0221149	0.0163605	0.0594798	0.051011	0	0	0.00348942	0.015331	0.0753032	0.010937	0	0	0.0138508	0.0288896	0	Cntn2
ENSMUSG00000090175	0	0	0	0	0	0	0	0	0	0	0	0	0	0	0	0	0	0	0	0	0	0	0	0	0	0	0	Ugt1a9
ENSMUSG00000089675	0	0	0	0	0	0	0	0	0	0	0	0	0	0	0	0	0	0	0	0	0	0	0	0	0	0	0	Ugt1a8
ENSMUSG00000026623	5.01858	7.31611	9.58306	10.0832	11.0368	10.3602	4.90751	7.38944	6.3806	8.58456	6.64137	11.4772	4.30268	5.69123	4.67612	7.62539	8.21319	9.09511	7.37372	7.9281	8.18322	10.6469	10.5162	10.7339	12.1595	6.94871	8.94172	Lpgat1
ENSMUSG00000026018	0.0215839	0.0379314	0.00539609	0	0.00459858	0	0.0198298	0.00374731	0.00495751	0.00942599	0.0120381	0.0364416	0.00410879	0	0.00710414	0.00236936	0	0	0.0311187	0.0313322	0.0534193	0	0	0	0.00514673	0.0442817	0.0100964	Ica1l
ENSMUSG00000026622	4.38124	6.82018	3.55535	3.71763	1.47888	2.09972	4.92543	4.1738	4.52368	3.31887	4.02877	2.73135	2.83609	2.87697	1.70884	3.1594	0	2.4757	12.062	3.14278	28.6322	3.89964	2.30397	3.77355	5.27498	9.91482	3.64291	Nek2
ENSMUSG00000037434	8.28751	8.27959	13.8212	7.27496	9.53913	10.8839	8.32587	11.3353	9.8194	9.38658	8.42717	10.2004	6.34905	4.09918	4.94545	7.07837	27.4696	10.3179	2.91429	5.36173	3.43046	6.79367	4.93087	10.2547	6.31413	3.46841	4.21709	Slc30a1
ENSMUSG00000090124	0.00953201	0.00850461	0.0222816	0.0120012	0.00670183	0.00158588	0.0224772	0	0.0120415	0.0106844	0.004386	0.00393399	0.0279441	0.0147663	0.0207067	0.0172652	0	0.035466	0.016062	0.0428951	0.0871196	0.0177683	0.0139125	0.0406057	0.0212519	0.0508455	0.0205998	Ugt1a7c
ENSMUSG00000090145	0	0	0	0	0	0	0	0	0	0	0	0	0	0	0	0	0	0	0	0	0	0	0	0	0	0	0	Ugt1a6b
ENSMUSG00000054545	0	0	0	0	0	0	0	0	0	0	0	0	0	0	0	0	0	0	0	0	0	0	0	0	0	0	0	Ugt1a6a
ENSMUSG00000089943	0	0	0	0	0	0	0	0	0	0	0	0	0	0	0	0	0	0	0	0	0	0	0	0	0	0	0	Ugt1a5
ENSMUSG00000026019	3.15675	3.84737	5.02717	4.48534	4.11979	5.06666	3.85051	5.13029	3.98783	3.72011	4.71517	6.30979	3.47793	3.41994	4.15832	3.93143	0.616855	7.42549	11.0394	8.93135	25.2848	6.24762	4.95261	5.05087	6.42924	8.70294	7.44424	Wdr12
ENSMUSG00000090171	0	0	0	0	0	0	0	0	0	0	0	0	0	0	0	0	0	0	0	0	0	0	0	0	0	0	0	Ugt1a2
ENSMUSG00000081984	0	0	0	0	0	0	0	0	0	0	0	0	0	0	0	0	0	0	0	0	0	0	0	0	0	0	0	Dnajb3
ENSMUSG00000089960	0	0	0	0	0	0	0	0	0	0	0	0	0	0	0	0	0	0	0	0	0	0	0	0	0	0	0	Ugt1a1
ENSMUSG00000079429	0.745518	0.69225	1.06686	0.561577	0.454591	0.555633	1.68185	0.779531	1.12504	1.20999	0.895107	1.0581	0.162469	1.13922	0.118064	0.790246	0	0.540093	0.411279	0.837381	1.17423	0.40524	0.575688	0.641876	0.411447	0.920475	0.138863	Mroh2a
ENSMUSG00000040225	2.23071	2.55885	4.08972	2.04701	1.98646	3.00765	3.96122	2.05842	3.0399	3.74678	3.64899	5.2578	2.33377	1.27077	1.65891	1.48479	5.97291	3.37848	7.50556	6.59029	16.665	2.31894	2.19239	1.90586	2.40441	8.31685	3.90328	Prrc2c
ENSMUSG00000044783	20.3582	16.8418	25.142	15.932	9.17608	13.8646	25.5985	9.25491	19.5961	23.1164	14.3958	19.2386	3.05088	20.7816	1.78203	12.1492	0	14.6029	26.9835	21.1386	49.2417	13.8519	12.5043	8.20849	16.1722	26.9101	15.8828	Hjurp
ENSMUSG00000026017	0.333507	0.387845	0.523253	0.385804	0.260538	0.234753	0.536532	0.481775	0.291676	0.44161	0.386923	0.560276	0.304415	0.152344	0.288969	0.183288	0.144574	0.431467	0.512815	0.67034	1.21394	0.427293	0.436847	0.5525	0.344865	1.10529	0.426817	Carf
ENSMUSG00000026692	4.29162	4.78844	3.21449	4.37652	3.62569	2.86941	6.12834	4.5412	4.22717	4.31228	5.14992	4.18563	1.24181	2.66286	1.1064	4.58029	0	2.87484	1.87989	3.01931	0.69082	4.05868	4.93416	5.08511	3.26884	1.03447	4.35167	Fmo4
ENSMUSG00000037395	2.09169	2.0751	3.12065	2.22201	1.94249	2.26654	2.47228	1.46778	2.29209	2.35037	2.26978	2.3261	1.85866	1.26997	1.06212	1.70325	15.3938	2.04234	3.27726	3.37767	2.94222	2.01944	2.55822	1.92589	2.23728	4.39646	1.83	Rcor3
ENSMUSG00000040181	20.8422	18.9571	9.60446	18.0544	14.2795	13.6694	11.1099	7.61826	7.02497	8.25095	8.11511	4.73607	22.4815	19.6193	15.1642	21.515	0	18.1864	8.69183	9.80367	3.08789	19.3771	14.1037	25.6838	17.6931	4.68225	15.1505	Fmo1
ENSMUSG00000036251	0.0618764	0.0333146	0.0484087	0.0119394	0.00875089	0.0141995	0.0557043	0.0733469	0.0377357	0.0204997	0.0196355	0.0110074	0.00558488	0.0181793	0.00128751	0.00644113	0	0.0180427	0.0401833	0.013938	0	0.0176769	0.0047911	0.0075744	0.009794	0	0.0164683	Trpm8
ENSMUSG00000026442	0.16004	0.117992	0.215437	0.0658485	0.0787969	0.285285	0.322794	0.062926	0.310057	0.388712	0.265062	0.44265	0.0605476	0.0802101	0.0681686	0.0836342	0	0.220627	0.603872	1.46812	0.243219	0.0759043	0.111736	0.160414	0.584696	1.45545	1.24077	Nfasc
ENSMUSG00000073664	1.23526	1.34733	1.89163	1.34674	1.16259	1.72226	1.51339	1.29778	1.4298	1.2961	1.3619	2.08785	0.656936	0.511144	0.605058	0.92815	5.4366	2.0406	2.61121	3.1194	5.20358	1.34804	1.47419	1.23512	1.39822	2.43668	1.36135	Nbeal1
ENSMUSG00000026443	0	0.00296479	0.00548299	0	0	0.0232199	0.00335819	0.00380766	0	0	0.00305801	0.0123428	0.00834992	0	0	0	0	0.0494552	0	0.00289425	0.00387711	0.0061942	0	0	0.0313777	0.0613566	0	Lrrn2
ENSMUSG00000026295	19.6758	31.5314	10.7109	18.963	13.6202	14.5265	15.9215	16.1842	8.80536	6.45208	7.70868	5.47587	30.5423	37.2904	42.0457	27.6646	0	13.0914	12.1271	16.5445	10.9031	23.0671	20.0381	11.035	30.4474	11.804	33.4432	Spp2
ENSMUSG00000040170	0.234187	0.340987	0.241511	0.225233	0.445937	0.267869	0.0657418	0.158399	0.363639	0.226563	0.217011	0.342309	0.781556	0.256973	0.294405	0.318134	0	1.29822	2.48571	6.04841	0.597717	0.414309	0.657326	0.644296	1.23493	8.26792	0.948951	Fmo2
ENSMUSG00000062310	0.0116805	0	0.449707	0.294123	0.205309	0.0777332	0.0786954	0.178456	0.265601	0.224445	0.197068	0.578481	0	0	0	0.0564176	0	0.250223	0.463111	0.203471	2.95282	0.25402	0.0393422	0	0.0919128	0.551166	0	Glrp1
ENSMUSG00000049439	3.4074	4.3029	4.24603	2.81534	2.60781	4.78326	4.27751	4.06202	2.96605	3.62327	3.85024	4.61984	1.28766	2.30522	1.24973	2.668	9.1479	4.25902	10.3223	9.37487	11.021	4.23993	4.26496	2.80099	5.37649	5.63621	5.06536	Cyp20a1
ENSMUSG00000049866	0.212836	0.578207	0.647219	0.52105	0.273384	0.823974	0.434322	0.766037	0.682515	0.543987	0.389221	4.4089	0	0.0380434	0.054336	0.237234	34.3293	1.49059	14.516	9.58973	43.9433	1.30975	0.666327	0.116239	3.69313	11.8233	3.04958	Arl4c
ENSMUSG00000058248	0.00335596	0.00499039	0	0.000521639	0	0.00558346	0.00125613	0.00356062	0.00282633	0	0.000571922	0.00076947	0.00156164	0	0.00135005	0	0	0.000420424	0.0059137	0.00920204	0.00435069	0.000386156	0	0	0.0058684	0.00229504	0	Kcnh1
ENSMUSG00000095576	0	0	0	0	0	0	0	0	0	0	0	0	0	0	0	0	0	0	0	0	0	0	0	0	0	0	0	Fmo6
ENSMUSG00000036206	2.2847	2.10664	4.75678	2.30263	1.66997	2.53254	1.89567	0.480925	2.13621	3.00065	2.52459	3.78273	0.0854313	0.117685	0.020374	0.924136	0.0976411	2.13502	3.07898	2.19743	10.6667	1.71332	1.22253	1.59014	2.09044	8.01517	1.36236	Sh3bp4
ENSMUSG00000026691	0	0	0.00532909	0	0	0	0.0130557	0	0	0	0	0.00799759	0.0324622	0.00600382	0.00467729	0	0	0	0	0	0	0.00802712	0	0	0.0203313	0.0556588	0	Fmo3
ENSMUSG00000026131	0.879738	1.1764	1.23952	0.940287	0.741625	1.08117	1.23432	0.714527	1.16057	0.992481	1.00173	1.77121	0.609387	0.568996	0.56998	0.731905	4.8508	1.79468	3.70705	3.91411	3.11093	1.09338	1.21778	0.697242	1.20135	1.85857	1.34577	Dst
ENSMUSG00000071890	0	0	0	0	0	0	0	0	0.0073546	0	0	0	0.00203183	0	0	0	0	0	0	0	0	0	0	0.0082669	0.0025451	0	0	Mroh9
ENSMUSG00000037375	0.0394792	0.0548358	0.0190892	0.03338	0.0147429	0.0353679	0.0423823	0.014085	0.030143	0.0159781	0.0346014	0.0537151	0.0581411	0.0470448	0.0418861	0.0408617	0.0579047	0.0293489	0.164699	0.2009	0.350957	0.0467249	0.034583	0.0246415	0.0563283	0.259009	0.0616121	Hhat
ENSMUSG00000055013	0.268142	0.295951	0.377949	0.22424	0.190355	0.284139	0.370555	0.175149	0.256176	0.250647	0.258643	0.405701	0.150651	0.102493	0.113279	0.148741	0.63753	0.450916	0.842941	1.0596	2.47223	0.243149	0.256061	0.179112	0.387997	1.09307	0.505672	Agap1
ENSMUSG00000026586	0.0486154	0.0232368	0.00954967	0.00485783	0.0162766	0.0722176	0.00292446	0	0.0372874	0	0	0	0	0.0134485	0	0.0125795	0	0.356289	1.48523	2.70192	0.435551	0.0485477	0.0604304	0.0690327	0.949548	1.98411	1.08638	Prrx1
ENSMUSG00000042111	53.8957	53.4295	69.0367	55.3128	52.6528	47.5725	62.9238	40.3686	74.2972	72.395	80.3526	70.0529	26.1175	19.9666	29.5307	43.1474	0	46.5478	57.9425	50.6615	107.428	43.7805	44.2142	36.7729	40.621	67.2875	46.1591	Ccdc115
ENSMUSG00000034486	0.0369398	0	0	0	0.0432864	0	0	0	0	0	0	0	0	0	0	0	0	0	0.183075	0.58986	0	0.0382546	0	0	0	0.75786	0	Gbx2
ENSMUSG00000016262	0.866599	0.157153	1.23519	0.413961	0.544897	2.3737	1.53085	1.79629	2.2696	3.01227	1.8965	2.48615	0.387275	0.0327432	0.357121	0.370081	0	1.70394	4.33681	1.41141	4.95284	0.393999	0.379693	0.360161	0.873192	5.96254	0.804815	Sertad4
ENSMUSG00000040124	2.22801	2.39752	3.51745	2.16669	2.27609	2.3973	2.97225	2.82455	2.42969	3.25259	2.9597	4.41427	1.27602	1.37666	1.52446	2.12317	57.5095	3.09894	6.94616	5.971	9.96133	2.88578	2.48009	3.30794	2.93866	6.78489	2.9265	Gorab
ENSMUSG00000040113	0	0	0	0	0	0	0	0	0	0	0	0	0	0	0	0	0	0	0	0	0	0	0	0	0	0.0106339	0	Mettl11b
ENSMUSG00000067081	0	0.00549586	0	0.00258514	0	0	0	0	0	0	0	0	0	0.00286269	0	0	0	0	0	0	0	0	0	0	0	0	0	Asb18
ENSMUSG00000026782	3.12135	2.7057	1.76256	1.37401	1.32845	1.65903	3.79935	3.0171	1.78754	1.92996	1.86392	2.2707	0.395652	0.327515	0.305378	0.976949	15.5653	2.07967	1.49498	1.90427	1.76753	1.15506	1.06348	2.60734	1.3951	2.15167	1.87935	Abi2
ENSMUSG00000054387	2.44461	2.54389	4.77602	1.8447	1.66498	2.99117	3.46846	2.23993	2.13994	2.64546	2.46968	3.10837	2.67178	1.23032	2.06257	0.863927	1.79803	2.49936	3.67371	4.4511	15.8906	1.47316	1.53881	1.5346	2.16229	5.71664	2.55542	Mdm4
ENSMUSG00000016200	0.0156547	0.0257294	0.0226587	0.0772261	0.0125514	0.0260455	0.0235924	0.0173088	0.0416341	0.0277065	0.0353845	0.098614	0.00086266	0.00255276	0.000994366	0.0129339	0.00293257	0.0167217	0.298092	0.260742	0.591224	0.0477826	0.0647543	0.035099	0.106978	0.109875	0.147537	Syt14
ENSMUSG00000026127	37.422	35.4713	35.556	37.4711	37.2011	36.9354	39.8826	30.9605	37.6358	39.22	43.0622	46.9231	26.4048	27.1711	32.3714	34.0535	106.996	42.97	68.2626	56.1241	87.8518	42.1013	35.1509	30.6697	41.7833	61.1478	41.0124	Imp4
ENSMUSG00000026301	0	0.00318317	0	0	0	0.00178073	0.0072111	0	0.0081126	0.00171388	0	0.00220866	0.00112062	0	0	0	0	0	0.00212181	0.0077686	0	0	0	0.00607928	0	0.0131752	0	Iqca
ENSMUSG00000044337	0.102571	0.0554637	0.179503	0	0	0.12411	0.141352	0.178079	0.117795	0.283696	0.328944	0.0769678	0	0.216675	0.0112534	0.258972	0	0.799022	7.90246	38.9432	3.62655	0.251069	0.240789	0.145648	2.20124	33.0383	12.4556	Ackr3
ENSMUSG00000026014	9.6089	9.59052	11.1524	9.1363	9.17009	7.66748	15.8914	14.6635	11.5568	11.2134	10.928	8.04387	2.89628	2.61033	2.20983	6.60604	3.82085	13.9783	7.51321	13.2965	6.10293	8.75848	8.5748	10.4242	7.72545	9.16689	10.6732	Raph1
ENSMUSG00000026447	0.495115	0.556401	0.441739	0.325167	0.159439	0.264101	0.557022	0.18045	0.43687	0.547712	0.310135	0.503051	0.04155	0.17272	0.0866646	0.177989	0	0.296165	0.533844	0.644664	0.757016	0.332692	0.260968	0.195888	0.374237	1.30656	0.457017	Pik3c2b
ENSMUSG00000026126	0.439929	0.432428	1.32261	0.114741	0.113588	0.967636	1.13032	0.469923	0.649945	0.704452	1.07503	0.569312	0.062455	0.473588	0.206972	0.0990417	22.9696	1.63938	2.84549	0.616974	15.3263	0.324316	0.175804	0	1.11481	13.1407	1.22008	Ptpn18
ENSMUSG00000046062	68.6778	70.2562	104.08	74.674	65.1022	70.8551	76.1661	35.9023	59.1102	93.8621	87.6854	86.9439	73.594	56.8143	46.7396	40.4748	246.697	32.5555	45.3144	46.4168	66.3873	43.7038	47.7064	36.9691	38.0309	81.2656	45.203	Ppp1r15b
ENSMUSG00000026012	0.465342	0.529158	0.176613	0.135499	0.0863586	0.101593	0.180876	0.112595	0.0904391	0.141612	0.14533	0.143388	0	0.00978562	0.0127058	0.152555	0.352236	0.0094963	0.162795	0.140605	0.00409462	0.0697781	0.0945623	0.0538187	0.038661	0.168477	0.104012	Cd28
ENSMUSG00000026585	0.25546	0.333518	0.306018	0.321029	0.147139	0.367391	0.212953	0.115766	0.239576	0.216319	0.193918	0.253751	0.0861335	0.107319	0.124366	0.248871	5.21658	0.29877	1.13131	1.10623	1.64356	0.345264	0.450153	0.288968	0.48154	1.45328	0.770864	Kifap3
ENSMUSG00000034432	36.2075	38.6462	57.9419	36.3246	35.2357	46.2797	44.5874	35.9351	51.0545	54.1686	52.0436	62.0977	16.8967	17.1831	19.4764	32.1456	56.9486	44.5692	71.0606	66.8437	90.5266	37.7462	35.0893	30.1464	36.6469	60.1815	37.4979	Cops8
ENSMUSG00000026125	0	0	0	0	0	0	0	0	0	0	0	0	0	0	0	0	0	0	0	0	0	0	0	0	0	0	0	Prss39
ENSMUSG00000026124	0	0	0	0	0	0	0	0	0	0	0	0	0	0	0	0	0	0	0	0	0	0	0	0	0	0	0	Cfc1
ENSMUSG00000026011	0.561744	0.43609	1.04503	0.479595	0.571136	0.659717	0.883554	0.883487	1.11663	1.54769	1.34307	1.74732	0.2811	0.358323	0.284137	0.503751	1.52893	0.81499	1.00716	0.941371	1.48595	0.543241	0.700253	0.697955	0.57421	1.05926	0.607849	Ctla4
ENSMUSG00000037529	0	0	0	0	0	0	0	0	0	0	0	0	0	0	0	0	0	0	0.00695376	0	0.0136423	0	0	0	0	0	0	Prss40
ENSMUSG00000045174	0	0	0	0	0	0	0	0	0	0	0	0	0	0	0	0	0	0	0	0	0	0	0	0	0	0	0	Amer3
ENSMUSG00000026009	0	0	0.00731257	0	0	0	0.017915	0	0	0	0	0	0.0111361	0.296584	0.0705999	0	0	0	0.0158141	0.0154401	0	0.0055074	0	0	0.00697466	0	0	Icos
ENSMUSG00000026584	1.80743	1.75551	2.88166	2.23402	2.0429	1.95653	2.12718	1.09234	1.60697	2.3227	2.13355	2.59667	2.57268	1.72959	2.57891	1.64103	0	2.21328	2.08636	2.64369	5.02745	2.43092	1.77754	2.21565	2.01037	2.46897	1.68581	Scyl3
ENSMUSG00000052062	0.0131738	0.0225901	0.00473259	0.0244064	0.0285102	0.0132297	0.00439786	0.00906633	0.00179915	0.0020905	0.00309458	0.00514312	0.0730657	0.0553404	0.0723326	0.0196338	0.00147847	0.0869795	0.074466	0.0363524	0.370192	0.0299894	0.031447	0.0512323	0.0508981	0.189193	0.022229	Pard3b
ENSMUSG00000048126	0.16327	0.0181523	0.0419628	0.00213461	0.0554296	0.0330029	0.0128506	0.0029141	0.0115657	0.0171037	0	0.0251901	0.0639042	0.0614586	0.136272	0.127135	0	0.665806	4.15325	5.95627	0.943589	0.127996	0.255262	0.387843	0.800474	6.12956	5.47092	Col6a3
ENSMUSG00000037509	0.0229159	0.0301446	0.0545366	0.0135629	0.00103281	0.041059	0.0267218	0.0151492	0.0167014	0.0338722	0.0189258	0.0691139	0.00645964	0.00409611	0.00425478	0.0159643	0	0.123225	0.152886	0.14074	1.11921	0.018255	0.0286972	0	0.0473928	0.110303	0.0970526	Arhgef4
ENSMUSG00000118272	0	0	0	0	0	0	0	0	0	0	0	0	0	0	0	0	0	0	0	0	0	0	0	0	0	0	0	Gm55978
ENSMUSG00000041757	0.888761	0.895489	0.906851	0.81013	0.738744	0.738624	0.89905	0.565233	0.652685	0.832803	0.821309	1.06617	2.15035	1.10913	1.13764	0.484437	3.63064	0.850652	1.1404	0.836933	5.90681	0.480128	0.66651	0.402048	0.77071	3.72224	1.09245	Plekha6
ENSMUSG00000041406	0.146415	0.159663	0.265078	0.139963	0.105802	0.146158	0.283604	0.251658	0.231203	0.234452	0.18714	0.342422	0.0536538	0.0264618	0.0530103	0.0441998	0.725231	0.24212	0.708708	0.421544	2.17337	0.128882	0.0657542	0.173255	0.361641	0.826062	0.160722	BC055324
ENSMUSG00000037503	3.8864	4.37295	4.85013	5.41449	4.97962	5.52995	5.90755	5.66187	6.60324	7.25194	6.98905	10.3171	4.16515	3.41204	4.44953	3.16555	7.54118	7.52661	11.5725	13.189	19.5922	4.60736	4.75316	4.08512	6.22208	14.4814	7.67875	Fam168b
ENSMUSG00000026639	0.195895	0.135247	0.262147	0.20064	0.202908	0.388485	0.123733	0.0484347	0.0916962	0.354296	0.253514	0.364541	0.10072	0.11651	0.0907671	0.165795	4.44333	1.38833	1.9218	1.01815	11.4639	0.405736	0.464425	0.222285	1.38321	10.7006	1.30678	Lamb3
ENSMUSG00000026123	10.4511	10.3548	22.972	10.3716	9.33827	15.0991	11.9117	6.81445	11.4037	16.9414	13.2964	20.7365	4.81834	4.84832	5.59282	6.31971	24.8488	10.1372	21.5639	20.6898	68.0029	9.13591	8.63556	4.90109	15.2365	57.1695	14.5433	Plekhb2
ENSMUSG00000016194	0	0	0	0	0	0	0	0	0	0	0	0	0	0	0	0	0	0	0	0	0	0	0	0	0	0	0	Hsd11b1
ENSMUSG00000009633	0	0	0	0	0	0	0	0	0	0	0	0	0	0	0	0	0	0	0	0	0	0	0	0	0	0	0	G0s2
ENSMUSG00000045216	12.721	13.0517	15.2236	11.7486	12.2914	11.4832	13.1227	10.4195	11.4555	11.403	10.8839	9.43062	12.3259	8.46643	11.5672	10.1146	4.66252	10.1713	12.6899	11.4461	9.62962	9.93223	9.57665	9.92963	10.9773	13.6465	12.1346	Hs6st1
ENSMUSG00000016179	0.00497198	0.0221804	0	0.00695547	0	0	0	0.00949538	0	0	0	0.03078	0	0	0	0.0180113	0	0.0504529	0.0443545	0.555753	0.106355	0.00514895	0	0.0282404	0.163018	0.510028	0.107451	Camk1g
ENSMUSG00000026579	20.1924	21.8627	21.5105	22.829	20.3277	15.3123	37.9735	19.6669	25.9613	29.2158	30.2233	25.9224	49.4521	28.8733	34.4558	10.5797	0.0154837	14.0536	6.83203	10.7332	3.91852	12.5351	11.7906	12.3102	12.869	5.99054	12.0304	F5
ENSMUSG00000040918	28.8406	34.3028	44.9582	29.375	27.8172	30.6914	34.7051	30.7062	37.4463	51.0955	43.6314	46.685	56.7293	66.7963	56.2512	22.0201	0	27.8581	27.4383	32.8096	35.5891	34.3732	24.3691	20.9163	31.8594	24.4334	31.4276	Slc19a2
ENSMUSG00000037470	5.87427	3.56073	7.49856	6.26513	3.71903	5.29544	6.75585	2.5396	5.77829	6.70324	3.82796	7.05157	4.11851	4.46188	4.15285	3.85297	1.58105	6.18457	6.64461	6.88432	7.56974	4.54249	4.29765	4.49049	5.35583	8.56502	4.77509	Uggt1
ENSMUSG00000026640	0.483205	0.509039	0.555608	0.358953	0.354066	0.40795	0.658376	0.281653	0.37943	0.501114	0.403668	0.472583	0.699872	0.778265	0.578092	0.313458	0.256055	0.479921	0.407054	0.488226	2.23254	0.293661	0.357412	0.297951	0.325508	1.03932	0.498503	Plxna2
ENSMUSG00000026578	3.54475	3.58148	5.00768	3.80406	3.64167	4.45953	4.23665	4.43275	5.2141	4.36987	4.3197	5.63141	1.56589	1.56463	1.71119	3.09593	0	5.68296	8.32673	8.0217	24.2677	3.98269	4.98296	2.67532	3.98659	8.9461	3.54798	Ccdc181
ENSMUSG00000047180	1.19295	1.63343	2.03012	1.07401	1.34255	4.63766	1.33292	0.38347	1.02955	1.00241	0.833337	5.06969	0.309163	2.12249	1.18313	1.38346	0	7.68405	21.5067	10.1333	26.6894	3.71845	5.0392	1.32498	12.5318	44.1754	11.6932	Neurl3
ENSMUSG00000026577	5.36562	5.67627	7.32235	5.64138	5.57749	5.19717	6.40678	8.35714	6.48908	7.42763	7.48622	9.00233	3.4891	2.649	4.96428	6.18645	0	9.80706	10.5435	9.72403	15.9195	6.82548	5.85033	3.64223	8.82931	10.2623	7.57948	Blzf1
ENSMUSG00000026305	5.39274	5.34927	9.91541	4.75471	5.18639	6.13868	6.65835	6.00887	6.25558	8.36291	6.49946	8.99359	1.51785	1.9624	1.36324	3.65574	10.2464	6.03284	12.2364	10.926	33.9007	5.27684	4.60567	3.34823	6.16926	15.8395	5.46593	Lrrfip1
ENSMUSG00000016494	0.0477203	0.0867305	0.131234	0.0519225	0.0994118	0.105859	0.10717	0.111387	0.160757	0.0509426	0.0975899	0.131299	0.0943749	0.377838	0.332749	0.128052	0	0.717391	1.14047	3.53293	0.288703	0.0768736	0.154779	0.0451744	0.382462	2.39319	1.54967	Cd34
ENSMUSG00000070732	0	0.020667	0	0	0	0	0.0312125	0.017695	0	0	0.0213168	0	0	0	0	0	0	0	0	0	0	0.00959527	0	0	0.0182274	0	0.00953516	Rbm44
ENSMUSG00000034353	0.00524932	0.0546411	0.0649617	0.0110152	0.0030756	0.29694	0.048629	0.10025	0.0928385	0.0462312	0.0322052	0.42246	0.0577084	0.231758	0.275579	0.0792333	0	0.260417	2.24257	1.65358	2.80207	0.119595	0.07367	0.100628	0.750403	2.14314	0.686067	Ramp1
ENSMUSG00000026575	0.582076	0.74229	0.627551	0.558652	0.405281	0.597666	0.830275	0.970341	0.900853	0.750796	0.870902	0.824068	0.264119	0.236129	0.364687	0.46284	0	0.959808	1.48348	1.45185	2.81852	0.629564	0.619492	0.443012	0.764556	1.35513	0.822847	Nme7
ENSMUSG00000016493	0.167605	0.137398	0.283645	0.12024	0.0705029	0.0965256	0.246111	0.320088	0.431605	0.130751	0.102168	0.1818	0.0719927	0.0466022	0.0233393	0.0726515	0	0.278615	0.172521	0.421102	0.806459	0.146867	0.217126	0.228841	0.278992	0.409986	0.165849	Cd46
ENSMUSG00000026576	16.2775	16.7619	35.7312	16.8196	18.8903	35.2323	30.7213	29.1061	27.1482	32.9223	31.371	41.1197	20.1647	12.4951	10.1673	14.9853	13.6659	26.2842	44.2642	13.0514	82.7744	20.4674	21.0633	12.5438	22.5681	95.4245	16.4917	Atp1b1
ENSMUSG00000025969	0.151691	0.178	0.283782	0.635173	0.392991	0.468697	0.119928	0.0610923	0.104287	0.171848	0.318128	0.232106	0.244173	0.242981	0.391044	0.17071	0	0.845846	0.541082	0.471861	0.640127	0.410357	0.412449	0.600769	0.539983	0.939983	0.866548	Nrp2
ENSMUSG00000026574	0.0301798	0.00641117	0.0237132	0	0	0	0	0	0	0	0	0	0	0.0534313	0	0.130153	0.00767264	0.816662	2.59402	15.2648	0.620417	0.1652	0.0484057	0.257128	0.452349	6.91704	7.98197	Dpt
ENSMUSG00000026573	0	0	0	0.042895	0	0	0	0	0	0	0	0	0	0.0950008	0.0370053	0	0	0	0	0	0	0	0	0	0	0	0	Xcl1
ENSMUSG00000034343	9.59379	9.99299	15.7074	10.175	11.528	12.5268	9.81077	9.45926	11.2139	11.7945	12.4699	11.903	6.10158	6.23052	8.56254	9.37554	0	14.0939	15.8756	13.1797	29.8152	11.5557	10.4874	11.2532	12.8709	15.3495	11.915	Ube2f
ENSMUSG00000026572	0.0051963	0	0	0.00726927	0	0.00864532	0.00875233	0.00992376	0	0	0	0	0.010881	0	0	0	0.0277422	0.00585879	0.0206025	0.0226296	0.101048	0.00538124	0	0.0221358	0	0.0106608	0.0427803	Tbx19
ENSMUSG00000037447	2.82809	2.55369	4.73276	1.69702	1.353	1.37387	3.49567	0.893191	3.35109	4.78602	3.66516	3.51363	1.20124	0.407541	0.732004	0.714763	23.9421	3.889	3.8318	7.55307	5.40006	1.21085	0.771237	1.07919	2.75061	8.45582	3.50452	Arid5a
ENSMUSG00000016481	10.2886	9.52656	8.72768	8.60176	8.93514	8.10989	9.58843	12.9597	9.11354	9.42228	10.1198	9.81452	6.4378	7.03878	7.37447	8.53476	0.0371772	10.4384	15.6061	14.7181	16.7439	11.0442	9.75323	7.69785	11.8085	15.3365	11.5412	Cr1l
ENSMUSG00000040848	13.7211	15.2058	19.6897	17.0234	12.3921	18.5998	13.5014	7.65987	13.756	15.2548	14.4572	23.632	20.6248	13.9869	21.4713	12.1832	40.1805	19.1377	28.211	21.9135	36.5326	17.5471	15.6713	12.4759	18.2981	45.3614	14.4253	Sft2d2
ENSMUSG00000040843	9.44134	10.4562	17.8065	10.1199	11.5943	15.0745	9.09986	10.6584	10.4353	10.8583	10.9993	15.0671	7.18549	5.54721	6.89823	9.80023	50.4402	15.4758	22.911	21.0725	39.1562	13.306	12.2343	9.06083	13.4251	23.6216	14.4924	Tiprl
ENSMUSG00000040836	0.0230825	0.0171621	0.00528984	0	0	0.0512044	0.0194394	0	0.0194396	0.00616027	0.00590057	0.0158774	0.0161116	0	0	0.00464543	0.0205389	0.00433755	0.122024	0.0725998	0.366573	0.031872	0.0475118	0.0163883	0.126135	0.173639	0.213789	Gpr161
ENSMUSG00000026307	6.51041	8.20912	7.40359	7.22455	6.14982	6.18704	7.76336	4.02111	5.82922	7.22959	5.63946	7.83598	9.92025	9.39578	10.12	5.29368	20.441	5.42119	7.91722	10.7814	6.88521	8.34766	5.9746	5.80857	7.5904	5.92084	3.95634	Scly
ENSMUSG00000049515	0.0181601	0	0.0124853	0	0	0	0.00764694	0	0	0	0	0	0.0190136	0.00703307	0	0	0	0	0	0	0	0	0	0	0	0	0	Espnl
ENSMUSG00000026571	0.460911	0.622223	0.44985	0.343884	0.28064	0.363872	0.547998	0.547127	0.380179	0.373367	0.324359	0.510994	0.631131	0.196002	0.315209	0.21935	0	0.489105	0.487316	0.83963	1.33214	0.34348	0.377457	0.567218	0.359132	0.619281	0.488277	Dcaf6
ENSMUSG00000026308	0	0	0	0	0	0	0.035189	0	0	0	0	0	0	0	0	0	0	0	0.144957	0.0303276	0.771905	0	0.0703681	0	0.0821983	0	0.171999	Klhl30
ENSMUSG00000026616	0.253671	0.24408	0.110797	0.0667987	0.0104913	0.0198609	0.562988	0.398962	0.508958	0.205489	0.334147	0.357189	0	0.0277389	0.0216101	0.0396405	0	0.0504727	0.150864	0.246938	0.0464274	0.0401776	0.0469091	0.0339018	0.0469675	0.140823	0.0245698	Cr2
ENSMUSG00000026568	62.3365	61.3527	52.6256	59.2806	66.1427	66.15	48.3014	52.9314	53.0787	46.6426	51.1118	42.8506	102.805	51.0046	80.2458	55.0551	15.2637	64.6266	42.8234	44.4346	39.2101	60.8573	63.4377	82.5994	63.0363	40.5482	44.145	Mpc2
ENSMUSG00000047443	0.183504	0.204656	1.66113	0.278102	0.107516	0.661491	0.489381	0.350451	0.482948	0.538711	0.422181	0.7889	0	0	0	0.147723	0	0.551732	1.19745	0.732553	6.63135	0.285052	0.0858443	0.0217142	0.180497	1.97651	0.598008	Erfe
ENSMUSG00000010453	6.82479	7.21576	8.43461	6.0462	5.11882	5.30716	6.97392	2.31848	6.57075	7.21723	6.27955	8.6102	6.50817	4.50585	4.01729	3.87765	13.8625	6.32212	8.46218	10.8271	29.3194	4.80397	4.92443	4.5144	5.41148	11.5915	6.88788	Kansl3
ENSMUSG00000010311	0.661572	0.836208	0.924842	0.848369	0.710634	1.2291	0.520012	0.421151	0.362156	0.459059	0.405882	0.864624	0.0230889	0.0341619	0.013307	0.572518	0	1.70318	0.612039	0.640246	0.150092	1.14186	0.940843	1.67529	1.56176	0.610779	0.0226942	Optc
ENSMUSG00000037432	0.129086	0.0924225	0.187358	0.157174	0.126054	0.0676117	0.314058	0.187177	0.419757	0.363646	0.318983	0.335439	0.0850965	0.188861	0.167327	0.124122	0	0.150934	0.13506	0.222089	0.511343	0.0792181	0.225446	0.105227	0.181836	0.250121	0.0984025	Fer1l5
ENSMUSG00000041577	489.388	290.022	283.831	441.079	292.349	289.91	131.756	56.2108	173.968	196.024	118.515	200.946	2.67092	16.1395	12.1725	370.4	155.995	176.286	239.271	432.23	66.6365	272.54	259.913	358.388	339.75	333.439	445.998	Prelp
ENSMUSG00000026309	8.01754	7.55079	11.6215	9.17976	9.18253	9.36123	8.77778	7.81991	10.4659	11.6615	10.7088	11.9851	9.86339	7.78479	9.10003	7.48	17.0538	12.7094	13.931	15.4004	28.732	9.29135	10.2072	8.11161	9.98918	16.4391	10.4659	Ilkap
ENSMUSG00000067071	186.702	218.945	166.577	191.047	233.466	158.064	155.783	161.061	174.404	173.469	201.388	184.703	370.123	641.895	369.106	183.812	698.345	196.478	220.668	202.44	452.22	159.136	162.274	183.997	176.173	247.489	209.35	Hes6
ENSMUSG00000001143	5.15272	5.14534	8.07152	4.09279	4.24144	4.70374	7.88132	3.76072	9.08576	9.83511	10.3841	9.55903	5.228	4.32884	6.35436	3.64036	0	5.10658	7.44968	7.60245	14.7793	4.14168	4.36913	3.50857	4.05833	10.3597	4.49692	Lman2l
ENSMUSG00000037408	0.266114	0.362344	0.365914	0.215292	0.131497	0.22404	0.642637	0.330648	0.477934	0.508269	0.329479	0.489598	0.15106	0.158937	0.131559	0.0735593	0	0.144598	1.00425	0.684176	2.98647	0.21582	0.12599	0.16845	0.176605	1.2761	0.432236	Cnnm4
ENSMUSG00000055866	2.96203	3.10938	4.47337	2.67148	1.68717	1.99774	3.64229	1.48504	2.34647	3.3263	2.92056	2.32473	8.79166	2.29854	2.96457	1.82485	0	2.28324	1.48161	1.78694	3.18991	2.00324	2.39701	1.73625	1.72612	3.70365	2.08966	Per2
ENSMUSG00000034292	0.659705	0.608015	0.732306	0.764262	0.748892	1.0004	1.01857	0.846488	0.876793	1.00686	1.01184	1.18409	0.507241	0.510983	0.559804	0.66384	0	1.11572	1.52237	1.69586	3.74171	1.19557	1.06086	0.741606	0.89674	1.50854	1.524	Traf3ip1
ENSMUSG00000001138	1.58588	1.29812	3.12091	2.1473	2.57442	1.62183	1.94823	2.07006	2.15044	2.5744	2.41008	2.82222	1.96508	2.28769	2.54604	1.64267	0	3.0266	3.88659	3.83338	5.40395	1.87587	1.29864	2.54115	1.82227	4.61177	2.28336	Cnnm3
ENSMUSG00000026311	1.063	1.16229	1.38428	1.06719	1.1284	0.905091	1.61141	1.11058	1.91161	1.81231	1.91813	2.38713	1.13261	0.968663	1.10177	0.823014	0	2.22786	2.28706	1.92435	1.60507	1.13322	1.31282	0.310767	1.47612	2.47593	1.0489	Asb1
ENSMUSG00000007805	0.0153445	0	0	0.00715531	0	0.00850979	0.00430757	0	0	0.00819033	0	0.0052774	0.00535524	0.00396177	0.021605	0	0.00455122	0.0807373	0.116607	0.178199	0.427695	0.0185391	0.0114852	0.0617351	0.107329	0.99165	0.14212	Twist2
ENSMUSG00000026567	0.0741151	0.0174018	0.0446976	0.0545695	0.0487573	0.0735526	0.0416117	0.0471811	0.0246389	0.0270673	0.0279205	0.029515	0.0258662	0.00201427	0.0156923	0.0345422	0.00231397	0.0762342	0.0579976	0.0868263	0.111255	0.0350102	0.0686132	0.155093	0.0613903	0.0240087	0.0107049	Adcy10
ENSMUSG00000027520	0.0201796	0.0257207	0.0118918	0.0120985	0.00675617	0.0239812	0.0048556	0	0.014567	0.00461618	0.0265294	0.0178465	0.00301828	0.00446581	0.0069582	0.0139241	0	0.00650066	0.0228596	0.0251088	0.0392414	0.014927	0.0194197	0.016374	0.015123	0.0295718	0.0148335	Zdbf2
ENSMUSG00000067653	0	0	0	0	0	0	0	0	0	0	0	0	0	0	0	0	0	0	0	0	0	0	0	0	0	0	0	Ankrd23
ENSMUSG00000109510	0	0.0383449	0.0354569	0	0.0151083	0	0.0217164	0	0.0162876	0.0619369	0	0	0	0	0.0311202	0.0467062	0	0.101759	0.0255596	0.0187163	0	0.0267041	0	0.0183079	0	0.0529034	0.0265368	Gm42417
ENSMUSG00000026459	0	0	0	0	0	0	0	0	0	0	0	0	0	0	0	0	0	0	0	0	0	0	0.0522309	0	0	0	0	Myog
ENSMUSG00000079610	2.82787	2.6371	4.61336	2.89994	3.04694	3.26947	3.02739	1.51033	3.64805	4.77766	3.1611	5.41513	2.05749	1.74486	2.28485	2.21378	0	2.86416	4.157	5.28788	7.89914	2.50661	2.08524	3.07969	3.28442	5.58042	3.23079	Ankrd39
ENSMUSG00000026566	1.4697	1.90916	2.93842	1.37462	1.12505	2.83401	3.74168	4.26936	4.34282	3.63833	4.13271	6.40264	0.04127	0.915937	0.237854	0.89755	20.3278	3.2475	15.8181	12.8991	22.3768	1.85441	1.92195	1.26736	5.47603	25.2427	5.80654	Mpzl1
ENSMUSG00000026313	0.22175	0.25013	0.338042	0.244675	0.23423	0.283568	0.288581	0.19513	0.288021	0.365088	0.286737	0.471406	0.274215	0.170031	0.210003	0.158398	0	0.520166	0.492671	0.605592	0.592599	0.264297	0.238447	0.31678	0.41078	0.750611	0.340699	Hdac4
ENSMUSG00000040723	0.0150652	0.0224023	0.0440195	0.00526879	0.035307	0.128456	0.0285467	0	0.00237893	0.00301546	0.0231066	0.011658	0.0453481	0.344233	0.193178	0.0136436	0	0.0615738	0.134395	0.098412	0.0732398	0.0526546	0.00422856	0.0401103	0.0864404	0.212491	0	Rcsd1
ENSMUSG00000026458	0.0131792	0.0146984	0	0	0	0.0164451	0.00554957	0	0.0249734	0	0.010107	0.0135981	0.020698	0.229683	0.023858	0.00397855	0	0	0.192685	0.0191316	0.108921	0.0204724	0	0.00467854	0.0345688	0.223068	0.254302	Ppfia4
ENSMUSG00000026260	29.9179	31.3021	36.9748	32.0435	33.5644	32.7366	28.094	26.2612	30.3823	34.0192	33.7172	35.9142	37.9716	37.6437	38.486	29.2725	65.6543	40.8139	39.7724	35.1063	43.1871	33.0635	31.9938	30.4148	35.7592	35.3345	30.6726	Ndufa10
ENSMUSG00000040713	353.131	337.957	755.625	313.426	347.229	630.891	274.358	316.646	358.432	407.135	370.004	454.088	264.2	232.421	242.373	330.848	0	642.763	209.898	219.71	124.558	495.88	333.069	482.396	417.134	182.358	300.099	Creg1
ENSMUSG00000042305	38.0834	35.7135	57.7786	42.2621	43.0625	45.2098	31.6748	27.9667	31.9784	37.8213	39.1595	44.4076	63.6685	47.4267	59.942	39.3316	60.568	43.5982	62.238	55.8279	65.5858	49.7198	43.8352	43.2918	48.0677	53.7495	36.0589	Tmem183a
ENSMUSG00000067064	0	0	0	0	0	0	0	0	0	0	0	0	0	0	0	0.0156501	0	0	0	0	0	0	0	0	0	0	0	Or6b2
ENSMUSG00000050526	0.0236204	0	0	0	0	0.117895	0	0	0	0.037823	0	0	0	0	0	0	0	0	0.0936509	0	0	0	0	0	0.0619557	0	0	Mgat4f
ENSMUSG00000057464	0	0	0	0	0	0	0	0	0	0	0	0	0	0	0	0	0	0	0	0	0	0	0.152791	0	0	0	0	Or6b2b
ENSMUSG00000042849	0	0	0	0	0	0	0	0	0	0	0	0	0	0	0	0	0	0	0	0	0	0	0	0	0	0	0	Or6b3
ENSMUSG00000058904	0	0	0	0	0	0	0	0	0	0	0	0	0	0	0	0	0	0	0	0	0	0	0	0	0	0	0	Or9s23
ENSMUSG00000026121	0.0858467	0.255313	0.404715	0.0514687	0.0718543	0.102019	0.185908	0.117106	0.201403	0.235655	0.03762	0.556758	0.0385207	0.170984	0.0444018	0.0148088	0	0.0691369	0.36468	0.605294	1.21627	0.0762019	0.0688452	0.0174143	0.112587	0.553532	0.100966	Sema4c
ENSMUSG00000046300	0.0425563	0	0	0	0	0	0	0	0	0	0	0	0	0	0	0	0	0	0	0	0.0413778	0	0	0	0	0	0	Or9s27
ENSMUSG00000062497	0	0	0	0	0	0	0	0	0	0	0	0	0	0	0	0	0	0	0	0	0	0	0	0	0	0	0	Or9s15
ENSMUSG00000063583	0	0	0	0	0	0	0	0	0	0	0	0	0	0	0	0	0	0	0.02616	0	0	0	0	0	0	0	0	Or9s14
ENSMUSG00000061616	0	0	0	0	0	0	0	0	0	0	0	0	0	0	0	0	0	0	0	0	0	0	0	0	0	0	0	Or9s13
ENSMUSG00000073616	79.2647	67.7873	87.3419	59.5728	62.8735	67.78	71.3539	67.561	96.2482	96.1594	95.5014	95.6431	37.0391	25.8006	45.6036	55.9371	61.4678	67.1527	84.3471	97.3513	86.9246	59.5645	61.4005	55.1941	67.0448	108.767	71.293	Cops9
ENSMUSG00000026456	25.8724	18.3627	82.3556	34.2264	41.1082	55.2246	46.3036	23.7671	59.5514	61.6347	60.0705	74.0216	10.3473	7.01318	6.44012	16.3768	131.238	49.5668	65.1149	51.3726	86.0134	26.3743	35.1689	13.1579	28.1961	67.7037	31.6809	Cyb5r1
ENSMUSG00000044055	0.0515112	0	0	0	0	0	0	0	0	0	0	0	0	0	0	0	0	0	0	0	0	0	0	0	0.0337782	0	0	Otos
ENSMUSG00000046337	0.0207563	0.0102884	0.0312587	0.0096789	0.0208479	0.0180889	0.0149832	0.0188762	0.0299668	0.0221579	0.0166758	0.0224358	0.00724396	0.0030623	0.015507	0.0119351	0.0158307	0.00334323	0.023513	0.0459138	0.0557395	0.0122829	0.0155359	0.0182455	0.0233329	0.0385283	0.0142403	Fam178b
ENSMUSG00000061518	486.136	462.051	365.796	443.781	469.476	393.445	418.078	461.099	481.798	481.755	496.211	389.163	447.448	433.592	460.472	421.25	384.304	410.049	476.629	429.767	668.225	435.172	451.672	405.32	427.932	620.738	347.812	Cox5b
ENSMUSG00000034220	0.392415	0.620002	1.12413	0.428877	0.522106	0.714086	0.433755	0.140517	0.614495	0.837826	0.789965	1.58581	0.235388	0.892854	0.23186	0.380067	0	1.19829	2.04612	2.49815	2.70263	0.563009	0.954588	0.818417	1.74766	3.39644	3.1045	Gpc1
ENSMUSG00000026457	39.5434	35.9335	112.181	67.9431	71.9207	95.2237	62.4863	50.8437	95.9573	124.582	98.5169	149.254	52.6612	48.5196	55.5995	45.1332	95.6884	82.8721	83.337	96.1752	102.331	73.146	62.6078	46.7044	68.4148	95.7	78.6679	Adipor1
ENSMUSG00000037351	52.7302	51.1231	80.0162	59.1476	47.8249	53.8212	54.9916	18.534	61.4467	71.2113	65.5211	71.999	33.8698	30.0453	30.2104	42.237	85.0676	55.9703	72.1209	80.0121	83.4406	41.9024	49.8394	41.8084	49.1489	88.8556	44.6534	Actr1b
ENSMUSG00000102416	0.0124562	0.0185227	0.0342553	0	0.00583853	0.0165792	0.0041961	0.00475772	0.00944136	0.0039892	0	0.0102817	0.00260833	0.00385925	0.00601312	0.0150412	0.00443345	0.0280886	0.0370402	0.0433969	0	0	0.0139851	0.00707501	0.013069	0.0102221	0.00512751	4933424G06Rik
ENSMUSG00000034212	0.0165777	0.00821714	0.0607861	0.00386517	0	0.0321779	0.0418836	0.0211064	0.0279228	0.066364	0.016951	0.0285076	0.0173568	0.0085603	0.0233412	0	0.00491697	0.261677	0.0301252	0.0481299	0.0913386	0.0286128	0	0.0156932	0.0181179	0.0680218	0	Ankmy1
ENSMUSG00000005763	0.0322613	0.0519712	0.0258768	0.00376095	0.0141765	0.0134187	0.0407542	0.015403	0.0271699	0.0107624	0.0247409	0.0332867	0.0056296	0.0166589	0.00162227	0.00486953	0.00478439	0.0924517	0.0386397	0.0370754	0.0287539	0.0194889	0.0181105	0.00572628	0.0440733	0.0220625	0.0345836	Cd247
ENSMUSG00000047067	24.1462	26.8991	22.0594	26.3361	24.4582	25.3295	29.779	18.4455	32.8814	31.5873	31.3855	29.7274	37.2789	22.4433	21.8309	18.878	0	22.2412	29.4509	18.417	38.8374	24.2427	25.2719	44.515	24.4752	43.829	13.9828	Dusp28
ENSMUSG00000026455	4.31232	4.2717	7.22162	4.27684	4.19201	5.81785	5.51115	3.76849	5.71048	7.07723	6.6193	7.67994	3.34497	2.61495	3.77871	3.44041	0	3.43565	5.84114	6.25023	10.5328	3.89238	4.34049	3.08314	4.83254	8.68196	5.8089	Klhl12
ENSMUSG00000042229	19.575	18.9043	24.6094	19.86	19.214	20.4636	28.2852	23.6507	29.0417	29.9413	33.2175	31.1916	11.3067	10.1733	10.5199	16.3486	14.5225	23.9052	41.2291	36.0769	55.7873	20.6122	21.8167	16.0527	27.0544	36.632	23.6497	Rabif
ENSMUSG00000026117	1.13309	1.12049	1.09063	0.261545	0.776747	0.263925	2.16617	1.37411	1.58886	2.03214	2.87625	2.04594	1.83291	2.29945	2.21531	0.369424	0	0	0.101082	0.559251	0.0440686	0.0645383	0.038165	0.0563138	0.126314	0.17435	0.233215	Zap70
ENSMUSG00000046367	0	0	0	0	0	0	0	0	0	0	0	0	0.0142635	0.0422081	0.0493235	0	0	0	0.0135034	0	0.0264918	0	0	0	0	0	0	Mgat4e
ENSMUSG00000026269	11.0058	8.56705	12.2439	15.7026	12.7531	13.0958	8.6125	5.78556	11.7023	15.3942	11.3208	21.6452	14.2182	14.3774	16.949	11.799	43.3481	13.6923	13.1308	11.2738	16.7709	14.4804	11.6685	14.7328	11.747	15.9872	16.5072	Rnpepl1
ENSMUSG00000026270	6.97919	6.42276	4.9009	5.78436	4.43376	4.2941	5.82591	1.92805	5.06817	5.96037	6.315	4.92748	8.96168	7.61575	8.68771	6.65721	19.8412	7.01776	8.20568	9.13731	18.5226	6.67302	6.31792	6.41987	6.02149	15.3272	8.76334	Capn10
ENSMUSG00000026271	0.0469309	0.054833	0.179766	0.00468951	0.0314252	0.0111544	0.0790476	0	0.0465823	0.155668	0.0514155	0.13835	0.0210586	0.10386	0.0404562	0.00809573	0	0	0.0365501	0.0486623	0.495425	0.0347152	0	0	0	1.10039	0.00344978	Gpr35
ENSMUSG00000026116	0.967841	1.20772	1.90702	0.69292	0.766525	1.20343	1.4408	1.18619	1.16603	1.63288	1.42295	1.53157	0.581985	0.540774	0.520921	0.662668	1.44395	1.30487	2.00283	1.91513	2.80859	0.85166	0.820931	0.772561	0.912544	2.63245	0.771888	Tmem131
ENSMUSG00000045091	0	0	0	0	0	0	0	0	0	0	0	0	0	0	0	0	0	0	0	0	0	0	0	0	0	0	0.516174	Aqp12
ENSMUSG00000042207	2.5019	2.37888	4.70464	2.92997	2.32422	3.01242	4.35559	2.6676	3.84758	4.43786	3.99543	5.94151	1.29812	1.33859	1.87518	1.36888	19.6691	4.20093	5.84931	8.10843	11.7653	2.56796	2.61851	1.98569	2.86535	7.61806	2.99242	Kdm5b
ENSMUSG00000026452	0.00719185	0.00305556	0	0	0	0	0.0017305	0	0.0012979	0.00329035	0.00157582	0	0.00430278	0	0.00867949	0.00248123	0.00182839	0	0.0142573	0	0.0299686	0.00212795	0	0	0	0.00421567	0	Syt2
ENSMUSG00000025959	0.812039	0.875597	1.233	0.577864	0.560712	1.28059	0.674152	0.759482	0.589891	0.653235	0.767363	1.12243	0.186696	0.371622	0.397887	0.563858	4.99284	1.32924	2.87755	2.79708	4.61507	0.60314	0.666856	0.519157	1.23995	2.76875	1.57761	Klf7
ENSMUSG00000050122	0.0347627	0.0285961	0.00813612	0.0186245	0.00520025	0.0209195	0.0137037	0.00988771	0.0121466	0.00592181	0.00907545	0.00152628	0.0154879	0.063018	0.0178525	0.0312592	0	0	0.0190614	0.00429474	0	0.0122553	0.0215907	0.0273067	0.050441	0.00606973	0.0220736	Vwa3b
ENSMUSG00000026114	0	0.00361782	0.0167267	0.0102105	0	0.00809552	0	0	0	0	0	0	0	0	0.00880852	0	0	0	0	0.00353175	0	0	0	0	0.00319075	0.0449226	0	Cnga3
ENSMUSG00000073557	0.147325	0.137253	0.0772883	0.0488345	0.0422927	0.0659538	0.159451	0.0949161	0.0605425	0.0653727	0.0417445	0.0854662	0.212481	0.0641598	0.13567	0.0450105	0.0431706	0.0953956	0.22403	0.222454	0.559175	0.106002	0.136843	0.0907367	0.218823	0.311965	0.29044	Ppp1r12b
ENSMUSG00000026429	0.739331	1.17575	1.93437	0.617691	0.26472	1.33256	2.17925	2.84353	2.43872	2.63085	2.81918	1.94945	0.634316	0.349958	0.185888	0.458779	0	1.36616	4.3461	2.20612	16.0944	0.329653	0.138346	0.364525	1.37364	3.47604	1.94439	Ube2t
ENSMUSG00000042793	0.000976372	0.00435567	0.00268508	0.00273176	0.00457649	0	0.00164454	0.00559396	0.00616712	0.0109442	0.0074877	0.0201481	0.00102226	0	0	0	0	0	0.031937	0.00141735	0.299989	0.00505562	0.00657725	0.0124778	0.010244	0.0981535	0.0472251	Lgr6
ENSMUSG00000025958	1.12959	1.2561	2.12031	1.01718	1.18586	1.3172	1.49252	1.27158	1.24704	1.4534	1.44294	1.63032	0.891347	0.559345	0.86952	0.726003	0.00884268	1.29041	2.66125	3.06555	5.6558	1.09261	1.00789	0.811403	1.45972	4.0199	0.956224	Creb1
ENSMUSG00000025956	10.1069	11.8393	14.3079	8.95672	9.80906	8.59167	14.0435	13.1144	15.8131	15.2811	17.164	18.2322	5.5457	4.12836	5.5116	10.5219	0	9.67498	18.0085	21.6224	26.5997	11.8523	11.7571	8.35346	15.7206	22.7773	14.0199	Mettl21a
ENSMUSG00000070871	0.453498	0.674363	0.442085	0.374019	0.491756	0.501126	0.68404	0.76913	0.632746	0.390186	0.436026	0.775196	0.5882	0.550486	0.596316	0.568042	0	0.786053	1.27809	1.35103	3.48802	0.778058	0.569954	0.658373	0.790051	1.54835	0.909015	Ccnyl1
ENSMUSG00000045005	1.75479	1.84629	2.59499	1.87586	2.36666	2.14833	2.45376	2.11825	2.15404	2.41229	3.32624	4.06522	1.78527	1.97468	1.19874	1.65918	0	1.36256	5.9565	5.16677	11.3639	2.58872	1.3754	0.634693	2.69219	12.2609	3.91838	Fzd5
ENSMUSG00000026565	0.15934	0.169981	0.150034	0.111453	0.0761074	0.108058	0.227542	0.137268	0.145498	0.105388	0.095632	0.17334	0.161389	0.0898813	0.107646	0.0951578	0.257366	0.24605	0.303862	0.402272	0.623079	0.130933	0.165286	0.0750099	0.170359	0.41396	0.279832	Pou2f1
ENSMUSG00000051344	0.152665	0.22598	0.0968118	0.1258	0.0890387	0.080026	0.142072	0.110498	0.082779	0.0759055	0.0833974	0.136658	0.00948823	0.0626339	0.037017	0.129632	1.24305	0.342685	0.469861	0.533294	1.14141	0.220183	0.164358	0.167287	0.272443	0.6493	0.223826	Plekhm3
ENSMUSG00000003051	99.6106	133.513	196.286	90.8084	105.798	95.3018	108.732	34.0663	127.733	159.963	124.763	96.7974	2.32205	2.43821	1.55413	75.6766	0	118.522	90.249	52.6887	198.249	94.9321	97.8067	59.0566	87.7594	646.551	68.3235	Elf3
ENSMUSG00000026564	0	0	0.0274992	0.00559544	0.00937401	0.0266186	0.0202111	0	0.0757925	0	0	0.0247615	0	0	0	0	0	0.00450975	0.138762	0.0638693	0	0.0289951	0.0269443	0.0113592	0.0577026	0.0328241	0.0288135	Dusp27
ENSMUSG00000000544	0.00328327	0	0.0316021	0	0.0230842	0.00546252	0.00553014	0	0.012443	0	0	0.0135505	0	0	0	0.00396462	1.51917	0.11846	0.0390529	0.0714922	2.36233	0.0238009	0.02949	0	0.0516716	3.36799	0.162184	Gpa33
ENSMUSG00000041926	17.4019	18.1545	15.9827	19.3396	16.9506	17.3083	18.8741	10.8757	17.2108	19.8886	18.0844	19.306	8.2902	12.948	10.1477	14.4259	44.9407	23.5471	41.9983	29.1279	47.7963	20.9527	20.2009	16.6159	23.8455	46.9394	15.7236	Rnpep
ENSMUSG00000062580	26.7618	25.8213	31.1709	24.3454	27.2932	31.9102	26.6977	42.105	30.1366	28.6682	28.6107	32.5498	10.1816	13.5144	13.1451	24.7091	60.6166	35.3378	52.1439	41.4281	76.7648	30.9096	24.9187	27.927	33.9453	45.3767	29.9898	Timm17a
ENSMUSG00000040629	0	0	0	0	0	0	0	0.00605755	0	0	0	0	0.00332094	0	0.00765593	0	0	0	0.0188639	0	0	0	0	0	0.0415987	0	0	Mael
ENSMUSG00000048096	0.0137652	0.0286569	0.0189276	0.00385132	0.0161302	0.00458037	0.0139112	0.0052577	0.0104335	0	0.00422256	0.0170433	0	0.00426481	0.00332251	0.00997308	0.00489936	0.0900172	0.0682211	0.143872	0.026768	0.0228082	0.0216366	0	0.0686012	0.21463	0.0453308	Lmod1
ENSMUSG00000041889	5.07025	9.86924	7.12841	9.16503	4.87326	7.58257	9.11576	6.4735	19.2153	11.3574	18.5241	49.375	0.0596467	0.220631	0	5.40013	134.535	28.1659	93.7656	114.704	110.34	9.85246	9.27439	5.4604	23.423	61.3611	34.6194	Shisa4
ENSMUSG00000014602	0.044064	0.0184287	0.0416551	0.00192633	0.0161358	0.126004	0.0603027	0.0289274	0.0556648	0.0176398	0.0781445	0.358032	0	0	0	0.0299296	6.74875	0.361746	0.671528	0.767585	0.83813	0.23244	0.103582	0.070391	0.87226	1.0029	0.259325	Kif1a
ENSMUSG00000026272	1.09947	1.72191	0.402076	1.91443	2.52192	0.720021	0.748635	0.714807	0.428501	0.861556	0.771415	0.651686	289.404	301.38	372.83	3.82755	0	1.41109	3.37377	3.36189	0	2.07129	2.75774	0.298958	6.53478	3.64749	2.73239	Agxt
ENSMUSG00000034159	1.20335	0.977716	0.955253	0.728894	0.610555	0.928791	1.25372	1.27937	1.41045	2.00636	1.08457	4.91516	0.0129887	0.326704	0	1.70773	0	4.86757	26.6221	3.51168	274.098	3.867	2.10317	1.60303	12.6905	76.6598	10.673	Mab21l4
ENSMUSG00000084989	0.00191015	0	0.0157591	0.00267217	0	0	0	0	0	0	0	0	0	0	0	0	0	0	0.0340804	0.0637759	1.69381	0.00791254	0	0	0.0626285	0.164593	0	Crocc2
ENSMUSG00000041879	4.72046	5.00549	6.30046	4.46694	3.86335	4.28044	5.52397	3.06794	5.10777	5.95602	4.96954	7.56838	3.59936	3.23515	3.82079	2.81123	17.4565	5.16067	12.4225	11.5021	17.2728	4.09761	3.56559	2.72329	5.42265	12.1741	5.43774	Ipo9
ENSMUSG00000040612	0.193788	0.144084	0.0313487	0.18073	0.0534312	0.142241	0.112002	0.0145134	0.0840023	0.048676	0.017484	0.0940926	1.9295	0.676925	1.14185	0.174355	0.108194	0.128526	1.0301	2.45182	0.491373	0.367922	0.307161	0.307547	1.06644	2.26073	1.97082	Ildr2
ENSMUSG00000026563	1.73004	1.81668	1.99553	2.11051	1.33551	1.71882	1.602	1.36231	1.65726	2.29763	2.30138	2.13188	2.2835	1.68932	1.83062	1.37621	0.116732	1.77496	3.16147	3.03511	4.89492	2.08031	1.78588	1.83955	1.87106	3.41479	2.43011	Tada1
ENSMUSG00000047793	0.30675	0.320388	0.519706	0.301408	0.231077	0.188345	0.313694	0.24758	0.207594	0.312845	0.294054	0.214768	0.957768	0.410138	0.810918	0.16977	0.00324939	0.376739	0.184604	0.853479	1.93511	0.096435	0.1927	0.235938	0.227491	0.850346	0.606929	Sned1
ENSMUSG00000040596	1.06629	1.1015	1.73865	1.80188	1.32689	2.23716	1.07283	0.450524	0.959597	1.37501	0.636812	1.93748	1.56099	0.475079	0.46691	0.769121	0	2.48958	3.49343	2.65056	5.72511	1.3632	1.58385	0.884343	1.57168	4.57848	2.12181	Pogk
ENSMUSG00000086056	0	0	0	0	0	0	0	0	0	0	0	0	0	0	0	0	0	0	0	0	0	0	0	0	0	0	0	Gm4846
ENSMUSG00000026273	17.8863	17.67	18.2441	17.5425	15.8808	13.83	14.0012	9.83719	12.5429	12.4576	13.8122	12.8652	13.4083	12.8222	13.7191	14.7776	59.0148	22.6099	22.5883	22.5353	42.6225	16.0949	17.19	16.5958	17.471	21.0991	14.9887	Mterf4
ENSMUSG00000051081	0	0	0	0	0	0	0	0	0	0	0	0	0	0	0	0	0	0	0	0	0	0	0	0	0	0	0	Gm4847
ENSMUSG00000026274	0.150956	0.107136	0.183981	0.0863906	0.100507	0.251152	0.161802	0.137594	0.199367	0.19228	0.194698	0.311507	0.0754334	0.11161	0.0538263	0.144998	0	0.506737	0.901174	0.537877	3.83618	0.198964	0.215707	0.214354	0.494943	0.929107	0.353067	Pask
ENSMUSG00000026560	0	0	0	0	0	0	0	0	0.00760184	0	0.0184593	0	0	0	0	0	0	0	0	0.00873541	0	0	0	0	0	0	0	Fmo9
ENSMUSG00000025946	0.0188881	0.0264349	0.00458324	0	0.0104157	0.00184853	0.00374282	0.0127313	0.00561431	0	0	0	0.00232657	0	0	0.0120747	0	0	0.00770908	0.0177416	0.0367301	0.00690366	0	0	0.0102001	0.0113974	0	Pth2r
ENSMUSG00000060568	0	0.00197023	0	0	0.00310517	0.0264524	0	0	0.00334753	0	0.00203217	0.00820233	0	0.012315	0.00159901	0.0015999	0	0.0463099	0.411062	0.230802	0.0695656	0.0150931	0.0282637	0.00188139	0.175503	0.375121	0.1009	Fam78b
ENSMUSG00000025945	0	0.0990468	0	0	0	0	0	0	0	0	0	0	0	0	0	0	0	0	0	0	0	0	0	0	0	0	0	Crygf
ENSMUSG00000026275	5.55119	6.37605	8.10343	6.22129	6.99235	7.93577	5.47386	7.63191	6.66399	7.22079	7.45299	9.85888	4.15557	4.36599	5.02459	5.67986	37.482	7.74915	11.8409	9.96574	28.4765	7.16583	6.63842	5.82911	6.98972	13.3269	6.73689	Ppp1r7
ENSMUSG00000009418	0.039459	0.0509928	0.0193776	0.0170859	0.00880733	0.0273541	0.0245278	0.0331934	0.0243303	0.0165485	0.00936642	0.0639778	0.0162304	0.080775	0.0515896	0.0351685	1.62012	0.193319	0.553158	0.563941	0.948195	0.0539981	0.0353362	0.0426902	0.383813	0.903028	0.479072	Nav1
ENSMUSG00000026421	0.422004	0.462391	0.946753	1.14964	1.297	1.41037	0.598567	0.438314	1.21586	2.00947	0.811915	3.86527	0.131776	0.464498	0.259115	0.576629	4.42697	3.48508	2.71524	3.13286	6.72344	2.48414	1.0141	0.998725	1.89339	6.67567	3.63429	Csrp1
ENSMUSG00000041801	95.6934	76.2251	352.746	309.913	317.769	513.541	130.938	311.245	664.703	612.615	381.73	762.029	0.123948	1.46713	0.714357	105.402	282.307	432.599	298.012	408.262	757.239	295.99	210.535	204.132	243.549	355.248	398.219	Phlda3
ENSMUSG00000026558	1.73573	1.46355	6.12144	1.83047	2.2731	2.7101	2.6569	1.71935	3.46013	6.13606	3.41409	6.84476	0.45932	0.549592	0.377518	0.681754	8.01085	2.32262	4.19152	5.61526	10.1297	1.46566	1.35985	1.30006	2.07127	5.8581	2.68134	Uck2
ENSMUSG00000026113	0.603676	0.737952	0.524334	0.3937	0.271881	0.348489	0.781594	0.412331	0.392159	0.48505	0.484371	0.571881	0.828862	0.331137	0.356495	0.306108	0	0.468698	0.633505	0.725074	0.710199	0.373762	0.559582	0.408774	0.452207	0.907945	0.536129	Inpp4a
ENSMUSG00000026112	50.8573	53.3327	74.2066	59.1816	50.688	56.5816	58.0985	39.392	56.7242	75.5344	67.8606	77.0684	55.8526	40.5541	52.6122	41.8834	0	59.0018	68.2079	62.1554	78.0866	48.7268	46.4703	47.6679	50.336	66.6008	46.6143	Coa5
ENSMUSG00000034107	0.0431301	0.034983	0.043131	0.0438808	0.00918914	0.00652341	0.0198125	0.0374404	0.0693446	0.0376711	0.0240553	0.0485464	0	0	0	0	0	0.00884162	0.171004	0.193521	0.648097	0.0446652	0.0880432	0.0445408	0.0257112	0.128707	0.0928059	Ano7
ENSMUSG00000052428	31.3958	33.6676	41.5007	32.2458	35.5035	38.3266	36.2075	53.5003	42.3765	38.3776	41.5901	36.8527	25.4536	22.0228	28.4246	30.7098	8.2538	40.2975	45.9213	43.5093	60.4829	36.849	35.6984	36.0865	42.06	44.3697	36.1778	Tmco1
ENSMUSG00000026687	56.9393	60.6683	74.9548	75.1795	74.685	78.3292	42.0944	25.4281	42.8333	43.9579	47.8382	44.9845	133.514	103.977	150.782	76.0614	36.257	76.6111	55.662	61.4627	44.6022	85.4789	78.6964	69.616	76.1157	63.9496	66.8985	Aldh9a1
ENSMUSG00000026111	48.4805	44.5991	66.0789	46.9444	45.8611	52.4351	59.156	68.2632	69.5986	64.4309	63.1579	66.2119	28.1548	24.0007	33.413	46.0264	211.54	77.0162	78.4134	82.1124	116.234	51.0432	47.7497	48.0269	59.3058	81.7619	51.2691	Unc50
ENSMUSG00000026688	7.66521	6.48444	8.01721	7.76055	6.07956	12.6715	5.66683	6.20695	6.26523	5.47458	4.58413	8.25709	6.17301	4.29266	3.58073	12.0366	17.9427	13.6451	20.6998	18.951	28.3085	17.0093	14.4615	12.0672	14.3939	48.1498	10.275	Mgst3
ENSMUSG00000040485	0.00564105	0	0	0	0	0	0	0	0	0	0	0	0	0	0	0	0	0	0	0	0	0	0	0	0	0	0	Lrrc52
ENSMUSG00000026418	0.00377405	0.0224484	0.119357	0.00527964	0	0.0439534	0.0635678	0.0144152	0.0476765	0.0302167	0.0463085	0.11682	0.00395143	0.00584648	0	0	0	0.136167	0.0486313	0.0712217	0.557769	0.00781675	0.182202	0	0.0148489	0.363915	0.0466068	Tnni1
ENSMUSG00000041782	1.42961	1.10497	3.23184	3.97726	2.66902	6.08737	1.51007	0.91008	0.418337	1.24161	0.941502	8.91696	0.566587	5.20505	1.04299	1.85308	87.9675	19.2879	43.2719	13.4249	265.062	7.74541	5.80367	4.71376	22.1919	139.74	27.5127	Lad1
ENSMUSG00000015843	0.0779713	0.0730026	0.0198542	0.161595	0.199655	0.0432415	0.00486408	0.0110302	0	0.00924848	0	0.00595922	0.650064	1.01103	0.756283	0.170869	0	0.120472	0.0973229	0.0419211	0.190934	0.29607	0.0875412	0.287045	0.265115	0.0296234	0.228835	Rxrg
ENSMUSG00000026686	0.00821312	0.00888227	0.00615997	0.00940057	0.00962422	0.00372669	0.00125761	0.0128334	0.00282966	0.00239119	0.00343558	0.00154075	0	0.00115665	0.000901091	0.00721274	0.00531497	0.00673472	0.00296033	0.00433548	0.00871164	0.00231966	0.00502973	0.00848177	0.0048961	0.00306366	0.00537865	Lmx1a
ENSMUSG00000026110	0.00819908	0.00522524	0.0161057	0	0	0.0623597	0.0197286	0.00894766	0.026634	0.00562675	0.0359302	0.0435068	0.00735809	0.0145159	0	0.00141437	0.0104223	0.162438	0.66177	0.173432	1.32108	0.0157688	0.0499722	0.0199585	0.144398	2.01135	0.320633	Mgat4a
ENSMUSG00000026090	0.0109856	0.00816794	0.0151055	0.00614725	0.00386192	0.0438654	0.0407077	0	0.01249	0.0703645	0.0269592	0.047606	0.00115019	0	0	0.00663268	0	0.0483062	0.0533563	0.0111631	1.02541	0.00341298	0.0123339	0	0.0158483	0.906035	0	Cracdl
ENSMUSG00000052534	0.306006	0.333356	0.436991	0.35354	0.253772	0.52748	0.423105	0.525527	0.408206	0.488785	0.461757	0.705292	0.0737213	0.124996	0.039962	0.170967	0.216068	0.576321	1.42981	1.75475	3.29654	0.369714	0.321344	0.365344	0.764712	3.2952	0.962364	Pbx1
ENSMUSG00000015222	0.00222763	0.000662508	0.00735133	0.00062326	0.000522072	0.0118599	0.0045025	0.0187188	0.00056282	0.0049939	0.000683338	0.0275811	0.000932931	0.00207053	0.00537683	0	0	0.0100465	0.046369	0.00646747	0.0814393	0.00507521	0.00650271	0.0101222	0.00759593	0.109685	0	Map2
ENSMUSG00000026683	0.0994492	0.153165	0.0341864	0.0546553	0.0249719	0.0295461	0.293136	0.501946	0.381381	0.0909981	0.125295	0.0952806	0.0111561	0.0385148	0.0214322	0.0986429	0	0.0320367	1.24275	0.40216	5.33204	0.150805	0.0438646	0.0453907	0.372647	1.24605	0.372823	Nuf2
ENSMUSG00000026678	0.15362	0.342655	0.0974917	0.380215	0.297715	0.255585	0.144302	0.0620611	0.14928	0.099342	0.00906228	0.170695	0.57222	2.45757	2.78808	0.363864	0	1.04923	0.647146	1.24795	0.0631932	0.553748	0.779454	0.461443	1.65439	2.75772	0.760054	Rgs5
ENSMUSG00000038530	3.80498	8.38663	2.23089	7.51151	9.73222	4.14536	4.94492	4.72148	2.87916	1.8557	4.8584	1.27542	0.50556	0.77794	3.14683	5.71409	0	24.8912	47.0963	21.6173	1.16434	9.701	8.91263	7.26797	22.0379	46.9172	16.8754	Rgs4
ENSMUSG00000070532	0	0	0.081797	0.166438	0.069708	0	0	0	0.0500993	0	0.0304136	0	0.0207611	0	0	0.0957766	0	0	0.0196548	0.259065	0.23136	0	0.0890517	0.140785	0.18204	0.0406817	0.326501	Ccdc190
ENSMUSG00000026675	23.9916	30.8145	16.4863	24.0265	21.025	21.4661	29.9156	20.6934	19.5666	25.2665	32.701	24.1556	20.0068	21.869	29.5961	27.1388	0	30.2733	20.1627	19.7121	18.838	50.6924	26.9702	22.6373	40.8249	22.2798	25.5855	Hsd17b7
ENSMUSG00000034066	0.633951	0.794447	0.528981	0.771639	0.595566	0.66349	0.870659	0.428403	0.539378	0.909286	0.747955	1.00854	2.39403	1.66868	2.07423	0.536511	0.0192853	1.19862	1.18049	1.06343	1.01995	0.718238	0.622942	0.783247	0.811523	1.4807	0.51077	Farp2
ENSMUSG00000060771	0.0810642	0.1142	0.124665	0.0895289	0.0824929	0.113575	0.150912	0.120185	0.14283	0.141763	0.0507154	0.149673	0.0737066	0.0528752	0.0321817	0.0927348	0	0.111844	0.168104	0.219869	0.811009	0.121506	0.108977	0.05604	0.0937249	0.347942	0.209657	Tsga10
ENSMUSG00000026674	0.0662321	0.0255815	0.0449442	0.0228627	0.0141112	0.0572433	0.0304247	0.0164271	0.0499842	0.0151509	0.0290244	0.0656747	0.010807	0.0386423	0.0467137	0.042585	10.1259	0.296766	1.42725	3.03171	0.525219	0.0712618	0.0762927	0.136797	0.94985	2.45294	2.49447	Ddr2
ENSMUSG00000037216	2.65184	2.83921	4.15684	3.07908	3.38712	3.17663	1.38464	1.36739	2.14399	2.42042	2.72511	2.51723	2.80424	1.76645	2.33627	2.65778	0	3.70751	3.33822	2.96414	4.0223	3.62501	2.64981	1.92043	2.33016	3.26432	1.80115	Lipt1
ENSMUSG00000026277	9.00191	9.00749	10.1599	8.13988	7.15909	8.55022	8.29002	6.54697	9.61253	10.126	9.32826	12.1019	2.12151	5.3438	2.04276	7.94645	60.3757	6.89524	23.3188	20.7767	51.4979	9.18284	9.94526	2.25139	13.1989	43.0217	9.38991	Stk25
ENSMUSG00000026088	6.33957	6.33012	7.62615	6.2646	6.27557	7.69163	7.65834	8.28998	7.86405	8.95431	8.4247	8.26488	2.90742	2.02089	3.71037	4.92842	3.3941	7.89616	10.1252	8.3058	24.4187	7.03133	5.81576	6.79215	7.99412	15.4323	7.87444	Mitd1
ENSMUSG00000026278	13.9071	10.2524	10.9388	8.95261	10.9932	10.1375	4.58559	3.3987	6.35738	7.34129	5.35067	10.7496	3.84995	9.5669	10.5823	8.52462	51.5958	26.9751	42.9549	40.7698	52.1855	10.8992	11.5517	8.83625	19.9237	90.915	27.6534	Bok
ENSMUSG00000055567	0.00154813	0	0.000709577	0.00144382	0	0.00171714	0.00521517	0	0.000651906	0	0	0	0	0.000799419	0	0	0	0	0.00153453	0	0	0	0.00115877	0	0	0.00211744	0.000531065	Unc80
ENSMUSG00000026087	57.2933	55.3548	95.7065	63.549	71.0505	78.4307	59.6632	58.6457	72.0411	80.1007	85.1102	84.9282	45.5969	45.7623	46.7443	55.6033	82.6568	74.4784	77.1649	69.1187	89.8032	61.8577	60.5425	59.1331	70.1588	83.8601	61.6071	Mrpl30
ENSMUSG00000026279	1.85627	1.96736	3.7776	2.22538	1.65051	2.51936	1.80395	0.962539	2.2057	2.9472	2.25353	3.20837	1.55953	1.07007	1.90081	1.51606	1.82591	2.34409	3.58847	3.16499	5.8062	2.26021	2.37967	1.60388	1.97709	4.83314	1.7158	Thap4
ENSMUSG00000061584	0	0	0	0.0157605	0	0	0.0189759	0	0	0	0	0	0	0	0	0	0	0	0	0	0	0	0	0	0	0	0	Lyg2
ENSMUSG00000026085	0	0	0	0	0	0	0	0	0	0	0	0	0	0	0	0	0	0	0.0214164	0	0	0	0	0	0	0	0	Lyg1
ENSMUSG00000026005	15.3394	17.1356	24.0264	13.9078	15.5184	16.2377	24.6739	21.3718	22.6207	27.3266	27.9844	29.0506	10.4222	11.6188	12.7481	13.7556	0	16.9484	32.2257	26.8412	71.4608	17.4778	15.094	12.9228	19.0968	37.9861	16.4189	Rpe
ENSMUSG00000026670	6.85998	8.17901	9.84431	9.06687	9.37837	9.55906	5.73475	6.51608	7.65909	10.2513	8.14851	14.1635	8.81374	6.52034	9.75892	8.99348	0.154046	12.1753	14.2679	11.4609	20.1082	10.462	10.9779	10.2685	11.1538	18.3584	12.8536	Uap1
ENSMUSG00000026280	7.29892	7.52106	10.2623	7.04568	6.42631	8.68844	7.50864	5.35009	9.21284	9.21556	9.93393	11.3419	6.58351	6.04264	7.86059	5.83529	0.753236	9.0775	13.5158	13.6676	14.8982	7.14246	6.96401	5.48698	8.55012	16.4739	8.84943	Atg4b
ENSMUSG00000026281	19.2276	19.036	22.2041	19.7597	18.9225	22.124	18.7542	20.4137	21.8141	21.8028	23.5771	28.7799	10.7385	13.2075	15.9869	19.7604	36.6634	28.164	51.9033	41.3595	101.654	21.9282	21.1446	18.5933	25.7675	47.3056	21.5813	Dtymk
ENSMUSG00000058407	31.6459	34.7361	41.9029	29.6623	32.6234	37.1487	31.4194	48.2812	33.4763	30.4555	37.6398	39.8668	16.2918	20.3296	21.8449	31.4104	129.834	51.5656	85.4435	69.4252	122.349	41.8875	36.0667	30.8006	48.3016	70.6367	39.2617	Txndc9
ENSMUSG00000026667	6.10154	6.22067	11.9216	7.39857	7.60069	11.0349	9.41913	11.5077	11.4797	12.4689	11.3365	18.6628	5.39546	5.6662	7.2394	5.44402	0	9.34164	14.8781	15.8975	24.4363	9.02352	8.03678	6.0479	10.7311	21.3117	7.97439	Uhmk1
ENSMUSG00000073494	0.0228368	0	0	0	0	0.00949866	0	0	0	0	0.00875666	0	0.00597754	0.0176885	0	0.020682	0	0	0	0.0165755	0	0	0.0833291	0	0	0	0	Sh2d1b2
ENSMUSG00000026004	0.30526	0.441321	0.704567	0.262663	0.303767	0.261999	0.467235	0.481189	0.321356	0.300657	0.375305	0.489941	0.447705	0.334023	0.473662	0.15505	0.0237131	0.536756	1.53089	1.21509	2.78904	0.343723	0.322327	0.38874	0.513142	2.44048	0.600865	Kansl1l
ENSMUSG00000026283	2.40985	1.99192	2.78091	2.30566	2.87006	1.91183	3.46177	1.7431	3.14384	3.22799	3.88754	4.90513	2.67436	2.20735	2.64682	1.87125	0	2.86516	6.22225	5.24262	15.5144	2.69963	2.10847	2.2098	3.34995	9.92856	2.21645	Ing5
ENSMUSG00000102418	0.126025	0.0374806	0	0	0	0	0.0636808	0	0	0.0807211	0.0193295	0	0	0.0390458	0	0.0456535	0.134566	0	0.124917	0	1.22535	0.0261022	0.0141493	0	0.148753	0.232699	0	Sh2d1b1
ENSMUSG00000102752	16.2081	16.0897	26.8165	18.2908	15.51	14.2992	9.71654	6.20756	13.2988	13.1528	10.667	9.45688	6.99032	5.01262	2.96858	9.45876	18.057	14.6593	10.1735	13.0714	8.68398	12.6608	14.2687	16.2582	16.2834	12.0154	13.6212	Gm7694
ENSMUSG00000026083	6.1295	6.43845	8.75821	5.86313	7.25291	9.0828	6.3729	9.48172	7.33817	7.03917	7.38334	9.39575	3.59758	3.76546	4.45142	4.87855	16.1137	10.223	17.7778	15.9429	35.5051	7.29242	7.83175	5.9337	9.31391	14.8332	8.74974	Eif5b
ENSMUSG00000026003	22.9714	29.2949	26.8462	32.1509	28.8111	27.8837	26.5716	14.3453	29.0841	32.5217	30.6608	37.1906	52.023	23.4261	34.8389	21.4966	20.5414	35.4787	28.5993	30.7244	47.2479	28.6442	28.2146	31.9777	28.1142	43.6636	28.7821	Acadl
ENSMUSG00000073609	4.44432	5.0147	3.65232	5.20335	3.92118	3.24219	3.23115	1.11898	2.91137	3.50967	3.73449	3.18841	5.44389	6.03766	5.01269	4.37086	0	2.09442	4.02237	4.47327	5.84043	4.01371	3.82032	2.34807	4.24629	5.7878	2.84962	D2hgdh
ENSMUSG00000094651	0.0156816	0	0.0215627	0.0109687	0	0.0130451	0.0396197	0	0	0.0125554	0.0120261	0.01618	0.00820932	0	0	0	0.0139536	0.892886	0.590662	0.0796746	3.38491	0.0243596	0.448961	0	0.19538	11.8395	0.532555	Gal3st2
ENSMUSG00000093805	0.00489293	0.00727591	0.00672793	0	0	0	0.0247241	0	0.00618111	0	0	0	1.02458	0.00757977	0.72632	0	0	0.490991	0.0775987	0	0.485258	0.0101342	0.0164804	0.576671	0.0192511	1.84706	0.422969	Gal3st2b
ENSMUSG00000061816	0	0	0.00775735	0	0	0	0.00950235	0.0430967	0	0	0.00865295	0	0	0.0524372	0	0	0	0	0	0	0	0	0.70941	0	0	0	0	Myl1
ENSMUSG00000073608	0.00447066	0	0.043031	0	0	0.0371902	0.0150602	0	0.00564766	0	0	0.0092255	0.00468078	0	0	0	0	0	0.225999	0	0.0173874	0	0.00501938	0	0.00586322	0.0458602	0	Gal3st2c
ENSMUSG00000026082	0.632458	0.64845	1.13756	0.80689	0.579851	1.10885	0.914209	1.15765	1.08417	1.07465	0.718645	1.35298	0.791707	0.378488	0.481484	0.45561	0	1.6511	1.11278	1.68806	2.91986	1.14019	1.06079	0.737783	1.06269	1.54501	1.21262	Rev1
ENSMUSG00000034000	0	0	0	0	0	0	0	0	0	0	0	0	0	0	0	0	0	0	0	0	0	0	0	0	0	0	0	Neu4
ENSMUSG00000038473	0.738962	0.72702	0.685379	0.378232	0.200202	0.235264	0.430952	0.199571	0.212161	0.196551	0.139291	0.188259	0.358625	0.146466	0.126115	0.25838	0.110696	0.409107	0.169758	0.387669	0.354007	0.371466	0.485598	0.613568	0.431817	0.380291	0.653355	Nos1ap
ENSMUSG00000026285	0	0	0.0344705	0	0	0	0	0	0.0105563	0.0535233	0	0	0	0	0	0	0	0	0	0	0	0	0	0	0.0767144	0	0	Pdcd1
ENSMUSG00000042800	0	0	0	0	0	0	0	0	0	0	0	0	0	0	0	0	0	0	0	0	0	0	0	0	0	0	0	Spata46
ENSMUSG00000038463	2.30044	3.00421	5.17922	1.44578	1.27306	2.32024	3.29273	1.17116	3.57461	4.19211	5.09442	4.01481	0.00977767	0.0434007	0.0112705	0.233053	0	1.70576	3.89705	6.31736	1.59205	0.470662	0.863261	0.313839	1.10229	6.98043	1.2782	Olfml2b
ENSMUSG00000051185	4.43675	3.01673	9.28328	5.96059	5.54047	7.16209	4.88013	2.15242	6.47992	7.64152	7.19289	7.5672	2.64211	2.89572	3.29762	4.19569	0	6.28555	6.21243	8.78698	14.2299	5.49993	6.6047	4.62942	7.1094	11.6403	6.19534	Fam174a
ENSMUSG00000026663	2.64989	2.70913	5.13669	3.54153	3.3516	4.02849	2.65659	1.45169	2.29226	2.9325	2.57368	3.30444	2.44799	1.98181	1.59505	1.99977	1.30987	3.16145	2.32478	2.29488	3.47463	2.71245	2.81363	2.74043	2.58469	3.47854	2.62708	Atf6
ENSMUSG00000040710	0	0	0.00204979	0	0.00349369	0.00992074	0.00251089	0.0056939	0	0.00238708	0	0.015381	0	0.0115466	0.0107945	0.0180008	10.2853	0.820222	0.486137	0.0605922	2.28142	0.0416821	0.0251054	0.0592702	0.240474	2.72502	0.417279	St8sia4
ENSMUSG00000026000	4.39042	4.24779	7.45867	3.63128	4.02046	5.90975	3.45691	2.91152	4.56961	4.33553	4.71471	5.04895	4.16115	4.04519	6.24662	3.32564	17.8091	4.48456	7.50027	7.03141	10.2343	3.90359	4.38546	2.77324	4.13321	10.8038	4.28494	Lancl1
ENSMUSG00000026659	9.0386	10.3378	9.28726	9.96057	10.4293	8.78584	8.64474	6.53452	7.15825	6.61912	7.34114	6.75462	4.60746	6.32691	5.04834	10.6516	0	12.3094	10.7725	12.3026	14.4997	10.3537	9.62613	8.90277	11.9708	11.1587	10.7366	Dusp12
ENSMUSG00000037138	0.00097692	0.00217906	0	0.000683323	0	0	0.0012341	0.00093285	0.000308529	0	0.000374595	0	0.00332422	0.00189172	0.00383174	0	0.000869271	0	0.000484166	0.00354536	0.000949867	0	0	0	0.000320305	0.0115245	0.0211124	Aff3
ENSMUSG00000096968	1.02039	3.46821	0.601313	0.815688	1.02489	1.21262	0.982104	2.2271	1.28903	1.1671	0.894315	1.80483	1.83145	1.80653	0.703689	0.528061	0	1.31484	1.58937	1.90446	0.850398	1.50958	1.14563	1.24194	1.5294	1.49531	0.60005	Gm26620
ENSMUSG00000040693	0	0	0	0	0	0	0	0	0	0	0.0130703	0.00439623	0.00223054	0	0	0	0	0.00240202	0	0	0.0662851	0	0	0	0	0.017483	0	Slco4c1
ENSMUSG00000070524	0.0840317	0.0624786	0	0	0	0.0699037	0	0	0	0	0	0	0.0219953	0.260351	0.0507069	0.0761026	0	0	0.520581	0.670915	0.53108	0.0435113	0	0	0.137758	1.0775	1.01611	Fcrlb
ENSMUSG00000025991	0.364212	0.849203	0.25267	0.641887	0.818761	0.219682	1.71249	2.77385	0.739494	1.98396	1.37546	0.601714	182.304	208.831	165.786	1.237	0	0.441662	0.503887	0.579821	0	0.313363	1.00684	0.134371	1.24105	1.9527	0.507299	Cps1
ENSMUSG00000026414	0.149738	0.222664	0.247073	0.303736	0.0175464	0.548076	0.113494	0.171579	1.1255	0.407614	0.149282	3.22898	0	0	0	0.0632841	25.2486	2.13568	7.3246	4.73859	69.2868	0.496215	1.08435	0.287042	1.54158	4.63877	7.7048	Tnnt2
ENSMUSG00000038421	0.809191	0.831685	0.883585	0.74912	0.864553	0.950321	0.721564	0.727235	0.81177	1.00992	0.584057	0.834909	1.58231	0.977023	1.39305	0.747207	0.67767	0.657435	0.754897	0.932819	0.971908	0.603847	0.708102	0.439336	0.639869	0.976555	0.698035	Fcrla
ENSMUSG00000026331	0	0	0	0	0	0	0	0	0	0	0	0	0	0	0	0	0	0	0	0	0	0	0	0	0	0	0	Slco6c1
ENSMUSG00000044768	1.81769	2.07406	2.59924	2.2739	2.15251	2.50178	3.15515	2.82279	3.07064	4.00855	3.80024	4.84843	1.08462	0.57574	0.783641	1.58105	31.2075	2.2132	4.4397	3.48822	7.03618	2.19649	2.52041	1.69847	2.47912	4.27257	2.2201	Macir
ENSMUSG00000026413	0.286445	0.162973	0.167823	0.0383295	0.0496192	0.0290087	0.142644	0.0237846	0.132157	0.29914	0.0916891	0.421479	0	0	0	0.0421082	0	0.365091	0.501193	0.18079	2.32982	0.0954408	0.0167793	0.0247584	0.241735	1.77324	0.379372	Pkp1
ENSMUSG00000026078	17.6117	19.3373	26.8495	16.5444	18.9218	23.6115	18.6263	26.9075	22.2225	22.4627	22.7721	32.4762	8.07262	9.78688	10.3184	16.3084	148.692	30.2589	57.973	47.7281	106.009	21.8968	19.1065	15.5719	29.3822	49.913	31.2012	Pdcl3
ENSMUSG00000062209	0.0149438	0.0131685	0.00365301	0.0168792	0.0268507	0.0154702	0.00167803	0.000211403	0.000839028	0.000531764	0.000848909	0.000228427	0.000115898	0.0385831	0.000267185	0.006015	0	0.0330741	0.00932636	0.000321381	0.0508012	0.00756591	0.0125524	0.00534427	0.0142272	0.0513253	0.00911335	Erbb4
ENSMUSG00000026656	1.52761	1.37284	0.639286	1.18001	1.48654	3.79024	0.335611	0.443952	0.453081	0.457323	0.234302	0.534525	1.96797	6.23512	8.25612	0.513287	0	1.17571	0.368671	0.732757	1.61446	0.694697	0.335564	0.631889	0.749115	1.00835	2.26242	Fcgr2b
ENSMUSG00000059089	0.131814	0.0163342	0.015104	0	0.0901023	0.383784	0.0370033	0	0.0555057	0.0703573	0	0.0453345	0.0690047	3.16505	0.490496	0	0	0.0495398	0.0653276	0	0	0	0	0	0.0432182	0.0225359	0	Fcgr4
ENSMUSG00000026077	0.0688542	0.0794029	0.0241522	0.107134	0.0897405	0.0794878	0.0674542	0.0711153	0.0381654	0.0348767	0.0765114	0.0420456	0.00809178	0.0478899	0.0152627	0.0687202	0	0.055452	0.0870522	0.168287	0.099738	0.103319	0.117535	0.0937807	0.161253	0.273875	0.167023	Npas2
ENSMUSG00000051985	0	0.00335631	0	0	0	0	0	0	0	0	0	0	0	0	0	0	0	0	0	0	0.00438912	0	0	0	0	0	0	Igfn1
ENSMUSG00000059498	0.752883	0.283106	0.273683	0.0121061	0.16225	8.01955	0.131184	0.0495806	0.15305	0.0831435	0.119457	0.78574	0.244635	3.15038	1.31593	0	0	0.0487857	0.214444	0.351745	0.050485	0.0448092	0.00971597	0	0.170241	2.11276	0.0089057	Fcgr3
ENSMUSG00000025997	0.0351102	0.0226999	0.0220398	0.030965	0.0232545	0.0152386	0.038568	0.0335264	0.0163916	0.0183331	0.0128775	0.0110253	0	0.0153711	0.00368459	0.00276498	1.63406	0.108433	0.153581	0.0698036	1.14733	0.0434738	0.0694127	0.0466042	0.105107	0.692138	0.0887594	Ikzf2
ENSMUSG00000026411	16.0555	13.8913	22.673	13.8832	14.4826	17.1816	18.9655	16.8786	23.0433	22.0768	21.9387	26.0643	4.50747	5.8754	6.09947	11.1427	65.2043	12.4239	22.1655	23.7393	21.9813	10.4769	10.6701	11.9092	12.5387	24.3229	14.1747	Tmem9
ENSMUSG00000073702	129.043	145.027	309.57	156.657	154.403	189.428	176.001	120.483	251.289	336.66	320.312	385.122	100.059	60.3337	77.0908	119.11	423.518	214.745	299.265	295.09	530.84	170.787	171.689	150.454	218.053	333.723	203.564	Rpl31
ENSMUSG00000040648	6.3984	7.23637	6.03749	5.73864	5.58751	5.40578	6.8658	5.97194	4.03445	5.81319	6.32302	5.96411	3.91913	3.38519	3.90115	3.81842	11.2583	5.79553	9.34817	8.47706	18.8615	5.94206	5.38052	3.98052	6.45495	12.3298	5.50687	Ppip5k2
ENSMUSG00000026649	1.84345	2.10344	2.28382	1.78733	1.83935	2.44451	1.66009	1.69057	2.47865	1.76821	2.0016	2.84364	0.0382196	1.11685	0.132164	1.73011	67.74	3.69392	3.76303	2.68928	23.2657	2.23984	2.79718	1.63279	2.83656	4.39989	2.73295	Cfap126
ENSMUSG00000053153	0.00212156	0.00414068	0.00164093	0.00148396	0.00201993	0.00242669	0.00312674	0.00227908	0.00217758	0.00148628	0.00142362	0.00191536	0.000694147	0.000821639	0.000800125	0.0022416	0.00117986	0.00269105	0.00578299	0.00442715	0.010314	0.00151048	0.0020842	0.00131799	0.0033041	0.00516871	0.00163748	Spag16
ENSMUSG00000058076	40.9479	48.0687	60.755	49.1376	41.6303	49.9772	41.0364	27.4321	49.6872	56.1233	55.3782	63.644	49.7404	46.5735	45.236	42.764	18.6994	40.4397	45.4833	47.1538	45.6287	45.4414	53.9146	44.6964	46.5593	60.961	42.1293	Sdhc
ENSMUSG00000045648	0	0	0	0.00104334	0.000873953	0	0	0	0	0	0	0	0	0	0	0	0	0	0.00295703	0.00108266	0.0261058	0.00077236	0	0	0.00489064	0.00153012	0	Vwc2l
ENSMUSG00000026333	3.14204	3.16	2.57415	2.55519	2.88147	2.52539	3.0765	2.65727	2.4672	2.46299	3.32144	2.5267	2.02892	1.18354	1.6609	2.13837	0	4.62082	3.25986	3.35658	5.56891	2.94473	3.14708	2.14819	3.17849	3.25945	2.24939	Gin1
ENSMUSG00000003134	0.635085	0.780936	1.01982	0.6275	0.620599	0.781381	1.11271	0.400756	0.79948	1.05429	1.05242	1.07455	0.663772	0.428274	0.337668	0.588566	2.25053	0.973934	1.09282	1.45219	2.61249	0.540409	0.47494	0.616444	0.658171	0.927096	0.653569	Tbc1d8
ENSMUSG00000026196	0.00314859	0.00936407	0.0021647	0	0.00184478	0.00261923	0.0344715	0.0180393	0	0	0.0169024	0	0	0.00487757	0.00379988	0.00570299	0	0.00177501	0.107672	0.0251386	0.229605	0.014673	0.00707008	0.00894185	0.0247761	0.0742863	0.00648047	Bard1
ENSMUSG00000003135	0.760728	0.59538	0.867098	1.09221	0.86797	1.83187	0.842976	1.12785	1.45416	2.17984	1.36637	5.39106	0.471601	0.961378	1.23217	0.447211	0	1.45586	1.87518	1.74365	4.00974	1.90731	1.01143	0.795948	1.52279	1.80714	2.04988	Cnot11
ENSMUSG00000056569	0.125723	0.0509872	0.141441	0.239834	0.107144	0.133109	0.269513	0.0218275	0.158822	0.237922	0.0701205	0.283023	0.0119665	0	0	0.069006	0	0.115979	0.0113289	0	0.0222257	0.15387	0.102657	0.0649176	0.0899369	0.0703457	0	Mpz
ENSMUSG00000038370	0.393408	0.300201	0.363004	0.39828	0.103118	0.568408	0.706227	0.49429	0.882796	0.746004	0.603401	0.705004	1.65843	1.3151	1.36188	0.38754	0	0.490256	0.138535	0.0901721	0.44291	0.745132	0.185976	0.0882047	0.366596	0.12744	0.0745792	Pcp4l1
ENSMUSG00000050296	0	0	0	0	0.000808385	0	0	0	0	0	0	0	0	0	0	0	0	0.000777813	0	0.00200287	0	0.00428648	0	0	0	0	0	Abca12
ENSMUSG00000026335	0.161284	0.124926	0.192891	0.10422	0.0947295	0.175374	0.150179	0.182388	0.211756	0.167521	0.128246	0.28948	0.0456391	0.0607742	0.0659979	0.0784759	0.116361	0.475394	0.700741	0.685701	1.49266	0.15102	0.138368	0.214952	0.309228	0.780482	0.498751	Pam
ENSMUSG00000026192	1.14951	1.62271	2.56395	1.39319	1.32839	1.63929	2.28415	1.47703	1.51238	2.34117	2.2506	4.03366	1.02606	1.07501	0.907813	0.863542	0.207397	1.42747	4.46312	3.099	7.32416	1.77193	1.31439	1.14335	1.50758	3.45602	1.57003	Atic
ENSMUSG00000005677	8.50924	10.9698	11.6518	4.70214	2.30105	7.41708	3.60546	1.92576	2.5477	3.42768	3.50024	2.29988	53.7884	14.2781	30.2957	5.78908	0	3.01187	2.12176	2.31126	0.447221	7.89608	3.79365	3.41637	9.11807	5.11752	1.96621	Nr1i3
ENSMUSG00000026336	0.0149072	0.00369457	0.0136653	0.012165	0.0131013	0.0165346	0.0146468	0.00711737	0.0109853	0.0159139	0.0171483	0.0128175	0.00390197	0.00384886	0.00299847	0.00750034	0.00221076	0.0196091	0.0110821	0.01623	0.00483147	0.0205838	0.0125527	0.0158759	0.00977534	0.0458757	0.0102274	Slco6d1
ENSMUSG00000005674	24.3718	22.5182	30.1129	32.7112	30.4473	25.7426	24.2416	13.4284	29.6547	29.321	35.1903	31.0221	5.78979	7.43185	9.03828	23.7249	0	29.3784	25.7184	29.4783	20.1183	24.1583	27.5687	21.7368	22.9819	25.4327	24.4028	Tomm40l
ENSMUSG00000067028	0.0277204	0.0283084	0.0268652	0.0249961	0.0152631	0.0169476	0.0210952	0.0146701	0.023205	0.028077	0.0233075	0.0279122	0.0122387	0.00931282	0.0147119	0.021576	0.0231799	0.0188281	0.0731609	0.105691	0.103265	0.0224814	0.0213734	0.0165986	0.0295659	0.072631	0.029902	Cntnap5b
ENSMUSG00000005681	13826.2	17858.5	3975.01	14559.4	13779.8	8041.79	5334.06	9346.25	2963.01	2818.7	3122.92	1233.24	66267.3	38841.3	64975.8	22762.4	1013.03	12400.1	5565.39	6072.79	2256.36	21997.5	18076.1	19622.2	14535.2	2629.26	12096.6	Apoa2
ENSMUSG00000058715	1.78865	0.221647	0.273271	0.243269	0.436657	14.7966	0.167371	0.0948864	0.0313826	0	0	0.358846	1.09241	13.6618	4.34724	0.209983	0	0.168057	0.56635	0.0360623	1.40095	0.205812	0.0278913	0.352754	0.456126	0.560633	0	Fcer1g
ENSMUSG00000050840	0.000524752	0.00234096	0.000721549	0	0	0	0	0.00200432	0.00198871	0	0.00241456	0.00108286	0	0	0.00126659	0	0	0	0	0	0	0	0	0	0	0	0	Cdh20
ENSMUSG00000013593	96.789	93.5814	133.276	106.818	109.004	109.663	99.3633	92.6221	115.729	126.19	129.597	128.497	98.8422	107.107	105.137	87.9758	77.4913	117.071	139.228	133.624	143.484	98.168	100.55	84.6575	103.966	147.995	87.0507	Ndufs2
ENSMUSG00000047496	0.286552	0.317364	0.283201	0.317354	0.302557	0.206095	0.110608	0.0798075	0.0754154	0.17207	0.15337	0.160149	1.93451	0.779148	1.03388	0.185624	0	0.100964	0.0872811	0.177655	0.177038	0.173105	0.239617	0.20133	0.164417	0.324566	0.322539	Rnf152
ENSMUSG00000006403	0.209816	0.242668	0.256447	0.0978395	0.245865	0.329687	0.196334	0.133567	0.220879	0.242649	0.125149	0.505131	0.0244086	0.126401	0.0984731	0.140754	0	0	4.10166	6.3454	0.906692	0.241426	0.0654356	0.132415	1.00896	9.82885	4.34245	Adamts4
ENSMUSG00000056536	0.569824	0.59253	0.687697	0.680153	0.420811	0.649306	0.857584	0.60127	0.663912	0.594734	0.523133	0.78504	0.706484	0.318798	0.681755	0.297011	5.59706	0.848619	1.52784	1.39729	2.661	0.613879	0.510889	0.536707	0.764522	2.22036	0.70369	Pign
ENSMUSG00000026404	1.4212	1.54411	2.26345	1.86098	2.01864	1.86295	2.10363	1.30683	1.87395	1.84665	2.00367	2.16253	1.16735	1.12676	0.947103	1.66991	0	3.03754	3.32493	3.04253	5.83446	1.77903	2.17587	1.68512	2.44126	3.36735	1.69894	Ddx59
ENSMUSG00000041498	0.0182746	0.00271748	0	0.0178955	0.00214144	0.00608087	0.0338588	0.0104701	0.0230858	0.0146315	0.0196205	0.0301687	0.00191336	0	0.00220548	0	0	0	0.195631	0.0344868	0.522395	0.0283876	0	0	0.0143802	0.112477	0.0282098	Kif14
ENSMUSG00000041483	25.5845	28.9374	51.927	30.4563	25.3491	42.0278	41.8862	34.6041	40.5827	49.221	53.2075	61.523	23.2057	19.3335	19.0225	18.8935	44.7491	31.6086	53.01	61.0943	75.9089	26.5669	25.2217	24.7775	28.8557	47.084	28.8741	Zfp281
ENSMUSG00000026398	0.879984	0.954001	0.808522	0.785829	0.835832	0.860625	0.782788	0.671458	0.488824	0.566232	0.525315	0.713019	1.50631	0.971931	0.948615	0.681967	0.00179797	1.07078	0.646926	1.1205	0.208255	1.09022	0.871156	1.06306	0.775135	0.451864	1.02932	Nr5a2
ENSMUSG00000026319	1.38613	1.53573	1.65854	1.18754	0.965708	1.0522	1.73951	1.3099	1.20087	1.41987	1.24401	1.60375	1.1714	1.1494	1.16455	0.968371	26.0718	1.2644	1.76687	2.41726	6.41542	1.33824	1.06874	1.15541	1.481	3.67848	1.4721	Relch
ENSMUSG00000026321	0.0584254	0.0500218	0.0389511	0.0247676	0.0145226	0.0235648	0.0119283	0.016906	0.0134195	0.0340203	0.021724	0.0292278	0.00926839	0.0329121	0.0213669	0.0384818	0	0.0339352	0.0473823	0.0462617	0.475116	0.0238352	0.0218654	0.0351963	0.0510828	0.319643	0.112964	Tnfrsf11a
ENSMUSG00000051951	0.0079294	0.00874832	0.0249718	0.00823006	0.00509548	0.0110647	0.018095	0.0117239	0.0142177	0.00532465	0.00902338	0.0079175	0	0.000792493	0.00185218	0.0237829	1.70792	0.0317238	0.0471582	0.023764	0.0974918	0.0196019	0.0301541	0.0116228	0.0254951	0.0892117	0.0284291	Xkr4
ENSMUSG00000025900	0	0.000864546	0.000399716	0	0.000340641	0.00483645	0.000489631	0	0.00183614	0	0	0	0	0	0	0.000351022	0	0.000327758	0.000864423	0.000843978	0.0130017	0	0.002611	0	0.000381245	0.00596395	0.000299157	Rp1
ENSMUSG00000026072	6.93158	6.94335	3.74316	5.17464	3.55482	3.21789	8.32166	4.33034	3.29857	5.01078	4.25459	3.34599	3.65371	1.00874	2.08472	3.32305	5.93439	4.45029	6.95517	9.06631	5.89167	4.43408	2.96788	4.95894	6.61511	9.15544	8.74082	Il1r1
ENSMUSG00000025902	0	0	0	0	0	0	0.0312258	0	0	0	0	0.191281	0.174692	1.03389	0.715958	0	0	0	0.128632	0.0538239	18.3139	0	0	0	0	0.228208	0	Sox17
ENSMUSG00000038866	4.75896	5.55591	4.96872	4.04789	3.43544	3.56636	4.5384	4.20313	2.77338	3.80804	3.75626	3.94505	7.24123	2.34475	4.06149	3.06592	7.00339	3.20097	4.38733	4.72696	8.34216	3.70261	3.55183	3.70991	3.21902	5.24265	3.74397	Zcchc2
ENSMUSG00000070942	0.21904	0.131936	0.0991246	0.0387876	0.0812257	0.133777	0.214825	0.158855	0.0420315	0.279709	0.43377	0.114431	0.00580595	0.0171808	0.0167309	0.0636128	0	0.390769	0.923423	3.16761	0.280371	0.0287134	0.217908	0.240163	0.843624	1.99663	1.74625	Il1rl2
ENSMUSG00000044340	0.228019	0.224455	0.212702	0.200675	0.195065	0.291203	0.265958	0.205466	0.1873	0.174848	0.229049	0.171203	0.573863	0.41376	0.518071	0.177742	2.40804	0.415207	0.371385	0.388502	1.48428	0.262742	0.230164	0.288819	0.263244	0.703905	0.280375	Phlpp1
ENSMUSG00000057329	0.01826	0.0221248	0.0213884	0.030275	0.048342	0.0697616	0.0523993	0.0826609	0.05895	0.0498155	0.0404544	0.198173	0.008497	0.0230487	0.0163238	0.0269493	0	0.219606	0.593262	0.236601	2.75127	0.0980516	0.0653001	0.0768261	0.261652	1.40831	0.226194	Bcl2
ENSMUSG00000033845	38.0447	40.3107	57.5255	43.5718	54.7801	58.0799	30.8398	25.9307	33.645	36.1506	39.1006	40.4107	36.9279	33.2509	34.7568	42.1765	36.4057	43.7736	45.2071	42.5103	72.3378	44.9878	43.3862	42.6891	44.3998	48.5783	33.4611	Mrpl15
ENSMUSG00000009905	5.71678	5.86726	8.81987	5.85909	4.819	8.70898	3.97419	2.74537	3.35232	4.60381	3.51661	5.65127	4.0009	2.46183	2.90246	5.14164	36.895	6.78757	12.6347	9.91887	22.971	6.72113	6.71126	10.6714	7.95888	13.5765	8.83255	Kdsr
ENSMUSG00000026069	0.00332238	0	0	0	0	0	0	0	0	0	0	0	0	0.00514678	0	0	0	0	0.0955019	0	0	0	0	0.0047177	0.0348581	1.34279	0	Il1rl1
ENSMUSG00000009907	15.7939	15.9157	23.818	16.1309	15.1401	20.5313	17.223	17.8706	19.2794	21.3431	20.9467	27.1434	10.5952	10.4849	9.70425	14.2056	47.3944	20.6692	34.2198	28.1891	62.1989	19.1355	16.7989	14.8667	18.547	39.5029	17.1167	Vps4b
ENSMUSG00000067006	0.370557	0.239578	0.465221	0.082641	0.283189	0.160829	0.108547	0.0923063	0.135685	0.094595	0.16474	0.554108	0.0112456	0	0	0.155637	175.815	4.42022	6.473	2.50249	44.4051	1.05113	0.578836	0.244027	2.79616	30.6409	3.66973	Serpinb5
ENSMUSG00000026070	0	0.00501645	0.00927727	0	0	0.028063	0	0	0	0	0	0.0139228	0	0	0	0.0407355	16.9358	0.163554	0.869394	0.210575	0.478888	0.1083	0.0227252	0.0143708	0.614975	1.30116	0.00694333	Il18r1
ENSMUSG00000059956	0	0.0860752	0	0	0	0	0	0.0100496	0.0132952	0.0252788	0.0161421	0.0217178	0	0	0	0.0190626	0.00936467	0	0.156478	0.0229166	0	0.00544948	0	0	0.0276052	0	0	Serpinb12
ENSMUSG00000026395	0.00316604	0	0.00725567	0.00442908	0	0.093059	0.00177757	0	0	0	0.00809336	0.0108889	0.0276237	0.264848	0.0878817	0	0	0	0	0	0.00205224	0	0	0.00149857	0.0138408	0.0454684	0	Ptprc
ENSMUSG00000048775	0	0	0	0	0	0	0	0	0	0	0	0	0	0	0	0	0	0	0.0350426	0	0	0	0	0	0	0	0	Serpinb13
ENSMUSG00000026068	0	0.00974553	0.00450577	0.0183364	0	0	0	0	0	0	0	0.006762	0.00343087	0	0.00790934	0.0276981	0.0174946	0.140396	2.21842	0.432872	13.764	0.118772	0.125087	0.0186122	0.850916	3.45553	1.14656	Il18rap
ENSMUSG00000044594	0	0	0	0	0	0	0	0	0	0	0	0	0	0	0	0	0	0	0	0	0	0	0	0	0	0	0	Serpinb3a
ENSMUSG00000026065	0	0.00349681	0	0	0	0	0	0	0	0	0	0	0	0	0	0	0	0	0	0	2.68883	0	0.00792049	0	0.0277562	0.73814	0.0556597	Slc9a4
ENSMUSG00000058017	0	0	0	0	0	0	0	0	0	0	0	0	0	0	0	0	0	0	0	0	0	0	0	0	0	0	0	Serpinb3d
ENSMUSG00000026394	0	0	0	0	0	0	0	0	0	0	0	0	0	0	0	0	0	0	0	0	0	0	0	0	0	0	0	Atp6v1g3
ENSMUSG00000025903	0.0146584	0.0435949	0.0161246	0.0164049	0.0103062	0.0438982	0.0148139	0.0111977	0.0222211	0.0234724	0.00899312	0.0181492	0.0399032	0.00908311	0.0459954	0.046021	0	0.00330546	0.0203414	0.0170231	0.005701	0.0212522	0.0230406	0.0249776	0.0499834	0.0481174	0.00603403	Lypla1
ENSMUSG00000073602	0	0	0.00131615	0	0	0	0.00161221	0	0	0	0	0	0	0.00444837	0	0	0	0	0	0	0.00558402	0	0	0	0	0.00392751	0	Serpinb3b
ENSMUSG00000104217	0.0619031	0.0516386	0.0581297	0.0337944	0.0283078	0.0175838	0.0432322	0.0547853	0.0324246	0.0531888	0.0578937	0.0280407	0.0490046	0.0444394	0.0674192	0.0255241	0	0.0868186	0.0404071	0.0306844	0.076337	0.0484706	0.0508543	0.0364467	0.0514833	0.037171	0.0062151	Gm37988
ENSMUSG00000073601	0	0	0	0	0	0	0	0	0	0	0	0	0	0	0	0	0	0	0	0	0	0	0	0	0	0	0	Serpinb3c
ENSMUSG00000026393	2.5794	1.99974	3.2831	3.30619	3.14965	3.72417	2.57928	3.60881	3.68812	5.32376	3.4785	6.28597	2.13198	1.62091	2.15069	2.07017	15.3042	3.85615	5.49786	5.44087	10.2579	3.70626	2.57843	2.66108	3.88124	8.5226	3.65983	Nek7
ENSMUSG00000026327	0.0247108	0	0.00849454	0	0	0.0411126	0	0	0	0.00989229	0	0.0254962	0	0	0	0.0149194	0	0	0.214319	0.0269036	83.8766	0.0767711	0	0	0.315978	1.6223	0.375094	Serpinb11
ENSMUSG00000079588	0	0	0	0	0.00272107	0	0	0	0	0	0	0	0	0	0	0	0	0	0	0	0	0	0.0417138	0	0	0	0	Tmem182
ENSMUSG00000033813	5.90183	4.50071	11.5214	8.13575	7.39614	10.427	7.12407	5.32076	7.79331	8.23294	7.01572	9.46968	6.10147	4.7945	6.13327	6.18689	8.7005	10.0199	11.2229	9.84796	19.2512	8.24966	7.28648	6.15354	8.97503	11.2003	5.86575	Tcea1
ENSMUSG00000067001	0	0	0	0	0	0	0	0	0.00567354	0	0	0.00463388	0	0.00695735	0	0	0.0959101	0	0.0178067	0.00325978	2.8515	0	0	0	0.0117802	0.0184281	0.0831935	Serpinb7
ENSMUSG00000026193	361.239	362.934	551.646	351.614	308.717	301.603	578.34	284.971	563.752	721.885	716.497	632.498	147.641	95.0712	102.889	155.684	247.101	158.633	351.281	521.383	179.443	137.204	179.836	143.2	194.43	328.402	200.432	Fn1
ENSMUSG00000002459	0.0363114	0.10689	0.0427965	0.0186602	0.0451552	0.0419192	0.0748907	0.0948209	0.0580411	0.0403455	0.0772892	0.0626973	0.00698291	0.00229596	0.00357734	0.0223708	3.84688	0.182981	0.403259	0.272163	0.299739	0.0606265	0.0707202	0.0399863	0.147725	0.130749	0.0236411	Rgs20
ENSMUSG00000045515	0	0.0214609	0	0	0	0	0	0	0	0	0	0.0297816	0	0	0	0	0	0	0	0.0419008	0	0	0	0	0	0	0	Pou3f3
ENSMUSG00000019230	0.0101824	0	0	0	0	0	0	0	0.0064316	0	0.0156176	0	0	0	0	0	0	0.0516629	0.0807435	0.0147813	0.346516	0	0.0057161	0	0.0200313	0.177568	0	Lhx9
ENSMUSG00000039395	0.51588	0.542683	0.486323	1.09355	0.968806	0.888277	0.470505	0.352785	0.443951	0.970364	0.525194	0.99947	1.46235	2.54755	2.31908	0.66646	0	0.792469	0.301448	0.405505	0.162087	1.30877	0.897882	0.978849	0.703161	0.249575	0.683904	Mreg
ENSMUSG00000079283	8.29011	7.38202	8.37283	10.8789	11.0613	9.47989	10.7506	6.91202	15.5391	17.6606	15.5283	16.2998	9.55029	4.84906	7.9095	5.84683	109.974	13.7311	18.5433	18.4242	24.4907	8.93972	10.4333	9.75771	10.5196	28.9488	9.16056	2310009B15Rik
ENSMUSG00000026315	1.02351	0.605337	0.495775	0.54507	0.674642	0.696627	0.225288	0.788536	0.448134	0.893967	0.312185	0.888036	0.931578	1.19817	0.308807	0.498579	0	1.4884	2.22502	2.0936	16.3411	0.517926	0.346047	0.412888	1.54825	5.30928	2.50758	Serpinb8
ENSMUSG00000060679	2.5918	3.30117	5.35924	3.1821	3.25752	3.94457	4.04129	3.9807	4.07266	4.34635	4.80385	4.47727	2.73652	2.03293	2.43635	2.11549	0	3.83714	5.17923	4.24499	10.7947	2.81542	2.93693	2.60882	2.71356	5.47442	2.9666	Mrps9
ENSMUSG00000026189	30.0529	32.3093	37.6249	35.7681	39.0176	34.2344	20.9385	17.7175	22.3088	24.7138	28.2697	22.721	74.9795	88.3649	72.0129	39.1716	0	27.728	15.3684	18.3896	16.5488	30.127	32.7419	36.7702	24.0795	13.2233	22.9155	Pecr
ENSMUSG00000041907	0.00576831	0.00857762	0.0059487	0.00201737	0.00506952	0.00719775	0.0048579	0	0.00546521	0.00230918	0.00221183	0	0.00150986	0.00223396	0.0104422	0.00522402	0.015398	0.0048778	0.0271586	0.037681	0.0252385	0.00448021	0.00485722	0.00819086	0.0113476	0.0473372	0.0118724	Gpr45
ENSMUSG00000026188	0.686494	0.48206	1.11875	0.542424	0.506499	0.666255	0.610263	0.242787	0.78693	0.641243	0.565462	0.38039	0.193	0.118163	0.0997263	0.621717	0	0.329674	0.0756065	0.415228	0	0.414708	0.378239	0.0902596	0.233419	0.14345	0.0523315	Tmem169
ENSMUSG00000026187	2.00018	2.65463	2.11044	2.53734	1.95639	2.19589	2.03285	1.78262	1.58482	1.88468	1.8094	2.27715	1.19241	1.43123	1.66183	2.42841	0	3.80622	5.56207	5.37455	12.751	3.45652	3.03396	2.37457	3.62968	4.88523	3.13101	Xrcc5
ENSMUSG00000039372	0.00325337	0	0.00298232	0.00151708	0.00381233	0	0	0	0.00410989	0.00173653	0	0.00223785	0	0	0	0.00261901	0.00192991	0	0.00859939	0	0	0.00224611	0.00121756	0	0.00995577	0.0266986	0	Marchf4
ENSMUSG00000033793	4.89058	6.69622	7.44337	4.92184	5.22549	5.87067	5.55955	5.02522	5.57155	6.40062	6.269	7.92434	4.91018	3.82496	4.91721	4.68833	23.8649	7.72033	11.405	10.3137	21.0834	6.13651	6.11812	6.18224	9.29086	12.0778	7.6163	Atp6v1h
ENSMUSG00000070939	1.27804	1.34617	1.73188	1.73931	1.55731	1.66024	1.64569	1.05236	1.08804	1.48298	1.3956	1.47633	1.91747	1.32348	1.57873	1.04841	3.31686	1.92392	1.38844	1.42506	2.54383	1.73354	1.64806	1.71287	1.35427	1.61502	1.25091	Tgfbrap1
ENSMUSG00000010290	4.58054	4.86967	6.19388	6.44652	4.60651	6.14955	5.05036	3.60203	5.68173	5.44298	4.9486	7.57034	3.07425	3.43554	3.74371	4.16292	0	6.41866	11.7444	12.0751	25.2577	6.15304	6.60876	3.93394	7.2849	15.5632	7.53648	AI597479
ENSMUSG00000038179	0	0	0	0	0	0.18246	0	0	0	0	0	0	0	0.0983573	0.00696596	0.00696983	0	0	0	0	0	0	0.0194413	0	0	0.0118419	0	Slamf7
ENSMUSG00000025905	0	0	0	0	0	0	0	0	0	0.0107949	0	0	0	0	0	0	0	0.197624	0	0	0	0.0279255	0	0	0	0	0	Oprk1
ENSMUSG00000033774	0	0	0.0887095	0	0	0	0	0	0	0	0	0	0	0	0	0	0	0	0	0	0	0	0	0	0	0	0	Npbwr1
ENSMUSG00000008136	2.40408	0.299508	4.70816	2.67564	0.219026	3.12315	3.26223	0.153863	4.31125	4.90234	0.215012	6.3043	1.44411	1.23558	1.25428	2.02158	10.865	2.63792	8.35949	11.6649	10.97	2.31778	2.65754	1.29045	3.52908	10.3868	3.16056	Fhl2
ENSMUSG00000015355	0.107569	0.0380851	0.0281734	0.0501604	0.0420167	0.519856	0.0431386	0.0880424	0.0517671	0.0492138	0.0628521	0.0634214	0.0214523	0.245989	0.0803644	0	0.136736	0.0462031	0.035541	0.0223074	0.189258	0.0212185	0.0402571	0.0290943	0.0470251	0.052545	0.0685283	Cd48
ENSMUSG00000056268	0.444821	0.597369	0.491594	0.418973	0.369081	0.495525	0.59287	0.607848	0.421623	0.445069	0.408508	0.514262	0.413081	0.266218	0.326101	0.285581	0.0147505	0.563213	0.475965	0.682623	1.54734	0.425175	0.479565	0.433906	0.593525	0.787897	0.473691	Dennd1b
ENSMUSG00000066877	0.233579	0.35015	0.343283	0.300302	0.32136	0.415362	0.269186	0.330499	0.407369	0.355855	0.29879	0.792283	0.0465351	0.0234392	0.050216	0.175854	0	0.68985	1.54569	1.82029	2.76578	0.361369	0.328075	0.300791	0.517175	2.21175	0.658848	Nck2
ENSMUSG00000026051	0.0795484	0	0.0546907	0.0278207	0	0.0992612	0.0837416	0.17091	0.0125614	0.0636899	0.0457537	0.0205192	0.0312327	0.0308076	0.0480015	0.0600353	0	0	0.542088	1.38572	0.8508	0.0411899	0.0893119	0	0.15649	0.244803	0	Ecrg4
ENSMUSG00000015316	0	0	0	0	0	0	0	0	0	0	0	0	0	0	0	0	0	0.0157705	0	0	0	0	0	0	0	0	0	Slamf1
ENSMUSG00000039354	1.47542	1.33131	1.83178	1.31255	1.13583	1.18367	1.23452	0.556251	1.134	1.24246	1.33289	1.33018	0.859872	1.1724	1.08912	1.06377	0	1.59624	1.86475	2.15219	3.64445	1.2807	1.57074	1.1628	1.53736	2.84577	1.74195	Smarcal1
ENSMUSG00000063681	0.00132293	0.000983619	0	0	0	0	0	0	0	0	0	0	0.000692557	0.0010247	0	0	0	0	0.00786783	0.000960218	0.0012863	0	0	0	0.00260252	0.00135707	0	Crb1
ENSMUSG00000025907	1.51293	1.70178	2.59402	2.63201	2.90394	3.80523	1.75391	3.28967	2.78252	3.54869	2.70164	3.95574	2.79818	2.00853	2.81533	1.69218	0.553528	3.6861	3.55052	3.82318	7.57377	3.91608	2.00039	1.70906	2.31231	3.66578	3.65844	Rb1cc1
ENSMUSG00000033964	2.46578	2.27149	3.86498	3.63928	3.12567	4.04437	4.46013	4.50917	3.57044	4.30228	3.93657	4.75227	2.06615	1.24324	2.40499	2.76213	0	3.30908	5.71059	4.55872	8.98682	3.86644	3.13406	2.95632	4.16942	5.1304	3.69859	Zbtb41
ENSMUSG00000039342	0	0	0	0	0	0.00343997	0	0	0	0	0	0	0	0	0	0	0	0	0	0	0.00402069	0	0	0	0	0	0	Ankar
ENSMUSG00000087247	0.0301809	0.00498665	0.0184443	0.0281474	0.00392959	0.0334756	0.03389	0.0128086	0.0127089	0.0214792	0.00514343	0.00692003	0.0070221	0.0155847	0.0121413	0.0202467	0	0.0680576	0.0830989	0.0292081	0.0847748	0.0208368	0.0527104	0.0190472	0.013194	0.330237	0.0310594	Alkal1
ENSMUSG00000046330	650.204	522.025	1212.35	557.372	562.203	705.9	788.55	654.844	1381.39	1707.94	1570.95	1653.41	429.652	254.443	392.805	454.159	1260.23	649.257	1110.64	956.676	1255.04	534.67	555.028	480.129	616.655	1301.83	682.482	Rpl37a
ENSMUSG00000039323	0.114956	0.329221	0.228319	0.00595611	0.0548803	0.247925	0.265337	1.4392	0.521717	0.422695	2.98432	0.711655	176.655	249.214	161.312	0.164517	0.00757691	1.0561	1.26605	5.56868	2.16921	0.0485006	0.186427	0.0665028	1.56347	1.50241	2.01551	Igfbp2
ENSMUSG00000026185	0.0491746	0.177587	0.19319	0.137584	0.0411595	1.34409	0.0473296	0.120745	0.195237	0.494954	0.107747	0.376907	0.639896	0.544126	0.0847806	0	0	0	1.31604	0.0509888	1.77591	0.203699	0	0.0698268	0.64492	1.81597	1.33744	Igfbp5
ENSMUSG00000026182	0	0	0	0	0	0	0	0	0	0	0	0	0	0	0	0	0	0	0	0	0	0	0	0	0	0	0	Tnp1
ENSMUSG00000033952	0.118125	0.171151	0.0208237	0.0805056	0.0816322	0.0302353	0.234673	0.185101	0.160702	0.106701	0.148658	0.187506	0.0697663	0.0234603	0.0219321	0.0182869	0	0.133185	0.654482	0.211047	3.96392	0.087826	0.0102018	0.0645132	0.194642	0.907243	0.0841589	Aspm
ENSMUSG00000026368	24.0932	30.117	15.5284	22.0467	24.4733	15.4553	27.0722	34.3985	20.6388	15.9129	25.0085	9.4398	102.548	60.2896	94.1983	30.8799	0	17.8359	10.7335	14.763	4.20102	22.5848	24.546	21.0132	19.3228	7.29091	23.1437	F13b
ENSMUSG00000057037	15.5489	18.0445	10.4671	25.1671	38.742	10.4916	6.11495	5.60865	3.65309	5.64032	7.80674	2.73271	9.19623	80.2999	7.05596	26.4882	0	18.5876	3.40211	5.07401	3.46862	17.539	16.8808	21.6569	14.2604	5.34134	21.1097	Cfhr1
ENSMUSG00000070594	14.8773	15.3776	5.69679	14.5324	16.7441	5.30537	10.6437	14.6033	5.6188	6.30122	8.63067	3.80594	28.1484	27.4969	25.0224	13.4641	0.00506909	7.26298	5.53242	6.54556	3.08804	8.59425	8.49876	10.7811	9.42511	4.73351	11.6564	Cfhr4
ENSMUSG00000033898	98.5398	94.7387	72.7021	89.9966	116.606	67.8743	109.586	110.82	86.0156	90.0032	126.501	54.8667	30.6814	84.8089	34.6385	80.9015	0	87.3992	40.035	40.3336	16.8285	71.5145	76.5104	63.7729	70.714	41.757	62.6191	Cfhr2
ENSMUSG00000055322	0.620434	0.673764	1.13061	0.87339	0.56612	1.23851	0.97011	0.235704	0.788694	0.9018	0.807504	1.45927	1.12864	1.01539	1.08559	0.550479	0	1.03802	2.02183	1.31143	1.62489	0.909081	0.805192	0.77285	1.3773	3.02824	0.792967	Tns1
ENSMUSG00000026365	291.712	303.167	199.873	363.153	384.716	214.89	230.205	247.226	147.918	203.812	273.803	122.342	80.5282	51.8235	66.7518	210.156	8.00206	230.203	70.213	83.1767	102.059	205.521	202.869	267.712	190.094	80.5913	170.31	Cfh
ENSMUSG00000061815	0.0997568	0.124919	0.0216582	0.0514143	0.0738291	0.209646	0.0265302	0.160432	0.0464285	0	0.0483174	0.0433378	0.0714627	0.00813347	0	0.145818	0	0.23087	0.208168	0.22865	0.285878	0.152243	0.0707373	0.253483	0.0757437	0.441639	0.194514	Rufy4
ENSMUSG00000026180	0	0	0.0451247	0	0	0	0	0	0.0207286	0	0	0	0	0	0	0	0.029201	0	0.14638	0	0	0	0	0	0	0	0	Cxcr2
ENSMUSG00000048480	0	0	0	0	0.0490184	0	0.140917	0	0.0528444	0	0	0	0.131392	0	0	0.151537	0	0	0.0414636	0	0	0.0866405	0	0	0	0	0	Cxcr1
ENSMUSG00000052726	0.284789	0.360086	0.0639976	0.424354	0.388258	0.123463	0.15898	0.151044	0.106902	0.0974599	0.13828	0.0685068	0.0511156	0.0115966	0.0487069	0.148953	0	0.147889	0.133561	0.0411051	0.0924063	0.184707	0.106338	0.166379	0.132752	0.0434033	0.139003	Kcnt2
ENSMUSG00000033740	0	0.000473885	0	0.00133744	0	0.00901344	0.000536766	0.00121722	0.00040258	0	0	0	0.000667316	0	0.000769198	0	0	0.00035931	0	0.00185045	0.00495768	0.000660045	0	0	0.000835891	0.0222294	0	St18
ENSMUSG00000007107	0.0443591	0.0964076	0	0.176619	0.191928	0.0170313	0	0	0	0.0109279	0.0523362	0	0	0	0	0.0329628	0	0	0.0473514	0.0743005	0	0.0494716	0.0268173	0.0581435	0.0447512	0.0280023	0.0596964	Atp1a4
ENSMUSG00000026361	0.514845	0.6516	0.731525	0.558581	0.497388	0.548205	0.718791	0.81718	0.764569	0.736477	0.552761	1.17338	0.376132	0.3013	0.317574	0.428273	0	0.664332	1.90973	1.70733	2.95013	0.605443	0.412332	0.529618	0.717227	1.62664	0.629909	Cdc73
ENSMUSG00000006304	46.1125	52.2588	108.222	43.5102	52.2323	87.8767	65.818	79.7175	83.0354	81.5503	77.1855	102.928	22.6242	20.3006	22.3203	37.0556	108.425	57.6007	113.924	113.8	174.865	49.489	51.2602	40.2536	58.9203	119.178	51.9181	Arpc2
ENSMUSG00000033849	0	0	0	0	0	0	0	0	0	0	0	0	0	0	0	0	0	0	0	0	0	0	0	0	0	0	0	B3galt2
ENSMUSG00000064272	0.110785	0.494221	1.06633	0.154981	0	0	1.4928	0.423149	1.53947	1.41919	1.52928	0.228612	0	0.34324	0.133701	0	0	8.61876	88.5078	31.5209	16.8039	1.72092	1.36821	3.14624	19.324	45.6848	19.7236	Gpbar1
ENSMUSG00000038034	1.48149	2.11172	5.1715	1.43128	1.3164	1.89627	2.4264	1.36776	3.16142	4.19737	3.68146	5.91583	1.03693	0.481825	0.30869	0.882109	2.40342	1.8111	3.65696	4.50615	4.46065	1.04683	1.45426	0.470712	1.54846	4.68929	1.10555	Igsf8
ENSMUSG00000006299	288.558	265.445	321.833	315.729	289.566	267.91	299.316	213.561	345.61	354.353	350.973	386.521	362.035	264.856	328.413	266.863	577.506	343.3	468.067	468.184	669.957	294.523	304.214	228.277	327.844	531.41	306.563	Aamp
ENSMUSG00000018196	5.19399	5.88035	7.09278	5.517	6.28312	6.73965	5.95665	6.73344	6.56143	7.34465	7.80755	8.18972	4.47317	4.58199	5.02677	5.05114	7.27894	5.32455	8.98303	8.51474	12.1912	6.23711	5.06946	5.4326	5.77182	9.32221	5.31208	Glrx2
ENSMUSG00000018199	2.18438	2.91127	5.32794	2.65005	2.46409	4.03387	4.66393	3.72162	4.51705	5.34832	4.73359	6.53697	0.469746	0.561639	0.4102	1.70191	0	4.57318	9.11889	7.94711	13.748	2.83	2.23369	2.03996	3.7801	11.1107	4.73377	Ro60
ENSMUSG00000007097	0	0	0	0	0	0	0	0	0	0	0	0	0	0	0	0	0	0	0	0	0	0	0	0	0	0	0	Atp1a2
ENSMUSG00000038026	0	0.0200834	0.0371417	0	0	0	0.0227483	0	0	0.0216266	0	0	0	0.0418443	0.0488984	0	0	0	0	0	0	0	0.0151634	0	0	0.0554171	0	Kcnj9
ENSMUSG00000044708	0	0.00538678	0	0	0	0	0	0	0	0	0.0111123	0.0149506	0.0113783	0.0505056	0.0612058	0	0	0	0	0	0	0.00375145	0	0	0	0	0	Kcnj10
ENSMUSG00000050229	10.4842	10.878	24.995	11.3143	11.1955	16.42	15.2955	8.91224	15.7339	18.0252	20.7716	23.782	5.48022	4.73807	6.35496	7.51977	0.448909	8.53234	20.6903	24.9231	28.2362	10.5308	14.0721	10.0293	11.889	24.5175	13.6286	Pigm
ENSMUSG00000026548	19.8366	11.8321	10.1267	9.62971	12.403	13.1766	22.316	3.81663	18.7008	12.8598	5.44926	18.8634	0	0.171993	0.178656	10.3231	0	9.47204	33.6386	25.0352	30.9461	5.74888	8.144	2.83778	12.5709	25.8912	14.7392	Slamf9
ENSMUSG00000026179	7.73465	8.18197	8.25159	7.83293	6.73779	6.52069	6.81435	4.09142	5.82845	6.73071	6.71525	5.12137	6.60766	15.2659	10.6639	7.34048	13.2962	7.2914	4.92513	5.27711	5.0316	6.03705	6.15812	7.0433	6.6869	5.24804	6.91535	Pnkd
ENSMUSG00000018189	7.57673	8.01755	12.5062	7.77983	7.92178	10.3484	9.73245	11.2234	10.2043	11.5641	10.635	12.9166	7.22669	5.10185	5.97858	7.71075	10.8866	11.7846	17.4715	13.0542	29.6594	9.38219	9.09563	7.61123	9.71438	14.9295	9.56696	Uchl5
ENSMUSG00000026360	28.07	60.5738	53.9749	24.7282	10.646	12.8973	67.4055	59.501	84.5179	136.702	120.64	100.82	0.982229	4.32163	1.66849	10.255	0	1.72579	30.6863	129.769	38.8387	4.4997	3.02125	1.64763	14.7966	150.531	55.4113	Rgs2
ENSMUSG00000051079	0	0	0	0	0	0	0	0	0	0	0	0	0	0	0	0	0	0.00346801	0	0	0	0	0	0	0	1.24947	0.00316538	Rgs13
ENSMUSG00000006301	0	0	0	0	0	0	0	0	0	0	0	0	0	0	0	0	0	0	0	0	0	0	0	0	0	0	0	Tmbim1
ENSMUSG00000037995	0.877996	1.06728	3.20023	0.672617	0.734889	1.12455	0.997633	0.106462	0.757038	1.13813	0.448884	2.77522	0	0.0431786	0	0.193528	59.8832	3.41764	4.30995	3.18635	29.4723	0.808219	1.32217	0.158315	2.72335	25.4041	2.85407	Igsf9
ENSMUSG00000026358	0.0342864	0	0.0235724	0	0.160709	0.656005	0	0	0	0	0	0.141505	1.18463	2.04489	2.21375	0	0	0	0	0	0	0	0	0	0	0	0	Rgs1
ENSMUSG00000098509	0	0	0	0	0	0	0	0	0	0	0	0	0	0	0	0	0	0	0	0	0	0	0	0	0	0	0	Rgs21
ENSMUSG00000026547	191.128	177.313	398.208	153.111	138.224	233.831	160.634	104.387	232.688	261.197	204.208	341.461	0.867093	6.31407	2.27332	112.396	1136.98	194.203	488.026	495.146	512.792	135.996	181.041	83.7021	190.925	569.724	257.453	Tagln2
ENSMUSG00000026357	0	0	0	0	0	0.113209	0	0	0	0	0	0	0.0109604	0.0324338	0	0	0	0	0	0	0	0	0	0	0	0	0	Rgs18
ENSMUSG00000035131	0.000292102	0.00130309	0.000401649	0	0.000684577	0.00388787	0.000492	0	0.000369005	0.000935479	0.000448021	0.00120554	0.00152916	0	0.00317271	0.00035272	0	0.000329344	0.0196884	0.0920145	0.0408979	0.00181499	0.00229568	0.00248867	0.00536325	0.0581301	0.000300604	Brinp3
ENSMUSG00000026546	0.052255	0.0211921	0.0718522	0.0398734	0	0.118553	0.0400069	0.0272169	0.0240045	0.0912821	0.00728615	0.0882259	0	0.00735905	0.0401316	0.0286814	0.0591778	0.562392	0.645091	0.620639	1.56119	0.0639539	0.0533351	0	0.467263	1.30597	0.669755	Cfap45
ENSMUSG00000049598	0	0.0682888	0.0420971	0.0214144	0.0538132	0.152809	0.0515668	0.20464	0.193378	0.049024	0	0	0	0	0	0.0369688	0	0.0690374	0.151731	0.333321	0.327443	0	0.0859326	0	0.140531	0.219838	0	Vsig8
ENSMUSG00000053318	0.027033	0	0.0371712	0	0	0.157416	0	0	0	0	0	0	0	0.188449	0.195749	0	0	0	0.17417	0.470909	0	0.0139976	0	0	0.0886338	0.249575	0.445117	Slamf8
ENSMUSG00000070504	0	0	0	0	0	0	0	0	0	0	0	0	0	0	0	0	0	0	0	0.263273	0	0	0	0	0	0	0	Fcrl6
ENSMUSG00000026544	34.3363	36.4822	45.7241	29.3205	42.0126	34.3302	29.2819	32.7873	40.9815	44.9224	41.2011	38.4451	23.929	31.4617	18.7586	35.9685	179.557	47.8124	26.8947	30.0323	30.9631	31.8007	32.4701	37.6057	31.0392	52.2224	38.4568	Dusp23
ENSMUSG00000037942	14.7834	24.2977	17.5942	17.9791	18.3159	12.7067	21.3737	13.9455	20.3719	21.8541	26.5801	14.7935	23.6464	18.7913	21.81	18.2093	3.69312	12.7844	7.37701	10.0391	3.40412	16.7469	18.801	17.3612	13.5897	9.63203	16.0118	Crp
ENSMUSG00000026542	5130.84	5434.76	3858.23	8389.86	17466	3933.7	3831.53	5729.41	2301.12	3275.66	6182.18	1011.68	1702.19	774.83	1907.83	5058.18	3.72515	5576.19	1498.68	1571.78	1515.95	4779.06	4430.9	6652.88	5160.64	2159.91	6576.19	Apcs
ENSMUSG00000037924	0.898935	1.13623	1.52448	2.20071	2.94947	0.847506	1.21129	1.3448	0.90848	1.15156	1.72346	0.401919	0	0.139256	0.0904067	0.687473	0	1.08111	0.178207	0.391481	0.640963	0.512012	0.134569	1.25519	0.569823	0.0307377	0.64757	Or10j5
ENSMUSG00000062527	0	0.0379789	0.0175593	0	0	0	0	0	0	0	0	0	0	0	0	0	0	0	0	0	0	0	0	0	0	0	0	Or10j27
ENSMUSG00000058981	0	0	0	0	0	0	0	0	0	0	0	0	0	0	0	0	0	0	0	0	0	0	0	0	0	0	0	Or10j7
ENSMUSG00000056220	0.0117581	0.041694	0.0348227	0.00632644	0.0201374	0.154995	0.0228515	0.0639112	0.0205666	0.0115865	0.00693627	0.0279964	0.00757582	0.0602488	0.0316551	0.0524239	0.00965762	0.401794	2.92892	1.52436	5.54738	0.172345	0.0497585	0.0475199	0.857622	3.30299	1.23702	Pla2g4a
ENSMUSG00000046643	0	0	0	0	0	0	0	0	0	0	0	0	0	0	0	0	0	0	0	0	0	0	0	0	0	0	0	Or10j3
ENSMUSG00000049456	0	0	0	0	0	0	0	0	0	0	0	0	0	0	0	0	0	0	0	0	0	0	0	0	0	0	0	Or10j3b
ENSMUSG00000005339	0	0	0.0276105	0	0	0	0	0	0	0	0	0	0	0.0622126	0.0484669	0	0	0	0	0	0	0	0	0	0	0	0	Fcer1a
ENSMUSG00000049605	0	0	0	0	0	0	0	0	0	0	0	0	0	0	0	0	0	0	0	0	0	0.0154282	0	0	0	0	0	Or10j2
ENSMUSG00000079180	0	0	0	0	0	0	0	0	0	0	0	0	0	0	0	0	0	0	0	0	0	0	0	0	0	0	0	Mptx2
ENSMUSG00000037872	0.894003	0	0	0.178664	0.523801	0.637454	0	0	0	0.102254	0	0	1.73832	4.15477	11.4829	0	0	0	2.65843	16.8711	0.869245	0	0	0	1.25622	10.3498	5.71729	Ackr1
ENSMUSG00000032487	0.305108	0.929013	3.27635	0.142275	0.340504	0.265898	1.02781	1.33186	1.7987	1.69835	1.18106	6.92572	0	0.0450144	0	0.140352	271.772	4.9144	49.3531	11.7055	37.4638	4.30318	0.897171	2.53759	12.3283	34.8751	9.13557	Ptgs2
ENSMUSG00000006007	0	0.0122219	0	0	0	0	0	0	0	0	0.0252124	0	0	0	0	0	0	0	0.0244404	0	0	0	0	0	0	0	0	Pdc
ENSMUSG00000033364	0.409483	0.397258	0.560041	0.228217	0.206561	0.395286	0.680488	0.608471	0.438451	0.508431	0.409749	0.65521	0.281998	0.254415	0.272198	0.175837	0.424763	0.214797	0.900757	0.850315	1.93323	0.354893	0.37984	0.376236	0.495391	1.38819	0.520555	Usp37
ENSMUSG00000005338	0.0829995	0	0.033287	0.0145138	0.00810498	0	0	0	0	0	0	0	0.0181043	0.0750031	0.0333893	0	0	0.00389923	0.233098	1.67175	0.0538007	0.0071628	0.00388278	0	0.0544265	0.815937	0.676204	Cadm3
ENSMUSG00000026174	0	0	0	0	0	0	0	0	0	0	0	0	0	0	0	0	0	0	0	0	0	0	0	0	0	0	0	Cnot9
ENSMUSG00000037860	0.0310243	0.0815032	0.0682549	0.033274	0.01333	0.0791453	0.0766413	0.146149	0.0927547	0.0927337	0.0951688	0.140845	0.0021655	0.0208262	0.0137286	0.0124875	0	0.00582995	0.265488	0.252204	0.136748	0.0171352	0.0708253	0.00293692	0.0949387	0.354316	0.131966	Aim2
ENSMUSG00000037849	0	0	0	0	0	0	0	0.010083	0	0	0	0	0	0.0899679	0	0	0	0	0	0	0	0	0	0	0	0	0	Ifi206
ENSMUSG00000070501	0	0	0	0	0	0	0	0	0	0	0	0	0.00767757	0	0	0	0.104398	0	0	0	0	0	0	0	0	0	0.00754635	Ifi214
ENSMUSG00000073491	0	0	0	0	0	0.0660634	0	0	0	0	0	0	0	0.0447361	0.00435647	0	0	0	0	0	0.0842356	0	0	0	0	0	0	Ifi213
ENSMUSG00000043263	0.00700058	0	0	0	0.00820336	0.256238	0	0	0	0	0	0	0.00732962	0.260275	0.0422433	0	24.4682	0.307832	0.117964	0.0508119	2.39596	0.115996	0	0.119288	0.247892	0.172349	1.75066	Ifi209
ENSMUSG00000066677	0	0	0	0	0	0	0	0	0	0	0	0	0	0.216425	0	0	0	0	0.00477517	0	0	0	0.0162264	0	0	0	0	Ifi208
ENSMUSG00000073490	0.0845053	0.0289988	0.0536295	0	0.030469	0.324451	0	0	0	0	0	0.013414	0.21779	0.614267	0.274576	0.00784938	0	0.139254	0.534791	1.20785	0.771088	0.0740495	0.0145965	0	1.45781	1.26695	5.09748	Ifi207
ENSMUSG00000073489	0.163632	0.126169	0.133333	0.0593471	0.0923221	0.272242	0.0306236	0.0925928	0.145464	0.291136	0.102249	0.0625307	0.0697983	0.873121	0.175537	0.0951357	0	1.02497	1.44172	1.82111	4.8673	0.100418	0.0952601	0	0.969683	3.6182	1.4719	Ifi204
ENSMUSG00000090272	0.0300023	0.0111535	0.0154702	0.00524639	0	0.0561556	0	0	0.0236881	0	0	0.0154779	0.0117796	0.470582	0	0.00452855	0	0.215649	0.059477	0.38653	0.2042	0.00776752	0.0210529	0.0213012	0.196738	0.330847	0.490148	Mndal
ENSMUSG00000006010	9.28735	8.35431	14.8163	10.397	11.8229	11.0245	9.47547	9.44815	10.1227	9.88447	9.69195	9.39691	4.53231	4.52287	5.4821	9.49944	0	13.0111	10.101	9.43955	19.4378	9.79645	10.2	10.6652	10.7892	10.8188	10.2866	Odr4
ENSMUSG00000026536	0.13548	0.0530163	0.0392187	0.0299253	0.0250669	0.213541	0.132112	0.0544708	0.0180156	0.148434	0.0328099	0.117714	0.0149313	0.276152	0.0602383	0.034441	0	0.948675	3.44204	2.29792	13.1173	0.228914	0.0880627	0.0405006	1.10349	5.7931	1.57768	Ifi211
ENSMUSG00000026173	0.00478154	0.0213308	0.00657476	0.0802687	0	0.0318211	0	0.0182634	0.0120808	0.0918795	0.0586707	0.0690692	0.00500628	0.0222216	0.0115412	0.0115476	0	0.0700851	0.00947902	0.173528	0.185965	0.0148552	0.0161053	0	0.0627095	0.117718	0	Plcd4
ENSMUSG00000039997	0.085579	0.00795364	0.0220638	0	0.00626765	0.124584	0	0.0612888	0.0135137	0.00856479	0	0.0110374	0.0896013	0.654578	0.213017	0	0	1.09154	0.365815	0.504687	1.56017	0.0720078	0.0120103	0.0759501	0.441929	1.1961	1.10638	Ifi203
ENSMUSG00000026535	0	0	0	0	0	0	0	0	0	0	0	0.0243602	0.0308994	0	0.149591	0.0142547	0	0.14641	0.900988	0.813988	1.07893	0.079463	0	0.0419067	0.704432	1.5258	0.206525	Ifi202b
ENSMUSG00000054203	0.0300545	0	0.0165303	0	0	0.0200012	0	0	0.0151868	0	0	0.0372116	0	0.0931164	0.0145085	0.0435497	4.3858	0.277867	2.96115	11.8321	4.40671	0.155621	0.0809839	0	0.867155	6.77027	2.4929	Ifi205
ENSMUSG00000045381	0	0	0	0	0	0	0.0541124	0	0	0	0	0	0	0.0497684	0	0	0	0	0	0	0	0	0	0	0	0.263646	0	Or10aa1
ENSMUSG00000047048	0	0	0	0	0	0	0	0	0	0	0	0	0	0	0	0	0	0	0	0	0	0	0	0	0	0	0	Or10aa3
ENSMUSG00000050134	0	0	0	0	0	0	0	0	0	0	0	0	0	0	0	0	0	0	0	0	0	0	0	0	0	0	0	Or6n2
ENSMUSG00000049528	0	0	0	0	0	0	0	0	0	0	0	0	0	0	0	0	0	0	0	0	0	0	0	0	0	0	0	Or6n1
ENSMUSG00000059371	0	0	0	0	0	0	0	0	0	0	0	0	0	0	0	0	0	0	0	0	0	0	0	0	0	0	0	Or6k14
ENSMUSG00000046486	0	0	0	0	0	0	0	0	0	0	0	0	0	0	0	0	0	0	0	0	0	0	0	0	0	0	0	Or6k6
ENSMUSG00000051528	0	0	0	0	0	0	0	0	0	0	0	0	0	0	0	0	0	0	0	0	0	0	0	0	0	0	0	Or6k4
ENSMUSG00000091950	0	0	0	0	0	0	0	0	0.143284	0	0	0	0	0	0	0	0	0	0	0	0	0	0	0	0	0	0	Or6k8-ps1
ENSMUSG00000055033	0	0	0	0	0	0	0	0	0	0	0	0	0	0	0	0	0	0	0	0	0	0	0	0	0	0	0	Or6k2
ENSMUSG00000026135	0.746913	0.811944	1.48742	0.936789	0.549289	0.737033	0.911005	0.295125	0.748336	0.866085	1.05869	1.43501	0.814377	0.630399	0.727346	0.67177	0	1.66686	2.34869	2.32554	2.70457	0.725487	0.803886	0.402296	1.31735	2.67373	2.0303	Zfp142
ENSMUSG00000006005	7.85922	8.24408	13.7722	9.46556	9.93787	12.5864	9.84037	11.1096	10.6846	10.2703	9.71895	12.2022	4.41567	3.9743	4.19622	7.36446	16.6144	16.3726	20.5442	20.9192	39.7248	11.4632	10.6176	8.90305	10.693	17.9513	11.6833	Tpr
ENSMUSG00000026532	0.00157376	0	0	0	0	0	0	0	0	0	0	0	0.00164772	0	0	0	0	0.0035488	0	0.0159918	0	0	0	0	0	0.00322873	0	Spta1
ENSMUSG00000026172	19.9493	19.1374	23.5291	25.2212	25.4928	19.838	19.8905	18.502	19.1183	21.8012	24.3552	22.1212	21.8172	24.5545	27.6388	25.889	0	30.4104	30.8826	31.7471	41.2462	25.468	23.9425	26.7809	27.9677	31.6958	25.2495	Bcs1l
ENSMUSG00000050788	0	0	0	0	0	0	0	0	0	0	0	0	0	0	0	0	0	0	0	0	0	0	0	0	0	0	0	Or10z1
ENSMUSG00000026531	0	0	0	0	0	0	0	0	0	0	0	0	0	0	0	0	0	0	0	0	0	0	0	0	0	0	0	Mptx1
ENSMUSG00000066672	0	0	0	0	0	0	0	0	0	0	0	0	0	0	0	0	0	0	0	0	0	0	0	0	0	0	0	Or10x1
ENSMUSG00000059503	0	0	0	0	0	0	0	0	0	0	0	0	0	0	0	0	0	0	0	0	0	0	0	0	0	0	0	Or10x4
ENSMUSG00000051509	0	0	0	0	0	0	0	0	0	0	0	0	0	0	0	0	0	0	0	0	0	0	0	0	0	0	0	Or6p1
ENSMUSG00000066671	0	0	0	0	0	0	0	0	0	0	0	0	0	0	0	0.0156382	0	0	0	0	0.025184	0	0	0	0	0	0	Or6y1
ENSMUSG00000028354	0.0241227	0.0132447	0.005103	0.0160943	0.0160906	0.0135838	0.00312545	0.0120488	0.00140647	0.00534841	0.00227686	0.00229748	0.106855	0.0201219	0.635101	0.0143403	0.000660449	0.00167374	0.0242785	0.0231656	0.00216505	0.0119142	0.00875005	0	0.0131414	0.00532974	0.00954802	Fmn2
ENSMUSG00000050069	0.243504	0.356062	0.184154	0.246022	0.218761	0.123789	0.255201	0.297108	0.08203	0.151636	0.134869	0.0223328	1.94186	0.473619	1.86936	0.205826	0	0.0701627	0.3245	0.669653	0.0447215	0.11768	0.095687	0.0864426	0.157903	0.59394	0.639009	Grem2
ENSMUSG00000026171	10.9131	10.3017	13.015	9.4518	11.4563	11.7072	12.6912	12.3979	12.0162	12.2898	14.7086	12.4646	7.59558	6.02913	7.30855	7.5194	0.0277047	14.1474	17.329	13.7402	24.0674	9.43133	9.98027	10.2572	9.80019	15.9376	12.6565	Rnf25
ENSMUSG00000006014	45.7283	43.5499	63.4642	54.4741	78.6988	71.799	45.9761	35.7169	47.3866	43.3334	41.1904	40.9988	14.4459	14.0951	8.3214	56.5569	0.65781	42.1171	40.831	45.0625	9.04029	45.3167	67.9809	38.7801	44.4128	34.8549	50.3657	Prg4
ENSMUSG00000026527	0.000824343	0	0	0.0007688	0.000321991	0.000457166	0.000462825	0.00157431	0.000694247	0	0	0.000567028	0.000863087	0.0042567	0.0122699	0.000331804	0.000489004	0.000309814	0.00108946	0.00319108	0.0122899	0.000853683	0	0	0.00288298	0.0140936	0.00197945	Rgs7
ENSMUSG00000026526	23.5293	27.5016	32.7684	30.3241	25.9478	27.7424	18.3586	11.2542	17.2829	19.6954	18.8	19.6124	39.9514	40.9048	40.333	27.3135	0	29.931	27.7571	25.5539	42.9593	28.4239	30.9904	29.4012	30.1969	33.291	30.5212	Fh1
ENSMUSG00000039783	12.895	12.6151	4.17085	20.9253	16.2674	8.84461	4.57557	2.85557	2.28902	1.62666	1.54058	1.14235	44.8054	58.73	61.3574	26.0045	0	16.685	11.3476	6.1513	4.28935	22.3226	22.5575	14.4451	23.6254	3.72332	23.9887	Kmo
ENSMUSG00000026525	0.353092	0.36754	1.73166	0.702509	0.28963	0.737582	0.522038	0.254746	0.783068	1.89724	0.318922	2.11302	0.15609	0.158018	0.170452	0.393204	0	1.27395	0.637756	0.620773	0.259393	0.869456	0.691549	0.746502	0.53511	0.547329	0.755	Opn3
ENSMUSG00000033276	0.174694	0.259774	0.0739104	0.394775	0.074797	0.380075	0.198048	0.0705746	0.20371	0.11297	0.262789	0.298099	0.116074	0.124903	0.0486528	0.13387	0	0.712107	0.626032	0.726643	1.37191	0.0730603	0.214994	0.195586	0.365693	1.10278	0.847031	Stk36
ENSMUSG00000078185	0	0	0	0	0	0	0	0	0	0	0	0	0	0	0	0	0	0	0	0	0	0	0	0	0	0	0	Chml
ENSMUSG00000066842	0	0.000821958	0	0.000386632	0	0	0.000465512	0	0	0.000442558	0	0	0.00491923	0.00770656	0.00833863	0.000667461	0	0.00779032	0.0183544	0.0300901	0.0284846	0.00085864	0.00279268	0	0.00688683	0.0396911	0.00227537	Hmcn1
ENSMUSG00000033257	2.48762	2.24818	2.85891	2.1269	1.4492	2.65693	3.85079	2.33477	2.55489	2.43001	2.5973	3.04373	1.94227	1.10732	1.8109	1.18853	0.0050479	3.12779	4.1274	4.6488	10.6182	1.80067	1.71972	1.58292	1.94931	4.41694	2.73225	Ttll4
ENSMUSG00000026170	46.856	62.2118	37.9042	37.7958	23.6543	29.4129	45.6718	19.0042	36.4072	39.8204	37.9614	28.609	97.5627	95.633	110.342	29.7563	0	23.9082	16.703	23.2249	4.46632	31.864	23.9722	26.0421	27.9318	9.37389	24.4677	Cyp27a1
ENSMUSG00000026523	0.00406665	0.00302361	0.00559177	0.00142224	0.00119134	0.00845734	0	0.00970799	0.00128432	0	0	0.00209795	0	0	0	0	0	0	0	0	0.00197702	0.00105285	0.00570722	0.0115491	0.00400003	0	0	Wdr64
ENSMUSG00000006542	0.023125	0.120356	0.12719	0	0	0	0.0779008	0	0	0.0555447	0	0.07158	0.193695	0	0.0697712	0	0	0	0.0114609	0.0839235	0.314785	0.0478962	0.15578	0.476136	0.106149	0.118609	0	Prkag3
ENSMUSG00000033227	0	0	0.0121925	0.0124045	0	0	0.074676	0	0.0336047	0.0709938	0	0.0731913	0	0	0	0	0	0.339918	0.061524	0.128719	0.413834	0	0	0	0	0.345644	0	Wnt6
ENSMUSG00000026167	0.0846372	0.153826	0.181033	0	0.154278	0.328568	0.348475	0.628592	0.344519	0.632466	0.576955	2.36754	0	0.0582727	0	0.136268	0	7.54941	1.41686	2.93507	150.286	1.34396	1.23533	1.00152	3.50269	5.80737	12.8619	Wnt10a
ENSMUSG00000026197	81.6576	74.8384	90.1106	71.1865	83.434	79.549	89.071	87.1966	92.3663	102.51	117.532	87.7119	75.3831	74.8106	86.6996	69.3982	0	80.9986	61.3971	75.4333	80.4052	70.5939	71.2917	59.506	67.8884	88.0225	72.6161	Zfand2b
ENSMUSG00000026198	46.4378	45.662	67.7416	46.4902	41.9342	42.4786	29.0164	16.4893	26.3232	30.4651	30.1913	27.7313	71.9031	55.8408	65.3206	53.2569	0	44.7902	26.083	24.948	14.4945	58.2405	48.8548	46.3124	44.5744	23.7688	37.4207	Abcb6
ENSMUSG00000033124	8.8136	11.3721	10.8767	9.11129	7.0781	5.38306	10.8994	2.48769	5.33476	9.40313	8.23333	7.60881	20.1165	15.6062	12.5003	4.30018	13.6284	2.81892	4.39409	6.481	5.67897	5.46115	5.89711	5.04184	6.80586	9.13801	5.02695	Atg9a
ENSMUSG00000026199	13.0004	15.1475	18.5548	12.1552	12.3415	11.5813	10.3665	5.05987	10.3528	10.8567	11.131	10.7988	14.8348	8.74404	12.1545	8.80298	0	16.2907	11.6954	18.4182	35.8732	9.50942	11.2704	7.19719	10.2084	23.7683	13.5312	Ankzf1
ENSMUSG00000026200	2.38605	2.12605	1.77063	1.49676	1.00966	0.866418	1.77023	1.46469	1.98556	1.47068	1.98958	2.11018	0.852557	0.630715	0.959866	0.983267	0	1.06756	4.95538	9.52517	4.80565	1.6277	2.22179	2.33942	3.15411	6.74065	5.45665	Glb1l
ENSMUSG00000026201	135.751	131.086	111.324	131.041	111.463	101.917	132.58	91.2346	135.495	132.361	147.732	120.174	125.11	94.5476	130.769	107.894	488.634	130.561	138.32	148.195	187.4	103.264	102.758	114.431	116.954	135.718	138.545	Stk16
ENSMUSG00000026202	157.179	144.114	211.886	135.133	101.387	141.876	160.141	51.0718	166.966	187.524	169.996	255.871	175.514	297.091	181.891	130.366	487.036	158.213	155.798	146.757	254.471	144.355	155.554	143.735	191.595	182.752	142.494	Tuba4a
ENSMUSG00000096094	0.267783	0.16223	0.245473	0.0416233	0.139462	0.0330017	0.233871	0.189409	0.288167	0.254102	0.380296	0.368391	0.114224	0.169005	0.059847	0.0718564	0	0.223647	0.0098307	0	0.810031	0.143792	0.0222703	0.0704158	0.0520288	0.325562	0.163305	A630095N17Rik
ENSMUSG00000026203	28.3917	33.1995	44.7349	34.7847	31.0007	30.211	21.6859	8.05736	22.8256	26.243	27.2412	30.4584	32.8948	30.9704	30.705	26.8818	0	36.7395	28.3455	37.8826	22.244	33.7449	39.536	26.5675	29.0786	36.1489	24.6255	Dnajb2
ENSMUSG00000026204	0.170368	0.253341	0.365447	0.0667332	0.127769	0.487532	0.218088	1.63984	2.53961	0.687476	0.606232	6.77818	0.0570801	0.0422274	0.0740191	0.115205	0	1.47524	21.5681	30.7857	2.90218	0.43755	0.390208	0.145151	1.41211	5.14505	2.06184	Ptprn
ENSMUSG00000033061	0	0	0	0	0	0.063742	0.0322655	0.54876	0.120997	0.0613491	0.0587627	0.03953	0	0	0	0	0	0	0	0.027808	0	0	0	0	0	0	0	Resp18
ENSMUSG00000026209	65.6167	68.2595	78.0586	78.6564	67.2134	71.0917	50.2331	41.6133	56.1852	59.1474	65.8097	71.1347	38.9823	53.7301	42.3569	78.9487	282.378	85.0226	112.96	117.498	112.756	81.7331	93.5249	70.3245	85.5914	133.482	62.1482	Dnpep
ENSMUSG00000026208	1.40009	0.321953	0.337399	0.020192	0.321362	0.744443	0.0729347	0	0.328211	0.184902	0	0.506349	0.181347	1.18508	0.76646	0.0697169	0	0.862528	2.61818	11.5241	0.16841	0.343795	3.95413	0.184462	1.87406	5.03415	2.2281	Des
ENSMUSG00000026207	0.0292388	0.0155282	0.0172304	0.00292165	0.00489462	0.0764437	0.0175886	0.00797709	0	0.0133771	0.00640656	0.0215486	0.0043733	0.00970599	0	0.025219	0.0037167	0.0918356	0.308449	0.469921	0.178697	0.0194654	0.0187586	0.0029656	0.087649	0.505602	0.161196	Speg
ENSMUSG00000026385	1173.68	1507.76	866.41	1075.27	1033.7	1048.15	916.912	952.145	827.571	844.901	937.069	624.936	640.468	882.479	586.893	1096.75	430.35	905.802	423.222	418.407	500.718	1360.22	1197.61	1346.83	1081.34	460.786	633.938	Dbi
ENSMUSG00000026388	0.0835398	0.0607913	0.131978	0.0447574	0.0708161	0.0828019	0.0688578	0.0339452	0.074098	0.0825396	0.106322	0.0733573	0.0949101	0.0302883	0.0986749	0.0686816	0	0.130264	0.190276	0.162554	0.667092	0.0846724	0.13171	0.098433	0.114224	0.251616	0.120726	3110009E18Rik
ENSMUSG00000026389	1.01438	1.12374	0.973166	1.5207	1.31298	1.25729	0.3892	0.174851	0.499358	0.518943	0.626347	0.809707	1.37854	2.78485	1.33645	1.05818	0	1.01918	1.52116	3.55896	0.302387	1.00383	1.1193	1.20515	1.42755	2.19143	1.52697	Steap3
ENSMUSG00000036907	0	0	0.0631781	0	0	0.305775	0	0	0	0	0	0.189628	0	0	0	0	0	0	0	0	0	0	0	0	0	0	0	C1ql2
ENSMUSG00000026390	0.0234383	0	0	0	0.0137326	1.88478	0	0	0.00493483	0	0	0	0.0858897	4.49625	0.513872	0	0	0	0	0	0	0	0	0	0	0	0	Marco
ENSMUSG00000038147	0.0373474	0	0.0481442	0.00326541	0.0136763	0.862146	0.00786322	0	0	0.00373775	0	0	0.0830934	0.419455	0.354948	0	0	0.00263181	0.00462739	0	0.0181566	0	0.00262071	0	0.0030613	0	0	Cd84
ENSMUSG00000015314	0	0	0	0	0	0	0	0	0	0	0	0	0.00699413	0.0310452	0	0	0	0	0	0	0	0	0	0	0	0	0	Slamf6
ENSMUSG00000052423	10.5285	10.8057	22.8992	10.7233	10.2777	12.6326	14.193	6.22941	21.5416	20.7476	18.5944	33.5805	10.0368	5.95134	9.11972	7.61494	0	19.9619	30.7511	27.4634	60.118	10.7719	13.0008	9.90681	14.022	50.4506	18.5183	B4galt3
ENSMUSG00000062729	33.3591	32.4346	40.7976	26.5387	27.4923	31.0288	29.7149	15.402	31.6063	30.5977	32.365	39.5728	29.4817	19.4855	26.5447	22.4096	278.28	37.9481	43.5125	51.0532	73.6032	25.459	25.7493	28.1742	29.4472	49.6377	31.5714	Ppox
ENSMUSG00000062963	66.2186	68.2402	70.095	79.5122	85.5215	69.9108	62.3948	77.6093	82.6277	75.4905	81.2687	92.7583	59.3162	53.7601	66.2815	74.6638	108.135	96.1472	117.937	106.774	102.643	89.0164	80.9674	84.6076	93.226	107.496	74.31	Ufc1
ENSMUSG00000013973	0.785711	0.537183	1.04312	0.998085	0.772545	0.841431	0.745366	0.569167	0.86707	1.02676	0.955775	1.21137	0.718628	0.573607	0.904639	0.534361	0	0.926615	1.16373	1.73053	1.98452	0.813676	1.10522	0.461665	0.97123	1.72314	0.845756	Dedd
ENSMUSG00000013997	62.4234	69.8043	95.4163	74.1312	68.8004	71.9785	58.4532	39.0038	65.3077	70.225	67.5036	74.8309	47.8754	58.8083	54.3945	64.9294	0	79.2412	62.5082	70.3389	76.126	72.6693	77.244	64.5316	69.2521	70.4632	59.5233	Nit1
ENSMUSG00000006412	19.8738	22.6177	38.1037	19.6712	19.9497	31.9565	27.0806	28.897	29.8238	32.2869	33.0906	40.1607	16.6408	11.0681	14.0608	14.5238	21.2019	23.7618	41.1622	37.0962	69.6736	21.3165	21.5552	17.8385	24.5122	35.1438	20.8673	Pfdn2
ENSMUSG00000045259	0	0	0	0.0708051	0	1.26312	0	0	0	0.162094	0	0.208889	0	0	0	0	0	0	0.40135	0.514313	0.098424	0.10483	0	0	0	0.103839	0	Klhdc9
ENSMUSG00000006411	0.012875	0.0287182	0.354071	0.0180113	0.10561	0.28918	0.119273	0.0860594	0.0325293	0.0206166	0	0.239116	0.00674008	0.00997251	0.0388456	0	0	0.261297	0.816758	0.63546	9.6267	0.306665	0.404747	0.0731289	0.802059	4.10745	2.35846	Nectin4
ENSMUSG00000048865	0.0167384	0	0	0.0156106	0	0.0742626	0	0.0106555	0	0	0	0.0115136	0.0584172	0.458096	0.195274	0	0.00992932	0	0.00553043	0	0.151899	0	0.0187928	0	0.0146348	0	0.00574187	Arhgap30
ENSMUSG00000026641	20.5791	23.0247	32.5006	21.9373	20.0867	22.8255	21.7247	8.36571	22.9035	25.2323	25.9182	32.1086	6.36993	15.1269	6.13095	16.3644	0	25.5179	34.6603	42.1939	67.6141	19.0591	19.9798	16.8031	22.122	53.766	34.9993	Usf1
ENSMUSG00000103711	114.269	87.0531	108.582	161.767	162.171	156.935	76.1203	42.3864	98.8427	36.5698	56.1189	101.556	183.796	83.3388	112.77	178.474	847.622	268.374	163.879	171.598	116.656	265.736	373.145	95.5743	305.842	282.444	212.598	Tstd1
ENSMUSG00000038235	78.0145	64.8154	99.5287	69.0323	72.487	86.7846	64.1675	49.5318	71.6308	81.3074	73.5541	113.233	29.2462	24.2704	30.5415	59.6559	335.995	108.145	131.972	116.583	160.948	79.971	74.7516	55.4081	80.2446	137.372	77.0795	F11r
ENSMUSG00000053483	24.8391	23.4331	27.9249	26.6743	20.7741	21.3676	26.5756	7.22279	31.6523	33.1192	28.3996	39.4693	23.2224	15.1353	19.1131	20.4082	0	23.0755	36.7457	43.7496	46.0042	19.9911	25.4993	17.6215	23.2503	54.9206	20.9605	Usp21
ENSMUSG00000038599	0.0671988	0.0578521	0.0364738	0.0470033	0.00621665	0.0411901	0.0536142	0.0135089	0.0268075	0.0028317	0.0162739	0.0255443	1.19422	1.18619	3.62597	0.0320305	0	0.00996924	0.101665	0.107817	0.333567	0.0329639	0.117141	0.00502214	0.115961	0.780029	0	Capn8
ENSMUSG00000043429	0	0	0	0	0	0	0	0	0	0	0	0	0	0	0	0	0	0	0	0	0	0	0	0	0	0	0	Ccdc185
ENSMUSG00000038576	0.254819	0.173451	0.394799	0.139326	0.0830613	0.122409	0.352127	0.217621	0.62001	0.781595	0.787178	0.399932	3.08788	2.93141	3.99246	0.0476718	0.474238	0.212446	0.493597	0.272221	1.47611	0.0882727	0.0725311	0.0254815	0.351844	0.664532	0.313021	Susd4
ENSMUSG00000079164	3.02986	3.67144	3.4176	3.84625	3.05427	2.29632	0.52793	0.504075	0.402899	2.08684	0.877137	1.46379	1.35296	1.37998	1.02199	1.38111	0	0.619991	1.32992	1.43683	1.76437	1.52614	1.17301	2.63137	1.18993	1.92913	1.22798	Tlr5
ENSMUSG00000030768	1.03987	1.18101	1.02548	0.808035	0.907967	0.906791	1.37332	0.864322	1.1835	1.47479	1.6449	1.53534	0.113392	0.151405	0.159395	0.560319	0.47322	0.605583	1.79352	1.74855	2.66766	0.676585	0.469571	0.398842	1.00696	1.41264	0.868977	Disp1
ENSMUSG00000046836	10.8164	12.4148	16.3852	11.5518	11.4994	11.3303	13.2559	8.96798	14.8879	16.5627	16.2752	20.568	7.73877	6.50638	9.84876	8.55364	16.0137	11.752	23.1485	21.1119	35.9943	10.9948	11.664	7.98699	13.2588	27.0547	11.3423	Brox
ENSMUSG00000042901	0.857368	0.923224	1.54477	1.79024	2.29145	2.26263	1.19512	1.28248	1.6113	2.31295	1.42514	2.8238	0.778271	0.732784	0.790054	1.33619	0	2.60955	3.83052	4.95386	5.6013	3.15352	2.48	1.9551	2.76399	4.19383	2.15582	Aida
ENSMUSG00000053461	0.743896	0.54356	0.758342	0.529301	0.774014	0.74686	0.259236	0.0489888	0.226835	0.297798	0.422947	0.38377	0.194715	0.367572	0.162528	1.22351	0	1.10627	0.483096	0.77267	0.0997649	1.40128	1.9152	1.00168	1.37931	0.749935	1.5113	Hhipl2
ENSMUSG00000056050	19.2119	21.2861	28.2586	17.0602	18.1917	19.6523	18.322	12.3109	17.9718	20.1767	17.4704	22.3732	29.3658	15.7326	14.6313	12.9921	6.81245	16.876	18.6141	20.0195	24.5188	15.5119	14.3542	16.7181	15.9035	20.5303	18.9089	Mia3
ENSMUSG00000090071	0	0	0	0	0	0	0	0	0	0	0	0.0878021	0	0	0	0	0	0	0	0	0	0	0	0	0	0	0	Cdk5r2
ENSMUSG00000055197	0	0	0	0	0	0	0	0	0	0	0	0	0	0.0471725	0	0	0	0	0	0	0	0	0	0	0	0.0624736	0	Fev
ENSMUSG00000006546	0	0	0	0	0	0	0	0	0	0	0.113809	0	0	0	0	0	0	0	0.110324	0	0	0	0	0	0	0	0	Cryba2
ENSMUSG00000047021	0	0	0	0	0	0	0	0.0135669	0.0044871	0	0	0	0	0	0	0	0	0	0	0	0.0276288	0.00367839	0.00797585	0	0.00465837	0	0	Cfap65
ENSMUSG00000006538	2.2103	1.28128	2.21503	1.38881	1.07553	2.5243	1.10425	0.0715454	0.780872	1.0498	0.718244	2.39651	4.74604	1.45086	8.02511	0.904741	0	0.929257	0.371334	0.788549	4.37103	0.407359	0.56782	0.319177	0.663281	1.46032	0.925274	Ihh
ENSMUSG00000026162	0.635686	0.561608	0.27251	0.40628	0.398743	0.300696	0.373699	0.259467	0.355859	0.241506	0.393825	0.329231	0.512876	0.328253	0.448273	0.519262	7.78584	0.898023	0.921673	0.741853	1.04953	0.762867	0.531783	0.734517	0.634263	0.805522	0.719607	Nhej1
ENSMUSG00000026205	0.199678	0.0424181	0.137282	0.0598578	0	0.189837	0.0720699	0.136193	0	0.114194	0	0.0882963	0.0298662	0	0.051639	0.241116	0	0.160812	0.692731	0.103523	1.19263	0.236326	0.0640532	0	0.224465	2.6628	0.249524	Slc23a3
ENSMUSG00000033159	29.299	32.6709	46.5298	25.5686	29.4062	29.0728	27.023	11.7931	21.7982	29.0333	28.9065	29.8838	42.6745	19.4035	25.652	21.7352	37.9561	27.932	37.246	39.0776	42.8947	31.0373	26.0604	22.0975	30.0204	39.3247	23.211	Cnppd1
ENSMUSG00000049339	40.9269	34.7916	52.6091	56.8648	55.9472	58.1001	38.2755	34.4973	65.5574	109.462	47.9066	156.996	92.1104	91.8147	98.6455	48.5522	146.37	51.2692	38.8204	44.9373	26.7845	67.3095	42.0451	46.8215	43.0923	43.7194	55.2189	Retreg2
ENSMUSG00000072258	2.50894	2.51576	3.23622	2.32647	1.8139	2.6424	2.07418	3.3079	2.04998	1.98112	2.25947	3.71677	1.85567	1.13212	1.62507	1.68156	0.0102407	3.22458	5.37303	6.14812	22.3132	3.24184	2.91379	2.15719	3.22252	4.59248	5.4541	Taf1a
ENSMUSG00000049353	0.523778	0.795097	1.24536	1.0533	1.17639	1.90626	0.367592	0.270914	0.399761	0.716405	0.518836	0.495389	0.982542	2.92441	1.71199	0.86965	0	0.922744	0.573254	0.982107	0.169758	0.723227	0.355289	0.325391	0.672618	0.96265	1.42616	Rd3
ENSMUSG00000026637	2.45912	2.63585	3.80361	2.37143	1.90451	3.16924	3.37668	2.99424	3.90447	3.3341	3.45776	4.22966	2.57209	5.15151	2.74182	2.17659	0.746413	2.97532	3.52386	3.59877	1.03894	2.62421	2.64602	2.38583	2.78637	2.81709	2.8647	Traf5
ENSMUSG00000032997	15.5307	13.64	53.9754	25.0311	15.0186	39.1768	22.7727	4.12747	49.3345	42.7363	33.4183	92.3602	3.28897	2.25797	3.76078	10.7424	0	23.0644	79.8106	102	54.9291	15.4849	24.4907	10.3486	40.0776	93.9905	29.0172	Chpf
ENSMUSG00000026211	0.0438765	0.0848191	0.0482652	0.00613802	0	0.248198	0.00739029	0.00837942	0.0332568	0.0140518	0.0269187	0.0814878	0.00918774	0.0203911	0	0.0264909	0	0.524387	0.900259	0.796165	3.87365	0.0772448	0.16749	0	0.460348	1.71033	1.30042	Obsl1
ENSMUSG00000051703	0	0	0	0	0	0	0	0	0	0	0	0	0	0	0	0	0	0	0	0	0	0	0	0	0	0	0	Tmem198
ENSMUSG00000032968	0	0.161486	0.647067	0	0	0.120451	0.060971	0.207395	0	0.115929	0	0.746985	0	0	0	0.0437108	0	1.55093	1.04054	1.15605	14.1489	0.449846	0.4877	0	1.04444	2.45077	1.37834	Inha
ENSMUSG00000026213	3.42055	3.78683	4.19573	3.45709	2.37493	2.77025	3.08373	0.575549	2.99811	2.9558	2.4614	3.9024	2.48483	2.03084	1.51848	2.0561	0	2.36156	5.36204	9.1434	14.1824	2.84788	3.65428	1.77594	3.70541	9.04254	4.19467	Stk11ip
ENSMUSG00000006576	0.0823558	0.155865	0.35002	0.0837892	0	0.460882	0.0882733	0.185878	0.0472899	0.0239773	0.160765	0.432591	0.0156775	0.0347944	0.00903556	0.0452029	0	0.312333	0.860844	1.35854	6.05659	0.232601	0.268986	0.0106312	0.422216	2.21186	0.77048	Slc4a3
ENSMUSG00000041670	0	0.00072472	0.000670137	0.00136357	0.000856644	0	0	0.00139613	0.00123134	0.000780406	0	0	0.000765402	0	0.000588173	0	0.00346926	0	0.000724616	0.000353739	0.00616025	0	0.000273589	0.000346021	0.00063917	0.00349957	0.00075232	Rims1
ENSMUSG00000025993	12.7057	17.8573	34.8704	16.6189	19.9171	45.1016	12.26	14.172	19.9473	16.3259	12.9951	28.3362	179.977	38.0759	123.582	28.3472	34.5656	41.005	47.971	42.9958	60.0437	44.9534	27.1682	54.5376	46.3511	65.8362	39.9968	Slc40a1
ENSMUSG00000062345	1.34164	0.287111	0.33356	0.387838	0.174038	5.30443	0.0416933	0	0.0938112	0.12684	0	0.0204322	0	0.0230078	0	0.561939	464.384	0.636334	25.9737	43.8746	6.86419	0.471675	0.694791	0.702987	23.3675	51.6376	23.7621	Serpinb2
ENSMUSG00000060985	0.00738659	0.0219681	0.0270847	0.0103333	0.0173114	0.0491576	0.0165887	0.0141067	0	0.00788536	0.00377647	0.0304854	0.00257792	0	0.00891451	0.0208121	0	0.0527461	0.0683354	0.0357424	2.82972	0.0433471	0.0497592	0.0279701	0.184061	0.0808234	0.253386	Tdrd5
ENSMUSG00000026602	0	0	0	0	0	0	0	0	0	0	0	0	0	0	0	0	0	0	0	0	0	0	0	0	0	0	0	Nphs2
ENSMUSG00000026601	0.0170742	0.016322	0.0218006	0.0119428	0.00428738	0.0162327	0.010271	0.0186331	0.00616269	0.00585873	0.0149646	0.0201336	0.00638454	0.00377859	0.00294372	0.0103088	0.0303855	0.0302517	0.0302216	0.0159337	0.11621	0.00378898	0.00958493	0.00519535	0.0111963	0.0675571	0.0100407	Axdnd1
ENSMUSG00000078193	0	0	0	0	0	0	0	0	0	0	0	0	0	0	0	0	0	0	0	0	0	0	0	0	0	0	0	Gm2000
ENSMUSG00000026600	0.148249	0.0604459	0.0887718	0.01338	0.0504347	0.334168	0.0322195	0.15526	0.129887	0.0306308	0	0.231908	0.0425594	0.333371	0.216428	0.0664083	7.66371	0.369347	3.18303	4.77269	8.84389	0.314479	0.0483225	0.0916735	2.07598	5.90636	1.63391	Soat1
ENSMUSG00000025995	3.28979	3.80905	6.75657	4.00497	4.27681	5.30626	4.68811	4.81999	4.67936	4.99312	4.84039	8.22245	1.90626	1.67283	2.69232	3.20428	29.4516	6.84744	14.7859	11.1249	32.8252	5.48743	4.57702	4.39804	5.93385	11.8672	5.27215	Wdr75
ENSMUSG00000115958	0	0	0	0	0	0	0	0	0	0	0	0	0	0	0	0	0	0	0	0	0	0	0	0	0	0	0	Gm28040
ENSMUSG00000098306	0	0	0	0	0	0	0	0	0	0	0	0	0	0	0	0	0	0	0	0	0	0	0	0	0	0	0	Gm28040
ENSMUSG00000070645	0	0	0	0.0169727	0	0	0	0	0	0	0	0.0250365	0.292166	0	0.278203	0	0	0	0	0	0.0235933	0	0	0	0.0318236	0	0	Ren1
ENSMUSG00000070644	19.6631	20.4296	21.2255	16.0791	10.6384	12.4806	16.452	3.67653	15.0762	16.6645	15.0359	12.7827	118.935	185.207	87.9861	18.3567	0	5.63862	7.73836	12.1889	3.60545	11.5572	14.7469	10.9244	15.3815	9.79377	15.7541	Etnk2
ENSMUSG00000070643	0.458543	0.404069	0.813437	0.538519	0.547277	0.588657	0.433847	0.167575	0.389753	0.475909	0.395066	0.654187	0.625309	0.342016	0.355265	0.348627	0	0.622321	0.836078	1.05599	1.8054	0.498314	0.352749	0.393888	0.54198	1.24853	0.518496	Sox13
ENSMUSG00000026226	0.045307	0.107796	0.0872178	0	0	0	0.0457874	0	0.022894	0.0580396	0.0833891	0	0.142309	0.0140372	0	0.0328255	0	0.112383	0.0179635	0.0394619	0	0.0375356	0	0	0	0	0	Spata3
ENSMUSG00000026227	14.8961	14.0658	12.904	17.7475	15.9862	14.9526	14.1549	10.9762	17.6887	20.0165	14.2986	33.1469	21.9776	17.903	20.569	14.4048	0	14.038	9.59732	12.704	3.814	22.9851	17.0031	11.8099	15.9707	10.4416	16.6582	2810459M11Rik
ENSMUSG00000026229	11.5836	13.5632	14.9663	13.3702	12.8291	14.8305	11.0271	10.1698	10.4216	10.5089	11.026	15.2192	9.6581	9.80385	10.5579	12.0775	25.3315	20.9575	24.7794	20.8389	33.1195	16.9134	17.0079	14.0056	18.0351	19.6572	15.1666	Psmd1
ENSMUSG00000026228	0	0	0	0	0	0	0	0	0	0	0	0	0	0	0	0	0	0	0	0	0	0	0	0	0	0	0	Htr2b
ENSMUSG00000094638	0.102132	0.139723	0.1292	0.0742953	0.0382973	0.0543749	0.110096	0.101426	0.082573	0.0915838	0.0626591	0.126453	0.0470501	0.031643	0.0640941	0.0345314	0.821534	0.0921225	0.186271	0.16012	0.548155	0.0930749	0.11008	0.0928159	0.0964403	0.100577	0.0756752	Gm21972
ENSMUSG00000062590	0.523606	0.597943	0.509153	0.503165	0.350287	0.583974	0.678908	0.484332	0.723583	0.600653	0.72471	0.789976	0.250382	0.294278	0.371235	0.486717	5.16189	0.691475	1.66788	1.52158	1.95767	0.450371	0.565137	0.436794	0.679116	1.56486	0.840521	Armc9
ENSMUSG00000079445	0.0532382	0	0	0	0.0935777	0.0442874	0.0448356	0	0	0.0426248	0	0	0	0.123709	0	0	0	0	1.82057	0.347774	1.2941	0.0275665	0	0.226791	0.48875	1.31069	0.0547878	B3gnt7
ENSMUSG00000048814	0	0	0	0	0	0	0	0	0	0	0	0	0	0	0	0.0100175	0	0	0.00548202	0	0	0	0	0	0.00362669	0.0113467	0	Lonrf2
ENSMUSG00000026080	0	0	0	0	0	0	0	0	0	0	0	0	0	0.00537955	0	0	0	0.00391537	0	0.0252052	0.0540234	0.00719246	0	0	0.0182173	0.0569959	0	Chst10
ENSMUSG00000067604	0	0	0	0	0	0	0	0	0	0	0.0328296	0	0	0	0	0	0	0	0	0	0	0	0	0	0	0	0	Nms
ENSMUSG00000016181	0.358781	0.637507	0.501696	0.561458	0.445363	0.698093	0.614551	0.377436	0.395623	0.511217	0.797455	1.0729	0.630317	0.423913	0.524731	0.451593	0	1.48439	1.02167	1.23585	2.54243	0.654937	0.501814	0.600127	0.578202	0.923216	0.944961	Utp25
ENSMUSG00000079144	4.259	5.39231	5.95665	4.49408	3.66463	4.73743	4.36566	1.90562	4.9806	6.31327	5.56185	7.55831	4.30629	2.92185	4.99313	3.68815	0	2.20892	6.13936	7.33077	6.29441	3.52847	4.16695	3.83596	4.54831	7.51452	4.75865	A130010J15Rik
ENSMUSG00000037318	0	0	0.0187145	0	0.0318972	0	0.0152828	0	0	0.00726462	0.00695836	0.0187237	0.0142499	0.0562238	0	0	0	0	0.215849	1.08006	0.088222	0.00469821	0.0152807	0	0	0.809762	0.737668	Traf3ip3
ENSMUSG00000114212	0	0	0	0	0	0	0.352539	0	0	0	0	0	0	0	0	0	0	0	0.276619	0	0	0	0	0	0	0	0	Gm47985
ENSMUSG00000114943	0	0	0	0	0	0	0	0	0	0	0	0	0	0	0	0	0	0	0	0	0	0	0	0	0	0	0	Gm8947
ENSMUSG00000023150	42.1361	42.4671	47.9303	37.5373	38.7126	41.1562	33.7509	19.3736	26.3016	31.6851	28.417	37.173	40.8595	22.6706	21.106	42.0481	131.589	68.1419	76.6719	50.3843	125.073	52.7747	52.7511	42.9177	55.2532	90.4156	47.891	Ivns1abp
ENSMUSG00000052748	0.997726	1.20674	1.36112	0.946039	1.11172	1.13491	1.38667	1.30273	1.20345	1.09858	1.2086	1.37528	1.30936	0.962585	1.66067	1.05329	0	1.41887	2.31598	1.89509	4.85238	1.41486	1.52952	1.42231	1.5116	1.91423	1.72271	Swt1
ENSMUSG00000053286	4.12929	5.42288	3.87556	3.94856	3.46298	3.29122	4.94376	4.86829	3.91612	4.69355	3.36097	4.87866	3.4688	3.74962	5.0174	4.38903	0.0286214	8.71762	10.5772	11.5041	22.5024	5.25892	3.92286	5.18978	6.25922	11.3093	6.55006	Trmt1l
ENSMUSG00000026484	4.31158	4.92711	7.81959	4.66625	4.82817	5.27739	5.58557	4.71809	5.81449	7.40135	7.24668	8.25068	2.49661	2.11328	3.09194	3.11041	23.8429	5.11138	8.99534	9.06836	16.8712	4.14631	4.25241	4.25611	5.11641	11.013	4.7538	Rnf2
ENSMUSG00000042474	0	0.0351311	0.0216568	0	0.00922803	0	0	0.0150395	0	0	0	0	0	0.0365982	0	0.038037	0	0.0976694	0.366872	0.0685906	0	0	0.0530494	0.0111823	0.020656	0.452381	0.0405211	Fcmr
ENSMUSG00000026420	0.0442646	0	0	0	0	0	0	0	0	0	0	0	0	0	0	0	0	0.0998162	0.745883	0.449796	6.24062	0	0	0	0.0580526	1.9979	0	Il24
ENSMUSG00000026416	0	0	0	0	0	0	0	0	0	0	0	0	0	0	0	0	0	0	0	0	0	0	0	0	0	0	0	Il20
ENSMUSG00000016524	0.047893	0.0712181	0	0	0	0	0.0268894	0.0304883	0	0	0.0244858	0	0	0	0	0.134941	0	0.359994	1.1235	0.834286	0.2794	0.0330651	0	0	0.167496	0.327526	2.71078	Il19
ENSMUSG00000025968	22.0323	22.5272	26.1861	23.7842	23.7981	23.273	21.0263	14.719	19.8935	20.7296	22.1639	21.6345	30.3006	30.0566	29.582	20.2746	43.8574	25.7785	27.3364	23.8638	38.796	23.5697	20.5406	18.3977	22.4431	30.6392	20.2878	Ndufs1
ENSMUSG00000025967	253.733	253.602	578.071	346.948	342.296	349.535	505.266	306.197	695.915	943.051	839.795	925.183	148.901	139.401	153.423	219.758	661.173	392.346	576.567	533.896	929.782	306.884	338.002	304.094	336.692	714.921	358.544	Eef1b2
ENSMUSG00000046856	0	0.00555978	0	0.00523041	0	0.00622051	0	0	0.0047232	0	0	0.00771538	0	0	0	0	0	0	0	0.010855	0.00727064	0	0	0	0	0.00767068	0	Gpr1
ENSMUSG00000040865	0.62034	0.709412	0.830981	0.591691	0.475982	0.625086	0.990952	0.679681	0.927105	1.04704	0.933932	1.21406	0.600824	0.28806	0.448827	0.403065	0.410936	0.606631	1.20711	1.27555	2.17849	0.527984	0.573269	0.49887	0.632666	1.68233	0.621142	Ino80d
ENSMUSG00000087230	0.114598	0.130648	0.0682827	0.0320629	0	0.0317769	0.167286	0.00729521	0.0337793	0.110103	0.0351536	0.0788267	0	0	0	0.0138379	0	0.0990598	0.571739	0.970409	2.93417	0.0395589	0.132952	0.027121	0.180353	1.00314	0.393111	Mroh3
ENSMUSG00000052759	0	0	0	0	0	0	0	0	0	0	0	0	0	0	0	0	0	0	0	0	0.430068	0.114515	0	0	0	0	0	Gpr25
ENSMUSG00000041642	0.65411	1.23104	2.48394	0.393188	0.410193	0.803451	1.6311	0.458692	1.77207	1.98846	1.18353	1.98779	0.00802562	0.0514565	0.0123346	0.481316	0	0.409085	1.54745	1.92504	1.26702	0.343988	0.622513	0.370077	0.660148	2.44282	0.554821	Kif21b
ENSMUSG00000026177	2.2026	2.29762	0.904073	2.65206	2.90206	3.57341	1.34739	1.737	1.19052	0.824721	1.14291	1.80904	0.608083	5.31338	2.07632	4.15494	0	12.0464	6.53886	5.58353	1.89655	6.40041	4.03545	4.4814	7.09957	3.21492	8.62703	Slc11a1
ENSMUSG00000026176	41.8901	45.8297	32.0032	50.9878	51.0198	32.8236	41.7717	19.8033	41.0171	49.5162	46.7331	50.2407	166.802	107.559	140.768	39.8044	0	44.0697	40.8066	42.3453	37.6031	44.0642	40.4119	33.02	43.5289	48.9345	49.3254	Ctdsp1
ENSMUSG00000026175	0.0955153	0.148797	0.187623	0.0445398	0.0586278	0.287557	0.176202	0.0347453	0.0689496	0.123815	0.111619	1.53927	0.0142864	0.0211379	0.0109783	0.115337	0	3.76412	5.49119	1.73648	41.2963	0.480444	0.602578	0.238966	1.52707	30.9617	3.02843	Vil1
ENSMUSG00000073650	0	0.122745	0.1135	0	0	0.192264	0.0834189	0.031528	0.020855	0.0793056	0	0.170334	0	0	0	0.0398693	0	0.297816	0.687271	2.06098	1.0273	0.0341926	0.11121	0	0.606228	0.677389	1.64796	Catip
ENSMUSG00000026435	6.69207	6.85258	9.14449	8.69544	5.7558	7.80562	4.37231	0.955116	4.82866	6.06346	7.14109	5.5533	2.51839	7.55379	3.76512	5.55737	0	6.28997	4.67396	5.50548	5.15214	5.11754	6.52412	6.48441	5.40338	15.8061	3.67626	Slc45a3
ENSMUSG00000026436	1.17637	1.08357	0.694166	0.806171	0.524603	0.64975	1.24339	1.47348	0.709945	0.861773	0.905795	1.0909	1.48098	0.833702	0.833426	0.5981	0.00847562	1.21358	1.52952	1.20989	4.17691	1.08014	1.26193	0.960317	1.2867	1.84672	0.906728	Elk4
ENSMUSG00000059149	0.0236835	0.0117393	0.018092	0.0404942	0.0585888	0.18826	0.0398911	0.0150767	0.0332431	0.0294965	0.0807229	0.130327	0.0330622	0	0.00317583	0.0127104	0	0.403513	0.86337	0.252121	4.15521	0.250715	0.221586	0.149467	0.576349	6.03048	0.395382	Mfsd4a
ENSMUSG00000026437	3.71843	3.76154	10.3751	3.61154	4.58101	7.6736	4.2022	4.05201	7.79427	10.0743	5.94949	14.2989	3.82051	2.95746	2.53442	2.71396	23.7206	5.43999	8.79933	8.08733	18.0646	3.59915	3.84843	2.79715	4.51819	10.1746	3.93829	Cdk18
ENSMUSG00000118219	0	0	0	0	0	0	0	0	0	0	0	0	0	0	0	0	0	0	0	0	0	0	0	0	0	0	0	Gm29695
ENSMUSG00000042115	0.709217	0.588156	0.262552	1.33558	0.76714	0.204223	0.137834	0.0781411	0.396279	0.545991	0.209189	0.394024	0.257037	1.01415	0.724239	0.77405	0	1.06106	0.36501	0.574163	2.20134	0.621466	0.689075	0.697203	1.18055	0.643574	2.72294	Klhdc8a
ENSMUSG00000042066	0.0204354	0.015194	0.0140496	0	0.00399106	0.0339993	0.0172101	0	0.00430257	0.0163614	0.0156717	0.0140566	0.0606216	0.306017	0.271287	0	0	0.188166	0.263324	0.479584	0.48349	0.00705424	0.0229435	0.00483629	0.134004	0.60093	0.0736056	Tmcc2
ENSMUSG00000058729	0.526422	0.529017	0.829613	0.514491	0.467579	0.407922	0.595164	0.619735	0.631612	0.76982	0.729992	0.82341	0.797803	0.297897	0.472858	0.310576	0	0.731759	1.3438	0.851414	3.07106	0.64722	0.323854	0.447138	0.762904	1.41043	0.437848	Lin9
ENSMUSG00000026497	0	0	0.0820429	0	0	0	0	0	0	0.0477714	0	0.0615626	0.0312353	0	0	0	0	0	0	0	0.29007	0	0	0	0.156503	0.122412	0	Mixl1
ENSMUSG00000026499	1.86494	1.77335	3.45402	2.32496	2.43808	3.31386	1.60977	2.99628	2.21703	2.24819	2.10801	3.67389	0.872247	0.976111	1.15342	2.25706	6.58507	3.39485	5.60851	5.94241	6.40615	2.68895	2.79653	1.42917	3.19458	5.05812	3.13342	Acbd3
ENSMUSG00000041396	12.9967	12.5584	16.8973	14.5027	14.9333	13.4619	16.0987	13.1347	17.5682	17.8962	16.6763	14.6098	10.3777	8.1474	7.14066	12.7016	0	26.2283	28.221	25.914	39.8279	13.8782	13.6266	7.53996	13.7952	25.6266	18.5792	Mettl18
ENSMUSG00000026582	0	0	0	0	0	0	0	0	0	0	0	0	0	0	0	0	0	0	0	0	0	0	0	0	0	0	0.0388095	Sele
ENSMUSG00000026581	0	0	0	0	0	0	0	0	0	0	0	0	0.00561673	0.19945	0	0	0	0	0	0	0	0	0	0	0	0	0	Sell
ENSMUSG00000026580	0.534438	0.473777	0.329748	0.512806	0.477724	0.262191	0.461628	0.412188	0.346226	0.389493	0.378327	0.332268	1.71812	1.73543	2.79908	0.484009	0	0.567811	0.213933	0.382935	0.213184	0.447025	0.403868	0.505926	0.530175	0.168686	0.68044	Selp
ENSMUSG00000041559	0.075622	0.0321291	0.163401	0	0	0.161763	0	0	0.040942	0	0	0.066879	0	0.267767	0.11734	0.743567	0	1.70527	0.0535409	0.219553	0.672255	0.033563	0.40026	0.828371	0.127514	0.0886553	0.600349	Fmod
ENSMUSG00000026450	0	0	0	0	0	0	0.00995532	0	0	0.0189289	0	0	0	0	0	0	0	0	0	0	0	0.00918133	0.0132719	0	0	0.0606303	0	Chit1
ENSMUSG00000064246	0.833033	1.70327	0.204544	2.01856	3.08535	2.25218	0.300667	0.937498	0.0563758	0.404941	0	0.153484	0.0155747	0.576104	0.089763	1.22146	60.0138	3.99177	22.9429	1.38202	1.15709	1.97185	0.818367	5.49197	3.8238	3.35708	0.995056	Chil1
ENSMUSG00000042451	0.0152979	0	0	0	0	0	0	0	0	0	0	0	0	0	0	0	0	0	0	0	0	0	0.377861	0	0	0	0	Mybph
ENSMUSG00000042429	4.20343	4.28446	10.8496	5.66406	4.54406	7.36008	1.86695	0.433416	3.7852	4.93494	3.54643	4.1402	4.00497	4.57038	1.40517	2.8	0	7.17948	1.71484	2.07694	2.52641	3.47766	3.18316	5.13277	3.23087	4.19718	4.32578	Adora1
ENSMUSG00000051251	0	0	0	0	0	0	0.0759541	0	0	0	0	0	0	0	0	0	0	0	0	0	0	0	0	0	0	0	0	Nhlh1
ENSMUSG00000003458	34.6077	38.3569	45.2448	32.6597	32.7706	36.0559	43.064	42.3635	44.6871	50.3149	48.1393	66.0412	20.2903	19.2703	18.9606	23.1955	70.8828	35.0436	85.3894	80.5954	80.463	31.4229	27.8289	22.7724	41.4417	110.993	39.6606	Ncstn
ENSMUSG00000026553	51.4622	51.6043	73.642	57.7728	48.7122	55.1982	48.8056	28.5318	46.5874	55.8475	53.2452	68.852	30.1876	34.8291	31.9004	43.1801	115.433	51.4143	101.957	92.6873	93.7957	48.4165	51.9129	41.4682	57.0459	104.77	48.6121	Copa
ENSMUSG00000003464	122.261	126.453	134.803	138.036	141.691	126.283	85.5396	75.713	68.4964	99.2191	100.25	94.3515	51.8534	71.3036	58.8698	124.834	17.6926	129.824	97.6109	102.267	107.509	144.481	125.089	118.198	134.7	119.069	101.141	Pex19
ENSMUSG00000026554	24.6455	24.2356	24.3016	22.6092	19.954	19.5906	16.4586	8.13591	16.0498	18.3562	17.7018	19.0892	21.2033	16.4686	18.0564	16.9935	0	21.3156	26.3109	27.8255	32.839	16.7546	17.5386	16.0185	17.716	31.5244	18.7065	Dcaf8
ENSMUSG00000013698	44.5317	54.0057	38.4328	53.7327	60.9214	39.2273	43.6742	44.3284	62.6158	53.746	55.9756	88.9919	5.7291	10.4723	9.74165	32.7661	113.132	81.6966	232.908	207.092	333.61	52.7992	51.9479	28.3277	81.1409	161.192	83.3609	Pea15a
ENSMUSG00000007122	0.0358177	0.106524	0.0656672	0	0.0699526	0.0198639	0.281536	0	0.030165	0.0191182	0.0915608	0.0739122	0	0.0184954	0	0.0288338	0	0	0.544377	0.121321	1.16086	0.0370926	1.60855	0	0.34448	0.171462	0	Casq1
ENSMUSG00000026556	0.446304	0.579902	0.953292	0.55161	0.456976	0.670446	0.722535	0.289631	0.766336	0.673031	0.664595	1.43065	0.222299	0.100687	0.193486	0.387187	0	0.908701	2.71441	2.23297	3.06711	0.59232	0.520542	0.141515	0.801268	3.28031	2.07797	Vangl2
ENSMUSG00000097993	0	0.014698	0	0	0	0	0	0	0.0124864	0	0	0.0203965	0	0	0	0	0	0.00557215	0.156756	0.322836	0.269091	0	0	0	0.0712962	0.304176	0.0508591	Ptprv
ENSMUSG00000031506	0.00943842	0	0	0	0.0663602	0.879375	0.031795	0	0	0.0151136	0	0	0	0.146213	0	0	0	0	0	0	0	0	0	0	0	0.0774557	0	Ptpn7
ENSMUSG00000026426	4.84142	4.98703	8.33871	4.65631	5.43684	9.35542	6.71056	7.2957	7.74061	8.31779	7.61905	11.6037	1.96687	1.17187	1.55201	4.33892	11.5551	8.79927	11.7472	15.9046	20.4966	6.44996	6.48313	5.69311	8.4329	11.6399	4.64499	Arl8a
ENSMUSG00000026424	0	0	0.0879472	0.111845	0	0	0	0	0.0201998	0.0512093	0	0	0	0	0	0.0965417	0	0	0	0.0696358	0	0.0331183	0	0	0	0	0	Gpr37l1
ENSMUSG00000026062	0	0.00199657	0.0018462	0.00187829	0.00157334	0	0	0.00256418	0	0	0.00411869	0.0110827	0.0042173	0	0.00162039	0.00324258	0	0.00908305	0.00532343	0.0194907	0.365534	0	0	0.00381309	0.0387395	0.718954	0.0207261	Slc9a2
ENSMUSG00000092572	0	0	0	0	0	0	0	0	0	0	0	0	0.00615912	0	0	0	0	0	0	0	1.14394	0	0	0	0	0	0	Serpinb10
ENSMUSG00000026303	5.93521	5.0784	9.91865	2.37491	4.33474	4.37409	4.98455	1.99954	4.79408	8.93807	6.25631	7.34044	0.00691616	0.0204661	0.0717487	1.41184	0.499612	1.99603	6.4625	6.63568	10.8159	1.31001	2.00986	0.769153	2.27411	12.0751	1.56693	Mlph
ENSMUSG00000090550	0	0	0	0	0	0	0	0	0	0	0	0.534257	0.271068	0.200534	0	0	0	0	0	0	0	0	0	0	0	0	0	Prlh
ENSMUSG00000026304	13.4806	13.3179	12.0024	14.6243	13.8115	10.4321	11.7618	6.17483	10.5049	10.7849	11.9463	9.18742	19.2407	14.7702	18.5505	10.8895	0	20.4986	11.0583	11.4265	10.7871	10.4837	11.3427	15.9738	12.1928	9.60043	10.8751	Rab17
ENSMUSG00000048874	2.73515	2.97374	5.17469	3.43761	3.14464	4.35684	4.14736	3.33937	4.2539	4.40907	3.69242	6.73592	2.08681	1.2036	1.4316	2.47104	0	4.05555	8.51097	9.77887	10.8609	3.39763	4.04964	2.79713	3.75513	6.84708	3.20342	Phf3
ENSMUSG00000026064	0	0	0	0	0	0	0	0	0	0	0	0	0	0	0	0	0	0	0	0	0	0	0	0	0	0	0	Ptp4a1
ENSMUSG00000117310	20.3626	24.3883	30.5587	25.6355	19.4544	32.0785	34.0433	19.456	30.8078	30.3305	27.6629	42.5645	10.9824	4.28642	3.79471	23.5099	17.8166	22.434	33.872	34.9636	16.1422	30.0484	28.3266	22.61	27.4641	30.2676	20.7222	Ptp4a1
ENSMUSG00000117091	0	0	0.451123	0	0	0.272923	0	0	0	0.262677	0	0	0	0	0	0	0	0	0	0	0	0	0.7367	0	0	0	0	Gm5698
ENSMUSG00000050217	0	0	0	0	0	0	0	0	0	0	0	0	0	0	0	0	0	0	0	0	0	0	0	0	0	0	0	Lgsn
ENSMUSG00000026063	0	0	0	0	0	0	0	0	0	0	0	0	0	0	0	0	0	0	0	0	0	0	0	0	0	0	0	Dnaaf6
ENSMUSG00000060244	27.9345	22.9851	28.552	30.0904	34.3706	21.9986	26.6623	24.5403	24.9374	26.6896	36.4185	18.062	19.7907	12.6937	21.6885	25.1862	0	22.1521	33.0421	36.0904	30.4202	21.9858	26.7631	24.5931	16.6082	43.9381	22.3272	Alyref2
ENSMUSG00000038209	0	0	0.00953576	0	0	0.011538	0	0	0	0	0	0	0	0	0.00836945	0.0251223	0	0.00781912	0	0	0.107886	0	0	0	0	0.0284556	0	Itln1
ENSMUSG00000004709	0.00471155	0	0.00647852	0	0	0.0823077	0.00396793	0	0	0.00754455	0	0	0.0024665	0	0	0	0	0	0.144774	0.157309	0.242797	0.00731887	0	0	0.0185375	0.265822	0.0339408	Cd244a
ENSMUSG00000004707	0	0	0	0	0	0	0	0	0	0	0	0	0	0	0	0	0	0	0	0	0	0	0	0	0	0	0	Ly9
ENSMUSG00000086727	0.0471432	0.0464729	0.0233073	0.0214894	0.0366217	0.049352	0.0437175	0.0465339	0.0394801	0.025446	0.0324977	0.0371644	0.0704337	0.0385668	0.0217351	0.0460529	0	0.10153	0.0819067	0.0876589	0.050473	0.0565009	0.0285462	0.109815	0.0583544	0.0336888	0.0686847	4931428L18Rik
ENSMUSG00000094215	0	0	0	0	0	0	0	0	0	0	0	0	0	0	0	0	0	0	0	0	0	0	0	0	0	0	0	Gm6489
ENSMUSG00000020423	192.612	238.683	312.636	162.05	174.347	141.824	420.076	225.313	249.071	361.521	428.111	282.644	489.266	119.305	68.8631	81.6043	623.861	136.249	354.26	326.6	832.23	110.16	143.288	53.4596	183.823	498.934	211.898	Btg2
ENSMUSG00000009772	2.57901	2.90689	2.42387	3.17607	1.73611	2.53341	3.63919	1.19203	2.85941	3.77827	3.71366	6.14289	4.47404	4.11209	4.826	1.29207	46.8973	7.40874	16.4938	6.8006	56.3274	2.73473	1.86362	1.02267	4.83963	27.9894	7.43987	Nuak2
ENSMUSG00000041945	2.82249	2.62083	3.31906	2.4477	1.33943	2.7623	3.69998	1.91467	3.27517	4.30489	3.33986	3.33388	1.20346	1.83997	1.50279	1.79664	0.0113641	1.87197	3.28506	3.04978	2.33454	2.14262	2.00029	1.94046	1.60797	6.06578	1.89262	Mfsd9
ENSMUSG00000103421	0	0	0	0	0	0	0	0	0	0	0	0	0	0	0	0	0	0	0	0	0	0	0.010109	0	0	0	0	Golt1a
ENSMUSG00000116158	0	0	0	0	0	0	0	0	0	0	0	0	0	0	0	0	0	0	0	0	0	0	0	0	0	0	0	Kiss1
ENSMUSG00000026638	6.48584	7.19132	10.3469	6.24557	6.08014	7.85737	7.59402	3.16277	7.98656	8.5203	8.75991	12.0846	8.3532	5.88211	8.33661	5.89286	1.87142	7.59674	8.75069	8.54677	14.4615	7.29054	8.70292	5.66891	6.89573	18.7065	5.98772	Irf6
ENSMUSG00000097918	0	0	0	0	0	0	0	0	0	0	0	0	0	0	0	0.253631	0	0	0	0	0	0	0	0	0	0	0	Ascl5
ENSMUSG00000026407	0.00177559	0.00264034	0.0317393	0	0	0.00295413	0.00897207	0	0.0157013	0.00852967	0.0108934	0.00366404	0.00185904	0.00275061	0	0	0	0	0.00351996	0	0.00345283	0	0.00598055	0	0.0163006	0	0	Cacna1s
ENSMUSG00000041570	0.843013	0.80847	1.79965	1.07677	0.986062	1.1815	1.45593	1.32414	1.40837	1.50642	1.65841	2.04215	0.56284	0.470799	0.78516	0.627002	0	1.78045	1.91189	2.26794	4.66854	0.771798	0.723579	0.817556	1.2438	2.52223	1.02157	Camsap2
ENSMUSG00000041605	5.00868	3.97171	4.73092	4.0498	3.04903	4.7113	5.75643	1.72222	5.15184	7.98354	6.64264	12.6945	0	0.017796	0	3.52343	38.0562	6.10059	22.0562	16.4928	46.1642	4.64565	6.13289	0.701433	7.98504	38.6287	8.5947	Inava
ENSMUSG00000079330	0	0.00783644	0	0	0	0	0.00295875	0	0	0.00281286	0	0	0	0.00272123	0	0	0.00312612	0.00792234	0.120142	0.00765001	0.0683192	0	0.00197223	0.00249437	0.0023038	0.0288313	0	Lemd1
ENSMUSG00000114694	0	0	0	0	0	0	0	0	0	0	0	0	0	0	0	0	0	0	0	0	0	0	0	0	0	0	0	Gm47995
ENSMUSG00000114582	0	0	0	0	0	0	0	0	0	0	0	0	0	0	0	0	0	0	0	0	0	0	0	0	0	0	0	3110040M04Rik
ENSMUSG00000114591	0	0	0	0	0	0	0	0	0	0	0	0	0	0	0	0	0	0	0	0	0	0	0	0	0	0	0	Gm47996
ENSMUSG00000034088	41.1475	42.9106	55.6308	43.0776	37.859	37.4419	54.0435	28.2197	45.108	53.1712	49.1224	53.6732	36.8448	31.46	32.9935	32.8678	34.8931	45.6953	53.704	54.3965	50.9542	34.6495	36.6038	34.5132	37.1316	54.1668	37.9171	Hdlbp
ENSMUSG00000026276	0.125574	0.107512	0.266851	0.170347	0.169445	0.303889	0.115369	0.188948	0.144213	0.14624	0.163421	0.212016	0.059762	0.0648435	0.0964406	0.0689244	0	0.128713	0.316834	0.287245	0.318192	0.0945773	0.111081	0.0972614	0.124765	0.28105	0.097901	Septin2
ENSMUSG00000116048	0	0	0	0	0	0	0	0	0	0	0	0	0	0	0	0	0	0	0	0	0	0	0	0	0	0	0	Septin2
ENSMUSG00000060715	0.0286875	0.0121883	0.00563516	0.00573312	0.0192093	0	0.0552222	0.0313066	0	0	0.0188572	0	0.0343266	0.0380918	0.064297	0	0	0.078552	0.00812436	0.0118983	0.239083	0.0339526	0.00460121	0.0698323	0.0322485	0	0	1700019A02Rik
ENSMUSG00000026098	0.22641	0.252919	0.201979	0.183859	0.154009	0.205801	0.249274	0.236234	0.138126	0.150325	0.149069	0.278048	0.78863	0.307965	0.895705	0.164037	0	0.240333	0.410524	0.269347	1.18339	0.183	0.224439	0.225832	0.185403	0.571001	0.218224	Pms1
ENSMUSG00000026097	0.00901203	0	0.0123918	0	0	0	0	0	0.0113846	0	0.0138225	0	0	0	0	0	0	0.010161	0	0	0	0	0	0	0	0.0369783	0	Ormdl1
ENSMUSG00000100679	0.00407395	0.0121161	0.0280091	0.0113984	0.0047739	0	0.0205858	0	0.0257326	0.0130471	0	0.0336275	0.0426543	0	0.0344166	0.00491939	0	0.0183734	0.0201907	0.0177418	0.0396113	0.0126569	0.00914796	0.0231397	0	0.0250745	0.0209626	Gm28778
ENSMUSG00000026096	0	0	0	0	0	0	0	0	0	0	0	0	0	0	0	0	0	0	0	0	0	0	0	0	0	0	0	Osgepl1
ENSMUSG00000099913	0.0263084	0.0130404	0.0180874	0	0	0.0145902	0.00738539	0	0.0221565	0.0140425	0.00672523	0.045241	0	0.00679252	0	0.00529467	0	0.138426	0.0608467	0.063651	0.204639	0	0.0344604	0	0	0.00899577	0.00902472	Gm28551
ENSMUSG00000026095	0	0	0	0	0	0	0	0	0.0369833	0	0	0.0302063	0	0	0	0	0	0	0	0	0	0	0	0	0	0	0	Asnsd1
ENSMUSG00000117809	0	0	0	0	0	0	0	0	0	0	0	0	0	0	0	0	0	0	0	0	0	0	0	0	0	0	0	Gm50478
ENSMUSG00000025955	0.00593363	0.0264704	0	0.0249022	0	0	0	0.0113319	0.0074958	0.00950145	0.0182018	0	0	0	0	0	0	0	0	0.0344542	0	0.00614482	0.0199857	0.00842561	0	0	0	Akr1cl
ENSMUSG00000070870	0	0	0	0	0	0	0	0	0	0	0	0	0	0	0	0	0	0	0	0.266383	0	0	0	0	0	0.0941195	0	Cryge
ENSMUSG00000067299	0	0	0	0	0	0	0	0	0	0	0	0	0	0	0	0	0	0.0849321	0	0	0	0	0	0	0	0	0	Crygd
ENSMUSG00000025952	0	0	0	0	0	0	0	0	0	0	0	0	0	0	0	0	0	0	0	0	0	0	0	0	0	0	0	Crygc
ENSMUSG00000073658	0	0	0	0	0	0	0	0	0	0	0	0	0	0	0	0	0	0	0	0	0	0	0	0	0	0	0	Crygb
ENSMUSG00000044429	0	0	0	0	0	0	0	0	0	0	0	0	0	0	0	0	0	0	0	0	0	0	0	0	0	0	0	Cryga
ENSMUSG00000044816	0	0.00987706	0	0	0	0	0	0.012685	0	0	0	0.0137065	0	0	0.0080161	0	0	0.044934	0.0197513	0.00964208	0.0516657	0.0137571	0.0596592	0	0.00871112	0.0272542	0	D630023F18Rik
ENSMUSG00000025950	106.687	132.582	87.6193	109.57	111.549	90.164	80.2235	96.6948	70.9213	71.0838	76.5636	66.8751	120.197	147.864	127.724	136.965	0.0380027	124.103	111.663	108.999	121.215	150.967	117.83	131.304	135.55	118.763	112.662	Idh1
ENSMUSG00000025949	0.755881	0.889203	1.28674	0.722454	0.802331	0.936735	1.28406	1.10986	0.987585	1.18344	1.24273	1.29539	0.537995	0.561417	0.598264	0.421987	1.82658	0.659619	1.19955	1.55197	1.32895	0.499963	0.640851	0.529315	0.845346	1.4658	1.05493	Pikfyve
ENSMUSG00000025964	0.0364284	0.00235522	0.00217783	0.00332353	0.0139197	0.0500671	0.00133387	0	0.00200083	0.00760856	0	0.0114393	0.0306783	0.17175	0.256136	0.00191252	0	0.0625021	0.151497	0.194281	0.0754591	0.0262435	0.0266736	0	0.194218	0.128352	0.203743	Adam23
ENSMUSG00000115378	0	0	0	0	0	0	0	0	0	0	0	0	0	0	0	0	0	0	0	0	0	0	0	0	0	0	0	Gm39653
ENSMUSG00000069085	0	0.00829139	0	0	0	0.00309225	0	0	0	0	0	0	0	0	0.00224306	0.00224431	0	0	0	0.00539609	0	0	0	0	0	0	0	Dytn
ENSMUSG00000025963	0.0302461	0.0843313	0.109172	0.0158671	0.0310123	0.056612	0.0127362	0.0216612	0.00477613	0.0181622	0.0173966	0.0234055	0.00791692	0	0	0.0182614	0	0.0724673	0.0674554	0.0603717	0	0.023492	0.0382032	0.107372	0.0297506	0.0155133	0.14785	Mdh1b
ENSMUSG00000025962	5.3251	7.15985	8.30299	6.29911	6.65794	6.84868	6.64143	7.24653	7.05245	6.17911	7.93959	8.68873	3.5838	4.48912	4.9141	5.13217	0	10.2487	13.1834	10.6425	16.2891	7.85386	7.3802	5.97887	9.87478	10.2136	5.69929	Fastkd2
ENSMUSG00000048234	3.9181	4.05604	4.33384	4.32622	5.08835	6.32142	4.60961	6.85551	6.7474	10.2619	4.77123	16.4811	4.19299	5.33478	5.36161	3.51948	0	5.98104	6.94447	6.84644	6.65238	6.01784	3.70253	4.197	7.01092	6.90611	4.71747	Rnf149
ENSMUSG00000050967	0	0.00535534	0.009904	0	0	0	0	0	0.00909904	0	0	0	0.00377064	0	0	0	0	0	0.024988	0.0365955	0.00700329	0	0	0	0.0141695	0.0369431	0	Creg2
ENSMUSG00000057173	0.0106912	0	0	0	0.00250562	0	0	0	0	0.00342395	0	0.00441241	0	0	0	0	0	0	0.00211945	0.0403518	0.00415806	0	0.00240069	0.00303626	0	0.00877369	0	Rfx8
ENSMUSG00000026074	0.397936	0.471698	0.778319	0.502212	0.517499	0.853257	0.487897	0.464324	0.580686	0.547483	0.575386	0.866243	0.0248591	0.0338387	0.0469934	0.245419	1.32339	1.38349	2.95593	2.98068	2.92357	0.473078	0.582197	0.463915	1.22314	2.38882	1.29502	Map4k4
ENSMUSG00000026073	0.0628611	0.0969382	0.0256106	0.0358268	0.0245538	0.0116206	0.0470576	0.0578022	0.0382348	0.037281	0.0107128	0.0432394	0	0.0144266	0.0112391	0.0112454	0	0.0236252	0.00923089	0.334592	0.0724389	0.043399	0.0130697	0.0132239	0.0580145	0.353464	0.160529	Il1r2
ENSMUSG00000100846	0	0	0	0	0	0.0104616	0	0	0	0	0	0	0	0	0	0.00759285	0	0	0.00623268	0	0.0244553	0	0	0	0	0	0	Gm28845
ENSMUSG00000101303	0	0.00796759	0	0	0	0	0	0.0102327	0.00676871	0	0	0	0	0	0	0	0	0.0060412	0	0	0	0	0	0	0.00702706	0	0	B020011L13Rik
ENSMUSG00000100617	0	0	0	0	0	0	0	0	0	0	0	0	0	0	0	0	0	0	0	0	0	0	0	0	0	0	0	Gm7145
ENSMUSG00000090553	42.3441	44.0464	65.5439	37.545	44.1422	54.5269	52.3589	59.7564	64.3171	57.5289	63.2112	77.2372	26.4491	22.7562	30.2186	35.1403	30.598	48.9975	103.873	89.578	182.612	45.1765	49.6653	34.8176	53.1987	106.623	51.4597	Snrpe
ENSMUSG00000102976	0.0143421	0.051185	0.0552183	0.0240763	0.0302512	0.00477232	0.0193256	0.0328682	0.0217416	0.0183727	0.0439952	0.0532725	0.0210227	0.00444354	0.0103853	0.0277094	0	0.0323413	0.0511777	0.0499672	0.0167339	0.00891154	0.0257638	0.0366578	0.0188095	0.047079	0.0265672	Zc3h11a
ENSMUSG00000094410	0	0	0	0	0	0	0	0	0	0	0	0	0	0	0	0	0	0	0	0	0	0	0	0	0	0	0	Zbed6
ENSMUSG00000051998	0.010809	0	0	0	0	0	0	0.0412857	0.0273095	0.0173084	0	0	0	0.100467	0.0130449	0.0783129	0	0	0.717839	0.0941455	5.10771	0.0111938	0	0.10744	0.0992315	0.221759	0	Lax1
ENSMUSG00000026463	0.0211024	0.0435831	0.0693171	0	0.0261018	0.0331586	0.0533155	0.0582124	0.0977465	0.0750912	0.0683292	0.154831	0.00981967	0.0454032	0.0282972	0.00424694	0.744825	0.0555167	0.280054	0.132744	0.649738	0.0194254	0.0381712	0.0699182	0.0676515	0.589279	0.125474	Atp2b4
ENSMUSG00000025925	1.69616	2.3009	3.04005	1.64839	1.62422	2.44537	2.31373	2.6767	2.413	2.26419	2.63483	2.76428	2.17521	1.3354	2.1256	1.4528	17.2336	1.59775	3.05206	2.99338	9.12329	1.82075	1.7999	2.03864	2.07403	3.30173	1.7551	Terf1
ENSMUSG00000032719	0.0275815	0.0227858	0.0252836	0.00857437	0.00718229	0.00509874	0.0103237	0.0409691	0.0464573	0.0343513	0.042304	0.0442682	0.00962595	0.0142424	0.0258897	0.0296047	0	0.342078	0.018226	0.0667311	0.327772	0.0158684	0	0.0957369	0.0442113	1.04999	0.252305	Sbspon
ENSMUSG00000067795	0	0	0	0.0121845	0	0	0	0	0	0	0	0	0	0	0	0.00525866	0	0	0.0215832	0	0.101624	0	0	0	0	0.0357383	0	4930444P10Rik
ENSMUSG00000043716	440.308	524.82	1207.96	552.99	557.849	749.798	811.432	574.482	1084.05	1348.57	1333.91	1596.84	347.936	298.375	316.263	385.14	1904.01	698.978	1157.79	1071.43	2393.34	535.846	569.424	500.051	646.883	1537.83	633.325	Rpl7
ENSMUSG00000025921	2.72168	3.0655	4.15236	4.39734	4.83136	6.44151	2.44636	2.62737	4.86948	4.52871	4.18753	8.57837	5.57435	7.50212	5.79828	5.32319	0	10.0128	17.1871	11.2592	183.279	10.5729	5.27461	4.42115	11.8423	36.7274	23.8274	Rdh10
ENSMUSG00000025920	0.108699	0.159814	0.141597	0.125765	0.0952911	0.121018	0.211993	0.204468	0.130605	0.127599	0.17048	0.212501	0.181407	0.136736	0.170636	0.119413	0.162171	0.208715	0.49578	0.487613	1.59486	0.224288	0.204623	0.172337	0.280826	0.682434	0.293113	Stau2
ENSMUSG00000016252	364.308	390.731	420.243	345.125	373.681	346.52	342.148	385.018	419.707	427.48	420.295	403.306	326.031	292.791	418.016	355.113	351.303	336.491	414.915	411.522	367.463	397.559	405.541	400.146	364.221	491.084	319.125	Atp5e
ENSMUSG00000075132	0	0	0	0	0	0	0	0	0	0	0	0.0359506	0	0	0	0	0	0	0.0172684	0	0	0	0	0	0	0	0	Or5d43
ENSMUSG00000080713	0	0	0	0	0	0	0	0	0	0	0	0	0	0	0	0	0	0	0	0	0	0	0	0	0	0	0	Or5d44
ENSMUSG00000083855	0	0	0	0	0	0	0	0	0	0	0	0	0	0	0	0	0	0	0	0	0	0	0	0	0	0	0	Or5d45
ENSMUSG00000032852	0	0	0	0	0	0.00624227	0.00631954	0	0	0.0120158	0.0287732	0.0387118	0	0	0	0	0	0	0.0371895	0.010893	0	0	0	0.0426212	0.00492062	0	0	Rspo4
ENSMUSG00000050023	0	0	0	0	0	0	0.0376491	0	0	0	0	0	0	0	0	0	0	0.277225	0	0	0	0	0	0	0	0	0	Or5d46
ENSMUSG00000027304	0.594088	0.484269	0.618773	0.53013	0.497256	0.617347	0.698125	0.946107	1.05468	1.50123	0.747729	2.20343	0.498022	0.541183	0.478778	0.479044	0	1.264	1.23055	1.30364	3.66924	0.915695	0.638197	0.591354	0.737724	1.29982	0.926209	Rtf1
ENSMUSG00000075128	0	0	0	0	0	0	0	0	0	0	0	0	0	0	0	0	0	0	0	0	0	0	0	0	0	0	0	Or5d3
ENSMUSG00000000394	0	0	0	0	0	0	0	0	0.0659788	0.0418164	0	0	0	0	0	0	0	0	0	0	0	0	0.0146597	0	0	0	0	Gcg
ENSMUSG00000056995	0	0	0	0	0	0	0	0	0	0	0	0	0	0	0	0	0	0	0	0	0	0	0	0	0	0	0	Or4p7
ENSMUSG00000016257	60.4756	68.0322	83.4418	57.1423	64.0928	64.424	71.5784	71.2266	82.5916	87.3453	99.3199	96.9541	34.0237	31.0517	40.7067	50.7771	128.143	80.7509	96.0724	81.9008	152.536	61.0124	57.5884	54.0141	64.9121	93.3744	55.5076	Prelid3b
ENSMUSG00000027296	0.173431	0.158706	0.49529	0.130641	0.0625319	0.26635	0.247176	0.280259	0.252797	0.640877	0.572935	0.523065	0.698395	0.289334	0.547415	0.144984	0	0	0.0925651	0.387325	0	0.0828942	0.0898697	0	0.122475	0	0.398146	Itpka
ENSMUSG00000014873	20.5302	23.7086	37.8826	24.3119	26.1415	29.2256	25.9612	23.2388	32.5964	31.9754	33.9294	36.0557	19.6331	13.2919	18.7521	25.3181	0	39.5762	45.8951	50.6373	93.0129	33.3454	29.4256	26.3169	34.7408	47.817	36.508	Surf2
ENSMUSG00000027460	0.0383859	0.0778374	0.0527817	0	0	0.0522526	0.041144	0	0.013225	0.00558789	0	0.0360053	0	0.0216235	0.00421146	0.0884898	0	0.177054	3.81176	8.88019	1.05861	0.0867319	0.13321	0.0991037	1.7208	3.55104	3.24285	Angpt4
ENSMUSG00000075127	0	0	0	0	0	0	0	0	0	0	0	0	0	0	0	0	0	0	0	0	0	0	0	0	0	0	0	Or4p18
ENSMUSG00000050600	0	0	0	0	0	0	0.00298065	0	0	0.00283368	0.0108568	0.00365174	0	0.00274137	0	0	0	0	0	0	0	0	0	0	0	0	0.00182113	Zfp831
ENSMUSG00000081836	0	0	0	0	0.0164125	0	0	0	0	0	0	0	0	0.0216972	0	0	0	0	0.027766	0	0.0817094	0	0	0	0	0	0	Or4p19
ENSMUSG00000075125	0	0	0	0	0	0	0	0	0	0	0	0	0	0	0	0	0	0	0	0	0	0	0	0	0	0	0	Or4p20
ENSMUSG00000027524	0	0	0	0	0	0	0	0	0	0	0	0	0	0	0	0	0	0	0	0	0	0	0	0	0	0	0	Edn3
ENSMUSG00000090097	0	0	0	0	0	0	0	0	0	0	0	0	0	0	0	0	0	0	0	0	0	0	0	0	0	0	0	Or4p21
ENSMUSG00000014867	238.462	243.668	311.881	259.365	239.341	222.337	228.123	179.331	256.517	265.92	267.519	298.505	176.295	189.977	170.986	246.377	142.647	263.741	365.139	358.374	207.947	247.047	258.286	222.538	269.513	303.689	259.857	Surf4
ENSMUSG00000049372	0	0	0	0	0	0	0	0	0	0	0	0	0	0	0	0	0	0	0	0	0	0	0	0	0	0	0	Or4c31
ENSMUSG00000078906	0	0	0	0.0184951	0.0154924	0	0	0	0	0.0423409	0	0.0272822	0	0	0	0.0159645	0	0	0.0393141	0	0.0514191	0	0	0	0	0	0	Gm14444
ENSMUSG00000027459	10.1354	11.5206	14.572	9.65264	8.3821	10.6193	12.9009	7.77618	14.7084	15.9301	13.6719	18.8031	1.23286	3.18794	1.59374	10.0063	100.193	8.44974	30.968	29.7456	35.9521	11.1458	11.4288	8.00079	15.6017	32.8955	16.059	Fam110a
ENSMUSG00000051424	0	0	0	0	0	0	0	0	0	0	0	0	0	0	0	0	0	0	0	0	0	0	0	0	0	0	0	Or4p22
ENSMUSG00000057735	0	0	0	0	0	0	0	0	0	0	0	0	0	0	0	0	0	0	0	0	0	0	0	0	0	0	0	Or4c99
ENSMUSG00000078905	0.343926	0.511427	0.577999	0.42767	0.313457	0.413259	0.772384	1.24066	0.699983	0.887278	0.879178	0.591428	0.20005	0.147996	0.161415	0.276865	0.578052	0.366231	0.928013	0.610206	2.41512	0.474889	0.557755	0.379841	0.55129	0.274401	0.963493	Gm14393
ENSMUSG00000050530	0.0377467	0.0639262	0.0302766	0.0278693	0.011058	0.055823	0.0247249	0.0520634	0.0357633	0.0201478	0.00482459	0.177422	0.0461076	0.19329	0.186015	0.0468461	0	0.497706	1.8115	1.4338	3.43566	0.194365	0.128316	0.034244	0.79207	3.16434	0.789855	Fam171a1
ENSMUSG00000082882	0	0	0	0	0	0	0	0	0	0	0	0	0	0	0	0	0	0	0	0	0	0	0	0	0	0	0	Or4c100
ENSMUSG00000090093	0.494639	0.353626	0.457789	0.505668	0.289812	0.506433	0.512702	0.581323	0.300416	0.411262	0.423103	0.392585	0.0398375	0.456808	0.0688795	0.505397	0.0338564	0.439727	0.867438	0.800893	2.16424	0.551648	0.662148	0.540289	0.573863	0.741589	0.763554	Gm14399
ENSMUSG00000049897	0.110215	0.200314	0.0505165	0.0599604	0.0430505	0.0101873	0.1547	0.0116937	0.0928214	0.0784385	0.150263	0.0379061	0.0833413	0.0284563	0.0295586	0.103513	0	0	0.0971081	0.37332	0.404839	0.0697512	0.0687461	0	0.128486	0.150746	0.53561	Stkld1
ENSMUSG00000078902	0.0743021	0.0736595	0.0510838	0.0346479	0	0.0206033	0.0208583	0.0236501	0.0938638	0.0594895	0	0	0	0.0575517	0	0.0598143	0	0	0.0613741	0.215721	0.674282	0.0384734	0.0834217	0.0175845	0.0649643	0.177845	0.242138	Gm14443
ENSMUSG00000027463	1.47606	1.69483	2.71045	1.25463	0.941463	2.59568	0.802505	0.446036	1.23918	1.60067	1.86275	2.52544	0.0195625	0.13025	0.0450984	1.0604	147.651	3.2969	8.40812	6.18406	23.1265	1.606	3.12566	0.729611	4.14123	30.0147	4.41286	Slc52a3
ENSMUSG00000060257	0.0166868	0	0.0114725	0.0116719	0	0.0138813	0.0140532	0	0.01054	0.0267204	0	0.0516515	0	0	0	0.0100749	0	0	0	0.0363351	0	0.0259211	0.00936746	0	0	0	0	Scrt2
ENSMUSG00000078903	0.00751239	0.0111711	0.0206595	0.0210186	0.0088031	0.0124987	0.0253068	0.014347	0.0189804	0.024059	0.0345671	0.0155023	0	0	0.00906633	0	0	0.00847018	0.022339	0	0.0438261	0.0155596	0	0	0	0.0924749	0.00773104	Gm14391
ENSMUSG00000032802	35.9862	45.8678	97.8467	47.9261	47.8599	85.6328	43.7742	45.248	55.4715	75.7803	66.851	147.346	9.06305	17.4072	14.0026	57.9552	0	147.932	75.791	60.9705	40.1463	125.795	85.1407	56.4663	104.465	44.2311	70.8261	Srxn1
ENSMUSG00000068079	0	0	0	0	0	0	0	0	0	0	0	0.0443847	0	0	0	0	0	0	0	0	0	0	0	0	0	0	0	Tcf15
ENSMUSG00000078901	0	0	0	0	0	0	0	0	0	0	0	0	0	0	0	0.0123113	0	0	0	0	0	0	0	0	0	0	0	Gm14440
ENSMUSG00000075119	0	0	0	0	0	0	0	0	0	0	0	0	0	0	0	0	0	0	0	0	0	0	0	0	0	0	0	Or4a27
ENSMUSG00000052406	17.2743	17.9485	26.6424	17.4701	14.9045	20.1913	16.9201	10.7376	20.8631	21.4242	20.4366	25.6566	18.9272	7.65306	14.1152	15.9167	136.556	35.6163	37.844	39.4512	54.4104	20.3731	21.9022	15.1862	20.9524	33.1377	24.8087	Rexo4
ENSMUSG00000026643	2.79697	3.73493	5.17678	3.31597	2.78074	4.17879	3.36824	2.98905	3.72533	3.83405	4.06092	5.76623	2.98147	1.65632	1.92428	3.03612	0.692774	3.89311	9.35845	8.81327	16.286	4.28542	4.54724	3.90727	4.65431	7.57082	3.70979	Nmt2
ENSMUSG00000075117	0	0	0	0	0	0	0	0	0	0	0	0	0	0	0	0	0	0	0	0	0	0	0	0	0	0	0	Or4p23
ENSMUSG00000049950	14.3106	15.3371	24.9958	14.3383	17.7891	15.6047	16.8836	24.7448	20.8469	18.6317	23.383	27.336	3.88079	2.09706	5.56243	12.6878	31.5474	21.7315	37.1233	29.6169	73.5202	17.7239	17.6231	11.7165	16.9506	30.4178	13.533	Rpp38
ENSMUSG00000089892	0	0	0	0	0	0	0	0	0	0	0	0	0	0	0	0	0	0	0	0	0	0	0	0	0	0	0	Or4c104
ENSMUSG00000075115	0	0	0	0	0	0	0	0	0	0	0	0	0	0	0	0	0	0	0	0	0	0	0	0	0	0	0	Or4a67
ENSMUSG00000026644	0	0.110089	0.0339324	0.0690445	0.0578349	0	0.0831308	0.659801	0.405268	0.276611	0.18925	0.152771	0.0258374	0	0	0	0	0	0.0978425	0.179116	0.191953	0	0	0	0	0.0506287	0	Acbd7
ENSMUSG00000059023	0	0	0	0	0	0	0	0	0	0	0	0	0	0	0	0	0	0	0	0	0	0	0	0	0	0	0	Or4c11b
ENSMUSG00000064084	0	0	0	0	0	0	0	0	0	0	0	0	0	0	0	0	0	0	0	0	0	0	0	0	0	0	0	Or4c105
ENSMUSG00000057447	0	0	0	0	0	0	0	0	0	0	0	0	0	0	0	0	0	0	0	0	0	0	0	0	0	0	0	Or4c11c
ENSMUSG00000061798	0	0	0	0	0	0	0	0	0	0	0	0	0	0	0	0	0	0	0	0	0	0	0	0	0	0	0	Or4c106
ENSMUSG00000062757	0	0	0	0	0	0	0	0	0	0	0	0	0	0	0	0	0	0	0	0	0	0	0	0	0	0	0	Or4c11
ENSMUSG00000026645	0.0194073	0.00320657	0.0118603	0	0	0	0	0.0329454	0.0217926	0.00690592	0.016537	0.0044498	0	0	0.0130121	0	0	0.00729387	0.0149619	0.00939085	0.0041933	0	0	0.00612397	0.0056561	0	0.00221913	Olah
ENSMUSG00000014852	0	0.0440135	0	0.00920135	0.00385374	0	0.0055393	0	0	0.0105323	0	0.0135729	0.265132	0.387191	0.511998	0.0158847	0.00585263	0.215064	0.0260784	0.0381924	0.0383716	0.00681152	0.0443082	0.135427	0	0.0742185	0.00338443	Adamts13
ENSMUSG00000075114	0	0	0	0	0	0	0	0	0	0	0	0	0	0	0	0	0	0	0	0	0	0	0	0	0	0	0	Or4p8
ENSMUSG00000075113	0	0	0	0	0	0	0	0	0	0	0	0	0	0	0	0	0	0	0	0	0	0	0	0	0	0	0	Or4c29
ENSMUSG00000074698	1.08023	1.64496	2.82484	1.39306	1.31402	1.82965	1.88146	1.64131	1.94712	2.35372	2.29102	3.16724	0.913415	0.996001	1.10512	1.15279	9.28066	1.64021	2.46334	2.21233	3.81819	1.45047	1.37323	1.02363	1.32302	2.61149	1.11836	Csnk2a1
ENSMUSG00000075112	0	0	0	0	0	0	0	0	0	0	0	0	0	0	0	0	0	0.0119507	0	0	0	0	0	0	0	0	0	Or4c15
ENSMUSG00000048226	0	0	0	0	0	0	0	0	0	0	0	0	0	0	0	0	0	0	0	0	0	0	0	0	0	0	0	Or4c107
ENSMUSG00000075111	0	0	0	0	0	0	0	0	0	0	0	0	0	0	0	0	0	0	0	0	0	0	0	0	0	0	0	Or4c108
ENSMUSG00000026650	0.0962835	0.091112	0.469392	0.0122449	0.0307707	0.495137	0.0737155	0.0668654	0.121632	0.224258	0.241654	0.162562	0.219947	0.0406787	0.0845089	0	0	0.019738	0.0694088	0.177889	0.238298	0.0634521	0	0	0.126275	0.0538735	0	Meig1
ENSMUSG00000075110	0	0	0	0	0	0	0	0	0	0	0	0	0	0	0	0	0	0	0	0	0	0	0	0	0	0	0	Or4c109
ENSMUSG00000027465	5.02499	4.94347	12.4225	12.5476	11.1055	14.4119	8.93123	5.80758	17.3729	26.7963	12.9148	29.1342	8.47597	6.56775	6.65588	6.50985	0	16.8172	12.7827	15.0433	17.9472	16.6694	10.1432	8.57752	11.074	14.622	15.5259	Tbc1d20
ENSMUSG00000100016	0	0	0	0	0	0	0	0	0	0	0	0	0	0	0	0	0	0.0193122	0	0.0248644	0.0333082	0	0	0	0	0.0351408	0	Or4c110
ENSMUSG00000095648	0.0144619	0	0.0198856	0	0	0.024061	0	0.0552381	0	0.0463154	0.0443628	0.0298431	0	0	0	0	0	0	0.0430044	0	0.0562457	0.0299533	0	0	0.1138	0.0890106	0	Gm2004
ENSMUSG00000075107	0	0	0	0	0	0	0	0	0	0	0	0	0	0	0	0	0	0	0	0	0	0	0	0	0	0	0	Or4c111
ENSMUSG00000078894	0.0346203	0.038611	0	0.0242157	0.0202842	0.0287997	0.0437343	0.0330585	0.0109337	0	0	0	0	0.0402234	0	0.052256	0.0616108	0.0487928	0.094369	0.0753848	0.117816	0.0358525	0.0291521	0.02458	0.0794573	0.142055	0.00890699	2210418O10Rik
ENSMUSG00000078895	0	0	0	0	0	0	0	0	0	0	0	0	0	0	0	0	0	0	0	0	0	0	0	0	0	0	0	Gm11009
ENSMUSG00000101391	0	0	0	0	0	0	0	0	0	0	0	0	0	0	0	0	0	0	0	0	0	0	0	0	0	0	0	Or4c112
ENSMUSG00000089951	0	0.0145542	0	0	0	0	0	0.0186919	0.0123642	0	0	0	0	0	0.011812	0	0	0.0110353	0	0	0	0.0101358	0	0	0	0.0200801	0	Zfp968-ps
ENSMUSG00000000392	0.0341976	0.0460096	0.0246309	0.0045562	0.00381649	0.0216747	0.0356574	0.0559798	0.0267434	0.0521525	0.0149862	0.0134417	0	0.00756805	0	0.00589919	0	0.0569183	0.229208	0.087466	0.240671	0.0286691	0.0146266	0.0416226	0.151635	0.267276	0.0754134	Fap
ENSMUSG00000078881	0	0	0	0	0	0	0	0	0	0	0	0	0	0	0	0	0	0	0	0	0	0	0	0	0	0	0	Gm14434
ENSMUSG00000015488	28.5894	24.1119	48.875	30.3541	26.3885	30.2431	32.6658	16.4205	35.0515	45.7456	41.8373	48.8478	32.8706	19.2192	26.8558	19.4381	0	30.0814	41.0162	37.4445	70.4484	22.6029	29.176	16.8747	25.9525	55.5245	23.5811	Cacfd1
ENSMUSG00000075105	0	0	0	0	0	0	0	0	0	0	0	0	0	0	0	0	0	0	0	0	0	0	0	0	0	0	0	Or4c113
ENSMUSG00000095199	0.0093144	0	0	0	0.0109147	0.0154968	0.0470658	0.0177884	0.0235332	0.014915	0	0	0	0	0	0.0224947	0.016576	0	0.018465	0	0.0543387	0	0	0.0132262	0.0366472	0.0955475	0.0095855	Zfp967
ENSMUSG00000027297	0.01307	0.0583063	0.305518	0.0548522	0	0.0652355	0.132086	0	0.0990659	0.146502	0.120279	0.6473	0	0	0.110415	0.157823	0	0.147364	0.479339	0.208704	6.83694	0.067676	0.0440225	0.129914	0.359965	0.643549	0	Ltk
ENSMUSG00000075104	0	0	0	0	0	0	0	0	0	0	0	0	0	0	0	0	0	0	0	0	0	0	0	0	0	0.0433485	0	Or4c114
ENSMUSG00000101480	0	0	0	0	0	0	0	0	0	0	0	0	0	0	0	0	0	0	0	0	0	0.00975116	0	0	0	0	0	Or4c115
ENSMUSG00000078880	0	0.00770618	0	0	0	0	0.0174574	0	0	0	0	0	0	0	0	0.00625771	0	0	0.00513672	0	0	0.00536673	0	0	0	0.010632	0.00533311	Gm14308
ENSMUSG00000027466	34.7357	35.3649	55.6094	35.0461	29.1852	35.4762	35.7555	11.1213	37.1695	43.2822	41.2673	49.3624	25.5113	20.6423	25.3903	28.8498	0	37.6504	49.83	63.8775	87.9112	26.9639	30.0522	22.2683	33.2	53.8823	35.4388	Rbck1
ENSMUSG00000078879	0.00490462	0.00729329	0.010116	0.0102918	0	0.00816004	0.00413052	0	0.00619587	0	0.0225678	0.0151815	0	0.00379894	0	0.0236897	0.00436416	0.0138248	0.0170153	0.00711978	0.00476879	0.0406335	0.0165198	0	0	0.0352182	0	Zfp973
ENSMUSG00000075102	0	0	0	0	0	0	0	0	0	0	0	0	0	0	0	0	0	0	0	0	0	0	0	0	0	0	0	Or4c116
ENSMUSG00000078878	0.521025	0.695986	0.910709	0.704171	0.807158	0.587697	0.818086	0.978176	1.19368	0.848451	1.04294	1.38496	0	0.451447	0.0213152	0.554504	0	0.985725	2.23209	1.7819	5.51245	0.813927	0.78327	1.07841	1.34347	2.69952	1.49951	Gm14305
ENSMUSG00000032715	77.5345	45.4325	221.151	122.099	193.913	162.895	119.155	27.4197	226.389	194.569	225.435	165.127	12.2975	9.48829	4.36991	44.1367	0	165.577	69.9247	85.1206	37.0631	84.6222	97.4669	35.3262	72.3423	62.682	55.6165	Trib3
ENSMUSG00000078877	0.679889	0.884636	1.02576	1.14927	0.973746	0.80124	0.668013	0.70332	0.763454	0.816523	1.41937	1.69529	0	0.292565	0	0.741163	0	1.07533	1.38526	1.5901	4.90287	0.664972	0.858754	0.750887	1.23843	2.07293	1.15641	Gm14295
ENSMUSG00000078876	0	0	0	0	0.0249607	0	0	0	0	0	0	0.043956	0	0	0	0	0	0	0	0	0	0	0	0	0	0	0	Gm14408
ENSMUSG00000075101	0	0	0	0	0	0	0	0	0	0	0	0	0	0	0	0	0	0	0	0	0	0	0	0	0	0	0	Or4c117
ENSMUSG00000059361	0	0	0.0207709	0	0	0.0502643	0	0.0288486	0	0	0.0926757	0	0.063263	0	0.0364608	0	0	0	0	0	0	0.0312868	0	0	0	0	0	Nrsn2
ENSMUSG00000036067	0.0897332	0.106748	0.222095	0.0502123	0.10515	0.716608	0	0	0.249387	0.201164	0.192683	0.296273	0.169111	0.583834	0.129953	0.238381	0	0.424929	2.0813	2.00602	2.96644	0.557562	0.261942	0.101935	4.40139	6.22249	1.45905	Slc2a6
ENSMUSG00000051817	2.48725	2.66459	4.56006	2.9557	3.03995	4.27164	4.50471	3.0135	4.96651	5.35323	5.20959	5.73969	5.62833	0.952909	1.64612	2.55129	0	2.95513	2.83652	5.97887	2.80843	1.71719	2.31209	2.7723	1.22764	4.66391	1.01835	Sox12
ENSMUSG00000074527	0.0337367	0.0250837	0.0278334	0.0141586	0.0118599	0.0392905	0.0113648	0.0257718	0.0383568	0.0270111	0.0258723	0.00696179	0	0.0418099	0	0.0203689	0.036023	0.0380379	0.0267521	0.0440764	0.0787258	0.0244562	0.0416652	0.0191621	0.0176981	0.110743	0.0729091	Gm14296
ENSMUSG00000074682	2.13152	1.09496	3.57038	4.33724	4.49593	4.90036	3.00272	1.62829	5.72809	9.68101	6.36024	10.2366	2.27228	0.48029	1.73054	2.90144	0	7.03505	6.03104	8.60756	3.54208	5.09706	3.82902	3.30186	1.88059	8.03051	11.4464	Zcchc3
ENSMUSG00000087364	0	0	0	0	0	0	0.0562047	0	0	0	0.307084	0	0.104812	0	0.161086	0	0	0	0	0	2.01158	0	0.299717	0	0	0	0	Gm13398
ENSMUSG00000078875	0.0805233	0.0748376	0.0692012	0.0422425	0.106153	0.150717	0.0847679	0.0384454	0.0890075	0.080588	0.0463144	0.103853	0.0105385	0.0311852	0	0	0	0.0680921	0.269377	0.219171	0.64592	0.0521183	0.056504	0.0285853	0.0924048	0.433656	0.165734	Gm14419
ENSMUSG00000078872	0.127979	0.0407804	0.075418	0.076729	0.10712	0.0456268	0.123178	0.034916	0.127029	0.0731899	0.0701043	0.207502	0.0382841	0.0424835	0.0330968	0.0331153	0.0813407	0.0618411	0.135915	0.132701	0.639953	0.0757339	0.112897	0.116825	0.0119888	0.2063	0.0658521	Gm14401
ENSMUSG00000009214	0	0	0	0	0	0	0	0	0	0	0	0	0	0	0	0	0	0	0	0	0	0	0.240944	0	0	0	0	Mymk
ENSMUSG00000032680	0.0207163	0.0246446	0.00569711	0.00579614	0.0145654	0.00689333	0	0	0.0104681	0.0331728	0.0254194	0.0341996	0	0	0.0050003	0.0550339	0.00737341	0.00934301	0.07803	0.0180437	0.0563993	0.047198	0.00465179	0	0.0380369	0.0340014	0.0255831	6820408C15Rik
ENSMUSG00000078870	0.404429	0.493453	0.342216	0.311898	0.346322	0.250168	0.611329	0.554521	0.340603	0.456646	0.556684	0.631274	0.0760016	0.216869	0.156438	0.38192	0	0.438453	2.13285	1.48277	3.19625	0.622865	0.471531	0.441753	1.07441	4.11674	1.01382	Gm14410
ENSMUSG00000078869	0	0	0	0	0	0	0	0	0	0	0	0	0	0	0	0	0	0	0	0	0	0	0	0	0.196631	0.205064	0	Gm14409
ENSMUSG00000074681	0	0	0	0	0	0	0	0	0	0	0	0	0	0	0	0	0	0	0	0	0	0	0	0	0	0	0	Defb23
ENSMUSG00000078868	0.133841	0.0904657	0.0669218	0.0680851	0.114062	0.0404867	0	0.0232369	0.046112	0.0389668	0	0.0251081	0	0.0565462	0.0440525	0.132231	0	0.0274372	0.144725	0.105976	0.141965	0.063002	0.0136607	0.138219	0.0159573	0.274589	0.162779	Gm14412
ENSMUSG00000049560	0	0	0	0	0	0	0	0	0	0	0	0	0	0	0	0	0	0	0	0	0	0	0	0	0	0	0	Defb20
ENSMUSG00000026896	4.95654	5.00844	6.33507	5.24663	4.69905	4.69654	6.03875	4.57067	3.72408	10.4275	4.79666	4.9777	1.77679	4.13532	1.67776	4.32355	0	4.85931	5.96809	4.46442	6.00804	5.43849	4.54201	3.48557	5.02702	6.42093	4.82391	Ifih1
ENSMUSG00000078867	0.25527	0.284694	0.658131	0.312467	0.436228	0.247744	0.232896	0.365631	0.45684	0.30657	0.309959	0.30728	0.155906	0.346014	0.295236	0.321087	0.0189284	0.815476	0.558765	0.941844	3.64027	0.231311	0.358251	0.271857	0.878807	1.11289	0.492561	Gm14418
ENSMUSG00000027468	0	0	0	0	0	0	0	0	0	0	0	0	0	0	0	0	0	0	0	0	0.103482	0	0	0	0	0	0	Defb22
ENSMUSG00000074680	0	0	0	0	0	0	0	0	0	0	0	0	0	0	0	0	0	0	0	0	0	0	0	0	0	0	0	Defb26
ENSMUSG00000074679	0	0	0	0	0	0	0	0	0	0	0	0	0	0	0	0	0	0	0	0	0	0	0	0	0	0	0	Defb28
ENSMUSG00000078866	1.16454	1.54663	1.96798	1.08193	0.885439	1.56774	0.658817	1.00165	1.10054	0.825618	1.24076	1.17403	5.79852	6.12814	6.09374	0.579657	0.01582	1.80413	4.3088	4.65855	6.08497	1.20599	0.938184	1.21181	4.16212	10.7422	5.04073	Zfp970
ENSMUSG00000044249	0	0	0	0	0	0	0	0	0	0	0	0	0	0	0	0	0	0	0	0	0	0	0	0	0	0	0	Defb29
ENSMUSG00000094786	1.89742	2.36148	3.88515	1.37046	2.27175	2.02448	2.04954	1.96937	1.90193	2.27873	2.13522	2.06412	4.65339	8.91387	6.24745	1.51915	0.036703	3.2555	5.76487	4.2663	4.21112	2.66977	1.56299	2.07929	5.599	10.0492	2.22856	Gm14403
ENSMUSG00000036040	0.0362073	0	0	0	0	0	0	0	0	0	0	0	0.0463333	0.124644	0.165077	0.0145737	0	0.0635033	0	0.0408802	0	0	0	0	0.0369332	0.0412685	0.0869427	Adamtsl2
ENSMUSG00000090485	0	0	0	0	0	0	0	0	0	0	0	0	0	0	0	0	0	0	0	0	0	0	0	0	0	0	0	Gm17416
ENSMUSG00000078865	0	0	0	0	0	0	0	0	0	0	0	0	0	0	0	0	0	0	0.0262123	0	0.0257124	0	0	0	0	0	0	Gm14406
ENSMUSG00000056544	0	0	0	0	0	0	0	0	0	0	0	0	0	0	0	0	0	0	0	0	0	0	0	0	0	0	0	Defb21
ENSMUSG00000009216	0	0	0	0.00518823	0	0	0.0312336	0	0.00468511	0.0059387	0	0.0153063	0	0	0.00447585	0	0	0	0.0036761	0	0	0.00384071	0	0	0	0	0	Fam163b
ENSMUSG00000050645	0	0	0	0	0.0330153	0.0937507	0	0	0.0355922	0	0	0.0581401	0	0	0.0340025	0	0.0501399	0.0635333	0	0	0.164366	0	0	0	0	0	0	Defb19
ENSMUSG00000026893	2.4837	2.80266	1.91623	2.18974	1.8389	2.20564	2.62303	2.83684	2.14385	2.69191	2.84178	1.98584	0.785984	1.38562	1.16621	2.04442	0	2.71482	5.33933	3.58228	22.371	2.47699	1.73051	1.38917	3.92767	7.14365	2.83954	Gca
ENSMUSG00000075092	0	0	0	0	0	0	0	0	0	0	0	0.052434	0	0	0	0	0	0	0	0	0	0	0	0	0	0	0	Or4c124
ENSMUSG00000062124	0	0	0	0	0	0	0.0323071	0	0	0	0	0	0	0	0	0.0231613	0	0	0	0	0	0	0	0	0.0251555	0	0	Defb45
ENSMUSG00000044863	0.0708639	0.126452	0.038976	0.0793071	0.0166078	0.0235799	0.0238718	0.162401	0.0179041	0.0680841	0.0869517	0.116986	0	0	0.0171044	0.136912	0.0504442	0.239696	0.30906	0.678939	0.0275606	0.146772	0.0636492	0.181125	0.0185875	0.087231	0.0145853	Defb36
ENSMUSG00000075091	0	0	0	0	0	0	0	0	0	0	0	0	0	0	0	0	0	0	0	0	0	0	0	0	0	0	0	Or4c125
ENSMUSG00000074678	0	0	0	0	0	0	0	0	0	0	0	0	0	0	0	0	0	0	0.169122	1.98146	0	0	0	0	0	0	0	Defb25
ENSMUSG00000075090	0	0	0	0	0	0	0	0	0	0	0	0	0	0	0	0	0	0	0	0	0	0	0	0	0	0	0	Or4a15
ENSMUSG00000000359	0.0866348	0.0644141	0.0595627	0.0403987	0.0507598	0	0	0	0.182405	0.0924848	0	0	0.0453533	0.0671041	0.121981	0.331276	0	2.23036	5.92525	5.61742	0.701963	0.239249	0.389072	0.410064	4.20396	5.06561	3.84858	Rem1
ENSMUSG00000000889	0	0	0	0	0	0	0	0	0	0	0	0	0	0	0	0	0	0	0	0	0.0128891	0	0	0	0	0	0	Dbh
ENSMUSG00000026648	0.535923	0.677391	0.720534	0.287392	0.338422	0.619194	0.877602	0.568607	0.353553	0.643625	0.735222	0.718842	1.54306	0.447392	0.470711	0.280427	0	0.443116	1.02996	0.873057	3.80389	0.471748	0.371048	0.24521	0.464667	1.14837	0.465729	Dclre1c
ENSMUSG00000111517	0	0	0	0	0	0	0	0	0	0	0	0	0	0	0	0	0	0	0	0	0	0	0	0	0	0	0	Or4a39
ENSMUSG00000059742	0.0218354	0.0245328	0.0146786	0.0135761	0.0156365	0.0165497	0.0261535	0.014827	0.0193089	0.0217559	0.0226993	0.0155203	0.00304823	0.0135303	0.00644163	0.00966782	0	0.0317316	0.0228459	0.0186662	0.142482	0.0150751	0.0198848	0.00826822	0.0280006	0.222993	0.0446923	Kcnh7
ENSMUSG00000075088	0	0	0	0	0	0	0	0	0	0	0	0	0	0	0	0	0	0	0	0	0	0	0	0	0	0	0	Or4a2
ENSMUSG00000111174	0	0	0	0	0	0	0	0	0	0	0	0	0	0	0	0	0	0	0	0	0	0	0	0	0	0	0	Or4a68
ENSMUSG00000075086	0	0	0	0	0	0	0	0	0	0	0	0	0	0	0	0	0	0	0	0	0	0	0	0	0	0	0	Or4a69
ENSMUSG00000075085	0	0	0	0	0	0	0	0	0	0	0	0	0	0	0	0	0	0	0	0	0	0	0	0	0	0	0	Or4a70
ENSMUSG00000075324	0.0950628	0.128764	0.084123	0.105336	0.0915429	0.0955226	0.0776811	0.0719005	0.0487495	0.0497362	0.0447521	0.052441	0.242422	0.161845	0.153347	0.135248	0	0.185713	0.121282	0.195383	0.054909	0.142309	0.160624	0.189783	0.160471	0.123584	0.155946	Fign
ENSMUSG00000075084	0	0	0	0	0	0	0	0	0	0	0	0	0	0	0	0	0	0	0	0	0	0	0	0	0	0	0	Or4a71
ENSMUSG00000026646	0.136341	0.0552935	0.034086	0.0520178	0.116193	0.113418	0.156576	0.13019	0.180065	0.367177	0.104559	0.473177	0.110306	0.124806	0.0972301	0.0449004	0	0.0279498	0.0737141	0.386842	1.01232	0.0577611	0.0765376	0.0616003	0.235704	0.216146	0.146687	Suv39h2
ENSMUSG00000111456	0	0	0	0	0	0	0	0	0	0	0	0	0	0	0	0	0	0	0	0	0	0	0	0	0	0	0	Or4a72
ENSMUSG00000111715	0	0	0	0	0	0	0	0	0	0	0	0	0	0	0	0	0	0	0	0	0	0	0	0	0	0	0	Or4a73
ENSMUSG00000075081	0	0	0	0	0	0	0	0	0	0	0	0	0.0135948	0	0	0	0	0	0	0	0	0	0	0	0	0	0	Or4a74
ENSMUSG00000111239	0	0	0	0	0	0	0	0	0	0	0	0	0	0	0	0	0	0	0	0	0	0	0	0	0	0	0	Or4a75
ENSMUSG00000075079	0	0	0	0	0	0	0	0	0	0	0	0	0	0	0	0	0	0	0	0	0	0	0	0	0	0	0	Or4a76
ENSMUSG00000075078	0	0	0	0	0	0	0	0	0	0	0	0	0	0	0	0	0	0	0.0767037	0.0449337	0	0.0160277	0	0	0	0.0317523	0	Or4a77
ENSMUSG00000009614	12.1885	12.1747	7.65723	13.4462	12.078	6.09185	8.29551	1.8288	6.51536	7.6765	8.02021	8.32244	88.0151	189.09	79.0393	14.5284	10.0906	8.9959	9.87975	8.53669	3.72046	9.744	10.2182	6.09921	11.97	8.22124	13.3447	Sardh
ENSMUSG00000111567	0	0	0	0	0	0	0	0	0	0	0	0	0	0	0	0	0	0	0.136201	0.0854866	0	0	0	0	0.128721	0.322181	0	Or4a78
ENSMUSG00000109865	8.12512	9.3111	11.0698	7.15359	6.67351	8.06128	11.4087	12.5086	11.6391	14.1804	13.232	16.1719	4.15204	4.2649	5.69757	6.85288	71.9088	9.24507	16.4522	15.3297	40.0176	7.19462	7.54897	6.42853	8.45964	16.5064	8.38207	Hspa14
ENSMUSG00000110819	0	0	0	0	0	0	0	0	0	0	0	0	0	0	0	0	0	0	0	0	0	0	0	0	0	0	0	Or4a79
ENSMUSG00000075075	0	0	0	0.0218526	0.0366095	0	0	0	0	0	0	0	0	0	0	0	0	0	0	0	0	0	0	0	0	0	0	Or4a80
ENSMUSG00000026888	6.31289	7.47973	5.93249	6.15704	4.96889	5.03315	5.71054	4.30579	5.95444	6.84426	6.37551	7.38506	3.94204	4.80447	5.21456	5.31715	0	5.03517	5.22709	7.32175	1.20003	4.88126	5.79591	4.86084	5.07947	3.29436	4.93892	Grb14
ENSMUSG00000051396	0	0	0	0	0	0	0	0	0	0	0	0	0	0	0	0	0	0	0	0	0	0	0	0	0	0	0	Gm45902
ENSMUSG00000075074	0	0	0	0	0	0	0	0	0	0	0	0	0	0	0	0	0	0	0	0	0	0	0	0	0	0	0	Or4a81
ENSMUSG00000045148	0	0	0	0	0	0	0	0	0	0	0	0	0	0	0	0	0	0	0	0	0	0	0	0	0	0	0	Or4c12b
ENSMUSG00000039496	0.0803061	0.212297	0.134962	0.0124825	0.0941035	0.222682	0.135263	0.170407	0.191625	0.0857287	0.164229	0.18413	0.130792	0.0552908	0.0646116	0.14007	0	0.211271	0.203423	0.388587	0.728767	0.203291	0.0601084	0.177384	0.105321	0.219675	0.385669	Cdnf
ENSMUSG00000075073	0	0	0	0	0	0	0	0	0	0	0	0	0	0	0	0	0	0	0.0145333	0	0	0	0	0	0	0	0	Or4a47
ENSMUSG00000075072	0	0	0	0	0	0	0	0	0	0	0	0	0	0	0	0	0	0	0	0	0	0	0	0	0	0	0	Or4c58
ENSMUSG00000049057	0	0	0	0	0	0	0	0	0	0	0	0	0	0	0	0	0	0	0	0	0	0	0	0	0	0	0	Or4c10b
ENSMUSG00000049149	0	0	0	0	0	0	0	0	0	0	0	0	0	0	0	0	0	0	0	0	0	0	0	0	0	0	0	Or4c10
ENSMUSG00000068806	0	0	0	0	0	0	0	0	0	0	0	0	0	0	0	0	0	0	0	0	0	0	0	0	0	0	0	Or4c12
ENSMUSG00000026655	1.4866	1.59479	2.77372	1.42474	1.413	1.80023	1.67656	1.20247	1.62635	2.05701	1.57848	2.93533	2.87081	1.34497	2.08678	0.955983	0.39954	0.951627	2.73903	2.28054	12.7288	1.04013	1.26727	0.643188	1.46852	5.2883	1.377	Fam107b
ENSMUSG00000042894	0.0493006	0	0	0	0	0	0	0	0	0	0	0	0	0	0	0	0	0	0	0.0954229	0	0	0	0	0	0.0674304	0	Or4c35
ENSMUSG00000009621	1.79367	1.7556	1.83884	1.64251	1.17446	1.23261	1.80369	0.598497	1.46589	1.80031	1.77425	1.7866	1.38428	1.0884	1.23746	1.07423	5.90603	1.00059	1.6963	2.01467	3.10043	1.15159	1.43659	1.03252	1.26615	2.61178	1.14587	Vav2
ENSMUSG00000109946	15.875	10.357	17.946	9.48012	12.1321	13.989	24.9422	11.7436	29.725	29.339	39.651	34.9603	2.16798	1.45805	1.66598	6.36455	244.883	19.8799	32.0307	27.6903	53.2002	6.69298	13.1034	7.48434	14.4834	49.9482	27.3145	Brd3os
ENSMUSG00000034032	2.25076	2.94502	2.82457	2.77743	0.852283	1.717	2.26801	0.666354	1.92452	2.28995	2.09543	2.65695	2.41315	1.84233	2.20035	1.25211	18.051	1.60132	2.68399	3.26018	3.9086	1.68454	2.47184	1.84923	1.55971	4.67818	0.925498	Rpap1
ENSMUSG00000019188	41.1832	37.2077	80.9976	48.1457	53.9536	63.935	55.1495	59.8161	72.0202	67.7895	71.9661	87.9865	29.5017	27.135	28.0236	29.9134	124.1	47.5434	70.6415	67.7112	53.6719	36.6633	41.6309	35.888	43.3079	57.4288	39.1686	H13
ENSMUSG00000042814	0	0	0	0	0	0	0	0	0	0	0	0	0	0	0	0	0	0	0	0	0	0	0	0	0	0	0	Mcts2
ENSMUSG00000042745	251.535	117.402	807.777	112.602	188.761	602.967	528.809	342.733	718.909	705.274	732.545	1569.67	467.378	37.3754	132.825	32.7288	301.285	405.959	536.808	612.391	695.374	108.448	136.362	54.9609	184.601	1100.77	151.298	Id1
ENSMUSG00000009876	0.142496	0.0814983	0.165792	0.015334	0	0.0547102	0.461562	0.188402	0.166164	0.175521	0.336243	0.180954	0.080335	0.0339607	0.132286	0.0661797	0	0.111229	0.152108	0.270502	0.362362	0	0.147679	0	0.143756	2.4737	0.270727	Cox4i2
ENSMUSG00000007659	11.9768	12.6039	16.8693	9.5993	8.86349	12.4991	17.9534	9.20265	19.2638	19.4024	17.6042	32.1559	5.02077	4.33218	3.93233	6.22144	37.0662	15.2525	39.4823	41.9332	48.1181	10.8548	12.6795	5.25272	17.9282	34.4578	15.1793	Bcl2l1
ENSMUSG00000027525	0	0	0	0	0	0	0	0	0	0	0	0	0	0	0	0	0	0	0	0.00157511	0	0.000561834	0	0	0	0	0	Phactr3
ENSMUSG00000089859	0	0	0	0	0	0	0	0	0	0	0	0	0	0	0	0	0	0	0	0	0	0	0	0	0	0	0	Olfr1565
ENSMUSG00000027298	0.309836	0.452041	0.908336	0.564289	0.472675	0.778095	0.364324	0.0669869	0.664654	0.430609	0.511086	0.784129	0.0244829	0.0815052	0.0070552	0.289424	0	1.64123	2.80457	3.13144	1.68248	0.460106	0.525078	0.0996135	0.851028	1.7031	1.54012	Tyro3
ENSMUSG00000034903	1.25113	1.49118	1.32901	1.20543	1.13352	1.00602	1.54564	1.17135	1.19112	1.72191	1.23215	1.87412	4.59344	1.47408	2.06271	0.692078	0	0.879096	1.34797	1.2005	1.22951	0.951131	0.783334	0.962731	0.716513	1.28908	0.83727	Cobll1
ENSMUSG00000060445	0	0	0	0	0	0	0	0	0	0	0	0	0	0	0	0	0	0	0	0	0	0	0	0	0	0.0156642	0.0216076	Sycp2
ENSMUSG00000049999	0.364536	0	0	0.203985	0	1.09169	0	0	0.184203	0.116745	0	0.225673	0	0.225885	0.307958	0.352148	0	0	3.97465	7.88475	2.69375	1.32129	1.18691	0.103526	1.76892	14.3594	6.49003	Ppp1r3d
ENSMUSG00000070476	0.0240472	0.0178794	0.0495985	0	0	0.120025	0.0202519	0	0.136702	0.0385065	0	0.0992461	0.0125887	0.0186261	0	0	0	0.162679	0.488635	1.27415	1.28597	0.0871609	0.161992	0	0.299608	2.51611	0.420702	Fam217b
ENSMUSG00000039155	0	0	0	0	0	0	0	0	0	0	0	0	0	0	0	0	0	0	0.0186928	0.0517102	0	0.0086799	0	0	0.0439694	0.146164	0	Cdh26
ENSMUSG00000027469	0.233873	0.373951	0.335413	0.130165	0.0117873	0.0920462	0.995391	0.946117	0.892688	0.354363	0.381852	0.57602	0.0394943	0.167514	0.0273144	0.0910988	0.0134259	0.238172	4.09543	0.700905	12.1229	0.33595	0.101643	0.153549	0.870693	2.4971	0.908371	Tpx2
ENSMUSG00000026918	4.19909	4.10192	5.42307	4.20778	3.56509	4.69153	3.99031	2.8978	4.10749	4.38025	4.17205	5.91001	4.13737	3.99389	4.26898	3.76639	0.177517	5.12809	10.4406	9.03342	17.3571	4.28697	4.46896	3.30681	5.25297	12.1411	5.40115	Brd3
ENSMUSG00000027470	0	0	0	0	0	0	0	0	0.0256803	0.0162758	0	0	0.0212838	0.0157456	0	0	0	0	0	0	0.0197654	0.010526	0	0	0.0399907	0.0625589	0	Mylk2
ENSMUSG00000074676	0.272526	0	0	0	0.212899	0.453414	0	0	0.573791	0	0	0.187459	0.0951117	1.26653	0.219266	0.438775	0	3.48241	24.4018	19.2531	7.94937	1.22298	0.917925	2.32188	16.5602	41.7474	3.45899	Foxs1
ENSMUSG00000000305	0.000521264	0.00271296	0	0	0	0.00823888	0.000438993	0	0.00230474	0.000834693	0.000799504	0.00215132	0.00354746	0.00323001	0.00817814	0.000944156	0.00139147	0.0323247	0.0320343	0.00529684	0.00658877	0.00188936	0	0	0.0112799	0.0310135	0.000804653	Cdh4
ENSMUSG00000061171	0.0225154	0.0744022	0.0584787	0	0.0234523	0	0.0800609	0	0.0189621	0.0160238	0.0230224	0.0258122	0.0288122	0.0232528	0.00905757	0.00302087	0	0.0648753	0.0421552	0.0036316	0	0	0	0.00355237	0.0098429	0.0102651	0	Slc38a11
ENSMUSG00000042662	0	0	0	0	0	0	0	0	0.0843476	0.0178194	0	0.0229638	0	0	0	0	0	0	0	0.0646169	0.17312	0	0	0	0.131351	0.205476	0	Dusp15
ENSMUSG00000026917	7.47575	7.66236	13.259	8.84494	8.34239	8.35053	8.75414	4.26608	8.59241	10.7131	9.50956	14.1737	8.9936	6.1011	7.59686	6.76026	0.0297406	9.86089	15.9465	16.5289	32.563	7.59184	8.59969	6.0196	8.82539	16.4688	8.3698	Wdr5
ENSMUSG00000039117	0.496725	0.499751	0.949614	0.43398	0.460894	0.642091	0.718464	0.821679	0.599506	0.733305	0.95729	0.998351	0.583872	0.243147	0.510332	0.345613	0	0.801565	0.880388	0.924792	1.97497	0.458948	0.373176	0.537525	0.520675	1.08728	0.708814	Taf4
ENSMUSG00000057182	0.0247865	0.0496785	0.0148184	0.0286443	0.030308	0.0304806	0.00544552	0.00205812	0.00408419	0.00172567	0.00495875	0.00889542	0.00225665	0.0200335	0.0286131	0.0221224	0	0.104496	0.0299096	0.0140797	0	0.0379451	0.0108895	0.00153027	0.0240271	0.0154768	0.0155266	Scn3a
ENSMUSG00000039108	0.931931	1.0985	1.35957	0.651854	0.705835	1.02106	0.957127	1.06353	0.947569	1.20111	0.993591	1.36024	0.452168	0.264087	0.438908	0.452875	0	0.896979	1.53205	1.15486	1.50284	0.800327	0.599716	0.629383	0.775065	1.84201	0.491223	Lsm14b
ENSMUSG00000027566	178.15	188.142	246.636	199.595	208.205	244.669	147.268	220.199	186.546	173.71	181.488	205.609	103.169	133.65	204.92	178.811	818.597	330.399	412.541	388.187	560.979	247.968	257.383	218.616	285.241	369.041	225.078	Psma7
ENSMUSG00000015846	13.2903	13.0716	14.2582	15.2628	13.9478	12.2341	17.1826	7.36603	13.2941	15.4405	16.734	11.2571	15.8001	11.2527	12.5209	10.9189	14.1297	9.16313	6.46599	8.40654	4.09819	9.97861	10.4149	10.0741	8.6961	6.63942	9.99544	Rxra
ENSMUSG00000039086	0.726786	0.665076	1.01118	0.956562	0.584568	0.543776	0.622942	0.632401	1.26582	1.28086	0.626623	1.52639	1.03561	0.832753	1.10549	0.550453	0	1.49343	1.25323	0.836538	1.40495	1.23364	0.685624	0.946525	0.76705	2.12633	0.575338	Ss18l1
ENSMUSG00000039069	9.48708	9.19302	10.9386	10.1061	9.78666	8.4613	8.30408	7.35123	9.27346	8.6791	9.06461	8.80974	8.81755	9.72149	10.6424	10.3478	33.4899	14.2125	13.7278	16.1651	18.6907	11.7736	11.7341	6.94551	9.88237	14.3426	9.89925	Mtg2
ENSMUSG00000074673	0.0181238	0.00770015	0.0106803	0.010866	0	0.0129229	0.0261657	0	0	0.00414591	0.00794225	0.0106856	0.0108432	0.00802172	0.00624934	0	0.00460762	0.0204344	0.00256635	0.078928	0.347403	0.00804379	0	0	0.0339559	0.0531184	0	Ttll9
ENSMUSG00000026657	0.0147787	0.0243522	0.0318548	0.0229095	0.0180199	0.0425307	0.0137917	0.0164005	0.0196787	0.0163096	0.0113337	0.0560483	0.0123368	0.0266067	0.0233792	0.0171222	0.0710822	0.0648503	0.151833	0.103499	0.438851	0.027714	0.0338579	0.0334632	0.0995299	0.186428	0.109956	Frmd4a
ENSMUSG00000051329	1.68827	1.98923	2.75635	1.67974	1.96653	1.8938	2.7588	2.60093	2.49669	2.85181	2.84592	4.05758	0.911234	0.736543	1.02118	1.17501	13.6636	1.2357	5.14811	4.91326	6.58959	1.8047	1.91811	1.00126	2.05562	4.66646	1.57984	Nup160
ENSMUSG00000027472	32.6789	26.5996	34.6651	33.2291	36.5005	31.5791	34.1177	46.9288	47.5184	37.5107	43.6963	58.1505	19.8156	19.386	27.9191	31.388	249.512	69.09	101.707	93.5808	211.153	39.1616	44.8499	38.5659	56.3795	80.6848	66.0978	Pdrg1
ENSMUSG00000042631	0	0	0	0	0	0	0	0	0	0	0	0	0	0	0	0	0	0	0	0	0	0	0	0	0	0	0	Xkr7
ENSMUSG00000075318	0.00405973	0.00362216	0.00334935	0	0.000951448	0.00135087	0	0	0.00410284	0.00130016	0.00622674	0.00167551	0	0.00377342	0.0029397	0.00294133	0	0	0.0346068	0.0388958	0.041052	0.00252254	0.00546961	0	0.0266215	0.00999478	0	Scn2a
ENSMUSG00000033943	1.15384	1.37801	2.05733	1.35855	0.952821	1.65954	1.49433	1.17566	1.25176	1.21506	1.43396	1.57942	1.29251	0.701207	0.792599	0.924219	0.0175754	2.05071	2.878	3.08471	7.56672	1.31764	1.1624	0.934906	1.55858	3.1912	1.58041	Mga
ENSMUSG00000026837	0.111245	0.0462723	0.0759474	0	0.0255246	0.0905999	0.0248958	0	0.0363615	0.0112113	0.00357954	0.0401329	0.00814497	0.0325382	0.0234713	0.0450899	6.49156	0.332427	2.6811	3.8983	0.798749	0.102314	0.131886	0.0916857	0.975361	4.75613	3.32079	Col5a1
ENSMUSG00000027474	0	0	0.0103769	0	0	0	0	0	0	0	0	0	0.00790136	1.11062	0.091077	0.0364511	0	0	0.022441	0	0.161429	0	0	0	0	0	0	Ccm2l
ENSMUSG00000039449	7.36214	8.03106	13.4794	7.95993	6.99728	9.6645	9.00994	6.00844	8.16913	8.86388	9.63884	10.3026	6.3889	5.14386	6.09708	5.87081	0	6.65223	10.2431	9.49657	16.5434	6.26184	6.94002	6.65054	7.7534	10.2836	5.65173	Prpf18
ENSMUSG00000008200	1.90072	2.7221	3.00397	1.43463	1.28	1.78401	2.9764	2.21369	1.63732	2.71196	2.03916	2.66079	3.14072	1.11258	1.9109	1.21817	0.0178342	3.37464	3.80444	4.02481	16.0254	1.90264	1.81147	1.26174	2.9002	6.96981	3.14548	Fnbp4
ENSMUSG00000026835	0	0	0	0	0	0	0	0	0	0	0	0	0	0.0216845	0	0	0	0	0	0	0	0	0	0	0	0	0	Fcnb
ENSMUSG00000044647	0	0	0	0	0	0.00106654	0	0	0	0	0	0.00264569	0	0	0	0	0	0	0	0	0.00124659	0	0.00287891	0	0	0.00131518	0.0171524	Csrnp3
ENSMUSG00000048186	0.20058	0.224751	0.223362	0.296407	0.238353	0.345465	0.349742	0.221206	0.330118	0.427495	0.24915	0.42557	0.590092	0.3895	0.49437	0.260968	0	0.525567	0.337429	0.303475	0.73066	0.481266	0.309252	0.270779	0.396441	0.330369	0.622163	Bend7
ENSMUSG00000026994	0.087426	0.0545181	0.0969462	0.0197263	0.0727041	0.408211	0.0950033	0.177736	0.0641281	0.149026	0.0648833	0.756555	0.00295274	0.0174753	0	0.14984	46.8058	2.8586	5.48458	1.72764	60.5948	1.1507	0.383126	0.464534	3.08468	16.0849	3.93549	Galnt3
ENSMUSG00000033902	0.317816	0.359306	0.529795	0.33193	0.140295	0.423736	0.432648	0.24112	0.35199	0.508915	0.387297	0.664818	0.364661	0.212447	0.228558	0.202399	0	0.282251	0.524318	0.995394	1.46888	0.238956	0.388596	0.170007	0.319746	0.928925	0.535403	Mapkbp1
ENSMUSG00000098789	0	0	0	0	0	0	0	0	0	0	0	0	0	0	0	0	0	0	0.0230921	0	0	0	0	0	0	0	0	Jmjd7
ENSMUSG00000026662	7.99327	8.29468	9.48297	8.02739	8.37988	8.54237	11.8375	8.96624	10.2014	11.5169	11.2393	12.0955	6.79494	5.02684	7.0045	5.50058	20.738	9.54958	13.1996	10.9893	17.0455	8.4309	7.13889	6.63167	8.77002	11.9074	7.90466	Sephs1
ENSMUSG00000003283	0.0083139	0	0	0	0	0.129101	0	0	0	0	0	0	0.0696373	0.669723	0.11037	0	0	0	0.115372	0.00402296	0.943095	0	0	0.0196759	0.00726907	0.886958	0	Hck
ENSMUSG00000026664	144.946	186.538	174.881	160.637	163.294	148.496	124.323	91.4409	123.124	120.805	123.663	105.4	655.693	605.475	681.916	146.508	0	113.052	63.7784	86.0817	37.3376	120.017	151.253	131.251	106.097	64.7649	104.343	Phyh
ENSMUSG00000026833	0.0220866	0.0375352	0.0173541	0	0.00739465	0.0944908	0	0.00602577	0.0199295	0.0101048	0.0629124	0.0651101	0.0132141	0.11242	0.178971	0.02667	0.00561508	0.4269	0.775617	1.41989	0.552212	0.120898	0.0531373	0.0448034	0.873127	1.22345	1.0488	Olfm1
ENSMUSG00000033852	0	0	0	0.0107203	0	0.0254993	0	0	0	0	0.0117537	0	0.0160468	0	0	0	0	0.0432011	0	0.0222486	0.029804	0	0.00860377	0.0326447	0.0100502	0	0	Gm28042
ENSMUSG00000035829	0.150423	0.203348	0.545295	0.286952	0.432656	0.864553	0.345496	0.235042	0.2764	0.197076	0.167793	1.15697	0	0.021184	0.247552	0.0660505	11.2675	0.0925096	3.2531	1.58808	9.01477	0.665592	0.337771	0.0582537	0.878784	4.85358	1.37914	Ppp1r26
ENSMUSG00000026831	0.247425	0.286166	0.378019	0.961475	0.38658	1.23496	0.972412	3.46519	2.04904	1.76088	1.34932	4.25481	0.0287838	0	0.132713	0.531149	93.2992	2.51073	2.47975	4.70917	18.2836	2.30608	1.63589	0.858825	3.49734	2.4817	2.0653	Pierce1
ENSMUSG00000026668	0.0247417	0	0	0	0	0	0	0	0.0156277	0	0.0189741	0	0.0388568	0	0.0597189	0	0	0	0.0735724	0.0359162	0	0	0	0	0	0	0.0254618	Ucma
ENSMUSG00000035772	95.0303	103.026	121.621	109.874	113.734	105.022	101.167	59.4727	97.2862	122.582	118.529	132.155	73.2207	88.8973	84.7689	101.354	0	98.6917	137.538	120.013	161.14	97.2637	104.375	82.1921	106.468	120.48	86.6938	Mrps2
ENSMUSG00000034848	0.612842	0.847618	0.767922	0.467841	0.45173	0.602997	1.19872	1.09803	1.22163	1.2847	1.26087	1.87316	0.155237	0.229686	0.127245	0.447593	0	0.622249	2.32368	2.02558	6.36236	0.592003	0.530842	0.446807	1.02844	2.51462	0.510307	Ttc21b
ENSMUSG00000098488	0	0	0	0	0	0	0	0	0	0	0	0	0	0	0	0	0	0	0	0	0	0	0	0	0	0	0	Pla2g4b
ENSMUSG00000026829	0.01397	0.0207737	0	0.019543	0	0.0464849	0	0	0	0	0	0	0	0.0432825	0	0.0506071	0	0.441029	0.0553886	0.588105	0.325994	0.0144672	0.0156846	0	0.164893	0.229287	0.115013	Gbgt1
ENSMUSG00000074899	0.00539057	0	0.0148244	0	0.00315836	0	0.00907956	0	0.0136195	0	0	0.0111238	0.00282197	0	0	0.0195277	0	0	0.0374023	0	0	0	0	0.015309	0.00353484	0.00552967	0	Sptbn5
ENSMUSG00000038963	0.10232	0.0855856	0.140693	0	0.0824309	0.223432	0.032314	0.061065	0.0888648	0.143363	0.225596	0.0923754	0.00669556	0.0198133	0	0.0463326	46.3419	0	2.71299	1.25324	5.49662	0	0.531312	0.217938	2.93544	4.73633	2.13228	Slco4a1
ENSMUSG00000027293	1.33233	1.68348	1.77442	1.29603	1.37781	1.31122	1.55737	1.11928	1.41177	2.0868	1.75875	3.30522	0.0876605	0.504707	0.162549	1.2176	3.25206	1.60685	4.95591	4.14028	8.54063	2.12617	1.65525	1.03639	2.41571	4.14119	2.02294	Ehd4
ENSMUSG00000027568	0	0	0	0	0	0	0	0	0	0	0	0	0	0	0	0	0	0	0	0	0	0	0	0	0	0.0162871	0	Ntsr1
ENSMUSG00000026669	0.490247	0.821096	0.667009	0.324863	0.423299	0.377773	0.677978	0.443493	0.554125	0.272693	0.340348	0.457908	51.8584	11.7915	68.2895	0.218099	0.0367348	0.465474	1.61638	0.456965	5.92075	0.534417	0.336045	0.615533	0.42638	0.741112	0.191185	Mcm10
ENSMUSG00000027569	3.76261	2.62049	13.098	7.66227	6.44618	11.9258	7.17985	7.32219	14.2897	18.8377	11.7247	21.9172	5.43546	4.02111	4.94327	3.99708	0.0423798	11.4382	7.36466	11.9265	39.0386	11.221	8.18149	5.5119	7.96412	9.6737	13.1113	Mrgbp
ENSMUSG00000049401	39.8004	40.5665	45.7091	41.7016	36.2015	28.2244	47.9577	20.2877	41.7658	71.2245	60.4908	52.1192	37.3772	31.5136	32.0293	29.7129	0	48.4597	41.098	43.7976	72.3373	30.9267	36.4704	32.2983	38.6448	65.2348	45.7742	Ogfr
ENSMUSG00000026672	14.1426	16.1716	19.5559	13.402	15.5469	14.3323	12.7723	11.621	13.1733	18.8419	13.9702	14.6855	15.5053	10.7524	12.2373	10.1968	16.6975	12.9669	10.2655	11.3662	20.6624	12.1713	11.791	12.357	11.0064	12.5966	12.081	Optn
ENSMUSG00000050211	0.00754485	0.00673163	0.00622463	0.00211095	0.00884113	0.00753163	0.00254162	0	0.00571872	0.00483259	0.00231443	0.0124554	0.00157989	0.00701275	0.0036422	0.00728846	0.00537077	0.0153122	0.00747852	0.0109525	0.0117374	0.00937606	0.0169418	0.0021427	0.003958	0.0123833	0.00465867	Pla2g4e
ENSMUSG00000026676	0.0306999	0.0285322	0.0228655	0.0357893	0.0614564	0.104282	0.0280091	0.11726	0.093724	0.0819323	0.0255054	0.409144	0.0227678	0.0495396	0.0262439	0.0293477	2.79772	0.465846	0.478005	0.284105	1.02235	0.298055	0.149361	0.112616	0.395916	0.51962	1.41512	Ccdc3
ENSMUSG00000070719	0	0	0	0	0	0	0	0	0	0	0	0	0	0	0	0	0	0	0	0	0	0	0	0	0	0	0	Pla2g4d
ENSMUSG00000039145	2.73284	7.68303	3.52321	3.43964	3.84801	4.17028	10.5462	3.1427	4.32415	19.5976	4.42236	16.9176	9.89188	6.6504	4.67991	2.51817	1.42046	0.31444	3.87342	4.30421	1.90693	9.41884	2.37852	2.80178	3.54736	4.93764	0.832478	Camk1d
ENSMUSG00000046971	0	0.0373909	0.0230499	0.0234505	0	0.0418345	0.0282349	0	0.0211764	0	0.0385665	0.0691838	0	0	0	0.0607257	0	0	0	0.0608356	0.0325979	0.0086799	0	0	0	0.0687829	0	Pla2g4f
ENSMUSG00000040812	0.0783043	0.113016	0.0348347	0.0418839	0.0593727	0.0689709	0.0543081	0.109959	0.058188	0.0737575	0.052986	0.0617829	0.0626941	0.0677871	0.0806043	0.0500581	0.0942671	0.0804976	0.139252	0.220654	0.120922	0.100172	0.118944	0.0686763	0.163104	0.0755999	0.0782133	Agbl2
ENSMUSG00000027570	0.0390472	0.0435481	0	0.0204841	0.011439	0.0812057	0.156201	0.0279643	0.110986	0.0937886	0.0299449	0.0503603	0.0051103	0.0151223	0.0353431	0.0235752	0.0260584	0.00550318	0.0919218	0.382609	0.531522	0	0.00547996	0.00693076	0.0896175	0.0500685	0.150689	Col9a3
ENSMUSG00000039128	9.80685	9.16967	10.4105	9.6155	10.8718	10.0724	8.56858	11.7676	10.2978	9.04952	9.88886	10.1403	7.32643	6.26686	8.44216	9.45041	35.6381	15.5181	17.9608	15.1435	33.4292	11.0457	11.3391	10.0527	11.962	16.4167	11.8269	Cdc123
ENSMUSG00000038932	0	0	0.0078908	0	0	0	0	0.0109595	0	0.0183784	0	0.0236841	0	0	0	0	0	0.0323514	0.0455055	0.016661	0	0.00594289	0	0.0651898	0	0.0353203	0.112208	Tcfl5
ENSMUSG00000025817	9.35399	10.1341	13.9222	9.76306	9.35666	12.6949	10.5085	9.19858	11.0218	10.0471	9.82064	12.9293	4.02694	4.46179	4.46528	7.68884	68.7545	9.12771	18.605	19.9403	25.6175	9.46207	9.19864	6.74504	11.4657	14.2635	9.74937	Nudt5
ENSMUSG00000056718	0	0	0	0	0	0	0	0	0	0	0	0	0	0	0	0	0	0	0	0	0	0	0	0	0	0	0	Gm13199
ENSMUSG00000026821	1.03425	1.01053	2.34425	0.950666	1.00588	1.38353	1.75207	0.813983	1.92404	3.06886	1.88346	3.44432	0.0998605	0.106197	0.0827329	0.831388	0	1.69708	3.20252	3.83347	7.47687	0.784006	0.522035	0.812604	1.49322	5.00201	2.05509	Ralgds
ENSMUSG00000025816	2.62585	3.18752	3.48335	2.20131	1.91242	1.79937	3.83203	4.29839	3.70489	3.96292	3.01127	5.07681	1.55571	0.777331	0.964227	2.05895	27.2924	3.47147	5.5001	7.32661	10.1462	2.33589	2.96455	1.59799	2.67069	5.86698	2.53182	Sec61a2
ENSMUSG00000027282	65.7755	70.7356	73.5393	61.6714	59.5823	63.9708	71.1613	63.7571	77.5662	80.886	82.9682	80.0564	62.2379	65.1671	65.0493	53.2624	43.0546	73.8678	90.0847	82.9934	111.578	55.2538	56.1687	61.9883	61.9644	84.4653	58.8359	Mtch2
ENSMUSG00000026818	0	0	0	0	0.0183408	0	0	0	0.0197724	0	0	0	0	0.0727395	0	0	0	0.0176472	0.0155141	0	0	0	0	0.0222251	0.164216	0	0	Cel
ENSMUSG00000025815	0.653157	0.364223	0.729714	0.860183	0.179385	0.577302	0.795022	0.175413	0.702637	0.714965	0.281756	0.621266	14.7884	6.75075	9.80094	0.760973	0	0.256025	0.558901	0.570374	0.262958	0.536367	0.635929	0.228244	0.532034	0.539149	0.210052	Dhtkd1
ENSMUSG00000043241	0.886117	0.826284	1.02703	0.919818	0.775787	1.00544	1.06745	1.28164	0.807746	0.976759	1.11957	1.32647	0.545047	0.399716	0.643286	0.736569	5.7761	0.731136	1.48407	1.62147	3.66638	0.821554	0.800475	0.862948	0.95286	1.62294	0.966646	Upf2
ENSMUSG00000026816	6.28212	6.01116	9.63336	5.59774	6.67332	6.90731	6.9583	4.53816	7.03891	7.8617	9.37355	8.01768	3.52462	4.72838	4.16987	4.63393	0	5.56635	14.2271	11.3101	17.8198	5.48743	6.34785	2.7634	6.19711	19.7109	6.74605	Gtf3c5
ENSMUSG00000045319	2.082	2.4442	3.11896	2.73884	2.8506	2.24243	1.80877	0.620837	1.23201	1.87165	1.49022	1.96727	4.32529	5.50561	4.80932	2.34645	30.6878	5.63386	7.0926	1.92475	19.6965	3.52541	3.0716	4.28417	5.46583	22.9459	6.10828	Proser2
ENSMUSG00000064329	0	0	0.00192585	0.000979662	0	0	0.00117953	0.0013374	0	0.00224274	0	0	0	0	0	0	0	0.000789576	0	0	0.0027236	0	0	0	0	0	0	Scn1a
ENSMUSG00000039063	12.0359	15.3749	14.4835	15.9694	17.4494	14.1133	8.61359	5.87839	9.89556	9.71797	9.99971	11.3932	8.04919	21.6938	6.5403	13.9307	7.3928	19.8064	10.6472	13.5666	11.4999	15.9179	13.6329	13.5528	14.3991	9.80559	12.5109	Echdc3
ENSMUSG00000026815	0.00950243	0	0	0	0	0	0	0	0	0	0	0	0	0	0	0	0	0	0	0	0	0	0	0	0	0.253438	0	Gfi1b
ENSMUSG00000118578	0	0.649495	0.600578	0	0.170606	0	0	0.278047	0.367844	0.233134	0.669916	0	0	0.45108	0	0.527415	0	0	0	0	0	0	0.653844	0	0	0	0	1700014B07Rik
ENSMUSG00000038914	2.40541	2.71586	2.21864	2.40449	1.89342	1.89247	2.37078	0.979075	1.91399	1.98268	2.09918	2.57868	2.32436	1.41109	1.84232	2.11694	0.00407297	3.70556	4.26944	5.04999	9.03028	2.45784	2.48993	2.5284	2.66241	5.38572	2.94648	Dido1
ENSMUSG00000027573	9.77131	10.8308	12.6567	11.8326	12.8591	10.1635	9.49781	7.3905	9.32335	11.7516	10.811	12.5203	15.4399	11.3902	13.744	11.6822	0	8.67967	10.7677	12.1782	11.4224	13.1105	13.4378	13.3059	12.96	19.0828	12.3883	Gid8
ENSMUSG00000023393	13.0585	10.5625	10.2096	10.7982	7.17541	7.84744	12.2116	3.80898	14.1802	10.4888	10.0788	13.8634	3.59757	5.6373	2.71106	9.66723	0	11.5278	11.4523	13.9887	2.8442	8.80534	12.147	9.51979	10.674	6.13061	10.8531	Slc17a9
ENSMUSG00000045493	0	0	0	0	0	0.235883	0	0	0	0	0	0	0	0	0	0	0	0	0	0	0	0	0	0	0	0	0	Bhlhe23
ENSMUSG00000039046	1.51028	1.44999	2.27655	1.52164	1.25542	1.4029	1.95368	0.963273	1.64889	2.0084	1.8189	2.24655	0.926186	0.685931	0.967685	0.881049	1.7233	1.23073	2.43967	2.17563	3.23641	1.20916	1.47951	0.895278	1.23969	3.02742	1.36702	Usp6nl
ENSMUSG00000027291	5.00703	6.20465	9.39853	5.11482	5.22425	6.30994	7.00607	4.29125	7.20717	9.16679	8.2076	10.1447	2.52259	2.62575	2.97434	4.06602	0	5.74059	8.47446	9.79968	14.9335	4.26723	3.77324	4.67536	4.94842	9.79948	4.58135	Vps39
ENSMUSG00000038848	4.67091	5.44976	8.11229	5.96128	7.27545	6.70715	6.45127	8.59103	6.21836	8.38852	8.54187	9.876	4.69483	4.00754	4.38826	4.59028	20.845	8.37767	9.68708	11.7042	15.581	5.23158	5.45397	5.3979	6.57823	10.1579	4.88821	Ythdf1
ENSMUSG00000038840	0	0	0	0	0	0	0	0	0	0	0	0	0	0	0	0	0	0	0	0	0	0	0	0	0	0	0	Birc7
ENSMUSG00000027574	0.0776907	0.0977546	0.115044	0.00836031	0.0420179	0.208801	0.10066	0.216851	0.377479	0.105266	0.119161	0.715273	0	0.0277737	0.0216372	0.0577312	0	0.377336	0.426505	1.06707	0.592692	0.0371335	0	0.00848607	0.164593	0.588521	0.547364	Nkain4
ENSMUSG00000075316	0	0	0	0.00215136	0	0	0	0	0	0	0	0	0	0	0	0	0	0	0	0	0.00149527	0	0	0	0	0	0	Scn9a
ENSMUSG00000034810	0.0309779	0.0317689	0.00293762	0.0866719	0.0500693	0.0177722	0.00179922	0.00408006	0.00539772	0.006842	0.00819194	0.028656	0	0.00330956	0.00128916	0.00902915	0	0.0192703	0.113293	0.179876	0.00830897	0.0320805	0.00839517	0.0182019	0.0728487	0.219153	0.0505675	Scn7a
ENSMUSG00000026812	0.655803	0.769519	0.885354	0.440364	0.273857	0.484047	0.871627	0.692257	0.506113	0.599529	0.468181	0.777529	1.13606	0.557834	0.615897	0.437703	0.00424392	0.868476	1.17952	1.39857	1.7854	0.572951	0.575649	0.579053	0.806911	1.53626	0.82214	Tsc1
ENSMUSG00000033808	0.319686	0.457237	0.322133	0.201419	0.200174	0.263908	0.550791	0.321576	0.339111	0.246185	0.269493	0.417973	1.30052	0.113412	1.18983	0.223955	0	0.643846	1.23364	1.97673	1.81279	0.313374	0.304125	0.214845	0.940945	1.84745	0.826243	Tmem87a
ENSMUSG00000026809	0.0934314	0.115779	0.428237	0.021784	0.0912366	0.284985	0.15737	0.356866	0.295073	0.349091	0.31049	1.02828	0.0326076	0.0241228	0	0.131624	0	0.807633	1.00328	1.71798	1.99857	0.0322523	0.104899	0.0884469	0.245069	0.734791	1.08971	Spaca9
ENSMUSG00000026807	0.034779	0.0485829	0.0420256	0.0117948	0.0135848	0.0455894	0.0390531	0.052331	0.053255	0.0540036	0.0258634	0.106566	0	0.00326528	0	0.0063631	0	0.00356483	0.0344733	0.0474271	0.0758296	0.00109142	0.0153824	0.00448958	0.0387014	0.0389198	0.057483	Ak8
ENSMUSG00000035666	4.18035	3.94156	5.87504	6.21699	5.07629	6.04453	4.90881	4.4325	5.74738	7.27465	6.3814	8.83053	3.25846	4.47388	4.18565	3.91727	2.87485	7.15176	9.85577	8.56659	14.2068	6.56882	5.6188	4.29751	5.49114	9.34752	6.41233	Gtf3c4
ENSMUSG00000027022	0.000337585	0.000501998	0.00046419	0.00188903	0.000395586	0	0.00170582	0	0	0	0	0	0	0.00156888	0.000407415	0.000407641	0.00120154	0.000380625	0.0190732	0.017642	0.0072212	0.0041952	0.00113706	0.00191745	0.00132822	0	0.00104223	Xirp2
ENSMUSG00000096240	0	0	0	0	0	0	0	0	0	0	0	0	0	0	0	0	0	0	0	0	0	0	0	0	0	0	0	Gm21830
ENSMUSG00000026806	0.687158	0.717449	0.987582	0.935721	0.687434	0.939537	0.818804	0.376942	0.715694	0.635035	0.888568	1.47079	0.610388	0.484118	0.831502	0.591423	0.162616	1.06736	2.10675	1.71646	3.67826	0.828956	0.913075	0.53718	0.999469	2.08092	0.88959	Ddx31
ENSMUSG00000034780	0.677153	0.545136	0.145577	0.867402	1.16192	0.186819	0.648092	0.153584	0.068899	0.0934991	0.171898	0.0375157	0.598355	0.276993	0.433649	0.634306	0.0144639	0.628682	0.224511	0.127919	0.25787	0.483303	0.492515	0.480163	0.576718	0.152704	1.14126	B3galt1
ENSMUSG00000026805	0.0132474	0.098496	0.0364311	0.0370644	0	0.0440805	0	0	0	0.0424257	0	0	0.16644	0.0205219	0.0319752	0.0799825	0	0.104554	0	0.0384611	0	0.0411566	0.0743666	0	0.0173738	0	0.149962	Barhl1
ENSMUSG00000079502	0.0966747	0.0594383	0.0613526	0.0533163	0.0501066	0.0463968	0.0438397	0.0301794	0.0751548	0.0401895	0.0427724	0.0613829	1.9942	0.0403203	1.77364	0.0651032	4.41524	0.0356347	0.770284	0.398073	0.150034	0.0981903	0.100191	0.0409187	0.345009	2.88354	0.159755	Cfap77
ENSMUSG00000062646	0.719034	0.885402	0.611913	0.812774	0.828087	0.627281	0.52747	0.275426	0.361773	0.458573	0.4266	0.471917	1.74294	0.861737	1.97672	0.69659	0.00366649	0.613257	0.729051	1.11556	1.93911	0.787298	0.763337	0.664096	0.780885	1.48786	0.998631	Ganc
ENSMUSG00000026803	3.3561	3.20641	4.15447	3.08943	2.76615	2.5821	3.20717	2.79789	3.43787	3.50151	4.17403	4.40472	1.74782	1.60281	1.69988	2.32025	0	3.78399	6.62304	7.20686	15.8086	2.72822	3.91445	2.63589	3.52348	7.26001	2.8364	Ttf1
ENSMUSG00000027030	0.0427571	0.0304377	0.0788066	0.0241802	0.0149244	0.0431362	0.069719	0.046909	0.0362008	0.0961442	0.0223251	0.0938638	0.00761986	0.0147974	0.00768532	0.00988662	0.00080948	0.0559012	0.205594	0.0904612	0.497991	0.0466341	0.0102138	0.0226063	0.0823235	0.214636	0.0748963	Stk39
ENSMUSG00000118623	0	0.0108971	0.0134351	0	0	0	0.00822868	0.00933003	0	0	0	0	0.00255751	0	0	0	0	0	0.00484246	0	0.0380009	0	0.0191976	0.00346858	0.022425	0.0250573	0	Gm52968
ENSMUSG00000053896	0	0	0	0	0	0	0	0	0	0	0	0	0	0	0	0	0	0.00394343	0.0277342	0	0	0	0	0	0	0	0	4933409G03Rik
ENSMUSG00000043535	1.46694	1.61325	2.27835	1.63486	1.8315	1.82876	1.86172	1.41637	1.93316	1.71104	2.11522	2.61817	1.07384	1.08876	1.12436	1.21134	0.225427	2.66754	3.76675	4.30345	9.01082	1.553	1.78233	1.56082	1.91316	4.17486	2.08153	Setx
ENSMUSG00000027575	24.1581	23.2856	25.6306	22.9187	14.5192	16.0565	23.8847	9.14111	22.9477	26.1965	23.8029	29.7441	15.4744	11.3936	14.0235	17.5367	69.3221	25.4041	34.0749	40.6955	51.7154	16.7485	22.5968	17.1078	21.3739	39.4716	25.3578	Arfgap1
ENSMUSG00000079324	0	0	0	0	0	0	0	0	0	0.00207327	0	0.00534361	0.00135561	0	0.00468772	0	0	0	0	0	0	0	0	0.00183852	0	0	0	4932414N04Rik
ENSMUSG00000027035	0.599139	0.84891	0.582901	0.689896	0.565746	0.687269	1.02581	0.876157	0.552186	0.527968	0.646586	0.888392	0.595737	0.186796	0.155187	0.548862	0	1.4408	1.28252	1.89332	1.79069	1.15313	1.04021	1.08151	1.70928	1.99841	1.52157	Cers6
ENSMUSG00000034738	2.84103	3.58287	3.69236	3.00648	3.59506	3.51267	3.68356	4.20207	3.55245	2.51868	3.28946	3.53962	1.33238	2.44697	1.75596	3.61059	0	3.48669	4.94849	5.10919	6.42457	3.40524	4.77335	2.40093	4.19573	3.98924	3.61057	Nostrin
ENSMUSG00000035513	0.00407403	0.00605818	0	0.0170979	0.00716098	0.0271126	0	0	0.0180131	0	0	0.0588491	0.00426551	0.0284003	0.00245837	0.0295168	0	0.179144	0.173643	0.209949	0.13072	0.0358617	0.0274443	0	0.165634	0.288361	0.167704	Ntng2
ENSMUSG00000002102	72.3081	74.3856	66.5046	82.298	81.8185	72.4218	63.5814	70.7665	67.5988	63.933	77.4781	76.2862	62.5928	69.4623	84.8116	85.0915	51.2836	125.251	171.24	145.596	232.004	104.136	111.871	88.4748	109.994	143.881	110.662	Psmc3
ENSMUSG00000026799	0.390121	0.397029	0.433375	0.32015	0.302674	0.318408	0.444075	0.288816	0.401533	0.393247	0.409512	0.444636	0.336994	0.26952	0.376331	0.290081	0.00476339	0.485882	0.754811	0.739225	1.20106	0.357577	0.374895	0.325916	0.447575	0.793511	0.331235	Med27
ENSMUSG00000016356	0.15715	0.127971	0.792318	0.214609	0.206073	0.529142	0.371833	0.164353	0.288332	0.365482	0.430418	0.339733	0.27031	0.115927	0.189657	0.140063	0	0.227811	0.229945	0.955962	0.472948	0.151119	0.13443	0.0743833	0.255173	0.621793	0.361955	Col20a1
ENSMUSG00000005233	6.45818	10.4386	3.68788	4.76786	3.97109	6.23422	11.628	15.4217	8.79449	7.61264	9.47476	4.5755	6.3765	2.41489	2.07998	5.86926	0	8.52609	11.8815	8.57385	32.3475	9.29508	5.95721	9.55543	9.28254	10.6673	8.26036	Spc25
ENSMUSG00000027577	1.81714	3.20879	0.546575	1.09229	1.3863	1.25182	1.84917	1.39175	1.09995	0.947191	1.95968	0.859328	0.277455	2.44112	0.142775	1.53711	0	2.88649	1.66514	2.98819	0.358886	3.93026	2.84774	1.92851	2.1163	0.621345	0.676913	Chrna4
ENSMUSG00000002105	2.20877	2.09386	1.13892	2.33675	1.45589	1.58477	1.7904	0.316369	1.72648	1.6358	1.29158	3.58937	0.852764	1.30451	0.982959	1.98368	9.08986	5.24534	6.37648	9.65914	7.65082	2.64479	2.86734	1.54859	4.16411	9.17634	5.21382	Slc39a13
ENSMUSG00000082079	0	0	0	0	0	0.00595808	0	0	0	0	0	0	0	0	0	0	0	0.0040377	0.00354965	0	0.00696391	0.0111258	0	0	0	0	0	Dnmt3c
ENSMUSG00000005232	0.0284081	0.0422436	0	0	0.00832223	0.0354479	0.0239245	0.0813797	0.044859	0.0113724	0	0	0	0	0	0	0	0	0	0.0412386	0	0.0514836	0	0.0100847	0	0	0.00730874	G6pc2
ENSMUSG00000027479	14.6985	14.5659	23.6203	15.5335	15.2332	20.3665	18.4083	21.5963	21.4986	20.9353	20.5944	30.5385	6.08336	6.57644	7.67611	13.0356	100.079	20.5585	56.5124	45.0594	96.1225	18.4054	20.1671	14.2469	24.674	52.6161	26.8174	Mapre1
ENSMUSG00000002111	0.0214153	0.00530751	0.0638011	0.00499309	0.0501893	0.653209	0.0120235	0	0	0	0.0328463	0.0220959	0.119583	1.27724	0.430751	0	0	0	0	0	0.00694074	0	0	0	0.00468099	0	0.0036731	Spi1
ENSMUSG00000044083	0.102887	0.1448	0.257683	0.169635	0.12487	0.134497	0.176392	0.23158	0.206567	0.241244	0.2508	0.246437	0.0423198	0.0256155	0.0487809	0.108709	0.588535	1.3527	0.311412	0.264041	0.610947	0.150311	0.169148	0.991376	0.22409	0.173391	0.801678	Efcab8
ENSMUSG00000027480	0	0	0	0	0	0	0	0	0	0	0	0	0	0	0	0	0	0	0	0	0	0	0	0.011352	0	0.0164016	0	Sun5
ENSMUSG00000002107	0.00699924	0.0102255	0.00894878	0.00549696	0.00892124	0.0216555	0.00806623	0.0264995	0.00853171	0.00963477	0.00508514	0.0152036	0.0644111	0.0582082	0.0754306	0.0068207	0.656669	0.0548259	0.200342	0.15205	0.963264	0.015514	0.0252293	0.0181339	0.0922774	0.432555	0.100841	Celf2
ENSMUSG00000027048	5.63537	5.81182	3.25051	5.75494	5.26067	3.22276	2.8243	1.51723	0.524878	1.00529	1.37258	0.22377	14.7835	31.3654	16.3104	5.03368	0	3.19301	0.988864	1.17149	1.1498	4.20231	3.64859	4.71016	3.69312	0.458997	4.60357	Abcb11
ENSMUSG00000027068	0.662484	0.507269	0.917734	1.30025	1.50627	1.29139	1.44061	0.651482	0.780689	0.601664	0.682459	0.693742	0.0672916	1.71556	0.250596	1.1104	0	1.30437	0.264624	0.222481	0.182666	1.13149	2.42011	0.652882	0.985551	0.365147	0.910718	Dhrs9
ENSMUSG00000027481	0	0	0	0	0	0	0	0	0	0	0	0	0.00616491	0	0	0	0	0	0	0	0	0	0	0	0	0	0	Bpifb2
ENSMUSG00000068009	0	0	0	0	0	0.0319378	0	0	0	0	0	0	0	0	0	0	0	0	0.0380551	0.0139332	0	0	0	0	0	0	0	Bpifb6
ENSMUSG00000068008	0	0	0	0	0	0	0	0	0	0	0	0	0	0	0	0	0	0	0	0	0	0	0	0	0	0	0	Bpifb3
ENSMUSG00000074665	0.0322112	0.00684269	0	0.0128746	0	0.0153118	0	0	0	0	0.00705784	0	0	0	0	0	0	0.0622593	0.109467	0.066799	0.125277	0.0190615	0.0413311	0	0.0844893	0.27378	0	Bpifb4
ENSMUSG00000078998	0.00466103	0	0	0	0	0	0	0	0	0	0	0	0	0	0	0	0	0.257509	0	0	0	0	0	0	0	0	0	Bpifa6
ENSMUSG00000027070	0.0309285	0.0251858	0.00708794	0.00927148	0.00172583	0	0.0905446	0.0703173	0.0483738	0.0518838	0.097134	0.00911757	0	0.0353637	0.000888717	0.00266763	0.0013105	0	0.00072992	0.00213797	0.001432	0.00381301	0	0	0	0.00755395	0	Lrp2
ENSMUSG00000042459	0	0	0	0	0	0	0	0	0	0	0	0	0	0	0	0	0	0	0	0	0	0	0	0	0	0	0	Bpifa2
ENSMUSG00000002100	0	0	0.00891295	0	0	0	0	0	0.0655083	0	0	0	0	0.0301243	0.0234684	0	0	0	0	0.047048	0	0	0	0.0276129	0	0	0	Mybpc3
ENSMUSG00000027482	0	0	0	0	0	0	0	0	0	0	0	0	0	0	0	0	0	0	0	0	0	0	0	0	0	0	0	Bpifa3
ENSMUSG00000027483	0	0	0	0	0	0	0	0	0	0.0300794	0.0288113	0.0775262	0	0	0	0	0	0	0	0	0	0	0	0	0	0	0	Bpifa1
ENSMUSG00000027484	0	0	0	0	0	0	0	0	0.025744	0	0	0	0	0	0	0	0	0	0	0	0	0	0	0	0	0	0	Bpifa5
ENSMUSG00000063145	2.2475	2.55214	2.96194	2.06612	2.55839	2.70975	3.21526	3.33343	3.11206	3.26237	3.32181	3.65005	0.819011	0.614942	1.27518	1.64949	0	2.64593	4.19509	4.49981	8.70697	1.9829	2.45125	1.57497	2.51117	5.34155	2.64933	Bbs5
ENSMUSG00000075307	0.042199	0.0878513	0	0.0826469	0.108788	0.0140417	0	0.0483543	0.042647	0.0405436	0.0129448	0	0	0.130743	0.0101856	0.0407649	0	0	0.0752904	0.110265	0.0656486	0.0611813	0.483259	0.0719058	0.121756	0.259727	0	Klhl41
ENSMUSG00000027485	0	0	0	0	0	0.0268194	0	0	0	0.00645315	0	0	0.00421939	0	0	0	0	0.0908755	0	0	0	0	0.0361968	0	0	0	0	Bpifb1
ENSMUSG00000038572	0	0	0	0	0	0	0	0	0	0	0	0	0	0	0	0	0	0	0	0.0100742	0	0	0	0	0	0.0142378	0	Bpifb5
ENSMUSG00000025780	4.64304	5.85681	8.02573	4.61662	5.74845	6.74144	9.63433	8.08296	12.8195	8.82587	10.8684	15.4078	0.0641871	1.99796	0.111678	2.48343	0.0020585	4.34555	5.99298	10.4157	1.43959	2.94919	4.25059	2.16482	5.14268	6.02298	4.26632	Itih5
ENSMUSG00000027086	2.90799	3.04423	5.32326	3.05106	3.16198	5.06078	3.36553	1.67801	2.38896	3.50668	3.27676	3.31334	1.33088	2.98481	1.29185	2.94058	0	3.35418	4.04071	4.62928	3.39122	3.43643	4.15124	2.94496	3.20547	2.70852	1.39993	Fastkd1
ENSMUSG00000067998	0.00889292	0	0	0	0	0	0	0	0	0	0	0	0	0	0	0	0.015826	0	0	0.0903657	0	0.00920943	0	0	0	0.0182448	0	Bpifb9a
ENSMUSG00000067996	0	0.0923748	0	0	0	0	0.0298949	0	0	0	0	0	0	0	0	0	0	0	0	0.0386473	0.0517716	0	0	0	0	0	0	Bpifb9b
ENSMUSG00000027487	1.29756	1.52007	1.92344	1.04927	1.2164	1.25843	1.30599	1.08188	1.13942	1.13517	1.16013	1.50207	0.90128	1.07368	1.02361	1.26493	0.00563209	1.50224	2.16137	2.84837	3.26177	1.60922	1.59539	1.5504	2.02548	4.4801	3.72915	Cdk5rap1
ENSMUSG00000027488	2.6039	2.3511	3.77621	4.93728	4.15765	4.2886	1.27474	1.13052	3.37463	5.93943	2.06299	8.32672	2.20064	3.29667	2.34672	3.1307	0.0200026	2.49656	1.67859	2.45833	0.714002	4.74909	2.91508	3.69748	2.80078	2.32136	3.41227	Snta1
ENSMUSG00000061186	0.0206665	0.0244276	0.0276884	0.0200153	0.00558858	0.0105796	0.047305	0.0364323	0.0381569	0.03479	0.0146298	0.0317116	0.00388371	0.000820896	0.00831378	0.00895828	0	0.0155342	0.0551514	0.0823089	0.0103047	0.00384139	0.011899	0	0.0132044	0.0217433	0.0496253	Sfmbt2
ENSMUSG00000042133	4.0798	4.40094	7.20226	4.55848	4.23527	6.17698	4.90204	6.252	6.1101	5.73299	5.33456	8.98124	2.59146	2.59137	2.82268	3.60115	29.2978	8.79453	9.70095	10.4879	26.075	4.95792	5.99125	4.3906	5.86186	10.9092	6.72625	Ppig
ENSMUSG00000070883	0.166127	0.207734	0.306303	0.1743	0.106183	0.182168	0.445158	0.281212	0.276638	0.308337	0.295338	0.319439	0.0513898	0.0467911	0.0592357	0.136774	0.0940677	0.170279	0.576332	0.696068	2.45226	0.160309	0.156843	0.0965028	0.252535	0.890797	0.462374	Ccdc173
ENSMUSG00000027088	16.8381	18.2503	26.2284	20.3141	24.0859	21.4496	21.3867	23.3291	21.6478	22.2974	26.4768	22.7935	9.2831	11.0343	14.4656	17.6315	28.5364	21.4032	26.0129	28.7055	40.3719	17.7225	22.5363	16.6944	20.0071	25.297	24.3397	Phospho2
ENSMUSG00000069020	0.879063	1.12248	0.880276	0.661659	0.576629	0.484863	0.828837	0.547439	0.78459	0.810919	0.835353	0.985872	0.585241	0.510667	0.507386	0.403827	0.272068	0.684101	1.34489	1.81011	3.22378	0.697606	0.72949	0.400253	0.914787	1.55845	0.909565	Urm1
ENSMUSG00000038533	0.607764	0.556028	0.748144	0.655884	0.564321	0.612477	0.844293	0.720735	0.709275	0.899056	0.600144	1.09411	1.01328	0.471648	0.740466	0.462699	0.0144211	0.723102	1.24615	1.55782	1.73115	0.690537	0.658964	0.580271	0.669544	1.61502	0.643323	Cbfa2t2
ENSMUSG00000042155	0.0890694	0.120408	0.133607	0.0339824	0.0759073	0.242491	0.190939	0.139175	0.245496	0.168558	0.0620968	0.551402	0.042389	0.163067	0.068405	0.0195551	0	0	1.46074	0.622979	1.9525	0	0.145457	0	0.0849554	0.664493	0.0166658	Klhl23
ENSMUSG00000039787	1.54995	1.51497	1.76006	1.25468	0.734664	1.62257	1.02666	0.266073	0.957007	0.864489	1.54924	1.99453	0	0.0809351	0.0210176	0.788597	0	1.6003	7.81111	15.8131	3.84377	1.28049	1.32958	0.75424	4.28248	16.2032	7.59001	Cercam
ENSMUSG00000079110	0.0057607	0.00856632	0	0	0.00337523	0	0.00970299	0	0.00363867	0	0	0	0	0.0133861	0	0	0	0	0	0.00418126	0	0.00596574	0.00646776	0	0	0.00590935	0	Capn3
ENSMUSG00000027489	0.312281	0.720994	1.57068	0.195437	0.520011	0.847696	0.802822	0.564997	1.61951	2.25023	2.74777	2.34023	0.0602291	0.0509223	0	0.416779	0	0.222375	0.252516	0.477181	0.575304	0.144677	0.175304	0	0.14011	0.488938	0	Necab3
ENSMUSG00000068882	31.9823	36.7278	62.2709	36.1557	36.5002	47.5656	43.3175	46.4173	48.828	44.7231	51.4336	67.0727	22.3559	20.7362	24.5813	29.6706	58.3792	55.4475	99.1549	89.2568	288.268	44.9442	44.007	30.698	52.9089	96.7596	42.8276	Ssb
ENSMUSG00000038523	0	0	0	0	0	0	0	0	0	0	0	0	0	0	0	0	0	0	0	0	0	0	0	0	0	0	0	1700003F12Rik
ENSMUSG00000078129	0	0	0	0	0	0	0	0	0	0	0	0	0	0	0	0	0	0	0	0	0	0	0	0	0	0	0	Actl10
ENSMUSG00000026778	0.00184477	0.00274323	0.00126831	0	0	0	0	0.00176155	0	0	0	0.00380681	0.0164176	0.0542979	0.0278296	0	0	0.00103998	0.00639994	0	0	0.000955216	0.0010356	0.00130977	0	0	0.0028477	Prkcq
ENSMUSG00000051730	9.23478	9.04026	13.7657	8.07715	10.0955	12.657	9.19636	11.1213	10.9252	10.1714	11.795	11.5055	6.34786	5.74537	8.41357	8.22874	0	11.1013	10.1115	10.8636	16.4321	9.99972	9.57067	8.37459	8.81808	10.2865	8.14348	Mettl5
ENSMUSG00000027490	8.1092	8.22484	12.6808	5.16369	3.9527	6.27343	10.7701	3.9476	11.7219	12.3123	11.6713	17.7651	2.55661	1.81219	1.39809	4.23773	0	6.35149	11.1112	12.5631	11.1533	5.06927	6.8475	5.82194	6.22617	10.066	7.02448	E2f1
ENSMUSG00000000876	37.7165	39.61	26.4734	41.5977	33.678	27.6059	27.2213	13.0376	20.1899	23.3081	24.096	17.0721	25.7704	26.9887	28.8722	39.455	0	35.6508	15.5984	16.8154	16.8878	37.0115	37.4743	51.5122	31.6888	18.7154	35.5371	Pxmp4
ENSMUSG00000059842	0.245115	0.14791	0.268655	0.213691	0.158184	0.177308	0.305155	0.122117	0.291697	0.364057	0.256084	0.432505	0.189687	0.225627	0.188637	0.124398	0	1.07342	0.584513	0.422859	0.393758	0.176584	0.107687	0.136196	0.349419	0.327965	0.160855	Zfp341
ENSMUSG00000027288	5.28805	5.41623	10.4703	6.74317	6.40706	8.78755	8.30535	5.72356	7.8332	12.2266	8.25165	15.4849	3.43304	3.05415	3.80846	4.18382	13.3504	11.3217	11.2574	13.1608	16.631	6.92319	6.41778	4.43061	6.36824	13.2528	5.83313	Zfp106
ENSMUSG00000038467	0.4506	0.526177	0.440934	0.274574	0.366049	0.501323	0.493559	0.807751	0.45748	0.641861	0.462161	0.798638	0.150506	0.226969	0.246882	0.277062	2.81893	0.423894	0.600086	0.786541	2.36532	0.558248	0.422105	0.365063	0.474941	1.04356	0.825015	Chmp4b
ENSMUSG00000044308	1.44396	1.56465	2.33426	1.72692	1.90121	1.9741	2.03652	2.14403	1.69119	1.94813	1.96543	1.84365	1.59346	1.69548	1.7279	1.3874	0	2.70106	1.73483	1.47833	2.96505	1.70939	1.60009	1.60615	1.67319	1.87344	1.4038	Ubr3
ENSMUSG00000027287	7.79066	9.5706	10.9952	8.84489	9.25799	9.90563	9.98046	11.4314	9.74318	8.86941	10.0021	11.2836	5.44655	5.48229	6.30377	8.85503	0.246113	13.1099	23.3001	20.6779	25.9347	11.4978	11.6412	8.90744	12.9984	19.3518	12.8417	Snap23
ENSMUSG00000042064	0.000305312	0.00227003	0.000419813	0	0.000357768	0	0.00154275	0.000583077	0	0	0	0.00252012	0.00191797	0.000945933	0.000736932	0.000737342	0.00652005	0	0.0423679	0.0079777	0.291513	0.00284561	0.00137114	0.000433535	0.00360372	0.0300663	0.0270211	Myo3b
ENSMUSG00000027286	17.0199	19.7779	20.0861	17.124	16.6685	21.4907	20.5037	20.9662	19.906	19.8537	24.9637	19.7704	12.8161	14.4576	13.5485	16.3054	0	20.054	27.2382	31.4153	27.3544	18.0225	18.7039	11.7798	24.3909	26.5933	17.5848	Lrrc57
ENSMUSG00000075304	2.12137	2.7129	3.38366	0.474825	0.198868	1.2	8.1467	1.94465	3.64463	6.18241	3.70924	5.95353	1.42149	3.15483	0.972869	0.0512321	0	1.53077	8.03241	4.43446	84.5677	1.93325	0.428714	0.240984	6.51025	6.18016	14.1903	Sp5
ENSMUSG00000027285	8.71347	10.6304	12.425	10.3153	8.57181	12.0564	10.6079	8.23635	8.33901	8.91036	10.3047	13.4604	4.73045	5.4084	4.86255	8.27802	0	8.20353	17.8069	14.2673	26.1297	10.0161	10.9907	6.61	10.7864	16.3317	9.53068	Haus2
ENSMUSG00000075302	0.0185701	0.0331371	0.0561758	0	0	0.0617919	0.0437898	0.163138	0.0140755	0.0178417	0	0.122626	0	0	0	0.0313934	0.0198286	0.410379	0.522755	0.355836	8.16125	0.0692319	0.0542083	0.0474644	0.48709	0.640057	0.615362	Erich2
ENSMUSG00000033705	0.0567804	0.0568636	0.0382407	0.0308001	0.00407362	0.0944681	0.128818	0.104012	0.103934	0.081644	0.103084	0.119561	0.00970597	0.0502628	0.0531422	0.00979479	0.00412437	0.0796978	0.230868	0.667812	0.0247872	0.0204005	0.0728565	0	0.129177	0.168793	0.143101	Stard9
ENSMUSG00000070880	0.00729996	0.00361841	0.0100377	0.0068081	0.00855417	0.0202421	0.0163941	0.00929419	0.00307394	0.00389644	0	0.00502131	0.00764306	0	0.0058733	0.00587657	0.0173215	0.00548711	0.0361789	0.00353232	0.0378549	0	0.00819593	0.00345525	0.0382953	0	0.0150249	Gad1
ENSMUSG00000027284	0	0	0	0	0	0	0.00299451	0	0	0	0	0	0	0	0	0	0	0	0.00176222	0	0.00345724	0	0	0	0	0	0	Cdan1
ENSMUSG00000027598	2.94587	3.33524	3.61208	3.19298	2.37858	3.22217	3.79713	2.3878	3.05902	3.47506	3.27573	4.22554	5.31241	3.20771	3.74615	2.42641	6.35049	3.66093	5.96387	5.2209	8.81243	3.12603	3.08971	2.67578	3.79989	6.53062	2.90819	Itch
ENSMUSG00000047459	54.1013	49.6693	60.3205	48.8843	46.0955	51.4348	42.3518	61.225	52.2436	33.8952	41.8884	44.0022	26.8796	29.2072	30.7116	43.6605	139.593	59.1428	84.7327	76.5991	107.161	47.5475	49.0096	43.2834	55.3854	75.1934	54.2939	Dynlrb1
ENSMUSG00000027602	453.924	349.607	499.843	487.531	432.567	445.346	341.135	188.917	425.437	466.617	486.007	482.527	317.377	232.353	237.714	360.29	663.256	321.979	443.822	732.391	246.058	372.705	376.754	377.43	378.127	714.165	530.658	Map1lc3a
ENSMUSG00000038383	2.33562	2.57409	3.10194	2.50786	2.19586	2.59475	2.34316	1.32982	2.96952	2.56959	2.50278	3.60003	1.41874	1.62852	1.3649	2.16654	11.3534	3.67624	5.1072	5.17416	7.23249	2.70844	3.0613	2.1441	3.23671	5.97969	2.433	Pigu
ENSMUSG00000038375	122.209	123.496	72.9757	136.001	101.524	84.4222	93.3614	23.153	54.3133	81.1228	80.6738	66.2473	115.388	81.2711	139.053	85.6439	1.03656	66.085	80.6269	105.79	64.694	87.7301	113.408	86.6518	73.3875	127.67	107.686	Trp53inp2
ENSMUSG00000014959	32.4668	35.1687	47.6318	32.5959	34.9538	36.8647	40.7231	29.2249	43.6898	45.1988	45.3753	46.0799	20.0147	20.8913	18.8454	31.2396	85.1069	34.5944	50.6903	49.5377	37.3506	31.6683	36.6585	27.7175	36.043	46.8848	36.7146	Gorasp2
ENSMUSG00000090100	0.00202216	0	0.00556105	0.00565772	0.0142175	0.00504653	0.008515	0.00193093	0.0114954	0.0194283	0.00310154	0.0229507	0.0021172	0.00156629	0.0061011	0.0024418	0	0.00911988	0.00300657	0.0146773	0.0176954	0.0146589	0.00567588	0.01005	0.00928213	0.00622301	0.0104051	Ttbk2
ENSMUSG00000041997	2.86905	2.42229	1.78899	1.71277	1.71055	1.99852	2.12239	3.30762	1.779	1.9134	1.66348	1.89976	2.11813	1.74687	2.26015	1.50506	2.67821	2.24187	2.898	2.93828	7.42053	2.29095	2.09672	2.47722	2.14875	3.31393	2.40963	Tlk1
ENSMUSG00000038369	2.09461	2.52754	3.05721	2.22168	2.06217	2.5375	3.00028	3.15046	2.5575	2.71717	2.29978	3.32149	1.58787	1.03506	1.42107	1.87796	8.69265	2.84561	4.03044	3.32934	7.46756	2.50995	1.92923	2.20838	2.41869	3.83061	2.75042	Ncoa6
ENSMUSG00000027603	0.0940474	0.305129	0.387954	0.0478421	0.120224	0.291605	0.252012	0.106133	0.621039	0.410719	0.432744	0.661612	0.0134274	0.039734	0.072228	0.0825922	0	0.332573	1.07204	2.38296	0.864551	0.150519	0.143987	0.127475	0.835363	2.49956	0.805073	Ggt7
ENSMUSG00000027272	0.948895	1.09836	1.47675	0.813057	0.778348	0.97773	1.40938	1.0976	1.13878	0.944479	1.05351	1.3106	1.05107	0.639766	0.985111	0.693998	4.11805	1.6425	2.20389	2.33073	2.8035	0.879935	1.01572	0.915625	1.1582	2.38921	0.877753	Ubr1
ENSMUSG00000026773	5.38657	5.39355	11.3221	2.34248	2.45187	4.02062	4.91748	1.5494	5.44122	6.28102	3.82368	6.548	1.48009	0.397356	1.47128	1.56259	0.907825	2.23566	4.55362	6.15219	4.13612	1.75198	1.98354	1.44464	3.08053	7.58915	2.29861	Pfkfb3
ENSMUSG00000054484	3.2365	3.89385	2.98987	3.5281	3.90118	3.05219	6.29054	6.50553	5.38151	5.23822	6.44501	4.65439	1.93693	3.75732	3.82673	3.12465	0	9.32315	4.03494	4.36187	5.61029	5.22752	5.15141	3.31793	5.90096	3.64489	5.65981	Tmem62
ENSMUSG00000041975	0.690832	0.729606	0.84197	0.814508	0.784993	0.542032	0.866085	0.639677	0.869403	0.972133	0.710403	0.63719	0.643848	0.914117	0.901629	0.679363	8.9249	0.935281	1.01936	1.10161	2.1703	0.746584	0.784436	0.68556	0.696674	1.80654	0.818657	Mettl8
ENSMUSG00000037197	19.534	20.7591	34.6028	21.6122	18.9235	24.8141	25.7214	17.0123	28.8566	36.0683	32.6154	41.0582	17.7474	12.8238	15.9033	15.8583	22.0581	25.8053	46.9552	44.6592	78.6449	21.2968	23.3389	15.2332	23.4323	46.538	22.2372	Rbm17
ENSMUSG00000091312	0	0	0	0	0	0	0	0	0	0	0	0	0	0	0	0	0	0	0	0	0	0	0	0	0	0	0	Gm17490
ENSMUSG00000026770	0.00472717	0.00351471	0.00325	0.00991948	0.0138484	0.0039324	0	0.00902783	0.00298585	0.0113543	0	0	0.180651	0.0219689	0.256724	0.0114163	0	0.00266493	0	0.00343109	0	0.00489542	0.00265368	0.00335623	0.00619963	0	0.00243238	Il2ra
ENSMUSG00000027605	14.8303	27.4592	12.5276	9.96278	15.7867	12.6029	12.1197	17.0741	9.73805	14.0628	19.5474	12.0274	9.67698	39.818	12.8276	12.491	0	15.572	7.14618	7.59105	3.0001	21.314	10.811	13.6033	16.2097	7.58846	7.45014	Acss2
ENSMUSG00000027610	6.32649	5.61231	8.26249	5.6172	5.67548	5.81119	4.86762	4.29094	5.24004	5.08457	5.34491	5.84743	4.1157	2.71476	3.82727	5.91153	0	7.69502	6.90433	5.08787	4.38484	6.71816	6.14629	5.20516	6.94238	5.33527	5.59649	Gss
ENSMUSG00000023572	20.1011	22.7254	34.9589	20.0662	20.2718	26.1952	20.739	23.1135	26.5788	24.2697	24.7935	31.941	11.2342	10.9584	13.8961	17.6589	149.869	29.2657	48.1518	51.5882	78.0144	22.6153	22.5526	18.916	26.6931	50.5222	22.7044	Ccndbp1
ENSMUSG00000041966	5.58843	5.7597	7.74032	2.92789	3.55458	3.03442	4.60111	5.48686	4.61834	5.57116	4.59839	3.58415	1.85266	1.54111	2.16175	2.41896	0	3.30676	5.49081	5.33858	11.232	3.0513	3.02731	1.88351	2.92668	9.65291	3.04338	Dcaf17
ENSMUSG00000074652	0.0257824	0.0690103	0.0567224	0.0937762	0	0.0343162	0.0260558	0.068934	0.0325702	0.074313	0.0711801	0.170252	0.151167	0.0239641	0.329824	0	0	0	0.0408891	0.0523977	0.130356	0.01602	0.0289468	0.0512545	0.00676266	0.179844	0	Myh7b
ENSMUSG00000027015	0.138127	0.113323	1.08718	0.0666311	0.290229	0.277354	1.25953	0.354754	0.830341	2.84484	1.46108	3.44989	0	0	0	0	0	0	0	0.145198	0	0.00986504	0.0106952	0	0	0.625395	0.0147049	Cybrd1
ENSMUSG00000026790	1.41145	1.96977	2.13718	1.10479	0.895891	1.55155	2.23114	1.76495	1.92456	1.94623	2.01881	2.94729	1.4426	0.676778	0.804388	1.09566	17.6327	2.22291	6.68154	5.98417	18.0803	1.56609	1.39603	1.41966	2.56363	5.99258	2.77537	Odf2
ENSMUSG00000023216	0.0434604	0.0830915	0.0426853	0	0.00727534	0	0.0732021	0	0.00784319	0	0.0761814	0	0.00650044	0	0	0	0	0	0.0430784	0.126178	0.736477	0.0578665	0.0278826	0	0	0.038213	0	Epb42
ENSMUSG00000053675	0	0.00891474	0	0	0.00351251	0	0.0151465	0	0	0	0	0	0	0.00928703	0	0	0	0.0135187	0.00297116	0	0.209844	0.00620839	0	0	0	0.412031	0	Tgm5
ENSMUSG00000019715	11.7108	12.3028	13.7395	10.0312	9.88514	10.4448	11.2415	7.08422	10.8075	11.1077	10.4417	12.4327	11.1216	8.85997	11.4656	9.97309	0	15.4108	18.848	18.2266	20.3128	10.3873	10.7951	8.3518	11.7709	18.0611	13.9874	Gle1
ENSMUSG00000079103	0	0.00775647	0	0	0	0	0	0	0	0	0	0	0	0	0	0	0	0	0	0	0	0.0108035	0.0234252	0.0370337	0	0	0	Tgm7
ENSMUSG00000074890	11.2082	12.7224	11.0348	11.0917	9.68649	6.59564	12.5585	10.2052	11.5148	11.3214	14.6019	10.2706	6.08965	5.0953	5.58757	9.67886	0	12.3	21.397	18.1466	24.5716	9.56935	8.4578	12.9021	11.7266	22.4011	14.6413	Lcmt2
ENSMUSG00000016346	0.0119648	0.00889601	0.010968	0	0.00233675	0.0398129	0.0100764	0	0.0302297	0.00957956	0.00917571	0.0411503	0	0	0	0.0072239	0	0	0.0415088	0.0463166	0.182258	0.00619534	0.00223889	0	0.00523058	0.188195	0	Kcnq2
ENSMUSG00000023206	6.49872	6.28388	5.128	7.36369	5.64895	5.57675	4.18769	3.79228	3.43105	4.28998	4.88312	3.32723	16.9846	4.0549	10.5712	5.90533	0	5.35668	2.65146	2.98977	2.89609	5.7868	6.25533	5.86655	4.85876	3.32479	6.29521	Il15ra
ENSMUSG00000038324	3.79738	3.87323	5.81608	5.36675	5.17023	6.20536	4.31468	3.221	7.01577	9.88072	5.21771	16.2432	4.19901	5.63183	5.25806	4.17711	0	6.58981	5.98624	7.45209	8.30899	6.02508	5.01354	4.62396	4.99635	6.27716	5.07627	Trpc4ap
ENSMUSG00000016349	0	0	0	0	0	0.0211645	0	0	0	0	0	0	0	0	0	0	0	0	0.0126092	0	0	0	0	0	0	0.0260985	0	Eef1a2
ENSMUSG00000038312	29.8602	26.7564	37.4064	31.2065	27.3649	26.9711	27.0091	21.166	36.4877	32.949	31.0408	40.1891	21.9653	26.3739	21.5394	33.0565	23.6803	29.8416	31.3006	32.7805	24.9262	28.758	33.5011	32.7831	27.295	29.3827	24.1029	Edem2
ENSMUSG00000092123	2.08937	0	0	0	0	0	0	0	0	0	0	0	0	0	0	0	0	0	0	0	0	0	0	0	0	0	0	Gm17581
ENSMUSG00000027611	2.24241	2.92787	4.28665	2.86919	1.76247	6.32416	2.76365	2.45461	4.00734	2.80253	2.39078	17.7194	0.171791	0.423631	0.462044	2.64172	0	8.69491	34.7229	51.0906	58.3898	4.27629	2.64045	1.78624	15.099	18.2339	20.6847	Procr
ENSMUSG00000027612	0.572979	0.419843	0.479569	0.363993	0.282193	0.442107	0.377645	0.0475766	0.297225	0.29697	0.297187	1.36516	0	0	0	0.247341	0	0	1.72578	2.95739	1.22726	0.246522	0.360499	0.0275136	0.580836	1.06763	0.572565	Mmp24
ENSMUSG00000074649	57.6872	65.9543	65.6189	57.9237	39.4736	38.4141	80.6161	34.3107	96.723	87.654	81.0524	110.497	5.36386	30.9841	4.65826	58.5573	189.086	99.3829	87.1614	105.135	178.368	68.2436	67.3677	64.0766	63.3229	103.09	86.5216	BC029722
ENSMUSG00000016344	350.488	335.379	714.413	358.554	424.523	489.703	274.387	225.206	363.739	344.267	390.841	406.911	261.893	324.705	401.215	349.95	525.614	423.525	415.138	451.875	571.918	354.713	399.731	304.953	369.531	512.22	356.349	Ppdpf
ENSMUSG00000058594	6.39522	6.57596	7.97974	6.31964	5.14614	5.32001	6.64065	4.71647	6.82839	7.27735	6.91837	9.02727	4.54103	3.77836	4.9798	5.12223	19.0935	7.78588	15.2777	15.8908	22.7292	6.36567	6.56143	5.5549	8.40065	17.6638	8.34922	Fbh1
ENSMUSG00000038751	0.919239	1.19118	0.559763	0.349044	1.18489	0.284028	0.221187	0.0501583	0.199071	0.210281	0.120849	0.379382	0.467473	2.075	1.75917	0.967286	0	0.755118	0.403513	0.019063	0.612879	0.924758	0.4718	0.205118	0.930013	0.080825	0.432454	Ptk6
ENSMUSG00000027613	227.141	223.304	341.62	248.239	245.629	295.509	185.184	201.153	206.182	225.247	217.271	332.539	76.9346	75.3674	85.9049	240.201	516.588	364.863	472.504	469.931	489.366	315.025	312.923	213.164	329.224	390.094	273.765	Eif6
ENSMUSG00000027579	1.12471	1.81184	2.47011	1.33301	1.35455	1.79326	0.868261	0.11933	0.513071	0.725394	0.934403	0.644696	0.572429	2.0085	2.13029	1.47128	0	0.616437	0.0619344	0.612254	0.486027	0.533838	1.31536	0.0887253	0.389247	0.0961441	0.707326	Srms
ENSMUSG00000047841	0.377145	0.249255	0.345724	0.117244	0.0982094	0.488034	0.352911	0.800291	0.846998	0.201306	0.449911	0.518842	0.0438745	0.129832	0.252865	0.151804	0	0	0.747659	0.48665	1.4668	0.173586	0.846869	0	0.384705	1.11764	0	Fndc11
ENSMUSG00000027259	3.48789	3.65022	2.15617	3.62874	3.75228	2.12125	4.44312	4.52003	4.4617	4.29444	3.95605	3.88604	6.41371	3.40537	5.7923	3.84893	0	6.10541	5.92668	5.33975	9.26196	4.77304	3.60336	4.13074	3.72866	6.49433	5.25592	Adal
ENSMUSG00000050619	7.95936	7.01328	10.0015	8.50326	7.96964	6.89096	7.10111	5.64493	7.5265	7.86376	8.92499	9.25441	6.74244	4.03346	6.97788	6.56778	0	8.27417	11.9948	10.1553	17.2437	8.96233	7.10532	7.56543	8.71303	14.5426	6.37927	Zscan29
ENSMUSG00000047909	5.43162	6.49854	4.08934	4.10691	3.10397	3.27744	6.1206	4.96743	3.14088	4.05785	3.96011	4.06505	6.37774	2.01468	4.13159	4.05306	12.0487	10.4369	10.2749	11.7994	44.0162	4.66434	5.19642	5.77099	6.6971	12.5757	8.2271	Ankrd16
ENSMUSG00000027580	10.8245	13.7371	11.4868	8.81975	6.87466	7.5336	12.8181	6.81713	8.11061	13.8929	9.78398	11.3561	9.56836	8.30743	8.11733	5.75713	0	4.93771	6.55225	10.5915	5.57568	6.68306	7.00422	4.52901	5.35337	8.22189	5.05955	Helz2
ENSMUSG00000026768	0.00487862	0.00362732	0.00419266	0	0.00285841	0.0010146	0	0	0	0.00097651	0	0	0.0185162	0.0321198	0.121435	0.00883657	0	0.0220025	0.0229698	0.0663942	0.0355764	0.0107361	0	0.124696	0.0271926	0.779453	0.0709163	Itga8
ENSMUSG00000038705	1.44526	1.58281	1.96042	1.13386	1.0642	1.42973	1.79832	0.920041	1.41455	1.4803	1.40292	1.88078	1.0122	0.968168	0.773896	0.628895	0.0173784	1.42033	1.57775	2.14053	3.70932	1.07196	1.11831	1.15554	1.46854	2.1103	1.62802	Gmeb2
ENSMUSG00000027581	0	0	0	0	0.0347067	0.0246384	0.0249434	0.0848456	0.0561234	0.0474269	0	0	0	0.160587	0	0.0178822	0	0	0.176146	0	0.0287978	0.0460082	0	0.0210284	0.0582655	0.0303823	0	Stmn3
ENSMUSG00000027263	4.05352	4.13183	5.70767	3.82781	3.47933	3.91816	4.34478	2.07082	3.58503	3.85924	3.24179	4.57131	2.87814	2.21125	2.5968	3.54956	0	4.0832	7.25907	7.91335	14.5131	4.73294	4.85539	3.68089	5.21616	8.51611	4.73817	Tubgcp4
ENSMUSG00000026767	2.57953	2.49427	2.71009	2.09271	2.2052	2.12389	2.68912	2.18913	2.38982	2.72026	2.63594	2.62748	3.14802	2.49624	3.21064	2.20469	5.6619	3.07763	4.51373	3.99597	7.07207	2.24776	2.36468	1.95088	3.05641	5.81667	2.77343	Mindy3
ENSMUSG00000026730	16.1211	16.9413	7.33677	18.1867	23.9185	7.56241	10.6997	13.9103	6.05468	6.54129	9.97101	4.84306	8.31695	6.54426	5.90551	26.404	6.77604	23.8847	12.1146	9.93342	10.0872	25.6216	23.2923	24.8954	17.5691	6.77484	23.5413	Pter
ENSMUSG00000049630	1.05544	0.954408	0.745244	1.61616	1.5209	0.949183	1.033	0.708205	0.342337	0.456775	0.765657	0.353185	0.746655	1.01636	0.86065	0.912797	0	1.75285	1.03203	0.910998	0.859801	1.83153	1.53728	3.11892	1.62737	0.585231	2.33378	C1ql3
ENSMUSG00000043909	0.585356	0.836437	1.10252	0.803945	0.475147	0.682225	0.896074	0.459968	0.70095	0.795748	0.830003	1.38093	0.346334	0.316432	0.320104	0.436246	0	1.19794	2.23925	2.63328	7.2566	0.757737	0.948148	0.63638	1.08756	3.01168	1.00085	Trp53bp1
ENSMUSG00000026727	1.63223	1.64723	1.49203	1.72687	1.56197	1.63731	1.81839	1.71931	1.81532	1.5533	1.61173	2.08635	0.826598	0.905416	0.901835	1.69752	12.8333	2.8119	5.12602	4.75128	6.22314	2.22841	2.47434	1.82672	2.50023	3.89111	2.58605	Rsu1
ENSMUSG00000027254	0.0448713	0.00834059	0.0231372	0	0	0	0	0	0.0425135	0.00898147	0	0.0115744	0	0	0	0.0338644	0	0.012648	1.16196	1.84013	0.0218143	0.0406598	0.0818652	0.0477871	0.301597	1.95624	0.715748	Map1a
ENSMUSG00000027012	6.4581	7.42389	9.08637	6.66443	6.12067	7.37301	6.93945	8.30903	6.81999	7.573	7.08735	10.288	3.42673	3.46471	3.76049	5.91979	68.4564	9.36077	20.023	19.8756	40.7635	8.16035	8.26139	5.44714	10.3162	23.0138	7.87409	Dync1i2
ENSMUSG00000026726	0.0105013	0.0172595	0.00683983	0.00231958	0.00323831	0.0183911	0.00465469	0.00105554	0.00698213	0.00885034	0.0110204	0.00456214	0.00115736	0.000856205	0.00333514	0.00600659	0	0	0.0443753	0.0272792	0.0354681	0.00686848	0.00496431	0.00627858	0.00724862	0.0351518	0.00227515	Cubn
ENSMUSG00000026723	0.247173	0.25828	0.298534	0.205598	0.266155	0.372333	0.118146	0.153096	0.18988	0.133714	0.117831	0.317063	0.146881	0.367379	0.241866	0.334767	0	0.289984	0.781352	1.05703	1.13669	0.325151	0.427516	0.118574	0.622046	1.04161	0.656542	Trdmt1
ENSMUSG00000027010	2.4869	2.7438	2.77088	2.35035	2.37724	2.07391	3.41907	1.76427	2.67638	3.74161	3.61787	3.40091	0.655137	1.33569	0.795296	1.83987	0.0153442	2.13734	2.16957	2.00084	2.49827	1.71184	2.01907	2.02365	1.84804	2.36786	1.49957	Slc25a12
ENSMUSG00000027018	1.52867	1.84611	3.07833	1.66082	1.43623	1.83224	2.32342	2.46596	2.58246	2.52026	2.36199	3.48583	1.43242	0.980872	1.2472	1.44996	1.01815	2.15191	5.02762	3.83746	15.3075	2.11702	2.36879	1.75645	2.42301	4.91777	2.13401	Hat1
ENSMUSG00000026728	21.7982	30.3252	18.8045	46.1438	18.1422	32.6823	14.6051	15.1543	26.8102	12.9207	13.1969	53.2936	0.266195	2.34242	1.29194	18.2427	40.1736	29.8579	409.981	564.84	48.6082	18.2643	32.4212	7.73348	59.0365	259.269	67.7386	Vim
ENSMUSG00000003418	0	0.00123805	0.0171721	0.00116471	0	0.0263185	0.0210349	0.0556507	0.00736233	0.00133318	0	0.16837	0	0	0	0	0	0.000938716	0.316896	0.0205461	0	0.00862201	0.0177604	0	0.0742495	0.0409945	0.0197064	St8sia6
ENSMUSG00000041921	3.82192	3.72566	4.48564	3.0787	2.14614	2.1159	3.80443	2.79247	3.19435	2.89029	3.39071	3.25996	1.60721	2.30104	2.2363	2.65945	0	5.38649	3.01031	3.96395	6.05393	3.38004	3.6403	3.2708	3.71587	3.99528	3.92123	Metap1d
ENSMUSG00000041911	0.0405841	0.844894	0.167413	1.05032	0.0713353	0.337608	0.239251	1.31761	0.307612	1.23475	0.653594	1.33997	0	0	0	0.0980123	0	0.732133	0.0201137	2.82786	0.236761	0.0630428	0.0227826	0.115257	0	0	0	Dlx1
ENSMUSG00000023391	0.177911	1.26988	1.36995	1.59287	0.125087	1.0656	0.779125	0.747496	0.854052	2.7919	1.80099	3.74474	0	0	0	0.0429664	0	0	0	5.1653	0	0.0368487	0.0798991	0.151578	0.0933316	0.438006	0	Dlx2
ENSMUSG00000063275	0.285218	0.31831	0.242629	0.424899	0.414218	0.343625	0.214379	0.257436	0.241911	0.206588	0.216513	0.207729	0.426432	0.247358	0.363067	0.421253	0.182234	0.733181	0.892288	0.834792	1.0069	0.66623	0.603426	0.678565	0.584991	1.15251	0.50845	Hacd1
ENSMUSG00000026718	1.9566	2.71258	3.50335	2.29382	1.69602	2.17981	2.50687	1.73133	2.65695	2.96897	2.51735	3.15913	1.51867	1.18701	1.32051	1.58017	0	2.10117	3.88348	4.42637	7.58819	2.15359	1.73651	1.90296	2.30552	4.86165	2.30884	Stam
ENSMUSG00000061531	0.0351228	0.00373061	0.0103489	0.0105288	0.00881942	0	0.00845125	0	0.0126771	0.0321381	0.0038479	0	0.0183868	0.0116592	0.021194	0.0181764	0.0357172	0.138603	0.0124336	0.0182093	0.614703	0.0285787	0.00563338	0.0249368	0.0131609	1.01396	0.0154907	Tmem236
ENSMUSG00000026712	0.112521	0.0206996	0.0334961	0.00324556	0.0353422	1.23711	0.0195386	0.00443073	0.00732706	0.00743006	0.0177921	0.0335127	0.427516	1.86709	1.68135	0.0126067	0	0.00261582	0.0494421	0.0101036	0.0473713	0.0132143	0	0	0.0136921	0.0737767	0	Mrc1
ENSMUSG00000036949	0.00334966	0.00166034	0.0122824	0.00780992	0.00392517	0.00557299	0.00564197	0.00426474	0.00282103	0	0.0034251	0.00460817	0.00116903	0	0.00134751	0.00269653	0	0.00251782	0.00996065	0.00648338	0.00868507	0.00809406	0.00250719	0.00158548	0.00439305	0.00916293	0.00574526	Slc39a12
ENSMUSG00000027111	0.955488	1.07858	1.62595	2.10321	2.08342	1.72319	1.11144	1.11502	1.071	1.28318	1.21775	2.60571	0.0298461	0.0294399	0.0293061	1.58341	24.6718	2.74505	4.69672	4.39099	7.48149	2.51693	2.23205	1.84101	2.75685	6.80794	3.06507	Itga6
ENSMUSG00000006494	18.6095	24.2506	34.6385	17.1689	24.7314	19.8756	15.0209	14.4773	17.1688	26.0081	19.4619	21.0741	13.3178	13.7909	11.3303	17.5659	45.8197	11.3611	7.1017	9.74034	11.9519	15.9223	12.723	21.4348	11.8335	21.5502	10.8858	Pdk1
ENSMUSG00000033526	0.610929	0.979564	0.796217	0.497925	0.364172	0.605439	0.54135	0.360167	0.452995	0.535923	0.374812	0.460426	0.0695264	0.263348	0.102581	0.426589	0	0.910439	0.660848	0.678636	2.46902	0.602415	0.852917	0.524274	0.954505	2.09806	0.67518	Ppip5k1
ENSMUSG00000057914	0.0222825	0.0239305	0.0382988	0.0190493	0.0184952	0.0185362	0.0229358	0.0195042	0.0324494	0.0376629	0.0351257	0.0357633	0.0145811	0.0110267	0.0145663	0.0142007	0.0583798	0.0226808	0.0653395	0.0790688	0.423077	0.0288444	0.0246699	0.0202148	0.0519524	0.109843	0.0665637	Cacnb2
ENSMUSG00000000308	0.553557	0.881951	0.869895	0.110627	0.440165	1.11833	0.86578	1.81229	0.899092	1.39292	0.909681	3.87567	0	0	0	0.381962	161.841	9.94154	25.7493	5.13711	141.823	1.80167	5.43812	0.926402	11.1491	201.624	4.61839	Ckmt1
ENSMUSG00000033498	0	0	0	0	0	0	0	0	0	0	0	0	0	0	0	0	0	0	0.0100718	0	0	0.00526141	0	0	0.0466419	0.0729636	0	Strc
ENSMUSG00000033486	0.506495	0.76154	0.719661	0.661316	0.520976	0.674144	0.616135	0.322431	0.582967	0.513661	0.293478	0.348395	0.842589	0.462057	0.869354	0.652378	0	0.818534	0.976194	1.13556	2.09026	0.903344	1.07414	0.759167	0.856162	0.969855	0.590735	Catsper2
ENSMUSG00000038685	1.33051	1.36863	1.37656	1.21075	1.22231	0.881157	1.11508	0.444055	1.47682	1.22558	1.3225	1.37946	1.46744	1.02556	1.3485	0.931998	1.33333	1.23434	2.56721	2.44243	6.3553	0.953138	0.9427	1.01802	1.33836	2.59056	1.37256	Rtel1
ENSMUSG00000040687	0.686716	0.659184	0.993581	0.652394	0.501437	0.831311	1.23435	0.37191	0.929012	1.0627	0.915717	1.41179	3.87665	2.25861	3.07385	0.801377	0	1.04006	1.275	1.13078	2.31203	0.796072	1.0443	0.596715	0.685547	2.2973	0.74362	Madd
ENSMUSG00000026707	0.337776	0.472736	0.62018	0.350225	0.249127	0.621477	0.562237	0.667844	0.399093	0.337253	0.359604	0.61092	0.326608	0.233927	0.350096	0.3191	1.94124	0.537657	0.974879	1.13065	1.24028	0.380663	0.437234	0.284959	0.687937	0.847887	0.592977	Nsun6
ENSMUSG00000027248	226.586	250.925	280.629	296.394	296.975	235.785	202.108	260.017	243.508	229.643	235.726	292.3	131.889	199.843	155.596	296.305	603.564	396.425	555.621	482.486	727.73	293.71	325.918	333.449	325.24	499.241	338.71	Pdia3
ENSMUSG00000027246	0.0452055	0	0.0621589	0.158099	0.0529723	0.0752105	0.0380707	0	0.0285534	0	0.0346677	0.139927	0.0946604	0.175073	0	0.08188	0	0	0.0896162	0.0656225	0.219768	0.0468145	0.152262	0	0	0	0.139564	Ell3
ENSMUSG00000017418	1.49849	1.96583	3.27397	1.69819	1.55334	2.43917	2.62104	1.8574	2.32075	2.43412	2.80664	3.70919	4.96322	2.42737	3.6995	1.13091	0	1.28746	3.27055	3.42502	3.45335	1.63389	0.966577	1.13552	1.74794	3.2369	2.25755	Arl5b
ENSMUSG00000046110	0	0	0.00923984	0	0	0	0	0	0.0169777	0	0	0	0	0	0	0	0	0	0	0.0390188	0	0	0	0	0	0	0	Serinc4
ENSMUSG00000075520	0.00359368	0.00267194	0.00112305	0.00205663	0.000765656	0.00135885	0.0055027	0.00124784	0.00247625	0.00444666	0.00325704	0.00606746	0.00427566	0.000759144	0.00137996	0.00138073	0.00232558	0.00276262	0.0100386	0.00687663	0.0187414	0.00253744	0.00256757	0.00185561	0.00471307	0.0110592	0.00302586	Malrd1
ENSMUSG00000074884	0	0	0	0	0	0	0	0	0.0164983	0	0.100156	0	0.0136738	0	0	0	0	0	0.0388355	0	0	0	0	0	0.017128	0	0	Serf2
ENSMUSG00000038671	14.3561	15.1501	22.2872	15.8722	13.8199	15.6921	18.8764	11.1731	20.9048	22.0737	23.0372	23.668	13.5439	10.7371	12.6496	10.4198	0	20.4854	28.1538	32.1788	48.4496	13.748	14.9916	12.4942	15.2243	33.6335	15.8383	Arfrp1
ENSMUSG00000027245	7.63281	7.76418	7.84869	8.10892	8.97013	7.58262	6.03684	8.83068	8.18898	7.43967	7.53323	8.81132	5.35087	6.37478	5.5003	8.30846	7.59886	12.4724	16.7323	14.8699	17.2521	10.6997	9.86129	9.01629	11.258	12.0283	11.2246	Hypk
ENSMUSG00000048222	6.21599	7.07973	13.1522	4.87781	5.3066	7.62029	7.23608	5.72183	6.00357	7.6513	7.72489	9.34495	2.99267	2.18728	3.06513	4.52228	26.9197	7.64916	13.287	11.1106	26.7202	5.89337	5.50001	3.7898	7.56507	17.0273	7.91197	Mfap1b
ENSMUSG00000002108	20.7625	20.6112	10.8771	24.058	23.3485	15.3984	13.5696	9.44952	13.9437	12.4027	13.0669	15.0015	31.9001	41.912	43.0328	26.1282	0	28.831	24.2897	26.7694	9.20248	29.0496	26.1169	23.8434	24.9502	13.431	18.2398	Nr1h3
ENSMUSG00000068479	2.70393	2.84457	4.67245	1.89695	2.64829	2.64547	3.57549	2.82088	2.39616	3.43796	2.79783	4.36385	2.39157	1.41291	2.23069	2.0565	0.0287281	3.37628	7.24843	6.92467	12.227	2.79181	2.59176	2.97992	3.58852	8.80961	3.82092	Mfap1a
ENSMUSG00000026748	0.22982	0.351057	0.889827	0.118009	0.136225	0.34368	0.735531	0.734924	0.958338	1.66057	0.998046	2.78091	0.00280882	0.00507941	0.00107922	0.0334743	1.51024	0.20938	0.878994	2.14969	1.62766	0.0688379	0.0458493	0.030052	0.30258	1.30871	0.505228	Plxdc2
ENSMUSG00000027582	5.99259	5.2463	5.8757	4.72169	4.42524	4.03679	5.45974	2.77295	5.02003	5.78199	5.69451	5.19087	5.24743	3.38381	5.21853	4.29864	0	6.84995	9.34226	8.5882	14.3777	4.69563	5.74856	3.66236	5.59583	8.89747	4.98079	Zgpat
ENSMUSG00000049044	2.39149	2.39645	1.17556	1.20444	1.12307	1.15413	1.53658	1.57922	0.578406	0.421814	0.466851	0.413697	4.30406	1.53479	3.83522	1.79764	0.0414315	1.03491	0.593579	0.75603	0.294274	2.09219	1.69272	1.49131	1.26768	0.520095	1.6008	Rapgef4
ENSMUSG00000090077	0	0	0	0	0	0	0	0	0	0	0	0	0	0	0	0	0	0	0	0	0	0	0	0	0	0	0	Lime1
ENSMUSG00000027242	0.256062	0.199673	0.343506	0.161633	0.146369	0.337701	0.331361	0.184874	0.2288	0.195014	0.268215	0.354415	0.297523	0.149962	0.369327	0.139517	0.122259	0.0246459	0.619052	0.580234	1.6092	0.132588	0.189323	0.0931176	0.15153	0.512526	0.292438	Wdr76
ENSMUSG00000027583	0.314083	0.239703	0.25364	0.155759	0.159681	0.207363	0.260313	0.126948	0.21623	0.314003	0.323705	0.473238	0.295787	0.350113	0.344957	0.226754	0	0.277305	0.314616	0.468	0.778813	0.237493	0.156725	0.427112	0.222304	0.477315	0.547258	Zbtb46
ENSMUSG00000055882	0.201286	0.698406	0	0	0.235869	0.334888	0.904089	0.256273	0.678076	0	0.102909	0.692276	0	0	0	0.243057	0	0	0.133011	0.486993	0	0.416899	0.0753302	0.762188	0	1.23888	0.069048	Abhd16b
ENSMUSG00000053702	0.0971051	0.0456955	0.0494371	0.0378298	0.0453715	0.0219842	0.0998947	0.0786398	0.0333849	0.0526512	0.0735263	0.0615099	0.018339	0.0138051	0.00741718	0.0148426	0	0.0543963	0.027718	0.026765	0.263528	0.0181392	0.0244958	0.00218176	0.0358682	0.0630448	0.022453	Nebl
ENSMUSG00000002103	18.9144	17.6717	16.5452	17.9619	15.3693	14.6477	18.4961	12.4532	19.0509	18.2473	19.4815	21.1921	16.0451	19.7916	21.5708	15.5042	0	26.0197	28.3801	35.8129	21.5194	16.1452	16.0253	10.9332	22.8283	27.1482	18.5359	Acp2
ENSMUSG00000002109	1.22792	1.08023	1.1471	0.963789	0.642556	0.740761	1.26304	0.78765	1.01834	0.863048	0.718838	1.15089	1.02556	0.377536	0.55996	0.80928	0	1.13083	1.70955	1.95259	7.12702	0.936729	0.983983	1.0648	0.946572	2.7019	0.945331	Ddb2
ENSMUSG00000004085	0.949874	1.3008	1.89135	1.03694	0.809912	1.39227	1.42995	0.723011	1.10603	1.26833	1.06358	1.80983	0.509969	0.384323	0.391885	0.731988	7.69731	1.47901	3.64577	2.99896	9.08816	1.2021	1.09286	1.22599	1.66266	3.6734	1.94021	Map3k20
ENSMUSG00000055612	1.64191	2.55704	1.96784	2.1262	1.76801	1.90113	1.75649	1.16529	1.52761	1.35011	1.8377	4.85335	1.61454	0.996787	2.28948	1.51377	7.71952	3.2772	11.3044	5.45945	38.5735	1.80375	1.7687	1.05546	3.08453	9.03592	6.2907	Cdca7
ENSMUSG00000026740	0.953708	1.09665	1.73162	0.900715	1.03546	1.24707	1.41918	1.07621	1.32993	1.36661	1.4952	1.48195	0.842334	0.704555	0.814217	0.934281	1.18022	1.65211	2.13252	2.26825	3.32159	1.16717	1.0945	0.92284	1.66031	2.49567	1.94242	Dnajc1
ENSMUSG00000051154	277.184	272.409	425.991	297.879	326.802	393.04	313.976	360.374	363.335	313.957	368.841	368.573	135.676	131.465	177.793	302.716	514.156	399.099	566.307	561.014	616.535	343.62	375.698	302.843	351.916	457.873	332.136	Commd3
ENSMUSG00000000827	26.6096	24.2619	54.9267	26.9847	30.3504	34.2336	23.2622	19.9975	31.8668	33.7451	31.7436	40.7138	9.80766	7.66315	11.3188	20.9239	19.1638	38.6488	52.1107	57.2484	79.4585	26.7157	30.2094	20.8779	29.228	55.3785	33.5224	Tpd52l2
ENSMUSG00000027109	5.70309	6.05473	8.50037	6.54382	6.18521	7.74653	7.01307	5.30631	6.97557	6.82322	6.80114	7.44755	4.50951	2.87089	3.71565	4.83173	0	6.92436	8.70469	9.68095	11.2955	5.99293	6.09932	5.50128	5.36128	10.6181	4.81109	Sp3
ENSMUSG00000079286	0.290492	0.315221	0.29148	0.142782	0.119601	0.222059	0.343824	0.26989	0.26779	0.163435	0.25288	0.307825	0.164403	0.0851368	0.0758012	0.123245	0	0.0973732	0.443581	0.90037	1.87789	0.28457	0.202739	0.323304	0.329494	0.95034	0.436301	Gm11084
ENSMUSG00000027620	27.2509	28.55	43.098	24.9603	25.8727	30.5199	37.3471	40.7054	33.1533	32.905	34.0862	35.769	22.2366	14.3456	22.3607	19.0873	48.2263	30.2166	52.3413	53.7141	120.329	23.0258	23.7277	20.1242	30.2489	65.3187	31.3086	Rbm39
ENSMUSG00000038116	1.36738	1.39508	1.66518	0.946891	1.04156	1.30422	1.66327	1.56122	1.54442	1.61991	1.53069	1.94463	0.793282	0.312127	0.514189	0.837606	0.00747015	1.35003	3.02172	2.89288	4.74868	0.96504	1.12637	1.16528	1.33362	2.76226	1.91799	Phf20
ENSMUSG00000046229	73.1464	53.9926	278.134	196.711	215.986	236.364	90.0674	82.7065	199.652	195.778	163.83	253.387	185.655	104.722	204.917	93.5871	117.249	183.553	163.983	235.174	362.536	193.066	233.476	181.672	162.251	218.871	274.606	Scand1
ENSMUSG00000027257	55.7391	57.5165	70.7127	59.3979	55.6879	59.1974	48.7349	27.1336	52.9999	60.2095	62.3812	73.4514	42.3116	33.8072	37.9499	51.0235	93.8021	59.4601	70.1301	79.5267	52.3377	52.7903	63.1933	38.8183	47.8989	58.3255	51.7152	Pacsin3
ENSMUSG00000026739	5.1419	6.96444	4.41253	8.56248	9.53891	6.3285	5.67642	6.08123	5.44693	5.85285	6.08119	9.15329	5.22791	6.14204	6.78868	11.5651	49.3251	11.553	16.7516	20.72	30.8885	13.9089	10.9061	8.81443	14.0558	18.0988	12.177	Bmi1
ENSMUSG00000000826	15.725	15.6605	23.2434	13.9634	12.1072	13.8846	14.2128	6.75455	14.446	18.7242	16.116	22.6331	9.29904	6.66106	7.50812	10.8866	40.377	18.4584	34.577	30.985	65.2486	13.8927	15.5248	11.3329	16.2326	40.7165	18.2448	Dnajc5
ENSMUSG00000037708	0.00211227	0	0	0.00886476	0.0173263	0	0.00711556	0.00403396	0.0106735	0.00338235	0.0194385	0.021794	0.00221155	0.00327217	0	0	0	0.0547761	0.0879354	0.0306627	0.0492906	0.0043749	0.00711456	0	0.0304724	0.0996716	0	Spag6
ENSMUSG00000097638	0	0	0	0	0	0	0	0	0	0	0	0	0	0	0	0	0	0	0	0	0	0	0	0	0	0	0	Carlr
ENSMUSG00000027238	0.00318726	0.0060937	0.00688692	0.00254787	0.00266776	0.00151508	0.00613536	0.00521739	0.00517678	0.00802014	0.00768202	0.00563754	0.00238362	0.00352677	0.00384655	0.00329888	0.0064824	0.00770062	0.00947773	0.00462679	0.0274483	0.00660141	0.00306725	0.00323274	0.00477721	0.00840731	0.00609149	Frmd5
ENSMUSG00000027108	1.5297	1.98686	2.76556	1.8216	1.7715	2.11929	2.25527	1.75283	2.28313	2.60221	2.95595	3.36319	1.23976	1.45254	1.33787	1.41045	0.0117629	2.41569	3.9329	3.35145	8.22628	1.89609	2.11289	1.46687	2.34179	3.1461	2.00762	Ola1
ENSMUSG00000038085	0.255712	0.369066	0.421416	0.215686	0.233547	0.303438	0.386368	0.30522	0.356287	0.475705	0.45565	0.593637	0.18308	0.113596	0.183802	0.202068	0.441684	0.688984	0.691434	1.07813	1.36015	0.264813	0.352538	0.250969	0.466056	0.929658	0.501154	Cnbd2
ENSMUSG00000026737	0.138293	0.113616	0.263698	0.134676	0.194285	0.19322	0.135127	0.137161	0.161189	0.176179	0.207423	0.167127	0.019199	0.0603641	0.048871	0.143927	0.00271943	0.347169	0.432437	0.327194	1.16485	0.182777	0.13811	0.214816	0.251513	0.53923	0.209939	Pip4k2a
ENSMUSG00000068859	0	0	0.0256232	0.0521372	0	0.0310033	0.0156935	0	0	0.0447591	0	0.0576807	0	0.0144337	0	0.0450035	0	0	0	0.0135255	0.0181186	0	0	0	0	0.0573465	0	Sp9
ENSMUSG00000041777	2.98972	3.00974	3.5798	2.29667	2.30573	2.56406	2.39247	2.32077	2.52128	2.06187	2.20947	2.28346	2.51515	1.55213	2.02989	2.0796	12.4313	2.77656	3.60957	3.80263	9.4524	2.10854	2.48927	1.73127	2.76527	4.4579	3.46599	Cir1
ENSMUSG00000057738	9.72568	11.6457	14.1808	10.981	8.2388	12.6568	13.2792	7.91141	10.3203	11.6838	10.9612	16.0191	3.77904	3.44109	3.40061	8.54881	72.6477	16.3843	28.7701	28.2733	48.1165	11.3839	13.7684	8.43345	13.0562	25.152	14.7964	Sptan1
ENSMUSG00000027255	52.5953	50.1608	61.0223	46.8967	43.7059	46.4287	54.1998	22.1584	53.8357	54.1746	60.6894	59.3535	46.0893	43.4924	50.5177	44.6049	7.17814	44.4111	53.8211	59.4347	49.8703	47.0311	45.778	39.7816	45.5327	49.3449	42.3703	Arfgap2
ENSMUSG00000008226	12.0662	14.9792	16.6628	12.1164	12.6008	11.3615	13.0055	10.9221	12.3912	12.7423	13.3568	11.3241	14.2947	13.0149	17.2294	12.0211	0.0252131	10.2926	11.0192	12.6347	11.9203	12.7304	14.3637	11.8561	12.1395	10.1636	9.54024	Scrn3
ENSMUSG00000037683	0.00644099	0.00478896	0.00442828	0	0.00125794	0.0107162	0.00180814	0	0.00949285	0.00515694	0.00493953	0.0110762	0	0.00166299	0.0025911	0.00259255	0	0.00363109	0.0244734	0.0327252	0.0292256	0.00111171	0.0301314	0.00609737	0.00422365	0.0242264	0.00220949	Armc3
ENSMUSG00000089917	13.0032	13.7456	22.3627	12.3916	13.0833	15.6309	10.626	8.85559	13.5216	15.3105	14.491	19.7618	8.17337	6.62079	10.3159	10.9245	45.5275	22.4137	26.7975	33.1841	37.0982	11.7583	13.2828	10.2686	14.0575	30.2779	15.6781	Uckl1
ENSMUSG00000023094	3.30915	4.03294	1.37758	4.28243	3.90734	2.47499	2.99993	4.95722	3.40693	2.28484	3.15861	2.85049	2.4952	4.18569	4.702	4.10585	0	7.42786	7.43279	7.11009	9.06216	4.76836	5.2037	4.26782	5.39503	3.96549	5.31127	Msrb2
ENSMUSG00000039715	4.36916	4.34158	4.79862	4.43035	4.36312	4.74325	5.7045	2.20411	6.15296	6.18224	7.47051	8.5057	2.0499	2.33062	3.03442	4.1228	56.2862	8.41947	13.503	12.1365	30.8326	5.40683	5.96209	4.16533	5.67605	16.631	6.85761	Dync2i2
ENSMUSG00000026735	0	0	0	0	0	0	0	0	0	0	0	0	0	0	0	0	0	0	0	0	0	0	0	0	0	0	0	Ptf1a
ENSMUSG00000060227	0.228726	0.194355	0.286128	0.199682	0.209582	0.280399	0.475048	0.46309	0.490986	0.446116	0.429946	0.692016	0.0234074	0.101236	0.0124528	0.130828	0.00306048	0.254009	1.17619	1.15336	4.01643	0.187	0.113918	0.0927957	0.559345	0.659781	0.753934	Golm2
ENSMUSG00000026734	0.00392281	0.00194444	0.00179799	0.00182925	0	0	0.00220245	0.00249723	0	0	0	0	0.00136906	0.00202564	0	0	0	0.00737158	0.00259222	0.00189818	0.00762835	0.00135414	0.00440428	0	0.00514473	0.00268269	0.00269133	4921504E06Rik
ENSMUSG00000074881	0	0	0	0	0	0	0	0	0	0	0.0780281	0	0.0532642	0	0	0	0	0	0.151278	0	0	0	0	0	0	0	0	Mageb3
ENSMUSG00000043415	4.58377	5.50298	8.61578	11.1776	10.7919	8.46581	3.75407	6.42494	4.35619	10.7069	5.2245	9.45891	4.491	3.97386	2.99435	2.64055	0	6.02163	6.46091	9.09587	2.20797	8.75349	5.85458	4.17999	4.57762	6.29816	2.89955	Otud1
ENSMUSG00000040591	0.207807	0.275608	0.166039	0.122765	0.0937845	0.162357	0.290893	0.31642	0.27316	0.239452	0.275659	0.321618	0.0815904	0.103319	0.104214	0.150051	1.77287	0.224011	0.906732	0.902951	2.06967	0.207933	0.174985	0.11564	0.396836	1.36688	0.582323	Cstpp1
ENSMUSG00000054766	11.5647	13.9812	14.9106	15.1588	15.9112	16.6596	12.2336	16.1155	13.1246	14.0518	13.4955	28.4077	11.0664	12.4653	13.5218	14.5038	74.4723	27.0057	53.4396	41.833	130.986	24.2771	21.7632	18.2684	25.905	38.0165	26.9552	Set
ENSMUSG00000000823	1.20196	1.4067	1.13242	1.22995	0.469489	0.759165	1.76207	0.127526	0.970089	1.10491	1.31437	1.28609	3.26265	1.15512	2.25646	0.752572	0	1.73164	1.16933	2.52029	3.31123	0.622369	0.924645	0.805965	0.904944	1.94079	1.84396	Zfp512b
ENSMUSG00000027253	0.751361	0.903277	0.835246	1.13401	0.734124	0.542286	0.873406	0.303155	0.820835	1.02013	0.691454	1.13993	3.05363	0.6787	0.682001	0.661935	0	0.844769	0.320979	1.10915	0.456853	1.22962	0.755658	1.08194	0.69117	0.955295	1.01936	Lrp4
ENSMUSG00000026785	0.66069	1.04885	1.22766	0.26229	0.240631	0.475339	0.436108	0.17051	0.688008	0.400307	0.356043	0.829081	1.14979	0.290451	0.366352	0.291089	0.0158888	1.20799	1.35401	1.73673	5.50375	0.453055	0.661589	1.25511	0.866489	2.74759	0.00918811	Pkn3
ENSMUSG00000002455	6.73197	7.48437	10.3785	6.98091	5.37063	6.3518	6.50275	3.44054	6.08462	7.53332	7.12696	9.2728	5.66646	5.34159	8.11322	5.4509	15.6116	7.51238	11.447	11.9703	17.9848	6.36838	7.32138	4.44825	7.12238	13.7156	6.7454	Prpf6
ENSMUSG00000015335	78.4567	83.9322	106.246	71.5074	63.8705	82.2601	93.8828	56.0829	118.746	106.808	115.541	128.739	61.2624	54.2903	60.0419	71.1334	309.176	90.1969	152.479	150.705	244.349	78.9238	87.2459	63.0804	83.725	144.071	93.6532	Zdhhc12
ENSMUSG00000038605	0	0	0	0	0	0	0	0	0	0	0	0	0	0	0	0	0	0	0	0	0	0	0	0	0	0	0	Samd10
ENSMUSG00000108976	0	0	0	0	0	0	0.164827	0	0.185433	0.0783499	0	0.100969	0	0	0.236202	0.17725	0	0	0	0	0.570892	0	0	0	0.0641703	0.200768	0	Gm29797
ENSMUSG00000041762	1.48514	1.74868	1.5661	1.33825	1.16123	0.866132	2.67952	1.60992	1.52227	2.07346	1.90904	1.52689	4.61502	3.582	4.13004	1.12961	0	0.932588	0.843436	1.19687	0.303191	0.826469	0.872281	1.3171	1.14369	0.899981	1.20474	Gpr155
ENSMUSG00000046470	0	0	0.272173	0	0	0	0	0	0	0.316959	0	0.272308	1.93427	11.9587	12.5812	0	0	0	0	0	0	0	0	0	0	0.27073	0	Sox18
ENSMUSG00000033411	1.15908	1.45014	1.88355	0.953808	1.07738	1.46779	2.23069	1.965	1.39637	1.75346	1.59714	2.16161	1.21356	0.691339	0.703159	0.885674	3.20254	1.26725	2.96746	2.7983	6.23154	1.23029	0.930193	0.997494	1.39548	3.34867	1.36717	Ctdspl2
ENSMUSG00000027236	3.74437	2.97969	7.06914	7.04355	7.90481	7.60699	4.86953	5.6429	6.77883	8.21875	7.20159	10.4337	1.88462	5.3533	2.29019	4.3061	0	9.95128	7.25459	7.49385	18.1621	9.05662	6.99704	6.45023	6.1857	6.48875	9.26203	Eif3j1
ENSMUSG00000039686	0.401298	0.596741	0.395854	0.341715	0.429354	0.522515	0.31592	0.26657	0.363681	0.384159	0.354583	0.405051	0.534333	0.736533	0.46325	0.252822	0	0.973775	0.644215	1.30439	1.69646	0.560131	0.470141	0.365437	0.526298	0.885949	0.763112	Zer1
ENSMUSG00000059540	0.828533	0.821366	1.94096	1.05174	0.593318	1.02109	0.775295	0.55674	0.891602	0.515946	0.705993	1.45644	0.449802	0.308991	0.24072	0.852254	99.8816	1.29745	4.38	5.27869	17.9915	0.985136	0.947451	0.675396	1.32808	5.19391	2.88953	Tcea2
ENSMUSG00000033396	1.40452	1.52342	1.75959	1.51536	1.21124	1.38373	1.84307	0.883586	1.19446	1.69927	1.44741	2.1368	0.966898	0.978388	0.87965	1.00872	4.27365	1.18821	2.34212	2.75847	4.17006	1.55718	1.49033	1.01674	1.65901	3.06232	1.33014	Spg11
ENSMUSG00000075284	0.0178418	0.01415	0.0130843	0.00166396	0.00139381	0.0257263	0.00601033	0.0136295	0.0030052	0.00761862	0	0.00981805	0.0149443	0.0718619	0.0301453	0.00143629	0	0.0563262	0.267632	0.40404	0.0370084	0.0098543	0.0400633	0.0506698	0.126356	0.322118	0.33662	Wipf1
ENSMUSG00000027233	0.304574	0.321593	0.426233	0.355486	0.367463	0.482747	0.509971	0.47153	0.651133	0.689721	0.679993	0.699169	0.111328	0.276394	0.110925	0.26985	0	0.233678	0.362633	0.423821	0.189249	0.311682	0.378378	0.609066	0.30963	0.27361	0.446975	Patl2
ENSMUSG00000027107	0.0278192	0	0.0669414	0	0	0	0.046857	0	0.0175716	0	0.0213342	0	0.00728167	0	0	0	0	0	0.0413619	0	0	0.0144047	0.546588	0	0	0.0570741	0	Chrna1
ENSMUSG00000027624	0.0126586	0.0260635	0.0388286	0.00817315	0.0239618	0.0550817	0.0213214	0.0185962	0.0196815	0.0046777	0.0134415	0.0602811	0.0948138	0.0618461	0.0822609	0.0117581	0.00693151	0.199815	0.264459	0.377411	1.51294	0.0524365	0.0371705	0.00967878	0.157077	1.11473	0.139289	Epb41l1
ENSMUSG00000060802	0	0	0	0	0	0	0	0	0	0	0	0	0	0	0	0	0	0	0	0	0	0	0	0	0	0	0	B2m
ENSMUSG00000033368	0	0	0	0	0	0	0	0	0	0	0	0	0	0	0	0	0	0	0	0	0	0	0	0	0	0	0	Trim69
ENSMUSG00000027628	12.9178	11.6496	13.1303	12.0344	12.2859	11.7557	12.8859	9.66597	12.5203	13.6147	12.7503	16.8672	10.954	9.88486	13.0632	10.6567	25.6244	15.1862	19.83	18.3398	22.1858	13.0777	12.2152	11.3694	13.1881	21.6244	13.6662	Aar2
ENSMUSG00000027229	0.00591742	0.0175987	0	0	0	0	0.00996694	0.0226019	0	0.018951	0	0	0	0	0	0	0.073715	0	0.0234616	0.00859001	0	0	0.0066437	0.00840259	0	0	0	Terb2
ENSMUSG00000027227	105.184	100.097	105.485	73.3305	51.8999	74.938	79.5572	49.3368	81.3272	87.3476	75.0073	107.889	168.047	175.071	124.132	85.4709	2.23774	88.0056	33.8104	35.5632	42.3485	99.2967	73.5035	93.3502	91.3289	52.4178	75.6266	Sord
ENSMUSG00000002458	10.1762	12.4244	17.3508	10.4896	10.6945	17.893	10.7893	9.41029	16.3737	15.1973	15.0166	21.2645	0.42618	1.59302	0.620523	8.69215	0	30.5802	56.7619	52.6516	90.5286	15.6856	14.6724	15.1801	24.8938	49.7547	31.0865	Rgs19
ENSMUSG00000045794	0	0	0	0	0	0	0.121573	0	0	0	0	0	0	0	0	0	0	0	0	0	0	0	0	0	0	0	0	Lkaaear1
ENSMUSG00000068452	0.204661	0.101445	0.102333	0.156167	0.254358	0.0412731	0.05223	0.0355324	0.0626769	0.198619	0.0760981	0.166373	0	0	0.00748469	0.0374443	0	0.244739	1.21717	0.0180058	5.42708	0.109184	0.438671	0.0616452	0.894701	22.1775	0.536117	Duox2
ENSMUSG00000027225	1.79268	0.933018	1.76658	1.96448	5.98695	1.39187	0	0.342362	0.0377441	3.87531	0.824874	0.986485	0	0	0	0.108235	0	13.8792	10.5727	0.607214	103.478	1.02107	4.32733	0.254557	11.442	215.524	6.70299	Duoxa2
ENSMUSG00000027584	0	0	0.0822903	0	0	0	0	0	0	0	0.030597	0	0	0	0	0	0	0	0.2966	0.115834	0	0	0	0	0	0.122781	0	Oprl1
ENSMUSG00000027224	0.319923	0.291579	0.411523	0.375365	0.544194	0.25755	0	0.0788363	0.0912597	0.0991526	0.063315	0.17037	0	0	0	0.099694	0	0	0.409175	0.0898869	2.56878	0.0961867	0.220148	0	0.446645	3.3453	0.318614	Duoxa1
ENSMUSG00000033268	0.014748	0.00548267	0.0253487	0.0103157	0	0.0306712	0.0124203	0	0.0326038	0.0413277	0	0.0152167	0	0.0114233	0.00889933	0	0.00656144	0.00415708	0.0219276	0.0214089	0.0286792	0.00763647	0.00413953	0	0.00483547	0.0756429	0.0151773	Duox1
ENSMUSG00000036617	0.0771986	0.112634	0.0743416	0.0545526	0.0486389	0.078075	0.0948497	0.0923975	0.0711383	0.0645603	0.0620413	0.110749	0.0539769	0.0497611	0.0416381	0.0462903	0.692329	0.137417	0.298349	0.298009	0.680945	0.0802201	0.0755427	0.0636323	0.10766	0.454533	0.132228	Etl4
ENSMUSG00000033256	0.264379	0.297038	0.492784	0.156158	0.357994	0.488733	0.395826	0.246842	0.541794	0.526831	0.585721	0.824407	0.123024	0.07281	0.19853	0.113509	0	0.357703	0.384347	0.315557	1.4738	0.237284	0.211078	0.241932	0.0924614	5.00215	0.55624	Shf
ENSMUSG00000061689	1.22209	1.28714	1.92498	1.1744	0.990215	1.40592	1.39669	1.15941	1.38506	1.54047	1.40036	2.61974	0.603349	0.487376	0.55332	1.00608	4.79143	2.28254	3.2078	3.42072	5.73526	1.40967	1.49013	0.972061	1.89512	3.58573	2.02723	Dlgap4
ENSMUSG00000067818	0.439038	0.0567706	0.262474	0	0.0671048	1.3021	0	0.036455	0.0241141	0.122265	0	0.118172	0.139901	1.06455	0.898448	0.253549	35.4651	2.08766	11.8823	2.771	5.41952	0.375593	0.492924	0.975794	2.50345	57.9212	0	Myl9
ENSMUSG00000027219	0	0	0	0	0	0.040016	0	0	0	0	0	0	0.0143898	0.0479047	0.0622004	0	0	0	0	0	0	0	0	0	0	0.0986895	0	Slc28a2
ENSMUSG00000062175	0.566239	0.62582	1.28363	0.535223	0.376596	0.865694	1.01818	0.467628	1.42096	1.04149	1.00932	2.02114	0.432623	0.28449	0.313979	0.378833	0	1.90667	2.92008	1.89944	4.18127	0.340742	0.747421	0.575871	1.17414	3.12404	1.25206	Tgif2
ENSMUSG00000079071	0	0	0.00759896	0	0	0	0	0	0	0.00884935	0	0	0	0	0.0100043	0	0	0	0	0	0	0	0	0	0	0	0	Slc28a2b
ENSMUSG00000027637	5.32933	3.80121	12.6161	30.6676	37.8442	42.0169	6.11241	30.1412	42.0522	53.1945	18.676	62.7347	20.0371	27.0302	25.713	17.0735	23.883	42.3188	12.816	16.1187	23.1902	58.7591	23.4212	21.6006	21.5218	11.4254	35.737	Rab5if
ENSMUSG00000040549	1.48894	1.4484	2.77629	1.11598	1.0849	1.61842	2.03792	1.64219	1.73514	1.91307	1.83047	2.15915	0.828594	0.772128	0.757651	0.793295	2.95219	1.47858	3.12393	2.61801	7.77374	1.06386	1.2915	0.936471	1.47037	3.31493	1.38479	Ckap5
ENSMUSG00000027636	0	0	0	0	0	0.0134461	0	0	0	0.0129413	0	0	0	0.0751187	0	0.00975899	0	0.00911222	0	0	0	0	0	0	0	0.0331615	0	Sla2
ENSMUSG00000056486	0.00289261	0.0107535	0.0069605	0.00606985	0.00677919	0.016844	0.0121804	0.00966743	0.0091354	0.0115798	0.00998242	0.00895364	0.00605713	0.00448102	0	0.0104787	0.0038608	0.030168	0.124006	0.231998	0.240469	0.0172245	0.00162382	0.0266984	0.0635433	0.0919849	0.113119	Chn1
ENSMUSG00000027249	1913.98	1782.85	2208.73	1666.76	1912.65	1566.81	2149.25	1628.96	2137.84	1995.5	2271.62	1723.59	2169.16	1821.52	1966.39	1695.73	47.5459	1323.32	635.9	941.06	269.06	1289.14	1332.74	1449.23	1091.87	702.524	1445.04	F2
ENSMUSG00000005804	13.7838	14.4285	23.9376	13.6192	13.6719	19.3212	14.1859	7.98008	14.9996	18.0571	16.5967	21.6575	9.8635	8.18804	12.2208	14.3376	130.51	22.8222	32.0479	32.3298	49.6404	19.4334	21.6414	15.7506	21.6642	35.3152	16.8209	Bloc1s6
ENSMUSG00000075040	5.97123	5.81353	6.17802	3.67329	2.89459	3.72143	5.30726	3.97458	4.07878	4.95213	5.10134	5.53889	2.24009	0.783404	1.80746	2.37215	64.0012	7.21499	9.1191	14.3998	24.6986	4.22993	4.52037	2.45808	4.48955	7.74144	4.74388	Zfp408
ENSMUSG00000005803	7.71788	8.34487	14.7568	10.0339	13.4163	12.3936	8.85489	6.04865	11.5891	9.67003	10.7045	17.2014	48.7594	21.2569	33.6911	14.2599	35.4964	22.2378	22.825	21.7288	23.6121	17.4596	18.2773	11.5848	20.0008	36.0276	16.7531	Sqor
ENSMUSG00000027634	1.84405	1.81442	2.01939	1.77644	1.42333	1.66874	2.17606	0.79432	1.89246	2.55501	2.05494	1.98241	2.07716	1.66781	2.21217	1.48449	0.0687781	1.87165	2.80378	3.2139	3.82574	1.54376	2.13237	1.59149	2.33639	5.23692	2.5284	Ndrg3
ENSMUSG00000010505	0.00184739	0	0	0	0	0	0.00311164	0	0	0	0	0	0	0	0	0	0	0	0	0	0	0	0	0	0	0	0.00190116	Myt1
ENSMUSG00000036591	1.8923	2.23707	3.08392	1.94339	1.61865	1.88374	2.49908	1.57566	1.93528	2.76368	2.05522	2.93375	1.86888	0.797674	0.872141	1.20551	0.00700847	2.27232	3.01356	3.13285	5.65754	1.93111	1.91564	1.43299	1.94588	4.40744	2.40839	Arhgap21
ENSMUSG00000026679	0.285226	0.445705	0.538436	0.11497	0.0963038	0.353897	0.382705	0.3693	0.415282	0.278682	0.304007	0.458895	0	0	0	0.251016	0	0.425154	0.522311	0.456154	3.94839	0.150192	0.14112	0.0892404	0.0951028	1.05133	0.0796007	Enkur
ENSMUSG00000027635	0.901468	1.6235	0.344318	0.574498	0.316905	0.366621	0.556739	0.612125	0.999613	0.625521	0.353345	0.826772	0.639712	0.263781	0.507704	0.556366	0	0.214573	4.19965	2.29734	12.4269	1.01654	0.820935	0.526248	1.12972	3.39067	2.70065	Dsn1
ENSMUSG00000027589	9.23209	11.064	15.8847	11.768	11.288	12.0656	12.8083	11.9475	11.4632	12.663	12.6974	14.9275	13.9966	8.94795	13.656	8.04559	0	9.56681	20.716	18.4186	41.0317	10.8061	11.3335	9.38353	11.9485	21.52	9.87583	Pcmtd2
ENSMUSG00000055485	0.0206447	0.0251176	0.0464517	0.00525102	0.00219925	0.0405926	0.079029	0.0358426	0.113803	0.0540952	0.0460574	0.205263	0.0176851	0.0348887	0.0203851	0.00453254	0.00333997	0.0211608	0.213934	0.326934	0.237227	0.0174924	0.0126429	0	0.110763	0.465904	0.187348	Soga1
ENSMUSG00000074628	0.0378958	0	0	0	0	0	0	0	0	0	0	0	0	0	0	0	0	0	0.0876463	0	0	0	0	0	0	0.285074	0	Tldc2
ENSMUSG00000038628	28.5906	33.1611	31.874	26.6044	32.7506	29.2301	34.4106	61.7465	40.1952	34.8869	41.5171	45.9046	20.9675	22.5856	26.0942	27.4374	104.404	43.1533	97.3424	72.2784	214.723	36.1794	30.329	26.6921	52.6006	109.488	42.2374	Polr3k
ENSMUSG00000048550	10.3114	12.7396	21.7262	7.42776	8.74664	9.85802	12.8099	15.5531	15.8776	18.5035	15.0679	16.4615	1.61135	2.40399	1.6871	6.48888	0	9.90526	17.7465	13.8328	36.8611	8.27442	8.65393	5.1356	8.09042	21.8917	6.59919	Thnsl1
ENSMUSG00000098505	0	0	0	0	0	0	0	0	0	0	0	0	0	0	0	0	0	0	0	0	0	0	0	0	0	0	0	Gm14496
ENSMUSG00000027247	11.7255	11.8552	13.5572	10.2482	7.47874	10.001	14.589	6.12467	14.404	14.2262	12.9191	18.4316	3.94049	3.95802	4.7788	9.07644	34.0642	20.8586	45.5858	43.0148	91.7832	11.5554	12.623	6.0367	20.7447	60.5425	23.5716	Arhgap1
ENSMUSG00000045967	0.00257219	0.00573737	0.0021221	0.000719664	0	0	0	0.000491231	0.000324938	0.00288317	0.00157807	0.00265394	0.000807925	0	0.00062085	0	0.00137325	0.00174008	0.000509916	0.00560087	0.0115044	0.000532748	0	0	0	0.000527713	0.000264706	Gpr158
ENSMUSG00000025716	1.58561	1.28032	1.69899	1.29987	1.61782	2.04639	1.79041	1.89899	1.26977	1.39114	1.24114	1.29046	1.95339	1.92413	2.03808	0.912512	2.2373	0.951303	1.3304	1.10013	1.3579	1.21477	1.4987	1.18092	1.2056	1.55215	1.43279	Myo3a
ENSMUSG00000026787	0.0016617	0.00247099	0	0	0	0	0	0	0	0	0	0	0.0034796	0	0	0	0	0	0	0.0024122	0.035545	0	0	0	0	0.00340916	0	Gad2
ENSMUSG00000026786	0.00234529	0	0.00161242	0.00164045	0	0.00390197	0.00197513	0	0	0.00375549	0	0	0.00491104	0.0381481	0.0113217	0	0	0	0.0499805	0.0476635	0.0296445	0.00850068	0	0.0149862	0.0292203	0.134725	0.0832676	Apbb1ip
ENSMUSG00000027244	15.6953	17.3259	21.3629	17.0779	14.3479	14.7398	13.9182	5.92025	13.288	14.282	14.2031	12.5069	10.0768	10.2561	8.8334	11.6498	0	11.9531	13.6533	15.7022	13.5571	11.9426	13.9813	11.5549	11.4931	16.8579	11.0634	Atg13
ENSMUSG00000027243	15.4686	13.7782	18.9422	15.5948	16.2993	14.9153	11.3672	9.97481	10.5513	11.1098	11.4101	12.5476	11.4734	11.0239	14.9723	18.4635	0	20.3539	17.0878	19.2541	23.2371	16.1345	19.0301	18.0433	17.2198	18.2782	14.6467	Harbi1
ENSMUSG00000027639	0.940556	0.976225	2.58224	1.22305	1.09845	1.33905	1.31841	1.26581	1.14033	2.77466	1.37483	1.4915	1.39453	1.76996	1.57696	1.00997	0.0280843	1.15299	2.54345	2.5337	4.95922	1.11458	1.31468	0.88739	1.33287	1.87137	1.01016	Samhd1
ENSMUSG00000026784	0.558939	0.573894	0.409897	0.465427	0.548928	0.460538	0.712807	0.579472	0.467366	0.434725	0.518456	0.488825	0.443087	0.61023	0.513947	0.443526	0	0.966307	1.55391	1.14366	4.04231	0.669792	0.633518	0.740768	0.806347	1.51804	0.698466	Pdss1
ENSMUSG00000027641	0.296506	0.368434	0.846127	0.383541	0.285575	0.635222	0.82096	0.841634	0.659343	0.809747	0.862827	1.16086	0.212632	0.393258	0.259801	0.252588	0.0903539	0.279354	1.22794	1.04068	4.4508	0.357535	0.344299	0.155724	0.538018	1.51245	0.319766	Rbl1
ENSMUSG00000027104	3.1005	3.17526	4.15573	2.95214	2.46552	3.30015	4.0129	3.94352	4.1223	5.0224	3.89892	6.27219	2.62384	2.60994	2.60154	2.26864	11.066	3.9385	7.60403	6.26756	13.5309	3.34045	3.40201	2.64558	4.07858	7.31741	4.03431	Atf2
ENSMUSG00000074627	0.00335476	0.0249431	0	0.00703962	0.00982785	0.0111629	0.0282528	0.0320342	0.0105949	0.0268597	0.0437364	0.00346138	0.00878108	0.00519694	0.0121461	0.0101274	0.00597018	0	0.018289	0.00730489	0.0750227	0.0138966	0.00188325	0.0547823	0.0219987	0.0275306	0	Mroh8
ENSMUSG00000018770	560.196	655.746	485.53	573.165	506.809	465.083	525.377	373.306	552.688	648.789	611.924	578.982	720.093	554.628	558.445	581.126	598.366	458.642	610.77	575.915	681.587	594.781	648.87	586.25	539.128	712.811	398.108	Atp5g3
ENSMUSG00000027642	49.4548	49.9992	71.9692	51.6687	56.9398	52.6865	64.7884	43.0767	75.9699	77.6715	73.6401	87.662	42.6955	37.0871	38.704	46.2955	80.8148	58.4284	72.6779	71.9409	76.4057	47.6795	54.4591	43.8229	54.7887	87.5931	54.5941	Rpn2
ENSMUSG00000027643	0.0396759	0.0983319	0.2455	0.0462533	0.00774878	0	0.0779657	0	0	0.137654	0	0.245622	0.00692345	0	0	0.0159699	0	0	0.0131091	0	0.0128591	0.0273921	0	0	0	0.0542663	0	Ghrh
ENSMUSG00000063019	4.26648	4.05553	5.69812	3.47259	3.9996	4.57146	5.08192	6.04279	6.03443	6.47228	6.98218	8.23125	1.88512	2.25792	1.75411	3.62356	24.4346	5.11425	11.1532	10.6918	11.7265	4.15196	4.2034	3.10741	5.00109	9.39811	4.87384	Manbal
ENSMUSG00000009207	0.563806	0.820428	1.18226	0.484503	0.665393	1.06533	1.13957	1.07674	1.1523	1.39614	1.37743	1.74517	0.430079	0.40551	0.405828	0.513037	8.12003	0.672013	2.50684	1.82397	3.03464	0.706903	0.859079	0.720532	1.12762	1.9127	1.05889	Lnpk
ENSMUSG00000001815	0	0	0	0	0	0	0	0	0	0	0.0278154	0	0	0	0	0	0	0	0	0	0	0	0	0	0	0.0372063	0	Evx2
ENSMUSG00000001819	0	0	0.0497744	0	0	0	0	0	0	0	0	0	0	0	0	0	0	0	0	0	0	0	0	0	0	0	0	Hoxd13
ENSMUSG00000001823	0	0	0	0	0	0	0	0	0	0	0	0	0	0	0	0	0	0	0	0	0	0	0	0	0	0	0	Hoxd12
ENSMUSG00000040506	0.867097	0.983469	1.09857	0.640052	0.426692	0.589021	1.1618	0.466417	0.666476	0.763962	0.671743	1.12906	0.761828	0.472188	0.638993	0.352823	0.0527843	0.619745	1.04526	1.44194	1.90706	0.596025	0.790721	0.478523	0.768885	1.53554	0.858563	Ambra1
ENSMUSG00000042499	0	0	0	0	0	0	0	0	0	0	0	0	0	0	0	0	0	0	0	0	0	0	0	0	0	0	0	Hoxd11
ENSMUSG00000040495	0	0	0.341162	0	0	0	0	0	0.104478	0.529732	0	1.02399	0	0	0	0.099867	0	0	0.245931	0	0	0	0	0	0	0	0	Chrm4
ENSMUSG00000050368	0	0	0	0	0	0	0	0	0	0	0.114811	0	0	0	0	0	0	0	0	0	0	0	0	0	0	0	0	Hoxd10
ENSMUSG00000043342	0	0	0	0	0	0	0	0	0	0	0	0	0	0	0	0	0	0	0.38049	2.85583	0	0.0496909	0	0.136269	0.440505	1.37819	0.493796	Hoxd9
ENSMUSG00000027102	0.107647	0	0	0	0	0	0	0	0	0	0	0.148092	0	0	0	0.0866578	0	0.606859	0.60464	4.58381	0.697775	0	0	0.101904	0.705892	2.57659	1.29244	Hoxd8
ENSMUSG00000079277	0	0	0	0	0	0	0	0	0	0	0	0	0	0	0	0	0	0	0	0	0	0	0	0	0	0	0	Hoxd3
ENSMUSG00000027646	1.1593	1.41228	1.64619	1.69976	1.31146	1.36128	1.12654	1.05591	1.58844	1.96348	1.52508	3.34002	0.0163395	0.0656197	0.00269059	0.915309	2.33687	1.47804	3.91361	4.11987	6.76319	1.23058	1.58444	0.946555	1.91514	4.83463	1.78269	Src
ENSMUSG00000101174	0	0	0	0	0	0	0	0	0	0	0	0	0	0	0	0	0	0	0	0	0	0	0	0	0	0	0	Hoxd4
ENSMUSG00000100642	0	0	0	0	0	0	0	0	0	0	0	0	0	0	0	0	0	0	0	0	0	0	0	0	0	0	0	Gm28230
ENSMUSG00000067787	27.2479	28.0256	39.4762	29.8621	28.4015	31.7814	29.5653	22.1907	31.5968	37.7622	37.0031	45.1867	13.9299	18.0001	24.4511	26.4609	10.7015	41.968	54.5076	59.3548	83.673	35.7849	37.3347	26.331	42.3441	53.379	36.7607	Blcap
ENSMUSG00000042448	0	0	0	0	0	0	0	0	0	0	0	0	0	0	0	0	0	0	0	0	0	0	0	0	0	0	0	Hoxd1
ENSMUSG00000027099	6.46509	7.26837	8.22693	7.37277	7.26827	7.81213	7.39809	6.95781	8.31582	8.27618	9.43359	9.68015	5.82125	6.01195	6.34952	6.24649	40.7822	11.0501	12.4958	12.7817	18.0111	8.32857	7.61174	7.40013	8.49374	12.2146	7.09107	Mtx2
ENSMUSG00000067786	0	0	0	0	0	0	0	0	0	0	0	0	0	0	0	0	0	0	0	0	0	0	0	0	0	0	0	Nnat
ENSMUSG00000027239	4.01279	2.91253	5.45202	5.81411	1.11958	4.6098	2.97714	2.55451	5.31064	2.90683	1.53869	5.12612	0.200066	0.222011	0	1.55749	0	11.311	39.4911	97.5021	6.87436	3.71037	6.27525	1.56018	5.7013	18.3275	15.486	Mdk
ENSMUSG00000027200	0.0080385	0.00214549	0.00368439	0.00230673	0.00434751	0.0147457	0.000347168	0	0.00416608	0.00099015	0.00252909	0.00808132	0.00971113	0.0577931	0.0405464	0	0.000366806	0.0106901	0.039022	0.0550541	0.164334	0.006617	0.00879371	0.000585358	0.024599	0.0701961	0.0419987	Sema6d
ENSMUSG00000047363	0.0342618	0.0254741	0	0	0.0401483	0.128256	0.0144271	0.0490742	0.0324615	0	0	0	0	0	0	0	0	0	0.0254704	0.422756	0	0.00887031	0	0	0.123568	0.228448	0.678736	Cstad
ENSMUSG00000027649	1.03097	1.30111	1.1256	1.03929	0.961959	0.909674	1.00418	1.20495	1.0585	1.10306	1.27687	1.44222	1.11824	0.768047	1.08486	0.911078	3.18845	1.27474	2.88508	2.86205	4.702	1.16764	1.1393	0.766521	1.33894	2.76158	1.17781	Ctnnbl1
ENSMUSG00000037843	0	0	0	0	0	0	0	0	0	0	0	0	0	0	0	0.00478294	0	0	0	0	0.0385126	0	0	0	0	0.0325053	0	Vstm2l
ENSMUSG00000035183	0.71848	0.568664	1.17915	0.688983	0.638232	0.780846	0.448932	0.520084	0.548974	0.324736	0.426577	0.418485	0.485322	0.296206	0.405578	0.461777	0	0.555299	0.872976	0.942047	2.2873	0.56404	0.54645	0.296194	0.501536	1.52159	0.316031	Slc24a5
ENSMUSG00000027650	3.48616	3.59653	4.22467	4.02657	3.33693	3.20386	3.13167	2.07294	3.38444	3.08767	3.04368	3.86311	1.94935	1.81599	1.95723	2.82491	16.6031	5.43089	4.63014	4.54905	9.15321	3.30608	3.55275	3.58668	3.44663	6.04666	2.76234	Tti1
ENSMUSG00000059005	17.3001	18.0464	25.9992	16.5012	14.6061	21.6751	18.6618	17.4387	17.1102	17.6101	17.2457	23.4932	14.8691	14.2728	14.9154	10.7711	13.3468	21.332	46.6511	31.9118	115.739	16.98	18.4747	11.7162	22.3041	45.8954	19.6517	Hnrnpa3
ENSMUSG00000015839	32.6998	37.5118	49.7249	42.1587	39.4151	45.0239	33.5162	24.8767	39.9659	44.0342	40.8296	54.1226	13.574	10.8241	8.51645	36.2027	166.175	75.365	99.081	84.7587	194.256	51.9641	53.4266	45.475	57.1217	89.7852	54.6386	Nfe2l2
ENSMUSG00000044320	0.0133919	0.119484	0.220971	0.0749373	0	0.155965	0.157895	0	0.152258	0.300219	0.390263	0.99486	0.0420639	0	0.048486	0.0646839	0	0.694566	0.849545	0.835932	2.21357	0.0554741	0.0902133	0.0380323	0.351266	0.989096	0.468576	1700001O22Rik
ENSMUSG00000027651	2.06175	2.00638	2.94225	2.36101	2.1444	2.09021	2.10835	0.797576	1.59433	2.15504	2.08178	2.22553	1.95564	1.5463	2.26114	1.59739	0.00408361	1.50835	2.52127	2.19848	3.75942	1.81671	2.09582	1.62918	2.15775	3.133	1.84547	Rprd1b
ENSMUSG00000026857	16.1945	15.9768	29.5578	14.0991	15.6275	20.3249	15.2609	16.9595	18.5092	19.8879	20.5148	28.7483	5.64916	5.04659	6.01074	10.9029	0	20.0074	30.8934	30.0566	53.6035	14.8003	16.1512	11.0754	17.7573	30.7346	21.8075	Ntmt1
ENSMUSG00000037820	64.1485	92.1063	85.66	73.9027	67.9866	36.2903	30.328	2.3475	35.0887	54.065	43.9403	33.8424	4.32175	5.03689	2.93343	30.3082	0	16.4746	18.3821	20.5778	11.3116	30.3291	28.9459	25.1737	38.7109	43.0666	27.2052	Tgm2
ENSMUSG00000039483	17.7563	14.9762	17.9665	15.1479	11.3966	12.5944	13.5818	1.35139	16.527	17.2864	15.6742	22.8881	6.3233	6.0418	6.41486	10.9093	0	19.7233	28.007	33.5636	37.3452	11.9635	17.5892	10.048	16.3162	29.339	17.257	Asb6
ENSMUSG00000039476	0.00772	0.00765323	0	0	0.00904638	0.00428137	0	0	0.00325082	0.0123619	0.00789386	0.0106205	0	0	0	0	0	0.10155	0.0433621	0.168101	0.49541	0.00799478	0.00288918	0.0109622	0.0404988	0.168943	0.121819	Prrx2
ENSMUSG00000042410	0.648463	0.676783	0.99073	0.596371	0.517842	0.667306	0.718042	0.784333	0.932962	1.03261	0.734899	1.64047	0.308038	0.269741	0.339126	0.377016	0.0192336	0.881428	2.18539	2.07618	6.49654	0.860571	0.703785	0.428003	1.13236	3.79162	1.05538	Agps
ENSMUSG00000075273	28.9794	32.4169	24.6504	24.5311	29.9812	20.2703	34.373	31.6608	33.3108	34.211	40.2434	35.7368	36.355	13.5487	34.3436	33.4695	0	25.7566	59.7351	61.9648	110.507	29.0645	23.4007	20.9457	31.5577	81.5042	26.1062	Ttc30b
ENSMUSG00000050737	1.3592	1.70988	10.9745	1.56322	0.939745	3.03151	0.913758	0.574336	6.67822	3.82417	2.5098	7.3801	0.071	0.465876	0.0640486	0.448589	12.9705	1.00726	2.59807	8.38454	1.56523	1.13583	0.993077	2.17286	2.48633	10.1561	6.89066	Ptges
ENSMUSG00000075272	0.0489897	0.0728489	0	0.342666	0.114813	0.0815064	0	0.0935593	0.123775	0	0	0.202187	0.0512922	0.531238	0.0591232	0.650717	0	0.883769	0.145677	0.711158	0.285798	0.1522	0.66003	0.973898	0	0.301523	0.504156	Ttc30a2
ENSMUSG00000075271	3.84071	4.52139	4.3569	3.58193	3.56296	2.76898	5.28306	4.88993	3.76019	4.5613	5.3999	4.4251	1.50796	2.08241	1.93132	3.24642	0	3.75299	5.99594	7.99134	12.0122	2.71789	3.30595	3.99939	3.35803	14.3147	6.06049	Ttc30a1
ENSMUSG00000037813	0.0561162	0.0948253	0.0982055	0.0107049	0.0209229	0.131557	0.171852	0.0681987	0.222337	0.196054	0.0704208	0.18949	0.021365	0.0158057	0.0646455	0.0646815	0	0.0920301	0.988571	0.233275	5.16357	0.124152	0.0400933	0	0.24755	2.31827	0.238873	D630003M21Rik
ENSMUSG00000026848	43.5911	49.8804	68.9961	47.9156	39.4221	42.723	36.0984	25.3465	45.7777	53.3668	52.9867	56.2764	40.6992	32.0736	41.8348	41.9056	0	62.9378	59.1697	57.1423	63.5472	48.8892	46.5792	38.4735	51.2641	60.0246	63.1113	Tor1b
ENSMUSG00000075270	0.00647187	0.0116499	0.00187348	0.00381209	0.00239488	0.00226685	0.00573728	0.0208165	0.00817573	0.00218175	0.00156733	0.00492031	0.000713268	0.00052767	0	0.00123394	0.00121236	0.00192026	0.00472682	0.00939487	0.00132477	0.0141099	0.00114729	0.00193471	0.00893451	0.00628945	0.000701077	Pde11a
ENSMUSG00000056436	0	0	0	0	0	0	0	0	0	0	0	0	0	0	0	0	0	0	0.0544079	0.106242	0	0	0	0	0	0	0	Cyct
ENSMUSG00000026849	67.9652	73.1214	92.1319	79.6198	82.2589	72.9711	65.9956	70.7821	70.684	71.1974	73.7955	74.4304	53.8048	59.2837	65.1863	81.3806	288.051	77.2184	69.5325	74.079	82.5959	86.6722	83.6998	74.9391	77.5288	76.507	61.0705	Tor1a
ENSMUSG00000042369	0.181427	0.295481	0.344503	0.410921	0.455568	0.402465	0.451101	0.577475	0.491125	0.871551	0.58304	0.891397	0.352772	0.26767	0.260661	0.365129	0	0.925381	1.07899	1.3043	3.79686	0.751538	0.640184	0.637921	0.645837	1.24073	0.702376	Rbm45
ENSMUSG00000026851	23.011	26.0035	31.5918	23.6653	22.4263	23.9747	26.3324	29.1308	26.0827	27.2216	27.7321	32.163	20.3238	14.7409	22.6525	20.958	8.98504	37.8522	47.8664	49.7522	72.446	25.6754	24.0747	17.8979	27.7481	48.55	28.3386	BC005624
ENSMUSG00000040479	1.58825	2.04083	1.74255	1.78832	1.8741	1.91048	2.07394	1.26824	2.08679	2.18879	2.23656	3.17468	1.06321	1.40166	1.32572	1.28636	0	2.67364	3.57369	3.59896	3.77727	1.59034	1.71795	1.31231	2.21361	3.78073	2.02744	Dgkz
ENSMUSG00000058835	3.32068	3.65263	4.74587	2.39339	2.78362	4.76519	3.42438	3.4127	3.483	3.5906	3.21128	4.97802	2.17219	2.212	2.08342	1.9769	1.06215	4.14754	9.93339	9.69097	12.8571	2.98947	3.16895	2.1694	4.21315	12.5132	7.21274	Abi1
ENSMUSG00000052922	0.00450465	0.0133971	0	0	0	0	0	0	0.0056906	0.00721324	0	0.00929564	0	0	0	0	0	0	0.0312554	0	0.0087598	0	0.00505754	0.012793	0	0.0184836	0	Bpi
ENSMUSG00000027201	1.13498	1.97812	2.04729	1.28472	1.14407	1.27919	1.49544	1.04299	1.36056	1.36796	1.38984	2.31693	0.364165	0.316671	0.32771	0.648417	21.0616	2.02961	3.84982	3.55208	11.9492	1.14694	1.28456	0.719177	1.61256	4.78227	1.73319	Myef2
ENSMUSG00000074872	0	0	0	0	0	0	0	0	0	0	0	0	0	0	0	0	0	0	0	0	0	0	0	0	0	0	0	Ctxn2
ENSMUSG00000016024	28.5536	32.3489	30.074	49.9118	39.4631	36.539	24.9374	14.8062	27.8808	27.9617	28.5568	34.5702	20.4492	15.3066	13.0152	39.8747	0	49.9364	45.1991	90.9076	35.468	39.0678	54.8845	48.1862	42.3954	110.812	48.243	Lbp
ENSMUSG00000027230	0.101657	0.0209953	0.186375	0.0276522	0.0661793	0.324168	0.0951249	0.0377498	0.23187	0.108521	0.168913	0.396243	0.0236522	0.030621	0.0272633	0.0136392	0	0.433	1.74656	2.4841	2.10862	0.0906536	0.0697485	0	1.11842	3.20951	1.1624	Creb3l1
ENSMUSG00000042359	0.0631847	0.0346638	0.218467	0.0188797	0.0294724	0.121453	0.208716	0.145271	0.261157	0.295672	0.346247	0.38103	0.00899186	0.00380121	0.00888402	0.0355558	0	0.0290495	0.195184	0.118437	0.510566	0.0425636	0.0247945	0.00958182	0.0884977	0.168645	0.0624985	Osbpl6
ENSMUSG00000002731	5.23887	6.68581	9.44513	5.5449	4.96817	5.66495	5.82364	4.45646	8.77711	9.15731	9.37617	12.2214	4.20501	4.53134	4.71215	5.07989	0	4.42454	10.9199	10.7348	26.8942	5.93587	6.50917	5.45096	6.45693	17.3696	5.97987	Prkra
ENSMUSG00000075267	0	0	0	0	0	0	0.0198983	0	0	0.0189171	0.0362392	0	0.012369	0	0	0	0	0	0	0.188643	0.0689193	0	0	0	0.0774677	0	0	Pjvk
ENSMUSG00000002732	4.62283	3.79755	7.33195	4.99499	4.18403	7.80923	3.28582	3.04822	5.94444	3.50245	3.66307	7.34371	0.668454	1.37366	0.599285	4.56852	1.95677	7.745	19.4186	27.7353	13.289	4.13844	6.01322	3.42485	9.36553	23.4559	19.5405	Fkbp7
ENSMUSG00000002733	1.69676	1.7177	3.76944	1.73192	2.67479	3.47585	2.80207	3.29321	3.08604	2.5931	3.45017	3.50138	0.786989	0.839065	1.1406	1.24801	0.00983577	1.6576	3.35821	3.65053	5.4276	1.82584	1.56993	1.58531	2.8849	3.25431	2.38887	Plekha3
ENSMUSG00000026854	4.48318	4.83596	4.68581	4.97296	2.71287	3.46801	4.10824	1.02412	3.65667	4.57046	4.09477	4.94991	1.45194	1.02277	1.3883	4.03143	0	6.82311	2.90059	4.86321	4.23848	4.58004	5.02372	4.11027	4.55247	5.58961	5.42662	Usp20
ENSMUSG00000027202	0	0.00228517	0	0.00429958	0	0	0	0	0	0.00738226	0	0	0	0	0	0	0	0	0.124905	0.207464	0.146429	0.00159143	0	0	0.058447	0.100889	0.128099	Slc12a1
ENSMUSG00000027203	6.41411	6.23456	6.42468	6.15702	5.6096	5.69144	8.81851	8.76389	10.7642	8.01626	9.93382	12.6979	5.14315	5.52554	6.4822	5.78055	76.4317	8.05502	21.0684	12.7175	56.6658	7.36605	6.10067	5.50916	8.5625	17.0749	10.0246	Dut
ENSMUSG00000027204	0.0861335	0.0256165	0.0236872	0.0064264	0.0208593	0.101268	0.00967187	0	0.0319176	0.0101145	0	0.0106645	0.00420848	0.029355	0.0381151	0.0416032	3.81065	0.469389	3.62963	4.66216	1.10659	0.203374	0.0818771	0.0725691	1.50316	5.65126	2.86368	Fbn1
ENSMUSG00000068394	0.251528	0.305505	0.293056	0.206825	0.141747	0.226809	0.252255	0.209013	0.133406	0.178325	0.220872	0.293201	0.546804	0.15467	0.317461	0.173889	0	0.636469	0.445345	0.45711	2.07598	0.17498	0.234974	0.308088	0.410458	0.586944	0.14622	Cep152
ENSMUSG00000027654	0.841267	0.658916	0.450345	0.574962	0.564393	0.117528	2.17415	2.35476	1.83345	1.92298	1.74341	0.689103	0.463937	0.129328	0.356512	0.341201	0	0.579251	2.33611	1.06275	6.66864	0.618493	0.374925	1.0578	1.6676	4.01844	1.47376	Fam83d
ENSMUSG00000035109	0.0270942	0.00732542	0.011854	0.0223972	0.0115452	0.0286859	0.0269667	0.00705599	0.0171137	0.025637	0.00755574	0.0152484	0.00902608	0	0.00297261	0.00743565	0	0.112474	0.11719	0.126933	0.203567	0.0497402	0.0649875	0.0122415	0.242276	0.14402	0.201517	Shc4
ENSMUSG00000091337	0	0	0	0	0	0	0	0	0	0	0	0	0	0	0	0	0	0	0	0	0	0	0	0	0	0	0	Eid1
ENSMUSG00000026781	17.6761	23.2468	14.5921	19.1311	20.3774	16.7446	14.0525	14.2632	10.7649	10.913	10.9617	12.1707	46.6251	26.4132	43.044	22.2607	14.0379	23.8341	20.0788	18.0317	23.1191	24.3975	20.582	21.0996	20.0775	16.7093	14.7821	Acbd5
ENSMUSG00000058318	0.445149	0.50282	0.50656	0.238664	0.207111	0.254655	0.714325	0.500868	0.45043	0.422771	0.349789	0.449795	0.288367	0.164415	0.229712	0.160464	0.164683	0.482619	0.682503	1.01609	1.72788	0.317926	0.368315	0.333177	0.403777	0.997851	0.572294	Phf21a
ENSMUSG00000026779	0.842694	0.933259	0.409202	0.288535	0.238238	0.259817	0.496288	0.427662	0.38711	0.240626	0.171732	0.352655	0.638589	0.292126	0.291589	0.555039	0	0.514932	1.60924	1.12064	3.97646	0.390574	0.267958	0.606671	0.3246	1.38431	0.576126	Mastl
ENSMUSG00000035093	8.36785	9.47907	11.1991	8.9865	9.06951	9.73761	10.0243	5.29882	7.40355	9.4718	9.05656	9.30865	5.76105	5.05809	5.69151	6.08644	0	8.40461	8.12449	8.45103	10.8818	8.94791	7.34632	8.23347	6.8828	8.16843	6.91263	Secisbp2l
ENSMUSG00000026775	11.2813	13.6005	22.4417	10.7089	10.7924	15.5032	17.5378	17.9231	15.5492	14.8456	17.1796	18.1459	7.71545	5.81536	9.72778	8.47925	0	12.5756	17.7654	16.5821	27.8124	10.8605	11.3754	10.3575	11.4415	17.2319	9.9238	Yme1l1
ENSMUSG00000027655	0.93723	1.00267	1.51857	1.051	0.853954	0.862465	1.23379	0.520111	0.925353	1.13385	1.25025	1.3953	0.509322	0.459716	0.421611	0.734828	0	1.27484	1.77793	1.64954	2.30102	0.87528	0.915194	0.864115	1.23902	1.90742	0.668778	Dhx35
ENSMUSG00000026774	0.0259534	0.0801553	0.0933342	0.0223428	0.0538066	0.0730735	0.0302637	0.0915048	0.0378302	0.073527	0.0367447	0.045317	0.0209024	0.00927808	0.019275	0.0144643	0.0568455	0.0202585	0.0633236	0.0579617	0.077645	0.0516867	0.0537947	0.0453577	0.0418924	0.0409586	0.0123271	Potegl
ENSMUSG00000069132	0	0	0	0	0	0	0.00248482	0	0	0	0	0	0	0	0	0	0	0.00166333	0	0	0	0	0	0	0.00386955	0	0	Nxph2
ENSMUSG00000074623	0.0575333	0	0.00719182	0.0658515	0.00612892	0	0	0	0.0330365	0.00837521	0.0320885	0.0107931	0.421662	0.648192	0.34717	0	0	0.0353828	0.0829491	0.00759256	0	0.0433317	0.070467	0	0.13033	0.0214611	0	Gm826
ENSMUSG00000074622	1.41652	2.47502	2.28862	1.73391	1.20342	2.53348	4.29462	2.23182	8.76831	10.3206	8.90778	21.1923	84.0545	64.0756	47.6958	1.41115	0	1.23777	4.42281	4.36961	8.33262	1.72365	0.198797	2.01142	2.92596	6.75679	7.54385	Mafb
ENSMUSG00000026771	0.327166	0.360175	0.695921	0.409639	0.391849	0.541314	0.471901	0.804319	0.611958	0.940681	0.487939	1.3428	0.382286	0.198808	0.449377	0.283745	0.0932854	0.527842	0.60558	0.905254	1.92621	0.482946	0.393704	0.379868	0.495451	1.00868	0.576649	Spopl
ENSMUSG00000070544	2.37794	3.09377	3.38264	2.32536	2.60678	2.73976	3.11289	4.17152	2.92963	3.28932	3.04372	3.43972	2.38753	1.71588	2.26034	1.981	2.29649	3.80596	5.23309	5.0531	12.6706	2.60376	2.79851	2.74309	3.28931	6.27704	3.34471	Top1
ENSMUSG00000027206	10.9487	12.4611	24.0616	11.6073	13.2703	16.7248	17.4188	18.9772	18.0156	19.2846	20.448	24.1957	9.10668	6.2508	9.62477	10.2186	29.0761	15.7207	24.8572	26.2477	45.5056	12.7285	13.781	14.6849	15.1554	25.0892	11.7647	Cops2
ENSMUSG00000026986	5.97711	5.19268	6.09798	6.14664	5.77316	5.29828	2.54169	2.90633	3.04877	2.56815	2.56991	2.8073	2.5456	3.40526	2.16126	7.39693	0.00455935	4.15962	3.53493	3.4848	1.07613	5.6035	7.13356	7.45781	4.4621	3.02231	4.49533	Hnmt
ENSMUSG00000061809	0.0143631	0.0213583	0	0	0	0	0	0	0	0.0383324	0	0	0	0	0	0	0	0	0	0	0	0	0	0	0	0	0	Tbpl2
ENSMUSG00000027207	1.29567	1.51221	1.09354	1.14183	0.907399	1.0715	1.42926	1.07371	1.46734	1.37706	1.21833	1.65094	0.911349	0.573262	0.842687	1.00627	9.3552	2.19665	3.69913	4.02271	5.72176	1.43833	1.44508	1.29408	2.02114	4.58842	3.23359	Galk2
ENSMUSG00000016933	0.238397	0.270856	0.342535	0.288535	0.229135	0.169348	0.320331	0.0153467	0.240251	0.433213	0.209529	0.657772	0.555293	0.17013	0.329734	0.181131	0	0.211409	0.621286	0.715467	1.2345	0.338422	0.357878	0.133125	0.214292	0.549547	0.289441	Plcg1
ENSMUSG00000035877	0.515504	0.481598	0.233204	0.372642	0.284072	0.146664	0.361516	0.208611	0.222723	0.227081	0.205751	0.262978	1.04536	0.507648	0.726212	0.285787	0	0.413774	0.313422	0.456231	0.19751	0.399893	0.330268	0.391853	0.392075	0.279147	0.740542	Zhx3
ENSMUSG00000027209	0.00706697	0.00945788	0.00194346	0.00098862	0.00248434	0	0.0130935	0.00674816	0.0017855	0.00792137	0.00758742	0.0116665	0.00369956	0.00109476	0.00938165	0.00341341	0	0.00876476	0.0280194	0.024621	0.152542	0.00219555	0.000793434	0.00802794	0.0111219	0.0376965	0.0232725	Fam227b
ENSMUSG00000040434	1.53959	1.24385	2.46703	2.27249	0.795512	1.59336	1.44974	0.578794	1.57738	1.16472	1.15281	2.82682	0.571164	0.882645	0.541323	1.28819	0	1.25749	5.80382	4.08273	7.42583	2.5234	3.13045	1.82469	2.90949	10.222	2.68225	Large2
ENSMUSG00000027208	0	0	0	0	0	0	0	0	0	0	0	0	0	0	0	0	0	0	0	0	0	0	0	0	0	0	0	Fgf7
ENSMUSG00000026981	4.96157	5.41858	21.8314	6.71333	13.3532	15.5758	20.8102	13.9336	24.9171	19.5366	18.1516	65.3755	1.36256	1.12141	0.176691	5.05815	95.7658	27.1729	59.3379	29.4828	149.359	12.0452	8.18229	6.15598	27.3189	98.538	23.4038	Il1rn
ENSMUSG00000023330	6.41742	6.76627	9.28529	7.532	7.90238	8.80698	6.94654	8.3956	7.45427	8.04093	8.56389	10.1752	5.04877	4.56349	7.12134	7.50838	36.9554	13.7354	13.3869	13.6711	23.2138	8.1571	7.99885	6.92453	9.5457	12.9615	8.42316	Dtwd1
ENSMUSG00000090353	0	0	0	0	0	0	0	0	0	0	0	0	0	0	0	0	0	0	0	0	0	0	0	0	0	0	0	Gm17555
ENSMUSG00000027222	99.8153	102.895	85.3833	105.356	131.385	88.4097	87.9403	78.1552	82.5372	100.482	126.206	79.7906	160.753	129.584	165.962	88.1712	195.905	77.1553	53.935	65.2207	54.4109	89.2287	91.0348	74.3187	78.907	53.9313	65.7014	Pex16
ENSMUSG00000044916	2.17832	1.78715	0.981203	1.26096	0.836189	1.56214	2.34059	1.21934	0.85401	1.56364	2.30418	1.16253	1.33696	1.74543	1.2238	0.816321	0	1.48209	1.56354	1.19944	2.92137	1.40018	1.51801	1.11994	2.80759	2.7739	1.46871	1700029I15Rik
ENSMUSG00000027412	2.76897	3.06193	3.76217	2.03874	1.81792	2.08834	2.09835	0.448906	1.18776	2.11533	2.40831	2.72601	0.698937	1.98088	0.641114	1.9755	0	3.30751	4.59923	3.50774	8.87678	2.79936	3.41496	2.11613	3.95208	5.36256	6.41031	Lpin3
ENSMUSG00000050700	0	0.030057	0.0277932	0	0	0	0.0680905	0	0	0	0	0	0	0	0	0	0	0.0227898	0	0	0	0.0209322	0	0	0	0	0	Emilin3
ENSMUSG00000026979	0.965321	1.42424	1.40339	1.15348	0.813031	1.43875	1.30836	0.590511	1.12102	1.19152	1.22997	1.75338	0.392169	0.416688	0.127422	0.743706	0	0.799289	1.04405	1.04003	1.98961	0.861702	0.91728	0.778176	0.834115	0.933498	0.527753	Psd4
ENSMUSG00000027223	0.0812558	0.0503456	0.0651753	0.0473631	0	0.0337973	0.182483	0.0646585	0.153972	0.0867426	0.1454	0.363299	0.0212687	0.0314689	0.0735477	0	0	0.0458077	0.342301	0.353865	0.0921732	0.0350616	0.0456144	0.0384604	0.222013	0.736281	0.383262	Mapk8ip1
ENSMUSG00000057133	0.365148	0.447934	0.473802	0.281617	0.263445	0.419269	0.482621	0.252561	0.275655	0.32353	0.348204	0.53367	0.523849	0.340306	0.499199	0.239536	0.387017	0.804351	1.39823	1.29157	4.34615	0.399448	0.449559	0.436083	0.657145	2.00775	0.706942	Chd6
ENSMUSG00000060131	0.00198819	0.0236519	0.000911274	0.00278134	0	0.0077183	0.00334879	0.007594	0.000837209	0.00106122	0	0.00273517	0.0777144	0.0903454	0.125571	0.0112037	0	0	0.0387573	0.0230892	0.0695927	0.00960845	0.010417	0.0122338	0.0252057	0.0217546	0.0136404	Atp8b4
ENSMUSG00000026976	0.0151464	0.0160879	0.00892575	0	0.00507106	0.0215998	0.0510234	0.00826463	0.0246009	0.038113	0.0365062	0.0267905	0.0226547	0.0167598	0.0365589	0.0209024	0.00385068	0.565996	0.231633	0.0314103	2.52041	0.031371	0.0364402	0.1229	0.312154	2.55699	0.616809	Pax8
ENSMUSG00000075415	0.625278	0.669827	0.644832	0.395639	0.403712	0.480798	0.694615	0.445839	0.501481	0.571437	0.507912	0.58573	0.472695	0.438116	0.310287	0.356407	0.0109811	0.69804	0.874626	0.962922	0.801951	0.480325	0.480332	0.686355	0.536806	1.04863	0.878432	Fnbp1
ENSMUSG00000027359	133.879	149.511	111.912	205.8	217.969	181.151	106.927	54.111	85.7005	88.6654	95.0146	66.7182	471.598	314.758	397.673	187.151	1.61453	151.884	40.0945	42.7467	36.6998	176.428	194.987	181.62	126.44	31.1716	125.946	Slc27a2
ENSMUSG00000068742	5.67692	5.63947	10.0039	6.16586	4.14103	5.95117	6.57255	1.34679	4.97897	8.14308	6.49581	7.40557	15.7105	5.58366	4.97409	4.74978	0	5.38913	6.02312	8.61626	2.97127	4.53196	6.97191	4.80661	5.27691	8.3915	5.32608	Cry2
ENSMUSG00000049922	24.4008	24.6226	36.0583	29.1852	25.0213	24.0574	30.9599	9.9168	28.5803	36.7917	31.4816	50.8585	6.89612	12.4102	4.43664	21.7886	130.736	24.714	41.4493	39.2682	50.4885	29.1398	30.1473	22.3378	31.439	88.9345	24.0549	Slc35c1
ENSMUSG00000027360	0.603995	0.483623	0.344982	0.363978	0.353884	0.409688	0.25042	0.0532383	0.140864	0.215753	0.121144	0.182164	0.865879	0.813309	0.459788	0.241242	0.0330732	0.434793	0.124342	0.876789	0.0451745	0.394542	0.339064	0.0395842	0.377787	0.162044	0.56898	Hdc
ENSMUSG00000027221	0.00766173	0	0	0	0	0.0892302	0	0	0.0193577	0	0	0.126484	0.0160437	0	0.0277397	0	0	0	0	0.15571	0	0	0.00860211	0	0	0.0943132	0.331159	Chst1
ENSMUSG00000027220	0.00872249	0.00864704	0.0159916	0	0.0272563	0.164469	0.0146916	0	0.0404026	0.0139672	0	0	0	0	0	0.0491521	0.00517422	0.0917892	1.42944	2.98823	0.684129	0.0903294	0.212183	0.0949572	0.583412	1.68214	0.484723	Syt13
ENSMUSG00000000194	2.99796	2.88853	5.38878	2.62967	2.30143	3.26162	3.80001	1.9849	3.39335	4.28696	3.64448	5.06603	1.76549	1.11594	1.71497	1.64019	17.2812	3.53575	5.40679	6.45903	6.78815	2.51268	2.96353	1.73283	3.58867	7.20576	3.72144	Gpr107
ENSMUSG00000075028	0.0690632	0.131359	0.205387	0.0292091	0.00941035	0.045427	0.165021	0.0398753	0.103478	0.231468	0.0344881	0.172346	0.0184977	0.00497617	0.0174451	0.00775771	0	0.123141	0.120992	0.18419	0.346685	0.0199594	0.0198358	0.116313	0.0189577	0.210889	0.0363631	Prdm11
ENSMUSG00000062661	0.123445	0.144735	0.221969	0.152766	0.0751091	0.276475	0.199927	0.185882	0.608786	0.307911	0.385958	1.29328	0	0.00735509	0.00573	0.123264	6.72574	0.642387	3.22843	2.23655	3.56849	0.354016	0.274528	0.0539352	0.943363	2.80049	0.728028	Ncs1
ENSMUSG00000053141	0.00104546	0.00310924	0	0.00131627	0.000245015	0.00330481	0.00211308	0.00978327	0.00330174	0.00284593	0.00112245	0.004099	0.000109459	0	0.000378513	0.000252482	0.000186051	0.010373	0.017202	0.0359679	0.0530615	0.00931092	0.00680787	0.00326595	0.0079524	0.0649894	0.0149548	Ptprt
ENSMUSG00000068735	0.217875	0.386291	0.495467	0.140674	0.22585	1.35236	0.451663	0.880196	0.709261	0.348881	0.398437	1.88486	0.350947	2.09	1.25404	0.232733	0.0149128	1.5495	12.1353	7.29873	11.7328	1.49263	0.686808	0.428369	4.79166	7.15191	2.25079	Trp53i11
ENSMUSG00000016921	124.65	142.303	100.029	126.904	111.789	97.3	179.904	141.45	145.688	162.954	164.378	183.901	85.4161	79.7792	92.8558	95.9152	240.205	207.513	361.675	267.699	625.513	140.375	127.998	122.495	169.9	302.775	175.449	Srsf6
ENSMUSG00000055632	0.454973	0.504695	0.481232	0.337025	0.235575	0.259993	0.49078	0.301549	0.41333	0.332341	0.300853	0.393014	0.107372	0.102128	0.107067	0.371502	0.146292	0.523992	0.655888	1.10353	0.0965467	0.393622	0.495281	0.31089	0.434443	0.532671	0.244578	Hmcn2
ENSMUSG00000027217	0.011663	0.00133409	0.0123362	0.0062753	0.00420519	0.0194043	0.00755558	0.00171337	0.0181337	0.0158027	0.00825624	0.0092567	0.0338156	0.119524	0.132094	0.0260001	0.00159659	0.00101154	0.149397	0.173213	0.18493	0.0222981	0.00100727	0.0305746	0.0670668	0.250323	0.353612	Tspan18
ENSMUSG00000035576	0.0191772	0.0570338	0.0527383	0	0	0	0	0.0146496	0	0.0614162	0.0117654	0	0	0	0	0	0	0	0	0.055677	0	0.00794388	0	0	0	0.0472128	0	L3mbtl1
ENSMUSG00000076441	28.0048	36.4396	23.4704	25.0801	26.4366	15.4655	31.3934	9.9962	22.8537	22.5295	22.9479	20.419	399.901	571.391	335.509	33.9788	25.8449	13.9051	28.6825	30.9445	12.5649	27.4203	32.7985	11.8859	31.6181	33.5133	24.5698	Ass1
ENSMUSG00000051747	0.0153908	0.0178006	0.0188114	0.00179422	0.00100195	0.00924674	0.0288037	0.00734824	0.00756107	0.00342293	0.00393435	0.00793997	0.000895231	0.0125834	0.00103191	0.00412994	0.000760824	0.0134968	0.032206	0.0198596	0.0216155	0.00177095	0.0503994	0.0163909	0.0123352	0.0228048	0.0369571	Ttn
ENSMUSG00000027361	1.94853	2.16589	4.93658	2.19431	2.15772	3.39584	3.02763	2.58627	3.10459	3.75198	3.87025	4.71452	1.34902	1.27532	1.09055	1.67349	1.14432	2.66106	5.19787	4.91111	8.39293	2.23732	2.0783	1.60132	2.4852	5.43176	2.51658	Gabpb1
ENSMUSG00000017868	1.68433	3.20514	0.586638	2.37491	1.27588	2.10726	0.681175	0.195208	0.196495	0.320235	0.109061	0.247611	20.0684	30.7463	32.5666	2.53294	0	3.56764	1.27747	1.39349	0.501243	3.73708	2.6395	3.84944	2.19149	0.401176	1.59615	Sgk2
ENSMUSG00000017858	7.42992	9.2891	12.469	8.60569	7.9987	8.88569	7.49756	5.56203	7.44192	8.83034	8.52152	10.1161	6.01627	5.77417	6.87489	8.34737	5.44062	8.97424	12.3304	12.8215	23.1688	9.17241	7.88667	7.08445	9.67374	14.9972	8.49339	Ift52
ENSMUSG00000026843	4.02588	4.16733	6.80925	4.49218	3.55139	4.26079	5.52936	2.83315	5.11261	6.61658	6.301	8.24195	2.48683	1.64446	2.39889	2.73671	0	4.39853	9.37252	8.52932	16.4214	4.18566	4.47233	2.72078	4.7996	9.49002	5.07709	Fubp3
ENSMUSG00000079466	0	0	0	0	0	0	0	0	0	0	0	0	0	0	0	0	0	0	0	0	0	0	0	0	0	0	0	Prdm12
ENSMUSG00000017861	0.0516039	0.0767364	0.0873316	0.0166593	0.0418639	0.0264172	0.0869186	0.090971	0.0702044	0.0635636	0.0730607	0.245742	0.0249366	0	0.0431157	0	0.00706424	0.0268537	0.409202	0.0979602	1.86033	0.0781055	0.0311972	0	0.166592	0.602651	0.167488	Mybl2
ENSMUSG00000070708	0	0	0	0.202682	0	0	0	0	0	0	0	0	0	0	0	0	0	0	0.287219	0	0	0	0	0	0	0	0	Gtsf1l
ENSMUSG00000044033	0.238581	0.241291	0.151802	0.22907	0.151073	0.240381	0.259581	0.193857	0.105768	0.135255	0.125007	0.125375	0.373139	0.206604	0.329958	0.184307	0	0.268998	0.276142	0.209737	1.04604	0.27316	0.363529	0.237776	0.21961	0.130729	0.295849	Ccdc141
ENSMUSG00000074607	0.0491937	0.131674	0.0635842	0.0949697	0.0368932	0.0998518	0.27012	0.144681	0.197621	0.20481	0.37877	0.330937	0.00412046	0.021338	0.00593694	0.00831634	0	0.0809797	0.0692409	0.12997	0.00191325	0.0672468	0.139183	0.00139708	0.072259	0.121111	0.0151877	Tox2
ENSMUSG00000039356	7.2789	7.82652	12.5956	8.09915	7.26975	7.6015	7.26177	9.96599	7.76643	9.48587	10.2711	11.6929	5.25263	5.74205	5.94646	5.69284	1.19572	8.47206	12.9535	8.85952	29.0714	7.4104	5.74574	8.4595	8.04818	10.821	10.9365	Exosc2
ENSMUSG00000017817	0.0135001	0.0172071	0.00795558	0.0269796	0.0203394	0.0128347	0.00324839	0.00368316	0.00487266	0.00308822	0.00295802	0	0.00403846	0.00597524	0.0186201	0.0232881	1.98377	0.0217447	0.151019	0.128783	0.0187518	0.017975	0.0194876	0.0328625	0.0531157	0.146398	0.0516026	Jph2
ENSMUSG00000035399	7.24936	8.17177	8.89233	7.69649	7.99213	6.68661	5.96173	9.16952	5.49953	6.03147	6.19331	5.93694	5.03363	3.67497	4.76659	7.87762	0	11.012	12.0073	11.7325	19.3484	9.23885	8.50747	8.00937	8.52279	11.1838	8.30444	Oser1
ENSMUSG00000027363	0.35978	0.463441	0.441141	0.359047	0.346405	0.346949	0.470898	0.262585	0.4545	0.458687	0.456923	0.553275	0.261523	0.323047	0.373357	0.304386	0	0.465076	0.740491	0.588805	1.02048	0.403436	0.370491	0.253812	0.402723	0.733425	0.393834	Usp8
[truncated: 19,956 more rows]
