# Supplementary material for: Mouse liver assembloids model periportal architecture and biliary fibrosis
Source: Nature. 2025 May 29;644(8076):473–82. doi: 10.1038/s41586-025-09183-9 (PMC12350178; doi:10.1038/s41586-025-09183-9)
Supplement: Supplementary file 7 — GSEA comparing cells from homeostasis-like assembloids. GSEA of hepatocytes, cholangiocytes and portal mesenchyme; Related to Extended Data Figure 7k-m. Databases used are GO_Biological_Process_2023 (GO_BP), GO_Cellular_Component_2023 (GO_CC) and GO_Molecular_Function_2023 (GO_MF). [file 41586_2025_9183_MOESM7_ESM.xlsx]

## Sheet: Suppl.Table 3 - legend
Supplementary Table 3 – GSEA comparing cells from homeostasis-like assembloids
Related to Extended Data Figure 7k (GSEA of portal mesenchyme vs hepatocytes and cholangiocytes), 7l (GSEA of cholangiocytes vs hepatocytes and portal mesenchyme), and 7m (GSEA of hepatocytes vs cholangiocytes and portal mesenchyme).
	TAB name	Figure	Colour in the Figure	Legend
	Msc_GO_BP	Ext.Data Fig.7k	cyan	GSEA of mesenchyme versus hepatocytes and cholangiocytes, GO_Biological_Process_2023
	Msc_GO_CC	Ext.Data Fig.7k	black	GSEA of mesenchyme versus hepatocytes and cholangiocytes, GO_Cellular_Component_2023
	Msc_GO_MF	Ext.Data Fig.7k	red	GSEA of mesenchyme versus hepatocytes and cholangiocytes, GO_Molecular_Function_2023
	Hep_GO_BP	Ext.Data Fig.7m	cyan	GSEA of hepatocytes versus cholangiocytes and mesenchyme, GO_Biological_Process_2023
	Hep_GO_CC	Ext.Data Fig.7m	black	GSEA of hepatocytes versus cholangiocytes and mesenchyme, GO_Cellular_Component_2023
	Hep_GO_MF	Ext.Data Fig.7m	red	GSEA of hepatocytes versus cholangiocytes and mesenchyme, GO_Molecular_Function_2023
	Chol_GO_BP	Ext.Data Fig.7l	cyan	GSEA of cholangiocytes versus hepatocytes and mesenchyme, GO_Biological_Process_2023
	Chol_GO_CC	Ext.Data Fig.7l	black	GSEA of cholangiocytes versus hepatocytes and mesenchyme, GO_Cellular_Component_2023
	Chol_GO_MF	Ext.Data Fig.7l	red	GSEA of cholangiocytes versus hepatocytes and mesenchyme, GO_Biological_Process_2023

## Sheet: Msc_GO_BP
GSEA of mesenchyme versus hepatocytes and cholangiocytes, GO_Biological_Process_2023
	Name	Term	ES	NES	NOM p-val	FDR q-val	FWER p-val	Tag %	Gene %	Lead_genes
0	gsea	External Encapsulating Structure Organization (GO:0045229)	0.738806	2.97702	0	0	0	42/103	0.1126	COL1A2;COL1A1;COL3A1;COL5A2;CCDC80;COL5A1;COL4A1;COL4A2;ADAMTS2;COL15A1;ADAMTS12;MMP3;MMP2;MMP14;COL8A1;COL4A5;MMP10;MMP8;COL5A3;POSTN;COL16A1;MMP19;COL4A6;ADAMTS1;MATN2;ADAMTS15;COL11A1;ADAMTS5;TGFBI;PXDN;RECK;COL7A1;ADAMTS10;MMP11;MMP27;ADAMTS4;APP;APLP1;SMOC2;NDNF;MMP17;MMP13
1	gsea	Extracellular Matrix Organization (GO:0030198)	0.713868	2.96189	0	0	0	69/165	0.1078	COL1A2;COL1A1;COL3A1;COL5A2;SERPINH1;CCDC80;COL5A1;COL4A1;COL4A2;GPM6B;CREB3L1;CTSK;ADAMTS2;COL15A1;GREM1;LOX;DDR2;ADAMTS12;CRTAP;LUM;MMP3;MMP2;LOXL1;P3H4;BMP1;COL12A1;HAS2;MMP14;CAPG;TGFB1;NID2;LOXL3;COL8A1;COL4A5;MMP10;MMP8;COL5A3;LOXL2;GSN;CYP1B1;POSTN;COL16A1;NID1;MMP19;PLOD3;COL4A6;ADAMTS1;MATN2;ADAMTS15;COL11A1;ADAMTS5;TGFBI;PXDN;RECK;COL7A1;ADAMTS10;MMP11;MMP27;ADAM15;ADAMTS4;APP;FLOT1;APL…
2	gsea	Extracellular Structure Organization (GO:0043062)	0.740438	2.94784	0	0	0	42/102	0.1126	COL1A2;COL1A1;COL3A1;COL5A2;CCDC80;COL5A1;COL4A1;COL4A2;ADAMTS2;COL15A1;ADAMTS12;MMP3;MMP2;MMP14;COL8A1;COL4A5;MMP10;MMP8;COL5A3;POSTN;COL16A1;MMP19;COL4A6;ADAMTS1;MATN2;ADAMTS15;COL11A1;ADAMTS5;TGFBI;PXDN;RECK;COL7A1;ADAMTS10;MMP11;MMP27;ADAMTS4;APP;APLP1;SMOC2;NDNF;MMP17;MMP13
3	gsea	Fatty Acid Metabolic Process (GO:0006631)	-0.618587	-2.56871	0	0	0	44/107	0.1669	ACOX1;LPIN2;ACOX2;CROT;SLC27A2;ANGPTL3;FAAH;ABCD3;ADIPOR2;ACSL5;BAAT;GPAM;ACSM1;CD36;LIPC;ECHDC3;FASN;GPX1;ACSL1;LCP1;PHYH;ACLY;ACBD5;ABCB11;ACADM;ACACA;CYP1A1;ACSM3;ACSL4;SLC27A5;ACSM5;CPT1A;ACSL3;LPIN1;CYP4B1;PNPLA3;ACSF3;ACOT1;CPT2;MLYCD;MECR;PPARGC1A;HACL1;DECR2
4	gsea	Regulation Of Angiogenesis (GO:0045765)	0.548879	2.54202	0	0	0	73/189	0.1588	SPARC;COL4A2;PTGIS;SULF1;DCN;SERPINF1;BMPER;EMILIN1;SFRP1;FGF2;RHOJ;RUNX1;THBS2;THBS1;ECM1;TWIST1;ADGRA2;HMOX1;WNT5A;HSPG2;SPHK1;GATA4;VEGFC;SPRED1;ECSCR;SEMA5A;SP100;ITGB8;EMILIN2;CYP1B1;NIBAN2;GRN;HOXA5;RGCC;PRKD1;ITGB1;MTDH;GPNMB;HIF1A;ADAMTS1;VEGFD;PTPRM;SERPINE1;ISM1;KLF4;FLT1;IL6;EMC10;TNFSF12;SFRP2;ADM2;MYDGF;HK2;VEGFA;FGF18;SMOC2;ANGPT4;PLXND1;PDCL3;PGF;RAMP2;GATA2;EMP2;CD34;CEMIP2;PIK3CD…
5	gsea	Collagen Fibril Organization (GO:0030199)	0.83978	2.51253	0	0	0	22/42	0.0596	COL1A2;COL1A1;COL3A1;COL5A2;SERPINH1;COL5A1;ADAMTS2;GREM1;LOX;DDR2;CRTAP;LUM;LOXL1;P3H4;BMP1;COL12A1;LOXL3;COL5A3;LOXL2;CYP1B1;PLOD3;COL11A1
6	gsea	Positive Regulation Of Reproductive Process (GO:2000243)	0.709463	2.49946	0	0	0	2027-07-01	0.0888	LHFPL2;INHBB;PDE3A;INHBA;SIRT2;VEGFA;SYDE1
7	gsea	Positive Regulation Of Angiogenesis (GO:0045766)	0.580985	2.49324	0	0	0	51/109	0.1453	PTGIS;BMPER;EMILIN1;FGF2;RUNX1;THBS1;ECM1;TWIST1;HMOX1;WNT5A;SPHK1;GATA4;VEGFC;SEMA5A;ITGB8;EMILIN2;CYP1B1;GRN;S100A1;PRKD1;ITGB1;MTDH;HIF1A;VEGFD;ITGA5;SERPINE1;KLF4;FLT1;EMC10;TNFSF12;FOXC2;PKM;SFRP2;ADM2;MYDGF;HK2;VEGFA;FGF18;SMOC2;ANGPT4;PDCL3;PGF;RAMP2;GATA2;EMP2;CD34;PIK3CD;HMGA2;RHOB;HSPB6;MDK
8	gsea	Negative Regulation Of Blood Vessel Morphogenesis (GO:2000181)	0.61115	2.48649	0	0	0	18/70	0.0609	SPARC;COL4A2;SULF1;DCN;SERPINF1;EMILIN1;THBS2;THBS1;HSPG2;SPRED1;ECSCR;NIBAN2;HOXA5;RGCC;WNT4;PTPRM;ISM1;KLF4
9	gsea	Embryonic Skeletal System Development (GO:0048706)	0.724806	2.48102	0	0	0	16/31	0.1431	COL1A1;SULF1;PDGFRA;WNT5A;HOXB4;HOXB3;HOXA3;WNT11;HOXA4;PCSK5;SLC2A10;POLR2D;NOG;SIX1;OSR2;HOXD9
10	gsea	Positive Regulation Of Vasculature Development (GO:1904018)	0.576579	2.45486	0	0	0	44/95	0.1417	PTGIS;EMILIN1;FGF2;RUNX1;THBS1;ECM1;TWIST1;HMOX1;WNT5A;SPHK1;GATA4;VEGFC;SEMA5A;ITGB8;EMILIN2;CYP1B1;GRN;PRKD1;ITGB1;MTDH;HIF1A;VEGFD;SERPINE1;FLT1;EMC10;TNFSF12;SFRP2;ADM2;MYDGF;HK2;VEGFA;FGF18;SMOC2;ANGPT4;PDCL3;PGF;RAMP2;GATA2;EMP2;CD34;PIK3CD;HMGA2;RHOB;HSPB6
11	gsea	Dorsal/Ventral Pattern Formation (GO:0009953)	0.735234	2.45188	0	0	0	2023-11-01	0.134	GREM1;SFRP1;BMP1;TBX20;ACVRL1;NBL1;GLI2;BMPR1B;NOG;FBXL15;TLL1
12	gsea	Negative Regulation Of Angiogenesis (GO:0016525)	0.595242	2.4497	0	0	0	20/79	0.0609	SPARC;COL4A2;CREB3L1;SULF1;DCN;SERPINF1;EMILIN1;THBS2;THBS1;HSPG2;SPRED1;ECSCR;KLF2;NIBAN2;HOXA5;RGCC;PTPRM;SERPINE1;ISM1;KLF4
13	gsea	Embryonic Organ Morphogenesis (GO:0048562)	0.667432	2.44849	0	0	0	17/40	0.1431	FBN1;FBN2;MFAP2;PDGFRA;FOXF1;HOXB4;TBX20;MFAP5;HOXB3;TCF21;HOXA3;RARG;HOXA4;POLR2D;SIX1;OSR2;HOXD9
14	gsea	Response To Amyloid-Beta (GO:1904645)	0.649235	2.43847	0	0	0	17/43	0.1267	CACNA2D1;PRNP;MMP3;MMP2;LRP1;FYN;ATP1A3;TREM2;VCAM1;IGF1;LGMN;NTRK1;GJA1;APP;CACNA1B;MMP13;CASP4
15	gsea	Positive Regulation Of Phospholipase C Activity (GO:0010863)	0.674734	2.4372	0	0	0	1932-09-01	0.1129	PDGFRB;FGF2;PDGFRA;LPAR1;EDNRA;FGFR1;FLT1;ARHGAP6;HTR2A
16	gsea	Fatty Acid Catabolic Process (GO:0009062)	-0.655872	-2.43592	0	0	0	31/59	0.1878	ACOX1;LPIN2;CROT;ECHDC2;SLC27A2;FAAH;ABCD3;ABHD2;HAO1;HSD17B4;ACADS;ADTRP;PHYH;ACADM;ACAD11;NUDT7;SCP2;ACAA2;ACAT2;ECHDC1;LPIN1;AIG1;HADHA;EHHADH;ECI1;CPT2;ACADL;HACL1;ABHD3;ACAD10;SLC25A17
17	gsea	Cellular Response To Vascular Endothelial Growth Factor Stimulus (GO:0035924)	0.732288	2.42153	0	0	0	13/29	0.1168	GAS1;SPHK1;VEGFC;ITGB1BP1;PRKD1;VEGFD;FLT1;NR4A1;EGR3;VEGFA;PGF;RAMP2;MAP2K3
18	gsea	Monocarboxylic Acid Transport (GO:0015718)	-0.612131	-2.40043	0	0	0	31/63	0.2159	ABCC3;ABCC2;ABCC4;ABCB4;SLC16A12;FABP1;SLC9A3R1;SLC6A13;ABCD3;FABP5;ACSL1;SLC10A2;ATP8B1;SLC16A6;SLC16A7;FABP2;SLC27A5;CEACAM1;SLC10A1;SLC16A1;GOT2;KDM5A;LYPLA1;SLC51B;SLC16A11;SLC10A5;SLC25A17;ABCG2;SLC6A12;MFSD2A;SLC16A14
19	gsea	Supramolecular Fiber Organization (GO:0097435)	0.482114	2.39738	0	0	0	86/285	0.1851	COL1A2;COL1A1;COL3A1;COL5A2;SERPINH1;COL5A1;EFEMP2;VIM;ADAMTS2;EMILIN1;GREM1;LOX;DDR2;TPM2;CRTAP;LUM;LOXL1;P3H4;BMP1;COL12A1;LTBP2;CST3;FYN;HIP1;LOXL3;CLIP3;FBLN5;SH3KBP1;MYL9;COL5A3;CNN2;LOXL2;DES;GSN;MARCKS;HDGFL3;RIPK3;CYP1B1;TPM4;MBD1;MYO5A;CCDC88A;PLOD3;MFAP4;TAGLN2;LMOD1;COL11A1;TPM1;FKBP1A;PXDN;INPPL1;RHOA;APP;DBN1;ALDOA;BACE1;TNFAIP6;DPT;CNN3;EMP2;ELMO2;EVL;NCKAP5L;CDC42;TLL1;CNN1;MYH11;T…
20	gsea	Tight Junction Assembly (GO:0120192)	-0.660319	-2.38382	0	0	0	22/45	0.1718	LSR;CLDN3;CLDN7;CLDN2;PATJ;CLDN4;OCLN;MARVELD2;MARVELD3;CLDN6;GRHL2;POF1B;PARD3;ILDR1;ECT2;CLDN1;CLDN14;CLDN23;CLDN8;PDCD6IP;APC;CHAF1B
21	gsea	Regulation Of Tumor Necrosis Factor-Mediated Signaling Pathway (GO:0010803)	-0.615695	-2.38298	0	0	0	17/40	0.1471	APOA1;F2RL1;SPPL2A;TNFAIP3;PRKN;HSPA1B;IKBKE;CASP8;XIAP;IKBKB;GSTP1;PPP2CB;ULK1;OTULIN;SYK;CCDC3;PTPN2
22	gsea	Negative Regulation Of Cellular Response To Growth Factor Stimulus (GO:0090288)	0.613308	2.38283	0	0	0	25/63	0.1333	CREB3L1;SULF1;BMPER;EMILIN1;GREM1;FGF2;GPC1;SPRY1;THBS1;BAMBI;SMAD7;FSTL3;PTPN1;NIBAN2;SMAD6;NBL1;SLIT2;SPRY4;SKI;CADM4;TNFAIP6;NEDD4;CASK;NOG;EPN2
23	gsea	Regulation Of Tissue Remodeling (GO:0034103)	0.784644	2.377	0	0	0	2018-06-01	0.0524	DDR2;HAND2;CST3;RUNX1;TGFB1;GPNMB
24	gsea	Positive Regulation Of Phagocytosis (GO:0050766)	-0.642099	-2.37689	0	0	0	16/49	0.0727	AHSG;APOA1;SFTPD;APOA2;C3;MYO18A;F2RL1;MBL2;C4B;PTPRJ;CAMK1D;CCL2;PLCG2;IL15RA;APLP2;TNF
25	gsea	Purine Ribonucleotide Metabolic Process (GO:0009150)	-0.54443	-2.3697	0	0	0	27/69	0.177	ATP1B1;CROT;NT5C2;EPHA2;EFNA1;GLYAT;BAAT;SULT1A1;ACSM1;SULT2B1;ACOT12;ACLY;HSPA1B;BPNT1;NADK;CLPX;ACSM3;ACSM5;ABHD14B;PDE9A;OPA1;SULT1B1;ACOT1;MLYCD;ENPP3;FIGNL1;AMPD3
26	gsea	Positive Regulation Of Phospholipase Activity (GO:0010518)	0.76078	2.36403	0	0	0	2019-07-01	0.0634	PDGFRB;FGF2;PDGFRA;ARL1;ARF4;FGFR1;FLT1
27	gsea	Proteoglycan Metabolic Process (GO:0006029)	0.722733	2.36323	0	0	0	2025-10-01	0.0896	SULF1;CHST11;CSGALNACT1;CHST12;BMPR2;IGF1;HPSE;CHST14;BMPR1B;CSGALNACT2
28	gsea	Lipid Transport (GO:0006869)	-0.557267	-2.36208	0	0	0	46/95	0.1935	ABCC3;CHKA;ABCC2;SPNS2;ABCC4;APOE;FABP1;ABCD3;APOA4;TTPA;CD36;FABP5;MTTP;ACSL1;SLC10A2;PITPNC1;ATP8B1;ABCB11;GLTPD2;ABCA3;APOA5;SCP2;FABP2;PCTP;SLC27A5;PRELID2;SLCO2A1;ABCA6;CEACAM1;CERT1;SLC10A1;ABCA5;ABCA2;GOT2;KDM5A;EHHADH;ABCG8;LYPLA1;SLC51B;CLN3;LDLR;SLC10A5;SCARB1;SLC25A17;GLTP;ABCA4
29	gsea	Regulation Of Pathway-Restricted SMAD Protein Phosphorylation (GO:0060393)	0.622191	2.35524	0	0	0	26/55	0.1518	ENG;BMPER;EMILIN1;GREM1;INHBB;LRP1;TGFB1;PMEPA1;SMAD7;DAB2;INHBA;LEFTY1;BMPR2;SMAD6;ACVRL1;GDF6;TGFB3;GDF11;TGFBR2;BMP5;GDF10;SNX25;TWSG1;NOG;PIN1;BMP2
30	gsea	Positive Regulation Of Cell-Cell Adhesion (GO:0022409)	-0.618459	-2.32993	0	0.000427506	0.002	15/42	0.0787	MAGI1;FGB;ANK3;FGG;FGA;SERPINF2;FOXA2;PLAUR;CD44;TJP1;FOXA1;PODXL;GCNT2;TNF;CITED2
31	gsea	Purine Nucleotide Metabolic Process (GO:0006163)	-0.640289	-2.31063	0	0.000480944	0.003	20/31	0.2212	ME1;QPRT;NOCT;IDH2;KMO;FHIT;NADK2;PPAT;IDH1;MTHFD1;KRT17;PRPS1;SLC4A7;GUK1;MDH1;GART;DNPH1;NMRK1;NOX1;PRPS2
32	gsea	Positive Regulation Of Extracellular Matrix Organization (GO:1903055)	0.810217	2.30934	0	0.000226749	0.005	2018-10-01	0.067	EFEMP2;EMILIN1;DDR2;PDPN;RUNX1;TGFB1;FSCN1;RGCC;IER3IP1;IL6
33	gsea	Phosphatidylcholine Biosynthetic Process (GO:0006656)	-0.734185	-2.30901	0	0.000524666	0.004	2019-08-01	0.0588	CHKA;APOA1;SLC44A3;APOA2;MUC1;SLC44A4;LPCAT3;LCAT
34	gsea	Glutamine Family Amino Acid Metabolic Process (GO:0009064)	-0.668053	-2.30869	0	0.000480944	0.004	16/28	0.199	GCLM;GLUD1;GCLC;UCP2;DGLUCY;SLC38A1;FPGS;MTHFS;TAT;NAGS;ALDH4A1;GOT2;CPS1;DDAH1;ALDH5A1;PRODH
35	gsea	Vasculogenesis (GO:0001570)	0.66694	2.30846	0	0.000217301	0.005	1931-12-01	0.111	ENG;PDGFRB;HAS2;TGFBR3;TGFB1;SPRED1;TBX20;ITGB8;VEGFA;WT1;TGFBR2;RAMP2
36	gsea	Eye Development (GO:0001654)	0.60438	2.30742	0	0.000208609	0.005	18/49	0.1744	COL5A2;COL5A1;FBN1;FBN2;MEIS1;CACNA1C;PBX3;BMPR1B;WT1;SKI;PITX2;POLR2D;RAB18;PBX1;ZDHHC16;FOXC1;SH3PXD2B;CRYBA4
37	gsea	Negative Regulation Of Proteolysis (GO:0045861)	0.66884	2.2969	0	0.000200585	0.005	1933-11-01	0.0421	TIMP1;SERPINE2;GAS1;TIMP3;PRNP;TIMP2;CST3;CTSB;ECM1;DNAJC1;LRRK2
38	gsea	Skeletal System Development (GO:0001501)	0.513244	2.29441	0	0.000193156	0.005	53/133	0.1911	COL1A2;COL1A1;FBN1;SULF1;CDH11;NPR3;BMP1;FRZB;TRPS1;PPIB;MMP14;WNT5A;P3H1;RPL13;PTH1R;VKORC1;FGFR1;ITGB8;GNAS;PRELP;IGF1;TBX3;PKD1;WNT11;SOX5;GLI2;BPNT2;GJA1;PCSK5;ADAMTS4;GDF11;BMP5;POLR2D;GDF10;NOTUM;CMKLR1;NOG;TLL1;TBX4;TRAPPC2;STC1;BMP2;EVC;SH3PXD2B;MMP16;DDRGK1;RAB33B;PKDCC;ATP7A;XYLT1;COL10A1;RFLNB;PLS3
39	gsea	Regulation Of Epithelial To Mesenchymal Transition (GO:0010717)	0.578497	2.29223	0	0.000186258	0.005	37/80	0.1578	COL1A1;GREM1;SFRP1;MARK1;EPHA3;TGFB1I1;SNAI1;PDPN;OLFM1;SPRY1;TWIST1;TGFB1;BAMBI;SPRED1;SMAD7;DAB2;LEF1;TIAM1;VASN;LOXL2;MCRIP1;RGCC;TGFB3;IL6;SFRP2;AXIN2;PTEN;PHLDB2;TGFBR2;BMP5;PHLDB1;WWTR1;MDK;FOXC1;BMP2;SDHAF2;FERMT2
40	gsea	Lipid Droplet Organization (GO:0034389)	-0.66698	-2.29201	0	0.000443949	0.004	13/28	0.138	SMIM22;PLIN2;CIDEB;PRKAA2;RNF213;PNPLA2;PLIN3;PLIN5;CIDEC;CIDEA;PNPLA3;CDS2;ZFYVE1
41	gsea	Transmembrane Receptor Protein Serine/Threonine Kinase Signaling Pathway (GO:0007178)	0.525724	2.29173	0	0.000179835	0.005	47/118	0.1977	COL1A2;COL3A1;ENG;MAGI2;ITGB5;INHBB;TGFB1I1;TGFBR3;LTBP2;LRRC32;TGFB1;BAMBI;SMAD7;INHBA;LEFTY1;BMPR2;SMAD6;ACVRL1;ATOH8;ITGB1;GDF6;FNTA;TGFB3;FKBP1A;BMPR1B;RUNX2;SKI;GDF11;TGFBR2;EID2;BMP5;GDF10;HPGD;ACVR1;ADAM9;TWSG1;BMP2;FERMT2;RGMB;STUB1;STAT3;ACVR1B;TMEM100;APPL1;RGMA;HFE;MAP3K7
42	gsea	Triglyceride Metabolic Process (GO:0006641)	-0.664884	-2.29032	0	0.000412238	0.004	20/40	0.1649	APOB;APOC1;APOH;APOA2;APOC3;LPIN2;APOE;DGAT2;GPAM;GCK;LIPC;PNPLA2;LCP1;CAV1;APOA5;SLC27A5;LPIN1;PNPLA3;CPS1;GPAT3
43	gsea	Fatty Acid Oxidation (GO:0019395)	-0.684171	-2.28342	0	0.000384755	0.004	27/49	0.1878	ACOX1;CROT;ECHDC2;SLC27A2;ABCD3;ADIPOR2;ACSM1;HAO1;HSD17B4;ACADS;PHYH;ACADM;ACAD11;SCP2;ACAA2;ACAT2;ECHDC1;ADH4;HADHA;EHHADH;ADH7;ECI1;CPT2;PPARGC1A;HACL1;ACAD10;SLC25A17
44	gsea	Negative Regulation Of BMP Signaling Pathway (GO:0030514)	0.631317	2.27945	0	0.000243377	0.007	1937-11-01	0.1265	FBN1;BMPER;GREM1;SMAD7;FSTL3;GREM2;SMAD6;NBL1;SKI;TNFAIP6;NOG
45	gsea	Sterol Homeostasis (GO:0055092)	-0.586815	-2.27726	0	0.000360708	0.004	38/68	0.1813	APOB;HNF4A;APOA1;APOA2;APOC3;APOE;PCSK9;ANGPTL3;CYP39A1;APOM;EPHX2;DGAT2;APOA4;PLA2G12B;ACSM1;LIPC;MTTP;LCP1;CAV1;ABCB11;LCAT;FGFR4;APOA5;SOAT2;LRP5;ACSM3;INSIG1;NPC1;MALL;NR1H3;ABCA5;ABCA2;ABCG8;IL18;APOC2;CYP7A1;LDLR;SCARB1
46	gsea	Cellular Response To Peptide (GO:1901653)	0.575752	2.27566	0	0.000235526	0.007	16/53	0.0948	VIM;CACNA2D1;PRNP;LRP1;FYN;ATP1A3;TREM2;RPL17;VCAM1;IGF1;RIPK2;LGMN;NTRK1;NOD1;GJA1;APP
47	gsea	Regulation Of Macrophage Derived Foam Cell Differentiation (GO:0010743)	-0.666803	-2.27483	0	0.00033949	0.004	15/26	0.1562	APOB;CRP;AGT;PPARG;PPARA;CD36;LCP1;PRKCH;CSF2;ITGAV;NR1H3;NFKBIA;ABCA5;NFKB1;IL18
48	gsea	Bicellular Tight Junction Assembly (GO:0070830)	-0.644949	-2.27122	0	0.000320629	0.004	19/40	0.1718	CLDN3;CLDN7;CLDN2;CLDN4;OCLN;MARVELD2;MARVELD3;CLDN6;GRHL2;POF1B;PARD3;ECT2;CLDN1;CLDN14;CLDN23;CLDN8;PDCD6IP;APC;CHAF1B
49	gsea	Cholesterol Homeostasis (GO:0042632)	-0.587719	-2.26991	0	0.000303754	0.004	38/67	0.1813	APOB;HNF4A;APOA1;APOA2;APOC3;APOE;PCSK9;ANGPTL3;CYP39A1;APOM;EPHX2;DGAT2;APOA4;PLA2G12B;ACSM1;LIPC;MTTP;LCP1;CAV1;ABCB11;LCAT;FGFR4;APOA5;SOAT2;LRP5;ACSM3;INSIG1;NPC1;MALL;NR1H3;ABCA5;ABCA2;ABCG8;IL18;APOC2;CYP7A1;LDLR;SCARB1
50	gsea	Transforming Growth Factor Beta Receptor Signaling Pathway (GO:0007179)	0.593327	2.26905	0	0.000228166	0.007	24/65	0.1318	COL1A2;COL3A1;ENG;ITGB5;TGFBR3;LTBP2;LRRC32;TGFB1;BAMBI;SMAD7;LEFTY1;SMAD6;ACVRL1;ITGB1;FNTA;TGFB3;SKI;TGFBR2;EID2;GDF10;HPGD;ADAM9;TWSG1;FMOD
51	gsea	Regulation Of Focal Adhesion Assembly (GO:0051893)	0.632651	2.26867	0	0.000221252	0.007	21/53	0.1139	GPM6B;SFRP1;EPHA3;FYN;THBS1;MAP4K4;TLN1;PEAK1;LIMS1;COL16A1;ITGB1BP1;ACVRL1;THY1;ARHGAP6;DYNLL1;PTPRA;VEGFA;RHOA;PTEN;PHLDB2;ACTG1
52	gsea	Positive Regulation Of Cell Differentiation (GO:0045597)	0.469761	2.26743	0	0.000214744	0.007	99/252	0.215	COL1A1;SFRP1;DDR2;LAMB1;FBN2;TGFB1I1;SNAI1;CSF1;GPC1;TMEM119;CEBPB;CCN4;FRZB;PDPN;OLFM1;TCF4;TWIST1;IL6ST;TGFB1;HGF;LAMA2;MEF2C;BAMBI;HOXB4;DAB2;LEF1;TIAM1;LOXL2;MMD;FGFR1;PTN;ATRAID;CAMK1;BMPR2;HOXA5;PHF10;NID1;ACVRL1;RGCC;IGF1;PRKD1;KCTD11;MEDAG;WNT4;GDF6;IMPACT;BOC;TGFB3;NBL1;RAP1A;ZEB1;LAMA1;IL6;HEYL;SOX5;SFRP2;AXIN2;NRCAM;BMPR1B;GJA1;RUNX2;SMARCB1;GDNF;BRD7;RHOA;LRRC8A;TGFBR2;NUDT21;IFITM1;S…
53	gsea	Positive Regulation Of Biomineral Tissue Development (GO:0070169)	0.593606	2.26629	0	0.000208609	0.007	17/42	0.176	GPM6B;FBN2;TMEM119;CEBPB;MEF2C;PTN;ATRAID;BMPR2;SLC8A1;WNT4;BMPR1B;ATP2B1;OSR2;ISG15;BMP2;P2RX7;PKDCC
54	gsea	Extracellular Matrix Assembly (GO:0085029)	0.815446	2.26516	0	0.000202814	0.007	2017-10-01	0.111	EFEMP2;GPM6B;EMILIN1;HAS2;TGFB1;FBLN5;MFAP4;PXDN;GAS6;RAMP2
55	gsea	Cellular Response To Transforming Growth Factor Beta Stimulus (GO:0071560)	0.565377	2.26277	0	0.000225523	0.008	32/88	0.1307	COL1A2;COL3A1;ENG;SFRP1;ITGB5;PDE3A;TGFBR3;LTBP2;LRRC32;WNT5A;TGFB1;MEF2C;BAMBI;SMAD7;WNT2;LIMS1;ZFP36L2;LEFTY1;SMAD6;ACVRL1;ITGB1;WNT4;FNTA;TGFB3;SOX5;SKI;TGFBR2;GDF10;HPGD;ADAM9;TWSG1;PDCD5
56	gsea	Sprouting Angiogenesis (GO:0002040)	0.614344	2.25856	0	0.000219588	0.008	22/49	0.111	ENG;BMPER;GREM1;FGF2;THBS1;ADGRA2;TGFB1;VEGFC;RSPO3;LOXL2;SEMA5A;CCBE1;ITGB1BP1;PARVA;VEGFD;SLIT2;RECK;NR4A1;EGR3;VEGFA;PGF;RAMP2
57	gsea	Triglyceride Homeostasis (GO:0070328)	-0.755242	-2.2581	0	0.000480944	0.008	17/29	0.0974	HNF4A;APOA1;APOC4;APOC3;APOE;ANGPTL3;NR1H4;DGAT2;APOA4;MLXIPL;PLA2G12B;LIPC;LCP1;GCKR;ANGPTL8;APOA5;NR1H3
58	gsea	Positive Regulation Of Hormone Secretion (GO:0046887)	-0.812711	-2.25809	0	0.000458042	0.008	2016-08-01	0.0752	FGB;FGG;FGA;TFR2;EDN1;PPARG;VAMP8;ILDR1
59	gsea	Negative Regulation Of Cytokine-Mediated Signaling Pathway (GO:0001960)	-0.571838	-2.25696	0	0.000437222	0.008	23/47	0.1771	APOA1;IL1RN;F2RL1;PPARG;SIGIRR;ARG1;NLRC5;PADI2;XIAP;PARP14;STAT2;USP18;GSTP1;NR1H3;PPP2CB;OAS3;YTHDF2;CCDC3;PTPN2;PALM3;YTHDF3;ROBO1;RFFL
60	gsea	Positive Regulation Of Lipid Metabolic Process (GO:0045834)	-0.772868	-2.25197	0	0.000460034	0.009	2023-12-01	0.1147	F2;HSD17B13;APOA2;APOE;ANGPTL3;MLXIPL;PPARA;FLNB;CREBL2;APOA5;NR1H3;ZBTB20
61	gsea	Determination Of Heart Left/Right Asymmetry (GO:0061371)	0.602806	2.25178	0	0.000267447	0.01	1938-11-01	0.1615	ENG;MEF2C;GATA4;TBX20;TBX2;MICAL2;PKD2;NDRG4;TGFBR2;FOLR1;SMO
62	gsea	Epithelial To Mesenchymal Transition (GO:0001837)	0.652748	2.25108	0	0.000260761	0.01	26/47	0.1599	SNAI1;OLFM1;TGFBR3;WNT5A;TGFB1;HGF;S100A4;LOXL3;LEF1;LOXL2;LIMS1;FGFR1;FOXF2;IGF1;TBX3;WNT4;HIF1A;HEYL;SNAI2;RBPJ;NOG;HMGA2;SLC39A10;HEY1;BMP2;CUL7
63	gsea	Skin Development (GO:0043588)	0.55912	2.249	0	0.000254401	0.01	18/62	0.164	COL1A2;COL1A1;COL3A1;COL5A2;COL5A1;EREG;WNT5A;COL5A3;FGFR1;ANXA1;PKD1;SLC2A10;ASAH1;ADAM9;PDGFA;SCEL;TXNIP;KRT10
64	gsea	Regulation Of Interleukin-17 Production (GO:0032660)	0.627326	2.24571	0	0.000273178	0.011	1930-10-01	0.1095	RFTN1;PRNP;TGFB1;SPHK1;SLC7A5;IL6;VSIR;DDIT3;JAK2;MYD88
65	gsea	Vasculature Development (GO:0001944)	0.767498	2.24337	0	0.000266825	0.011	2015-06-01	0.049	PDGFRB;PDGFRA;FOXF1;TCF21;BMPR2;ACVRL1
66	gsea	Regulation Of Lipid Catabolic Process (GO:0050994)	-0.742885	-2.24221	0	0.000480944	0.01	2022-11-01	0.1034	APOC1;APOA2;APOC3;ANGPTL3;FLNB;LONP2;TNF;APOA5;PDE3B;CIDEC;CIDEA
67	gsea	Negative Regulation Of Transmembrane Receptor Protein Serine/Threonine Kinase Signaling Pathway (GO:0090101)	0.516857	2.2387	0	0.000379289	0.016	32/103	0.175	BMPER;EMILIN1;MAGI2;GREM1;TGFB1I1;LRP1;SPRY1;PMEPA1;BAMBI;SPRED1;SMAD7;FSTL3;VASN;SMAD6;NBL1;FKBP1A;FST;PEG10;SLC2A10;SKI;EID2;TNFAIP6;SNX25;NOG;BRMS1L;HDAC2;ING1;PIN1;BMP2;STUB1;STRAP;CD109
68	gsea	Cellular Response To Amyloid-Beta (GO:1904646)	0.624836	2.23329	0	0.000394039	0.017	13/34	0.1267	CACNA2D1;PRNP;LRP1;FYN;ATP1A3;TREM2;VCAM1;IGF1;LGMN;NTRK1;GJA1;APP;CASP4
69	gsea	Positive Regulation Of Peptide Hormone Secretion (GO:0090277)	-0.610469	-2.23289	0	0.000500182	0.011	14/37	0.1271	FGB;FGG;FGA;GLUD1;TFR2;FLNB;GCK;SOX4;MCU;ILDR1;ACSL4;FFAR4;PDX1;TCF7L2
70	gsea	Secondary Alcohol Metabolic Process (GO:1902652)	-0.603798	-2.23174	0	0.000480944	0.011	15/39	0.0984	APOB;APOA1;APOA2;APOE;APOF;ANGPTL3;APOA4;SULT2B1;IDH2;CYP27A1;LCAT;OSBPL1A;SOAT2;IDH1;FDX1
71	gsea	Regulation Of Fatty Acid Biosynthetic Process (GO:0042304)	-0.674949	-2.2302	0	0.000463131	0.011	18/26	0.2236	APOC1;APOC3;APOA4;MLXIPL;KAT2B;ELOVL5;APOA5;EIF6;NR1H3;CEACAM1;PDK4;BRCA1;APOC2;DCAF5;MID1IP1;UBR4;ACADVL;ERLIN2
72	gsea	Regulation Of Sprouting Angiogenesis (GO:1903670)	0.633322	2.22906	0	0.000476172	0.019	14/32	0.1333	CREB3L1;BMPER;FGF2;RHOJ;THBS1;KLF2;S100A1;ITGA5;KLF4;PKM;VEGFA;FGF18;CEMIP2;EPN2
73	gsea	Bile Acid Metabolic Process (GO:0008206)	-0.69612	-2.22803	0	0.000446591	0.011	2027-12-01	0.0861	OSBPL3;ACOX2;SLC27A2;CYP39A1;ABCD3;BAAT;OSBPL9;CYP27A1;OSBPL1A;SCP2;SLC27A5;NPC1
74	gsea	Regulation Of BMP Signaling Pathway (GO:0030510)	0.542365	2.22517	0	0.000510425	0.02	21/67	0.1393	FSTL1;SULF1;ENG;BMPER;GREM1;BAMBI;SMAD7;TBX20;FSTL3;BMPR2;SMAD6;NBL1;FST;SKI;TNFAIP6;RBPJ;TWSG1;ELAPOR2;NOG;FBXL15;RNF165
75	gsea	Heart Looping (GO:0001947)	0.605482	2.22351	0	0.000499792	0.02	1936-11-01	0.1615	ENG;MEF2C;GATA4;TBX20;TBX2;MICAL2;PKD2;NDRG4;TGFBR2;FOLR1;SMO
76	gsea	Aortic Valve Morphogenesis (GO:0003180)	0.631046	2.21787	0	0.000553452	0.023	15/36	0.0999	CDH11;EMILIN1;SNAI1;TWIST1;TGFB1;GATA4;TBX20;SMAD6;SLIT2;ROBO2;HEYL;AXIN2;RHOA;SNAI2;TGFBR2
77	gsea	Regulation Of Lysosomal Lumen pH (GO:0035751)	0.695371	2.21692	0	0.000563243	0.024	16/25	0.1888	GRN;LRRK2;ATP6AP2;ATP6V0C;TMEM165;ATP6V1H;ATP6V0B;CLN5;ATP6V1D;PPT1;CCDC115;ATP6V1F;ATP6V1A;TMEM175;CLN6;TMEM9
78	gsea	Positive Regulation Of Epithelial To Mesenchymal Transition (GO:0010718)	0.600414	2.21549	0	0.000572651	0.025	23/45	0.1578	COL1A1;TGFB1I1;SNAI1;PDPN;OLFM1;TWIST1;TGFB1;BAMBI;DAB2;LEF1;TIAM1;LOXL2;RGCC;TGFB3;IL6;AXIN2;TGFBR2;EMP2;WWTR1;MDK;FOXC1;BMP2;FERMT2
79	gsea	Establishment Of Endothelial Barrier (GO:0061028)	-0.710064	-2.21169	0	0.000762877	0.02	13/26	0.1222	F11R;CLDN3;EZR;TJP2;F2RL1;TJP3;MARVELD2;TJP1;ICAM1;PDE4D;RAPGEF2;RAP2B;RAPGEF6
80	gsea	Positive Regulation Of Blood Vessel Endothelial Cell Migration (GO:0043536)	0.639635	2.21138	0	0.000621814	0.027	25/41	0.1695	SRPX2;FGF2;RHOJ;THBS1;TMSB4X;HMOX1;TGFB1;FGFR1;ANXA1;AKT3;PRKD1;HIF1A;HMGB1;FOXC2;VEGFA;FGF18;JCAD;P2RX4;ANGPT4;MAP2K3;GATA2;MAP3K3;HDAC9;CD40;AKT1
81	gsea	Negative Regulation Of Actin Filament Bundle Assembly (GO:0032232)	-0.669221	-2.21103	0	0.000769511	0.021	2027-09-01	0.0574	F11R;MET;CGNL1;STMN1;RHPN2;TACSTD2;PRKN;TJP1;ARHGEF18
82	gsea	Regulation Of Fibroblast Growth Factor Receptor Signaling Pathway (GO:0040036)	0.803718	2.20973	0	0.000629762	0.027	2017-11-01	0.1265	CREB3L1;SULF1;FGF2;GPC1;SPRY1;THBS1;NPTN;SPRY4;SMOC2;FGFBP3;NOG
83	gsea	Embryonic Heart Tube Morphogenesis (GO:0003143)	0.590763	2.20955	0	0.0006181	0.027	1940-12-01	0.1615	ENG;MEF2C;GATA4;TBX20;TBX2;MICAL2;PKD2;NDRG4;AHI1;TGFBR2;FOLR1;SMO
84	gsea	Regulation Of Insulin Secretion Involved In Cellular Response To Glucose Stimulus (GO:0061178)	-0.664346	-2.20877	0	0.000744688	0.021	2025-08-01	0.1511	ANO1;FOXA2;NR1H4;GPLD1;LRP5;PIM3;CFTR;PLA2G6
85	gsea	Odontogenesis (GO:0042476)	0.61708	2.20715	0	0.000625826	0.028	14/33	0.1518	COL1A2;COL1A1;LAMB1;MSX1;INHBA;TGFB3;AXIN2;GLI2;AQP5;PITX2;OSR2;HDAC2;FOXC1;BMP2
86	gsea	Acylglycerol Metabolic Process (GO:0006639)	-0.596063	-2.20223	0	0.000841652	0.025	17/39	0.1589	APOC1;APOH;APOA2;APOC3;APOE;DGAT2;ABHD2;GCK;PNPLA2;LCP1;CAV1;APOA5;DGKD;ABHD6;DGKZ;PNPLA3;LYPLA2
87	gsea	Negative Regulation Of Protein Catabolic Process (GO:0042177)	0.562071	2.20056	0	0.000689154	0.032	1950-11-01	0.0827	TIMP1;TIMP3;TIMP2;CST3;CTSA;NQO1;ATRAID;SNX3;AZIN2;FLNA;SIRT2
88	gsea	Blood Vessel Morphogenesis (GO:0048514)	0.568525	2.19969	0	0.000677063	0.032	17/50	0.1181	COL4A1;ENG;LOX;HAS2;TGFB1;CDH2;SMAD7;TBX20;ITGB8;CYP1B1;CCBE1;FLT1;VEGFA;WT1;TGFBR2;RAMP2;RBPJ
89	gsea	Apical Junction Assembly (GO:0043297)	-0.607954	-2.19917	0	0.000874444	0.027	21/47	0.1718	CLDN3;CLDN7;CLDN2;CLDN4;OCLN;MARVELD2;MARVELD3;CLDN6;CTNNA1;GRHL2;POF1B;PARD3;ECT2;CLDN1;CLDN14;CLDN23;PKN2;CLDN8;PDCD6IP;APC;CHAF1B
90	gsea	Epithelial Cell Development (GO:0002064)	-0.767919	-2.19741	0	0.000877016	0.028	2018-10-01	0.1065	CLDN3;PKHD1;RAB25;WNT7B;WNT7A;SIPA1L3;GRHL2;POF1B;EXPH5;WNT5B
91	gsea	Protein Localization To Cell-Cell Junction (GO:0150105)	-0.822515	-2.19696	0	0.000851958	0.028	2015-09-01	0.0752	LSR;F11R;DSP;CGNL1;TJP2;TJP3;TJP1;ARHGEF18;ILDR1
92	gsea	Cellular Response To Ketone (GO:1901655)	0.596271	2.19417	0	0.000701357	0.033	14/39	0.1438	SFRP1;KLF9;PCK2;GNG2;TRERF1;POSTN;PTGER2;MSN;ADCY3;GNAI1;ADAM15;GAS6;ADCY5;NR3C1
93	gsea	Positive Regulation Of Lipid Biosynthetic Process (GO:0046889)	-0.643458	-2.19192	0	0.000988608	0.032	23/37	0.2217	HSD17B13;APOE;APOA4;MLXIPL;PPARA;CREBL2;KAT2B;GPLD1;ELOVL5;APOA5;PLIN5;NR1H3;ZBTB20;CHP1;SREBF1;APOC2;RPTOR;LDLR;SCARB1;MID1IP1;SORBS1;MFSD2A;MTOR
94	gsea	Regulation Of Activated T Cell Proliferation (GO:0046006)	0.619803	2.19094	0	0.000742505	0.035	2026-08-01	0.0678	PRNP;TNFSF9;RPS3;RIPK3;IGFBP2;PRKAR1A;IGF1;HMGB1
95	gsea	Myotube Differentiation (GO:0014902)	0.696901	2.18897	0	0.000747514	0.036	2020-09-01	0.1271	PLD3;MEF2C;JAM2;IGF1;ITGB1;ADAMTS15;ADAMTS5;SKI;SIX4
96	gsea	Bile Acid And Bile Salt Transport (GO:0015721)	-0.749888	-2.18691	0	0.00109187	0.036	2017-11-01	0.1773	ABCC3;ABCC2;ABCC4;ABCD3;SLC10A2;ATP8B1;SLC27A5;CEACAM1;SLC10A1;SLC51B;SLC10A5
97	gsea	Skin Epidermis Development (GO:0098773)	-0.711629	-2.18523	0	0.00108845	0.036	2018-06-01	0.0432	LSR;MET;SFN;CLDN4;STMN1;KDF1
98	gsea	Regulation Of Endothelial Cell Proliferation (GO:0001936)	0.49728	2.18147	0	0.000786557	0.039	33/84	0.1749	SPARC;SULF1;FGF2;NR2F2;THBS1;ECM1;WNT5A;VEGFC;SEMA5A;BMPR2;AKT3;RGCC;ATOH8;PRKD1;HIF1A;VEGFD;PTPRM;EMC10;TNFSF12;NR4A1;MYDGF;EGR3;AIMP1;VEGFA;CCL11;FGF18;PDCL3;PGF;PIK3CD;ITGB3;BMP2;AKT1;CCL24
99	gsea	Negative Regulation Of Lipid Catabolic Process (GO:0050995)	-0.743107	-2.18114	0	0.00133185	0.042	2017-10-01	0.1107	APOC1;APOA2;APOC3;GPLD1;TNF;PLIN5;PDE3B;CIDEC;CIDEA;SORL1
100	gsea	Regulation Of Epidermal Growth Factor Receptor Signaling Pathway (GO:0042058)	-0.573091	-2.17975	0	0.00129855	0.042	20/45	0.1942	CBLC;CDH13;MVP;AGT;BCAR3;PLAUR;PTPRJ;PTPN3;HIP1R;FAM83B;DGKD;EGFR;ERRFI1;CEACAM1;RHBDF2;RALA;MVB12A;PTPN2;TSG101;DUSP3
101	gsea	Phosphatidylcholine Metabolic Process (GO:0046470)	-0.541886	-2.17971	0	0.00126688	0.042	23/50	0.2522	CHKA;APOA1;SLC44A3;APOA2;MBOAT1;MUC1;APOA4;LIPC;SLC44A4;LPCAT3;GPLD1;LCAT;NR1H3;TMEM86B;PLA2G6;ABHD3;PCYT1B;ENPP2;MFSD2A;PLA2G2D;PLA2G4C;PLA2G3;GPAT4
102	gsea	Negative Regulation Of Cell-Cell Adhesion (GO:0022408)	-0.562561	-2.1785	0	0.00123671	0.042	1938-12-01	0.0655	SPINT2;CDH1;EPCAM;APOA1;IL1RN;PLG;MBL2;PPARA;ADTRP;BMP6;PODXL;JAG1
103	gsea	Regulation Of Heterotypic Cell-Cell Adhesion (GO:0034114)	-0.69218	-2.17812	0	0.00127506	0.045	2023-09-01	0.0727	FGB;FGG;FGA;APOA1;IL1RN;MBL2;CD44;GCNT2;TNF
104	gsea	Fatty Acid Beta-Oxidation (GO:0006635)	-0.637885	-2.17728	0	0.00126794	0.046	24/48	0.1878	ACOX1;ACOX2;CROT;ECHDC2;SLC27A2;ABCD3;HSD17B4;ACADS;ACADM;ACAD11;GCDH;SCP2;ETFDH;ACAA2;ACAT2;ECHDC1;HADHA;EHHADH;ECI1;CPT2;ACADL;DECR2;ACAD10;SLC25A17
105	gsea	Negative Regulation Of Canonical Wnt Signaling Pathway (GO:0090090)	0.491981	2.17726	0	0.000942104	0.048	40/106	0.1653	RBMS3;GREM1;SFRP1;NKD2;IGFBP4;PRICKLE1;DKK3;FRZB;GLI3;NKD1;DKK2;WNT5A;DAB2;DACT3;PFDN5;IGFBP2;DACT1;CSNK1A1;WNT11;TBX18;SFRP2;AXIN2;DDIT3;KREMEN1;SNAI2;BICC1;RBX1;LATS2;PTPRU;NOG;WWTR1;TLE1;DRAXIN;MDK;STK3;BMP2;MLLT3;SDHAF2;LZTS2;SHISA6
106	gsea	Acylglycerol Homeostasis (GO:0055090)	-0.804694	-2.17716	0	0.00123977	0.046	15/22	0.0974	HNF4A;APOA1;APOC4;APOC3;APOE;ANGPTL3;APOA4;MLXIPL;PLA2G12B;LIPC;LCP1;GCKR;ANGPTL8;APOA5;NR1H3
107	gsea	Acute Inflammatory Response (GO:0002526)	-0.725159	-2.1769	0	0.00121282	0.046	2021-08-01	0.0344	PLSCR1;CRP;ITIH4;VNN1;HP;APCS;MBL2;SIGIRR
108	gsea	Endoplasmic Reticulum To Golgi Vesicle-Mediated Transport (GO:0006888)	0.541061	2.17623	0	0.000943706	0.049	59/106	0.2428	TMED3;KDELR3;LMAN1;TMED9;YIF1B;KDELR1;SAR1A;SEC13;YIPF5;ARF4;KDELR2;IER3IP1;TMED10;TMED2;TRAPPC2L;YIF1A;RAB2A;TRAPPC6B;ERGIC3;YIPF4;COPB1;TMED1;SEC22B;COPE;SEC24D;SEC31A;USE1;LMAN2;BET1;COPB2;VAPA;TRAPPC4;NRBP1;RANGRF;BCAP31;COPG1;CNIH4;TBC1D20;TMED7;TRAPPC2;MIA3;ARCN1;GOPC;SCFD1;TEX261;COPA;RAB1B;USO1;RAB1A;BCAP29;RAB29;GOSR2;TRAPPC3;GBF1;ERGIC2;TRAPPC5;YKT6;SEC16B;ZW10
109	gsea	Negative Regulation Of Stress Fiber Assembly (GO:0051497)	-0.680033	-2.17554	0	0.00118701	0.046	2024-08-01	0.0574	F11R;MET;CGNL1;STMN1;RHPN2;TACSTD2;TJP1;ARHGEF18
110	gsea	Regulation Of Neuroinflammatory Response (GO:0150077)	0.718912	2.17384	0	0.000977853	0.051	2019-09-01	0.0822	NUPR1;MMP3;SPHK1;CD200R1;MMP8;TREM2;IGF1;IL6;IL33
111	gsea	Purine Nucleotide Biosynthetic Process (GO:0006164)	-0.658557	-2.17221	0	0.00126248	0.048	17/20	0.2847	QPRT;KYNU;HAAO;NADK;PPAT;NMNAT3;NADSYN1;MTHFD1;PRPS1;SLC4A7;NAMPT;GART;PRPS2;ADSL;PFAS;PRPSAP1;NMNAT1
112	gsea	Regulation Of Heart Contraction (GO:0008016)	0.50507	2.17017	0	0.00105909	0.056	26/63	0.2359	HSPB7;CACNA1C;ANK2;SMAD7;TBX2;DES;CAV3;CALM1;SLC8A1;S100A1;DMPK;TPM1;SRI;TMIGD3;CAMK2D;P2RX4;ATP2B1;SCN1B;CALM3;ATP2B4;TRPC1;APLN;SPTBN4;PRKACA;KCNG2;RNF207
113	gsea	Regulation Of Integrin-Mediated Signaling Pathway (GO:2001044)	0.778229	2.16979	0	0.00104304	0.056	15/19	0.1325	TIMP1;CD63;LAMB1;LAMA2;LOXL3;LIMS1;ITGB1BP1;NID1;PRKD1;LAMA1;FLNA;SLC2A10;LAMC1;EMP2;LAMB2
114	gsea	Regulation Of Phosphatidylinositol 3-Kinase Activity (GO:0043551)	0.603893	2.16955	0	0.00102748	0.056	1932-07-01	0.0634	PDGFRB;FGF2;PDGFRA;TGFB1;CCL19;PRKD1;FLT1
115	gsea	Long-Chain Fatty Acid Transport (GO:0015909)	-0.698951	-2.16479	0	0.00145265	0.055	2023-11-01	0.1613	APOE;SLC27A2;ABCD3;PPARG;CD36;FABP5;ACSL1;CPT1A;ACSL3;SLC25A20;CPT2
116	gsea	Retina Homeostasis (GO:0001895)	-0.697484	-2.16378	0	0.00146207	0.056	2022-07-01	0.0735	ALB;AZGP1;F3;PRDX1;PIGR;CDH3;SOD1
117	gsea	Organonitrogen Compound Biosynthetic Process (GO:1901566)	-0.477886	-2.16126	0	0.00148998	0.059	57/120	0.2522	GSTM1;CHKA;SGMS2;APOA1;CDO1;ELOVL7;SLC44A3;APOA2;SPNS2;ST3GAL4;APOE;GSTA1;ORMDL2;PLPP2;MUC1;ACER2;PAH;ACER3;ELOVL2;SLC44A4;LPCAT3;FMO1;ALAS1;PPM1L;LCAT;MOCOS;SGPP2;DMD;ELOVL5;GSTP1;DEGS2;GCH1;TNIP1;HACD3;SPTSSB;ELOVL6;GPHN;NAGS;SLC25A15;CSAD;CERS2;HACD2;CPS1;CERS6;FURIN;ABHD3;PCYT1B;SPTLC2;ORMDL1;MFSD2A;TYW1;OTC;PLA2G4C;PRKD3;ALDH3B1;ALAS2;GPAT4
118	gsea	Cholesterol Transport (GO:0030301)	-0.595657	-2.15979	0	0.00146133	0.059	22/47	0.1813	CLU;APOB;APOA1;APOC1;APOA2;APOC3;APOE;APOM;APOA4;CD36;LIPC;CAV1;LCAT;APOA5;SOAT2;NPC1;ABCA5;ABCG8;APOC2;STARD4;LDLR;SCARB1
119	gsea	Transport Across Blood-Brain Barrier (GO:0150104)	-0.495349	-2.15837	0	0.00147006	0.061	29/83	0.2216	SLC4A4;ABCC3;ABCC2;ABCC4;SLC16A12;SLC9A3R1;SLC6A13;SLC22A1;SLC38A3;SLCO3A1;CD36;FABP5;SLC1A2;SLC12A2;SLC6A6;TFRC;SLC16A7;INSR;SLC13A3;SLC38A1;ATP8A1;SLC16A1;ABCC5;SLC5A1;ABCG2;SLC29A4;MFSD2A;SLC15A2;SLC22A5
120	gsea	Negative Regulation Of Wnt Signaling Pathway (GO:0030178)	0.481037	2.15788	0	0.00124245	0.067	53/128	0.2016	RBMS3;GREM1;SFRP1;NKD2;IGFBP4;PRICKLE1;DKK3;FRZB;GLI3;NKD1;LRP1;DKK2;NXN;WNT5A;RACK1;DAB2;DACT3;HIC1;GRB10;PFDN5;IGFBP2;DACT1;CSNK1A1;WNT11;SFRP2;AXIN2;DDIT3;KREMEN1;SNAI2;BICC1;RBX1;LATS2;NOTUM;PTPRU;NOG;APCDD1;WWTR1;TLE1;DRAXIN;CTNNBIP1;MDK;STK3;BMP2;MLLT3;SDHAF2;LZTS2;AMER1;SHISA6;WIF1;TRABD2B;CBY1;JADE1;MDFI
121	gsea	Artery Development (GO:0060840)	0.691009	2.15692	0	0.00122444	0.067	2023-10-01	0.0999	EFEMP2;ENG;SMAD7;PKD2;BMPR2;ACVRL1;ROBO2;VEGFA;SLC2A10;TGFBR2
122	gsea	Response To Metal Ion (GO:0010038)	-0.545166	-2.15601	0	0.00149627	0.062	19/60	0.1057	FGB;PLSCR1;FGG;FGA;KHK;SLC25A13;TFR2;ITPR3;ATP7B;CAV1;TNNT2;HAAO;CRIP1;HAMP;NDRG1;ANXA11;FXN;PPP2CB;GPHN
123	gsea	ERBB Signaling Pathway (GO:0038127)	-0.58367	-2.15595	0	0.00146907	0.062	28/53	0.197	AREG;TGFA;MVP;GRB7;VIL1;HBEGF;SOX9;PIK3C2A;PIGR;REPS2;GAREM1;ERBB4;FAM83B;PLCE1;NRG1;DGKD;EGFR;SLC30A10;BTC;PTK2B;KIF16B;PTPRR;NCK2;ERBIN;SRC;SOS1;IQGAP1;EFEMP1
124	gsea	Establishment Of Skin Barrier (GO:0061436)	-0.737456	-2.1532	0	0.00149436	0.065	2016-06-01	0.0432	LSR;MET;SFN;CLDN4;STMN1;KDF1
125	gsea	Regulation Of Wnt Signaling Pathway (GO:0030111)	0.509877	2.15319	0	0.00126655	0.07	48/95	0.2016	SULF1;SFRP1;WLS;NKD2;CDK14;FRZB;NKD1;LRP1;NXN;RACK1;RSPO3;TIAM1;DACT3;HIC1;GRB10;LRRK2;DACT1;ATP6AP2;SNX3;ATP6V0C;TCF7L1;DAAM2;SFRP2;MDFIC;PPP1CA;KREMEN1;APP;SKI;NOTUM;APCDD1;FOLR1;TLE1;CCNYL1;CTNNBIP1;RSPO1;TMEM237;BMP2;FZD7;SUMO1;WIF1;TRABD2B;DISC1;CBY1;GSKIP;CCNY;FOXL1;MACF1;MDFI
126	gsea	Monocarboxylic Acid Catabolic Process (GO:0072329)	-0.741232	-2.15096	0	0.00155252	0.067	2019-07-01	0.0439	HOGA1;ACOX1;LPIN2;FAAH;HAO1;LDHD;AGXT2
127	gsea	Bile Acid Biosynthetic Process (GO:0006699)	-0.691886	-2.14871	0.00200401	0.00159209	0.07	2024-11-01	0.0847	OSBPL3;ACOX2;SLC27A2;CYP39A1;ABCD3;BAAT;OSBPL9;CYP27A1;OSBPL1A;SCP2;SLC27A5
128	gsea	Endoderm Formation (GO:0001706)	0.626417	2.14712	0.0021692	0.00136624	0.075	13/34	0.0763	COL6A1;COL4A2;ITGB5;LAMB1;MMP2;COL12A1;MMP14;COL8A1;TBX20;MMP8;INHBA;ITGA5;COL7A1
129	gsea	NAD Metabolic Process (GO:0019674)	-0.683173	-2.14707	0	0.00169553	0.074	15/22	0.2129	ME1;QPRT;KYNU;KMO;HAAO;NADK2;NMNAT3;NUDT12;NADSYN1;KRT17;NAMPT;NUDT13;MDH1;NMRK1;VCP
130	gsea	Fatty Acid Transport (GO:0015908)	-0.618141	-2.1465	0	0.00166727	0.074	13/34	0.1544	APOE;FABP1;SLC22A1;PPARG;SLCO3A1;CD36;FABP5;ACSL1;FABP2;SLCO2A1;GOT2;KDM5A;LYPLA1
131	gsea	Regulation Of Neurotransmitter Transport (GO:0051588)	0.645977	2.14542	0	0.0014197	0.076	2021-09-01	0.1755	FMR1;MEF2C;DYSF;FLOT1;CPLX2;CASK;SYN1;KCNMB4;MYOF
132	gsea	Regulation Of Exocytosis (GO:0017157)	-0.529168	-2.1454	0	0.00165571	0.074	18/52	0.181	FGB;FGG;FGA;STXBP6;RIMS2;CADPS2;ANXA2;S100A10;EXPH5;SYT1;RAB27B;CFTR;CLASP1;UNC13D;RALA;RAB27A;CHMP6;RAB3D
133	gsea	Monocarboxylic Acid Metabolic Process (GO:0032787)	-0.509626	-2.14324	0	0.00167555	0.075	38/85	0.2112	ME1;VNN1;HOGA1;CROT;ANGPTL3;GLYAT;BAAT;GPAM;GRHPR;KYNU;ACSM1;CD36;ECHDC3;GAMT;FASN;LCP1;ACBD5;ABCB11;SCP2;CYP1A1;ACSL4;NPC1;CPT1A;ACSL3;CYP1A2;HLCS;CYP4B1;MGAT4A;KRT17;ACSF3;ACOT1;MECR;HACL1;DECR2;MSMO1;ACBD4;ACOT4;ACSF2
134	gsea	Protein Exit From Endoplasmic Reticulum (GO:0032527)	0.720299	2.14277	0.00173913	0.00144311	0.078	2023-09-01	0.0602	LMAN1;TMED9;ERLEC1;SELENOS;DERL1;SEC13;HSP90B1;SEC61B;SURF4
135	gsea	Positive Regulation Of Amyloid Precursor Protein Catabolic Process (GO:1902993)	-0.698544	-2.14001	0	0.00174056	0.08	2019-10-01	0.183	CLU;EFNA1;IFNGR1;GSAP;CASP3;TNF;RELA;LYN;EPHA4;ROCK2
136	gsea	Dicarboxylic Acid Metabolic Process (GO:0043648)	-0.566451	-2.13969	0	0.00171336	0.08	27/47	0.2506	ME1;GCLM;GCLC;SHMT1;DGLUCY;IDH2;PHYH;ACLY;HAAO;GPT2;DHFR;FPGS;IDH1;MTHFS;TAT;NAGS;L2HGDH;GOT2;OGDH;ADHFE1;ALDH5A1;MDH1;ACOT4;ACOT8;SDHA;D2HGDH;SDHAF3
137	gsea	acyl-CoA Metabolic Process (GO:0006637)	-0.68206	-2.13892	0	0.0017166	0.081	19/27	0.2639	HMGCS2;SUCLG2;GLYAT;BAAT;ACSM1;ACOT12;HMGCS1;ACSM3;ACSM5;OGDH;ACOT1;MLYCD;ACACB;ACOT4;ACSF2;ACOT8;MCEE;GPAT4;OXSM
138	gsea	Artery Morphogenesis (GO:0048844)	0.639477	2.13759	0	0.00153637	0.083	13/30	0.1329	ENG;PDGFRB;LRP1;FOXF1;SMAD7;TBX2;PKD2;BMPR2;VEGFA;TGFBR2;HPGD;NOG;FOLR1
139	gsea	Cell Morphogenesis Involved In Differentiation (GO:0000904)	-0.655479	-2.13758	0	0.00173431	0.082	2024-08-01	0.0442	CLDN3;PKHD1;RAB25;PROX1;EPHA2;SIPA1L3;GRHL2;POF1B
140	gsea	Regulation Of Endothelial Cell Migration (GO:0010594)	0.512377	2.13734	0	0.00151589	0.083	33/82	0.1446	SPARC;DCN;BMPER;FGF2;NR2F2;RHOJ;THBS1;WNT5A;SVBP;SP100;PTN;GRN;BMPR2;FOXP1;ITGB1BP1;ACVRL1;ATOH8;PRKD1;PTPRM;SLIT2;EMC10;FOXC2;CALR;VEGFA;PLPP3;SMOC2;ANGPT4;EMP2;PIK3CD;ITGB3;RHOB;RAC1;STC1
141	gsea	Cholesterol Metabolic Process (GO:0008203)	-0.570978	-2.1363	0.00207469	0.0017515	0.082	25/59	0.1354	APOB;APOA1;APOA2;APOE;APOF;ANGPTL3;APOA4;DHCR24;SULT2B1;ACLY;INSIG2;CYP27A1;LCAT;OSBPL1A;HMGCS1;SOAT2;DHCR7;INSIG1;ACAA2;FDX1;PMVK;AKR1D1;FDFT1;TM7SF2;ABCA5
142	gsea	Zymogen Activation (GO:0031638)	-0.583464	-2.13572	0.00198807	0.00173989	0.082	17/39	0.205	FGB;PERP;FGG;FGA;APOH;F12;CIDEB;CTSH;HGFAC;F9;CASP8;PLAU;F11;FURIN;C1RL;NLRC4;KLKB1
143	gsea	Positive Regulation Of Neuron Projection Development (GO:0010976)	0.49117	2.13472	0	0.00153712	0.084	31/89	0.1788	MAGI2;FZD1;DDR2;EPHA3;SCARB2;ROR1;ROR2;WNT5A;P3H1;SERPINI1;NPTN;PTK7;PTN;VLDLR;CAMK1;PRKD1;NDRG4;SNX3;RAP1A;DPYSL3;NTRK1;DBN1;NDNF;BMP5;MDK;TENM3;SCN1B;AVIL;BDNF;NTRK3;ALKAL1
144	gsea	Regulation Of Lipid Storage (GO:0010883)	-0.709682	-2.13441	0	0.00174255	0.084	13/21	0.1551	APOB;CRP;C3;PPARG;LCP1;IKBKE;TNF;PLIN5;FBXW7;ITGAV;NFKBIA;PTPN2;NFKB1
145	gsea	Chondroitin Sulfate Metabolic Process (GO:0030204)	0.752386	2.13408	0	0.00155779	0.086	2016-10-01	0.1024	CHST11;DSE;CHSY1;CSGALNACT1;CHST12;CHST15;DSEL;CHPF2;CSGALNACT2;NDNF
146	gsea	Positive Regulation Of Protein Dephosphorylation (GO:0035307)	0.61271	2.13338	0	0.00155119	0.087	17/31	0.2149	PDGFRB;MAGI2;TGFB1;CALM1;CAMTA1;DYNLL1;ITGA1;PPP1R15A;CNEP1R1;GNA12;SMPD1;PIN1;PRKCD;CALM3;PPIA;PPP1R7;PTPA
147	gsea	Muscle Organ Development (GO:0007517)	0.545926	2.13164	0	0.00155796	0.088	18/52	0.1584	COL6A3;TAGLN;LAMA2;MEF2C;SGCD;DES;SPEG;CAV3;TCF21;VAMP5;SGCE;IGF1;SRI;EGR3;SGCA;LARGE1;EVC;COPRS
148	gsea	Positive Regulation Of Phosphatidylinositol 3-Kinase Activity (GO:0043552)	0.637964	2.13057	0	0.00160368	0.091	2024-07-01	0.0634	PDGFRB;FGF2;PDGFRA;TGFB1;CCL19;PRKD1;FLT1
149	gsea	Regulation Of Protein Processing (GO:0070613)	0.712029	2.12911	0.00185874	0.00163539	0.093	2018-07-01	0.0421	SERPINE2;GAS1;NKD2;PRNP;RUNX1;CCBE1;LRRK2
150	gsea	Negative Regulation Of Ossification (GO:0030279)	0.680301	2.12888	0	0.00161545	0.093	2022-11-01	0.1521	GREM1;SFRP1;CHSY1;ECM1;MEF2C;SMAD6;ENPP1;RBPJ;SRGN;MDK;CCR1
151	gsea	Positive Regulation Of Exocytosis (GO:0045921)	-0.576983	-2.12734	0	0.00201997	0.097	18/34	0.181	FGB;FGG;FGA;SMPD3;CADPS2;S100A10;EXPH5;RAB27B;CFTR;CLASP1;UNC13D;VPS4B;PDCD6IP;HGS;RAB27A;TSG101;SDCBP;RAB3D
152	gsea	Toll-Like Receptor 4 Signaling Pathway (GO:0034142)	-0.7182	-2.12697	0	0.00199152	0.097	2016-05-01	0.0475	PIK3AP1;S100A14;NR1H4;TNIP3;LGALS9
153	gsea	Muscle Contraction (GO:0006936)	0.481124	2.12421	0	0.00175935	0.102	28/86	0.2306	TPM2;MYLK;CRYAB;MYL6;EDNRA;DES;SSPN;TPM4;DTNA;SLC8A1;GJC1;SNTA1;LMOD1;TPM1;SLC6A8;ALDOA;APBB2;SGCA;MYH11;TMOD3;ASPH;MYOF;SMTN;GNAO1;ROCK1;TMOD2;TPCN2;EMD
154	gsea	Negative Regulation Of Cell Migration (GO:0030336)	0.472469	2.12377	0	0.00173841	0.102	62/156	0.2055	COL3A1;TIMP1;SULF1;ENG;CDH11;EMILIN1;MAGI2;SFRP1;FGF2;LRP1;HMOX1;NAV3;SMAD7;ARHGDIB;DPEP1;EMILIN2;CYP1B1;MITF;ITGB1BP1;SRGAP3;ACVRL1;TCAF1;THY1;NDRG4;SERPINE1;TPM1;WNT11;ADARB1;SLIT2;DPYSL3;RECK;SFRP2;RAP2A;DYNLL1;GJA1;TMIGD3;CALR;ADAM15;PTEN;PHLDB2;IFITM1;SIN3B;SRGAP1;EVL;PTPRU;NOG;PFN2;BRMS1L;RHOB;RAC1;HDAC2;ING1;STC1;MIA3;CORO1C;DLG5;RNF41;LIMCH1;PTPRG;CLASP2;DNAI3;FLCN
155	gsea	Regulation Of Neuron Projection Development (GO:0010975)	0.451818	2.12328	0	0.00173022	0.103	55/171	0.1793	MAGI2;FZD1;MARK1;DDR2;EPHA3;SCARB2;ROR1;LPAR1;ROR2;WNT5A;P3H1;SERPINI1;SEMA3A;NPTN;CDH2;PTK7;ITM2C;PTN;CAMK1;LRRK2;CCDC88A;PRKD1;MYLIP;NDRG4;NOL3;SNX3;RAP1A;DPYSL3;LRRC4C;MYCBP2;KIF1A;NTRK1;CHN1;CFL1;PTEN;DBN1;NDNF;NTNG2;BAG5;PTPN9;NCS1;HDAC2;MDK;TENM3;SCN1B;CSMD3;AVIL;BDNF;AKT1;PAQR3;PDLIM5;NTRK3;SHANK3;ALKAL1;RTN4RL2
156	gsea	Heart Trabecula Morphogenesis (GO:0061384)	0.681652	2.12209	0	0.00173436	0.104	2017-08-01	0.1489	ENG;TGFBR3;FKBP1A;BMP5;POLR2D;RBPJ;NOG;HEY1
157	gsea	Regulation Of Canonical Wnt Signaling Pathway (GO:0060828)	0.460314	2.12095	0	0.00175039	0.106	72/193	0.204	COL1A1;ZEB2;RBMS3;GREM1;SFRP1;WLS;NKD2;IGFBP4;PRICKLE1;DKK3;CDK14;FRZB;GLI3;NKD1;DKK2;WNT5A;TGFB1;BAMBI;FGF10;PTK7;DAB2;DACT3;SEMA5A;ILK;PFDN5;IGFBP2;LRRK2;DACT1;ATP6AP2;TNKS;CSNK1A1;WNT11;DAAM2;SFRP2;AXIN2;PPP1CA;DDIT3;KREMEN1;SNAI2;BICC1;RBX1;LATS2;PTPRU;NOG;FOLR1;WWTR1;LYPD6;TLE1;CCNYL1;DRAXIN;MDK;RSPO1;STK3;PIN1;SCEL;BMP2;MLLT3;GID8;SDHAF2;LZTS2;AMER1;FZD7;SHISA6;ZBED3;PLEKHA4;GSKIP;TMEM9;LRR…
158	gsea	Negative Regulation Of Fatty Acid Metabolic Process (GO:0045922)	-0.682243	-2.11948	0	0.00215089	0.103	13/17	0.2689	APOC1;APOC3;SOX9;APLP2;CEACAM1;BRCA1;DCAF5;NCOR1;UBR4;ACADVL;ERLIN2;ERLIN1;WDTC1
159	gsea	Positive Regulation Of Transmembrane Receptor Protein Serine/Threonine Kinase Signaling Pathway (GO:0090100)	0.487034	2.11828	0	0.00177791	0.109	35/87	0.2055	ZEB2;SULF1;ENG;INHBB;TGFB1I1;THBS1;TGFB1;TBX20;DAB2;INHBA;LEFTY1;BMPR2;ACVRL1;GDF6;TGFB3;JAK2;SLC2A10;GDF11;TGFBR2;BMP5;GDF10;RBPJ;TWSG1;ELAPOR2;FBXL15;RNF165;BMP2;CSNK2B;ACVR1B;SNW1;CDKN2B;HFE;ADAM17;MEN1;FLCN
160	gsea	Positive Regulation Of Protein Secretion (GO:0050714)	-0.498133	-2.11735	0	0.00216095	0.104	22/71	0.1271	CD2AP;FGB;FGG;EZR;FGA;GLUD1;UNC13B;MYO18A;F2RL1;ANKRD1;PPARG;GCK;SOX4;MCU;BMP6;ADAM8;EXPH5;ACSL4;MYOM1;APBB3;PDX1;TCF7L2
161	gsea	Regulation Of Bone Mineralization (GO:0030500)	0.5378	2.11442	0	0.00187513	0.113	24/55	0.1587	GPM6B;GREM1;DDR2;FBN2;TMEM119;ECM1;TWIST1;MEF2C;PTN;ATRAID;BMPR2;SLC8A1;BMP2K;WNT4;BMPR1B;ENPP1;NOTUM;ATP2B1;SRGN;OSR2;ISG15;BMP2;CCR1;P2RX7
162	gsea	Calcium-Independent Cell-Cell Adhesion Via Plasma Membrane Cell-Adhesion Molecules (GO:0016338)	-0.779274	-2.11427	0	0.00227474	0.109	2016-07-01	0.1344	CLDN7;CLDN2;CLDN4;CLDN6;CLDN14;CLDN23;CLDN8
163	gsea	Long-Chain Fatty Acid Metabolic Process (GO:0001676)	-0.53354	-2.11382	0	0.00227006	0.111	32/60	0.2409	GSTA1;SLC27A2;FAAH;ABCD3;ACSL5;ELOVL2;GPX1;ACSL1;ADTRP;ELOVL5;SCP2;CYP1A1;GSTP1;ACSL4;ABHD6;CPT1A;EPHX1;ELOVL6;ACSL3;CYP1A2;AIG1;PNPLA3;ACOT1;CPT2;ACADL;HACL1;DAGLB;LTC4S;ACOT4;PLA2G4C;ACOT8;ASAH2
164	gsea	Aorta Morphogenesis (GO:0035909)	0.724066	2.11366	0	0.0018543	0.113	2017-06-01	0.0314	EFEMP2;ENG;PDGFRB;LRP1;MYLK;TBX2
165	gsea	Positive Regulation Of Secretion By Cell (GO:1903532)	-0.5051	-2.10944	0	0.00234144	0.114	23/71	0.1298	CD2AP;FGB;FGG;EZR;FGA;UNC13B;MYO18A;ANKRD1;CADPS2;EDN1;ANXA2;BMP6;ADAM8;SLC12A2;S100A10;EXPH5;RAB27B;CFTR;CLASP1;MYOM1;UNC13D;APBB3;SOX11
166	gsea	Mesenchymal Cell Differentiation (GO:0048762)	0.584487	2.1082	0	0.00200585	0.122	26/54	0.1599	SNAI1;TGFBR3;WNT5A;TGFB1;HGF;S100A4;MEF2C;LOXL3;TBX20;LEF1;LOXL2;LIMS1;FGFR1;FOXF2;IGF1;WNT4;HIF1A;HEYL;SNAI2;RBPJ;NOG;HMGA2;SLC39A10;FOXC1;BMP2;CUL7
167	gsea	Endodermal Cell Differentiation (GO:0035987)	0.645859	2.10814	0.00202429	0.00198405	0.122	13/30	0.0763	COL6A1;COL4A2;ITGB5;LAMB1;MMP2;COL12A1;MMP14;COL8A1;MMP8;INHBA;COL11A1;ITGA5;COL7A1
168	gsea	Eye Morphogenesis (GO:0048592)	0.812422	2.10583	0	0.00203001	0.124	2018-10-01	0.0949	COL5A2;COL5A1;FBN1;FBN2;MFAP2;NKD1;MFAP5;RARG;VEGFA;SKI
169	gsea	Regulation Of Cell-Cell Adhesion Mediated By Cadherin (GO:2000047)	-0.680503	-2.10535	0	0.0025109	0.121	2017-07-01	0.0506	EPCAM;SERPINF2;PLG;FOXA2;TJP1;FOXA1;BMP6
170	gsea	Positive Regulation Of Bone Mineralization (GO:0030501)	0.5729	2.10503	0	0.00203061	0.124	16/37	0.176	GPM6B;FBN2;TMEM119;MEF2C;PTN;ATRAID;BMPR2;SLC8A1;WNT4;BMPR1B;ATP2B1;OSR2;ISG15;BMP2;P2RX7;PKDCC
171	gsea	Negative Regulation Of Extrinsic Apoptotic Signaling Pathway Via Death Domain Receptors (GO:1902042)	-0.638895	-2.10428	0	0.00251571	0.121	2021-12-01	0.1865	FGB;FGG;FGA;BCL2L1;TNFAIP3;GPX1;ICAM1;PARK7;CFLAR;BRCA1;RFFL;TMBIM1
172	gsea	Regulation Of Vascular Associated Smooth Muscle Cell Proliferation (GO:1904705)	0.584185	2.10382	0	0.00207511	0.127	14/37	0.1354	EFEMP2;FGF2;MMP2;PRKG1;MEF2C;NR4A3;IGF1;SOD2;TPM1;TGFB3;GJA1;PTEN;CDKN1A;CNN1
173	gsea	Regulation Of Peptide Hormone Secretion (GO:0090276)	-0.606308	-2.10302	0	0.00250822	0.123	13/44	0.1397	HNF4A;FGB;FGG;FGA;TFR2;GCK;CHD7;PICK1;TNF;ILDR1;SLC8B1;PAX8;HADHA
174	gsea	Positive Regulation Of Phosphatase Activity (GO:0010922)	0.670805	2.10223	0	0.00214041	0.133	2021-11-01	0.1737	PDGFRB;MAGI2;MEF2C;RIPK3;CALM1;ITGA1;PPP1R15A;PLEK;GNA12;BMP2;CALM3
175	gsea	Positive Regulation Of Macrophage Activation (GO:0043032)	0.69214	2.10185	0	0.00211835	0.133	2015-05-01	0.0822	THBS1;WNT5A;MMP8;TREM2;IL33
176	gsea	Negative Regulation Of Transforming Growth Factor Beta Receptor Signaling Pathway (GO:0030512)	0.515332	2.0964	0	0.00222445	0.14	25/74	0.175	FBN1;EMILIN1;FBN2;TGFB1I1;SPRY1;PMEPA1;BAMBI;SPRED1;SMAD7;VASN;SMAD6;FKBP1A;PEG10;SLC2A10;SKI;EID2;SNX25;BRMS1L;HDAC2;ING1;PIN1;BMP2;STUB1;STRAP;CD109
177	gsea	Cell-Cell Junction Organization (GO:0045216)	-0.560089	-2.09599	0	0.00272936	0.134	29/63	0.1232	CXADR;CDH1;DSP;DSG2;PKHD1;PKP2;TJP2;CDH17;OCLN;CDH13;PKP4;F2RL1;TJP3;PKP3;PARD6B;MARVELD2;MARVELD3;TJP1;LIMS2;CDH6;SMAD3;CDH3;CTNND1;PRTN3;CLDN1;ARVCF;CDH4;PKP1;CDH18
178	gsea	Regulation Of Wound Healing (GO:0061041)	-0.554362	-2.09548	0.00190476	0.00270754	0.134	18/46	0.1193	CLDN3;VTN;F2;CLDN4;OCLN;F2RL1;FOXA2;APCS;VIL1;HBEGF;EPPK1;TNFAIP3;ARFGEF1;CAV1;NRG1;DUOX2;CLDN1;PLAU
179	gsea	Lysosome Localization (GO:0032418)	0.560059	2.09512	0	0.00227573	0.142	19/38	0.246	RAB34;LAMTOR1;NR4A3;S100A13;MAP6;TMEM106B;SNAPIN;BORCS6;RAB3A;BORCS8;PIK3CD;BORCS7;PIP4P1;PLEKHM2;FLCN;HPS6;KXD1;SYTL4;BLOC1S1
180	gsea	Cardiac Epithelial To Mesenchymal Transition (GO:0060317)	0.740327	2.0948	0	0.0022634	0.142	2018-12-01	0.1518	ENG;SNAI1;HAS2;OLFM1;TGFBR3;SPRY1;TBX3;HEYL;SNAI2;RBPJ;HEY1;BMP2
181	gsea	Aortic Valve Development (GO:0003176)	0.590346	2.09438	0	0.00225132	0.142	19/39	0.1518	EMILIN1;SNAI1;TWIST1;TGFB1;GATA4;TBX20;TNFRSF1A;BMPR2;SMAD6;SLIT2;ROBO2;HEYL;AXIN2;SNAI2;TGFBR2;RBPJ;TNFRSF1B;HEY1;BMP2
182	gsea	Endothelial Cell Migration (GO:0043542)	0.56124	2.09343	0	0.00228038	0.146	1936-12-01	0.1177	FSTL1;ADGRA2;LOXL2;CYP1B1;TNFSF12;NR4A1;RAB13;EGR3;VEGFA;RHOA;PLXND1;EMP2
183	gsea	Glucose Homeostasis (GO:0042593)	-0.513549	-2.09089	0	0.00285047	0.145	28/80	0.1644	HNF4A;LRRC8D;PRKAA2;FOXA3;ADIPOR2;MLXIPL;PPARG;GCGR;PYGL;GCK;SOX4;GCKR;MCU;PARK7;HNF1A;INSR;APLP2;FGFR4;FOXO1;CEBPA;SLC8B1;HKDC1;PDK4;TCF7L2;CYB5R4;PTPN2;FOXK1;PPARGC1A
184	gsea	Nicotinamide Nucleotide Metabolic Process (GO:0046496)	-0.731672	-2.08469	0	0.00308268	0.155	2015-11-01	0.2135	ME1;QPRT;NOCT;IDH2;KMO;NADK2;IDH1;KRT17;MDH1;NMRK1;NOX1
185	gsea	Regulation Of Signal Transduction (GO:0009966)	0.420934	2.08412	0	0.0026228	0.169	75/181	0.3008	TIMP1;SULF1;CD63;GAS1;IGFBP7;IGFBP4;PRNP;FYN;TMEM108;DOK5;DTNBP1;SEMA5A;TREM2;SP100;CAV3;UBASH3B;ILK;PTPN1;IGFBP2;LRRK2;NCAM1;ITGB1BP1;MTCH1;PRKD1;KAZALD1;GRK5;SNX3;TCF7L1;RGS3;MDFIC;TULP3;GLRX2;GDNF;MGLL;APP;TSPYL2;RORA;PIGBOS1;RGS2;SOCS5;SOCS2;RGS16;ACVR1;CD80;TMEM237;POFUT1;VHL;RFNG;SUMO1;PPIA;SNW1;GRK6;GSKIP;FOXL1;ZDHHC3;GNG7;TMEM204;GNG4;GLI1;UBTF;OGT;CD46;PRAG1;IGFBP5;KCTD12;ZFAND2B;GRK4;ZD…
186	gsea	Maintenance Of Blood-Brain Barrier (GO:0035633)	-0.60954	-2.08399	0	0.00308033	0.156	2027-11-01	0.0998	LSR;F11R;CLDN3;TJP2;OCLN;TJP3;MBL2;TJP1;SLC12A2;DMD;CLDN1
187	gsea	fatty-acyl-CoA Biosynthetic Process (GO:0046949)	-0.671271	-2.08347	0	0.00306673	0.158	15/24	0.1555	ELOVL7;SLC27A2;ACSL5;ELOVL2;ACSL1;GCDH;ELOVL5;ACSL4;ELOVL6;ACSL3;HSD17B12;HACD2;SLC25A1;ACSF3;TECR
188	gsea	Acylglycerol Catabolic Process (GO:0046464)	-0.689162	-2.08343	0	0.00303107	0.158	2022-12-01	0.1589	APOA2;APOC3;FAAH;ABHD2;LIPC;PNPLA2;LCP1;APOA5;ABHD6;PNPLA3;CPS1;LYPLA2
189	gsea	Negative Regulation Of Peptidase Activity (GO:0010466)	0.572375	2.08093	0	0.00271793	0.176	14/47	0.0605	SERPINH1;TIMP1;SERPINF1;SERPINE2;TIMP3;TIMP2;SERPINB2;LRP1;CST3;CTSB;ECM1;SERPINI1;SERPING1;SERPINE1
190	gsea	Regulation Of Cell Migration Involved In Sprouting Angiogenesis (GO:0090049)	0.628801	2.08082	0.00217391	0.00269205	0.176	17/29	0.1571	SRPX2;FGF2;RHOJ;THBS1;HMOX1;ANXA1;ITGB1BP1;KLF4;FOXC2;VEGFA;RHOA;TBXA2R;JCAD;GATA2;MAP3K3;PDCD10;HDAC9
191	gsea	Positive Regulation Of Ossification (GO:0045778)	0.562208	2.07952	0	0.00272569	0.18	18/40	0.176	GPM6B;FBN2;TMEM119;WNT5A;MEF2C;PTN;ATRAID;BMPR2;SLC8A1;WNT4;BMPR1B;ATP2B1;OSR2;ISG15;PTPN11;BMP2;P2RX7;PKDCC
192	gsea	Positive Regulation Of Endothelial Cell Migration (GO:0010595)	0.511296	2.07925	0	0.00270022	0.18	35/76	0.1695	SPARC;FGF2;THBS1;TMSB4X;WNT5A;TGFB1;SEMA5A;FGFR1;GRN;BMPR2;FOXP1;ITGB1BP1;AKT3;ATOH8;PRKD1;HIF1A;LGMN;HMGB1;EMC10;FOXC2;CALR;VEGFA;PLPP3;FGF18;SMOC2;P2RX4;ANGPT4;MAP2K3;GATA2;PIK3CD;ITGB3;RHOB;RAC1;CD40;AKT1
193	gsea	Response To Fatty Acid (GO:0070542)	-0.727166	-2.07592	0	0.00329474	0.175	2015-09-01	0.1642	PID1;NR1H4;SOX9;LCP1;ILDR1;GLDC;FOXO1;PDK4;PPP5C
194	gsea	Regulation Of Extracellular Matrix Organization (GO:1903053)	0.690961	2.07114	0	0.00295529	0.191	13/22	0.1325	EFEMP2;DDR2;LAMB1;LRP1;RUNX1;LAMA2;PRDM5;NID1;LAMA1;AXIN2;SLC2A10;LAMC1;LAMB2
195	gsea	Negative Regulation Of Cellular Component Organization (GO:0051129)	-0.482217	-2.07098	0	0.00355243	0.185	34/72	0.2956	CLU;APOA1;APOA2;APOC3;PRKCZ;NR1H4;APOM;APOA4;LGALS3;SVIP;HSPA1B;BMP6;TNF;CARMIL1;SCAMP5;SORL1;RAF1;XRCC5;ULK1;DNAJB2;PACSIN3;SRC;HDAC6;TRAF3IP1;EP300;TMC8;WASL;HSPA2;RIOK3;SPRY2;RUBCN;TMEFF2;IRAK3;LRSAM1
196	gsea	Endocardial Cushion Development (GO:0003197)	0.659864	2.06986	0	0.00298559	0.194	2023-12-01	0.1518	ENG;FOXF1;GATA4;TBX20;TBX2;BMPR2;ACVRL1;ADAMTS5;HEYL;NOG;HEY1;BMP2
197	gsea	Transepithelial Transport (GO:0070633)	-0.723792	-2.06777	0	0.00365301	0.191	2016-05-01	0.0561	CXADR;ABCC2;SLC1A2;GPLD1;SLC12A2
198	gsea	Positive Regulation Of Neuron Differentiation (GO:0045666)	0.570648	2.06767	0	0.00299638	0.196	17/35	0.2391	TCF4;MEF2C;MMD;FGFR1;KCTD11;IMPACT;NBL1;ZEB1;HEYL;NRCAM;RHOA;BMP2;BEND6;GPRC5B;REST;TRIM32;ARHGEF2
199	gsea	Positive Regulation Of Amyloid-Beta Formation (GO:1902004)	-0.72816	-2.06464	0	0.00375136	0.193	2015-07-01	0.1044	CLU;EFNA1;IFNGR1;GSAP;CASP3;TNF;RELA
200	gsea	Monocarboxylic Acid Biosynthetic Process (GO:0072330)	-0.549703	-2.06352	0	0.00380527	0.198	30/59	0.2124	HOGA1;OSBPL3;ACOX2;SLC27A2;CYP39A1;ABCD3;BAAT;ACSM1;LIPC;GAMT;FASN;LCP1;ACLY;OSBPL9;PARK7;CYP27A1;ACACA;OSBPL1A;SCP2;ACSM3;SLC27A5;ACSM5;AKR1D1;ACSF3;MLYCD;CYP7A1;OSBPL7;ACACB;CYP8B1;ACMSD
201	gsea	Lipid Biosynthetic Process (GO:0008610)	-0.53378	-2.06336	0.00199601	0.00377437	0.198	35/62	0.2892	MBOAT1;PRKAA2;MLXIPL;ACSM1;PCYT2;LIPC;FASN;ACSL1;LCP1;ACLY;ACACA;SCP2;ACSM3;ACSM5;PDSS2;SRD5A1;ACSS2;FDFT1;SREBF1;ACSF3;SRD5A2;MLYCD;HSD3B2;ACACB;PRLR;LSS;AGPS;FITM2;FITM1;GPAT4;HMGCR;OXSM;GUCY2C;MCAT;PLA2G1B
202	gsea	Macromolecule Biosynthetic Process (GO:0009059)	0.743668	2.06113	0	0.00333586	0.211	88/174	0.0856	COL5A1;RPS27;RPL13;RPLP0;RPS28;RPS15A;RPS20;RPL34;RPL37A;RPS26;RPS24;RPS13;RPL9;RPS4X;RPLP1;RPS21;RPS8;RPL35;EEF1B2;RPS29;RPL39;RPL13A;B4GALT5;RPL27A;RPLP2;RPL21;RPS23;RPS27A;RPL7;RPS7;FAU;RPL18A;RPL28;RPL37;RPL8;RPL10A;RPL11;RPS3;RPL18;RPSA;RPL30;RPL12;RPL19;RPS5;RPL35A;RPS14;RPL24;RPS15;RPL5;RPL41;RPS19;RPS16;RPS11;RPL23A;EEF1G;INHBA;RPL17;RPL32;RPL31;RPS9;RPL10;RPL6;RPL38;RPS25;RPL36;RPL14;RPS…
203	gsea	Positive Regulation Of Smooth Muscle Cell Proliferation (GO:0048661)	0.5459	2.05902	0	0.00342714	0.216	13/45	0.0791	PDGFRB;FGF2;MMP2;CCN4;EREG;THBS1;HMOX1;TGFB1;NR4A3;FOXP1;IGF1;IL6;GJA1
204	gsea	Membrane Depolarization During Cardiac Muscle Cell Action Potential (GO:0086012)	0.687713	2.05882	0	0.00339681	0.216	2016-07-01	0.1548	CACNA2D1;CACNA1C;SLC8A1;CACNB2;CACNA1D;CACNA1G;SCN1B
205	gsea	Endothelial Cell Proliferation (GO:0001935)	0.701616	2.05857	0	0.00337617	0.216	2016-08-01	0.1253	BMPER;HMOX1;LOXL2;SEMA5A;BMPR2;ITGB1BP1;ANGPT4;CD34
206	gsea	Positive Regulation Of Lipid Storage (GO:0010884)	-0.658608	-2.05732	0.00403226	0.00399235	0.204	14/20	0.2463	PLIN2;C3;APOC4;LCP1;IKBKE;PLIN3;PLIN5;CIDEA;NFKB1;SREBF2;SCARB1;ZC3H12A;FITM2;FITM1
207	gsea	Vascular Endothelial Growth Factor Receptor Signaling Pathway (GO:0048010)	0.627566	2.05546	0	0.00348286	0.22	2026-08-01	0.1091	SULF1;FYN;VEGFC;PRKD1;VEGFD;FLT1;VEGFA;PGF
208	gsea	Positive Regulation Of Signal Transduction (GO:0009967)	0.416969	2.05502	0	0.00345283	0.22	99/247	0.2304	PTGIS;CTSK;SULF1;CD63;SFRP1;WLS;LAMB1;AXL;C1QTNF12;IL6ST;CTSL;TGFB1;LAMA2;LOXL3;RAB34;TMEM108;NPTN;RSPO3;RPS3;KLF2;TREM2;LIMS1;ILK;GRB10;PKD2;DLG4;CCBE1;LRRK2;DACT1;ITGB1BP1;NID1;BMP2K;ATP6AP2;IGF1;HIF1A;ITGA5;ATP6V0C;TXNDC15;NLGN2;LAMA1;IL6;FLNA;SMARCB1;TNFSF11;VEGFA;JAK2;CIBAR1;PTEN;LY96;SKI;JCAD;SMOC2;CRLF2;FGFBP3;LAMC1;GAS6;TSLP;EMP2;RBPJ;SHANK1;LAMB2;EPN2;ITGB3;AGPAT1;KIF7;CD80;MN1;RSPO1;POG…
209	gsea	Response To Peptide (GO:1901652)	0.545332	2.05501	0	0.00342332	0.22	14/35	0.2372	PRNP;MMP3;MMP2;FYN;ANXA1;GNAI1;CACNA1B;MMP13;STAT3;EIF2B2;MMP9;EIF2B3;IRF5;EIF2B1
210	gsea	Regulation Of AMPA Receptor Activity (GO:2000311)	0.614503	2.05382	0	0.00344735	0.223	2022-10-01	0.1787	MEF2C;NOL3;CACNG8;NLGN2;CACNG7;SHANK1;CNIH4;PRRT1;SHISA6;SHANK3
211	gsea	Regulation Of Lipid Biosynthetic Process (GO:0046890)	-0.643452	-2.05155	0.00192308	0.0043592	0.22	17/27	0.2353	HSD17B13;C3;APOE;MLXIPL;PPARA;THRSP;CREBL2;EIF6;NR1H3;CEACAM1;ZBTB20;PDK4;RPTOR;MID1IP1;SORBS1;MTOR;FITM2
212	gsea	Hematopoietic Progenitor Cell Differentiation (GO:0002244)	0.609337	2.05059	0	0.00357615	0.229	2025-11-01	0.2034	SFRP1;TGFB1;HOXB4;FSTL3;INHBA;FST;PLEK;MLLT3;SP7;ARMC6;MEOX1
213	gsea	Positive Regulation Of Osteoblast Differentiation (GO:0045669)	0.57324	2.05006	0	0.00357242	0.231	19/42	0.1578	DDR2;FBN2;TMEM119;CCN4;IL6ST;HGF;MEF2C;ATRAID;BMPR2;IGF1;PRKD1;WNT4;IL6;BMPR1B;RUNX2;IFITM1;WWTR1;CTNNBIP1;FERMT2
214	gsea	Positive Regulation Of Canonical Wnt Signaling Pathway (GO:0090263)	0.496168	2.04606	0.00189036	0.00369806	0.243	34/83	0.2401	COL1A1;ZEB2;SFRP1;WLS;DKK2;TGFB1;BAMBI;FGF10;PTK7;SEMA5A;ILK;LRRK2;DACT1;ATP6AP2;TNKS;DAAM2;SFRP2;LYPD6;RSPO1;PIN1;SCEL;GID8;AMER1;ZBED3;PLEKHA4;GSKIP;TMEM9;LRRK1;DDX3X;GPRC5B;SFRP4;TBL1X;FAM53B;TMEM198
215	gsea	Negative Regulation Of JNK Cascade (GO:0046329)	-0.567403	-2.04577	0	0.00465757	0.234	1932-08-01	0.0753	DUSP16;F2RL1;DUSP10;MARVELD3;PRKN;TAOK3;PDCD4;GSTP1
216	gsea	Golgi Vesicle Transport (GO:0048193)	0.47135	2.0438	0	0.0037618	0.247	92/183	0.2428	NKD2;COPZ2;TMED3;KDELR3;LMAN1;TMED9;YIF1B;KDELR1;SAR1A;YIPF5;ARF4;KDELR2;MYO5A;CYTH3;EHD3;RAB8B;ARL3;PRKD1;SPIRE1;IER3IP1;TMED10;TMED2;TRAPPC2L;YIF1A;SURF4;SNX3;RER1;RAB2A;TRAPPC6B;ARF5;RAB13;ERGIC3;YIPF4;COPB1;TMED1;VTI1B;SEC22B;COPE;PLPP3;SEC24D;SEC31A;USE1;LMAN2;BET1;COPB2;RAB7B;VAPA;TRAPPC4;NRBP1;RANGRF;SCAMP3;BCAP31;PITPNB;SNX8;COPG1;CNIH4;SORCS1;TBC1D20;TMED7;TRAPPC2;MIA3;BICD2;NAPA;ARCN1;G…
217	gsea	Vascular Transport (GO:0010232)	-0.472128	-2.0414	0	0.00489962	0.242	27/81	0.2216	SLC4A4;ABCC3;ABCC2;ABCC4;SLC16A12;SLC9A3R1;SLC6A13;SLC22A1;SLC38A3;SLCO3A1;SLC1A2;SLC12A2;SLC6A6;TFRC;SLC16A7;INSR;SLC13A3;SLC38A1;ATP8A1;SLC16A1;ABCC5;SLC5A1;ABCG2;SLC29A4;MFSD2A;SLC15A2;SLC22A5
218	gsea	Positive Regulation Of BMP Signaling Pathway (GO:0030513)	0.619391	2.04085	0	0.00385841	0.252	2022-08-01	0.1393	SULF1;ENG;TBX20;BMPR2;RBPJ;ELAPOR2;FBXL15;RNF165
219	gsea	Chondroitin Sulfate Proteoglycan Biosynthetic Process (GO:0050650)	0.673039	2.03247	0	0.00425629	0.268	2019-10-01	0.1483	CHST11;CHSY1;CSGALNACT1;CHST12;CHST15;CHPF;CHPF2;CSGALNACT2;PXYLP1;CHST7
220	gsea	Regulation Of Immune Response (GO:0050776)	-0.49145	-2.03197	0	0.00534493	0.261	26/64	0.1426	AMBP;PLSCR1;FGL1;SPNS2;TKFC;C9;C8A;SPPL2A;C6;C8G;DENND1B;CASP8;XIAP;APLP2;NFE2L2;C8B;AHR;ERAP1;IRF7;LYN;RNF135;RSAD2;BIRC3;FGR;IRF1;SYK
221	gsea	Negative Regulation Of Endothelial Cell Proliferation (GO:0001937)	0.549922	2.03013	0	0.00437244	0.274	1932-09-01	0.0634	SPARC;SULF1;NR2F2;THBS1;MEF2C;RGCC;ATOH8;PTPRM;FLT1
222	gsea	Cellular Response To BMP Stimulus (GO:0071773)	0.503721	2.03012	0	0.00433774	0.274	24/59	0.2079	ENG;SFRP1;ADAMTS12;INHBB;TGFBR3;TGFB1;INHBA;LEFTY1;BMPR2;SMAD6;ACVRL1;GDF6;TGFB3;BMPR1B;RUNX2;GDF10;VSTM2A;BMP2;RGMB;ADAMTS7;TMEM100;RGMA;HFE;SMAD9
223	gsea	Phospholipid Transport (GO:0015914)	-0.502311	-2.0281	0	0.00558484	0.272	28/58	0.211	APOA1;APOC1;APOA2;APOC3;ATP9A;APOE;ABCB4;APOA4;ATP10B;MTTP;PITPNC1;ATP8B1;ATP11C;ABCA3;APOA5;SCP2;PCTP;TMEM30B;PRELID2;ATP8A1;ATP11A;ATP11B;APOC2;LDLR;SCARB1;ABCA4;ATP8A2;MFSD2A
224	gsea	Peptidyl-Proline Modification (GO:0018208)	0.698982	2.0272	0	0.00449248	0.286	2020-04-01	0.0681	PPIC;FKBP7;PPIB;FKBP1A
225	gsea	Positive Regulation Of Triglyceride Metabolic Process (GO:0090208)	-0.649874	-2.0271	0.00207469	0.00560616	0.275	2018-12-01	0.211	APOA4;PNPLA2;GPLD1;APOA5;PLIN5;NR1H3;SREBF1;APOC2;LDLR;SCARB1;DAGLB;MFSD2A
226	gsea	Alpha-Amino Acid Catabolic Process (GO:1901606)	-0.603146	-2.02682	0	0.00555972	0.276	15/29	0.2304	HOGA1;CBS;DDO;HMGCLL1;KYNU;KMO;TAT;ALDH4A1;GOT2;HMGCL;PRODH;MCCC2;ACMSD;OTC;FANCA
227	gsea	Positive Regulation Of Phosphoprotein Phosphatase Activity (GO:0032516)	0.683157	2.02486	0.00202429	0.00459591	0.292	2016-07-01	0.1737	PDGFRB;MAGI2;CALM1;ITGA1;PPP1R15A;GNA12;CALM3
228	gsea	Embryonic Skeletal System Morphogenesis (GO:0048704)	0.568285	2.02375	0	0.00462497	0.293	2028-12-01	0.1673	PDGFRA;TWIST1;HOXB4;HOXB3;HOXA3;HOXA4;TGFBR2;NOG;SIX1;OSR2;HOXD9;EIF4A3
229	gsea	Cellular Component Disassembly (GO:0022411)	0.540352	2.02259	0.00226757	0.00472579	0.299	19/41	0.1126	CTSK;MMP3;MMP2;MMP14;CAPG;MMP10;MMP8;GSN;MMP19;ADAMTS15;ADAMTS5;PLAAT1;MMP11;ADAM15;ADAMTS4;FLOT1;LAMC1;PLAAT3;MMP13
230	gsea	Regulation Of Cholesterol Metabolic Process (GO:0090181)	-0.654111	-2.02157	0.00208768	0.00588561	0.293	2021-08-01	0.0526	APOA1;APOE;NR1H4;FMO5;EPHX2;AQP8;LPCAT3;SEC14L2
231	gsea	Translation (GO:0006412)	0.713753	2.02123	0	0.0047773	0.307	111/216	0.1464	RPS27;RPL13;RPLP0;RPS28;RPS15A;RPS20;RPL34;UBA52;RPL37A;RPS26;RPS24;RPS13;RPL9;RPS4X;RPLP1;RPS21;RPS8;RPL35;EEF1B2;RPS29;RACK1;RPL39;RPL13A;RPL27A;RPLP2;RPL21;RPS23;RPS27A;RPL7;RPS7;FAU;RPL18A;RPL28;RPL37;RPL8;RPL10A;RPL11;RPS3;RPL18;RPSA;RPL30;RPL12;RPL19;RPS5;RPL35A;RPS14;RPL24;RPS15;RPL5;RPL41;RPS19;RPS16;RPS11;RPL23A;EEF1G;RPL17;RPL32;RPL31;RPS9;RPL10;RPL6;RPL38;RPS25;RPL36;RPL14;RPS6;RPL22L1…
232	gsea	Negative Regulation Of Blood Coagulation (GO:0030195)	-0.650845	-2.01982	0.00619835	0.00596937	0.296	15/30	0.0318	FGB;FGG;FGA;CPB2;PROC;VTN;KNG1;F2;APOH;F12;APOE;SERPINF2;PLG;EDN1;PDGFB
233	gsea	Positive Regulation Of Cell Projection Organization (GO:0031346)	0.468336	2.01704	0	0.00494655	0.315	40/113	0.1788	MAGI2;FZD1;DDR2;EPHA3;SCARB2;ROR1;ROR2;WNT5A;P3H1;SERPINI1;NPTN;PTK7;TIAM1;PTN;DLG4;CAMK1;MAP6;PRKD1;NDRG4;SNX3;PLXNA1;RAP1A;SLIT2;DPYSL3;ROBO2;CUX1;NTRK1;METRN;PLXNA4;NDNF;PLXND1;OBSL1;MDK;TENM3;SCN1B;AVIL;CUL7;BDNF;NTRK3;ALKAL1
234	gsea	NADP Metabolic Process (GO:0006739)	-0.662801	-2.0162	0.00204918	0.00615422	0.305	2016-12-01	0.2135	ME1;FMO5;NOCT;IDH2;FMO1;NADK;NUDT12;IDH1;KRT17;NUDT13;MDH1;NOX1
235	gsea	Chordate Embryonic Development (GO:0043009)	0.532545	2.01602	0	0.00494857	0.317	18/53	0.1271	COL1A1;SULF1;WNT5A;TGFB1;FOXF1;FGFR1;PKD2;ALDH1A2;DACT1;PKD1;TGFB3;WNT11;PCSK5;VEGFA;BMP5;POLR2D;NOG;SIX4
236	gsea	Regulation Of Protein Secretion (GO:0050708)	-0.469915	-2.01546	0	0.00620603	0.309	49/93	0.3356	CD2AP;HNF4A;FGB;FGG;EZR;FGA;UNC13B;MYO18A;APOE;ANKRD1;SAA1;LLGL2;GCK;ADTRP;BMP6;PICK1;ADAM8;SLC12A2;EXPH5;TNF;SLC8B1;MYOM1;APBB3;RSAD2;RHBDF2;HADHA;EIPR1;NOS2;ARF6;DRD3;ANG;GOLPH3L;SERGEF;RFX3;SLC25A22;HMGCR;ADCY8;SIRT6;EXOC7;CCL5;PLA2G1B;ALOX5;ATP13A2;G6PC2;SNAP25;CELA2A;DNM1L;TTN;PER2
237	gsea	Cell Migration Involved In Sprouting Angiogenesis (GO:0002042)	0.700774	2.01507	0.00407332	0.00495056	0.317	2015-08-01	0.1695	GREM1;FGF2;SLIT2;NR4A1;EGR3;VEGFA;MIA3;AKT1
238	gsea	Positive Regulation Of Chemotaxis (GO:0050921)	0.555505	2.01221	0	0.00503751	0.32	15/37	0.1018	PDGFRB;FGF2;THBS1;TMSB4X;TGFB1;SEMA5A;TREM2;PTN;CCL19;PRKD1;LGMN;IL6;VEGFA;SMOC2;P2RX4
239	gsea	Regulation Of Blood Circulation (GO:1903522)	0.550201	2.0119	0	0.00500814	0.32	2029-10-01	0.0979	HSPB7;TBX2;DES;CAV3;S100A1;DMPK;TPM1;SRI;TMIGD3;CAMK2D
240	gsea	Heart Morphogenesis (GO:0003007)	0.5142	2.01185	0	0.00497159	0.32	21/54	0.1705	ENG;OLFM1;TGFBR3;TBX20;TBX2;LEFTY1;ACVRL1;TBX3;ADAMTS5;FKBP1A;HEYL;DYNLL1;VEGFA;EMP2;ACVR1;NOG;ZFPM1;HEY1;FLRT2;BMP2;ALPK2
241	gsea	Positive Regulation Of Endocytosis (GO:0045807)	-0.477978	-2.01155	0	0.00648588	0.32	23/72	0.2098	CLU;AHSG;VTN;APOA1;NEDD4L;SFTPD;APOA2;C3;APOE;TFR2;MBL2;F3;CAMK1D;BICD1;IL15RA;TNF;APOA5;GPC3;B2M;RAB27A;CLN3;CD151;DLL1
242	gsea	Non-Canonical Wnt Signaling Pathway (GO:0035567)	0.563161	2.01004	0	0.00504893	0.326	20/39	0.2138	FZD1;SFRP1;PRICKLE1;FRZB;RYK;WNT5A;TIAM1;FZD2;PRICKLE2;WNT4;WNT11;SFRP2;RHOA;CDC42;RAC1;FZD7;FZD8;FZD4;DVL2;SFRP4
243	gsea	Blood Vessel Diameter Maintenance (GO:0097746)	-0.573926	-2.00985	0	0.00654266	0.324	1933-08-01	0.0306	CRP;GCLM;KNG1;GCLC;SERPINF2;F2RL1;AGT;EDN1
244	gsea	Purine Nucleoside Bisphosphate Metabolic Process (GO:0034032)	-0.671131	-2.00979	0	0.0064215	0.324	15/21	0.2639	CROT;GLYAT;BAAT;ACSM1;ACOT12;ACLY;ACSM3;ACSM5;ACOT1;MLYCD;ACOT4;ACSF2;ACOT8;GPAT4;OXSM
245	gsea	Ribonucleoside Bisphosphate Metabolic Process (GO:0033875)	-0.671131	-2.00979	0	0.0064215	0.324	15/21	0.2639	CROT;GLYAT;BAAT;ACSM1;ACOT12;ACLY;ACSM3;ACSM5;ACOT1;MLYCD;ACOT4;ACSF2;ACOT8;GPAT4;OXSM
246	gsea	Negative Regulation Of Lipid Metabolic Process (GO:0045833)	-0.644676	-2.00973	0	0.00637141	0.324	13/23	0.1868	APOC1;APOA2;APOC3;TNF;PPP2R5A;PDE3B;CIDEC;CIDEA;CEACAM1;SREBF1;CCDC3;APOC2;NCOR1
247	gsea	Epidermal Growth Factor Receptor Signaling Pathway (GO:0007173)	-0.566692	-2.00972	0	0.00631349	0.324	24/44	0.197	AREG;TGFA;GRB7;VIL1;HBEGF;SOX9;PIK3C2A;PIGR;REPS2;GAREM1;FAM83B;PLCE1;DGKD;EGFR;SLC30A10;BTC;PTK2B;KIF16B;NCK2;ERBIN;SRC;SOS1;IQGAP1;EFEMP1
248	gsea	Regulation Of Spindle Assembly (GO:0090169)	-0.602494	-2.00857	0	0.0063086	0.328	18/28	0.3031	CHMP4C;HSPA1B;TPR;SENP6;VPS4B;NUMA1;CHMP2B;PLK1;STIL;PDCD6IP;CHMP6;RNF4;DRG1;HNRNPU;CHMP1B;CENPJ;SASS6;SPAG5
249	gsea	Gene Expression (GO:0010467)	0.569926	2.00807	0.00380228	0.00512517	0.334	115/280	0.1723	FMR1;RPS27;RPL13;RPLP0;RPS28;RPS15A;RPS20;RPL34;RPL37A;RPS26;RPS24;RPS13;RPL9;RPS4X;RPLP1;RPS21;RPS8;RPL35;RPS29;RPL39;RPL13A;RPL27A;RPLP2;RPL21;RPS23;RPS27A;RPL7;RPS7;FAU;RPL18A;RPL28;RPL37;RPL8;RPL10A;RPL11;RPS3;RPL18;RPSA;RPL30;RPL12;RPL19;RPS5;RPL35A;RPS14;RPL24;RPS15;RPL5;RPL41;RPS19;RPS16;RPS11;RPL23A;RPL17;RPL32;RPL31;RPS9;RPL10;RPL6;RPL38;RPS25;RPL36;RPL14;RPS6;RPS18;RPL3;RBM3;RPL15;RPL4;…
250	gsea	Heart Development (GO:0007507)	0.428973	2.00739	0	0.00511836	0.335	69/157	0.229	COL3A1;FBN1;HAND2;PDLIM2;TGFBR3;CACNA1C;TGFB1;FOXF1;MEF2C;GATA4;SGCD;TBX2;MICAL2;PKD2;HEG1;LEFTY1;BMPR2;ACVRL1;TBX3;NDRG4;PKD1;SRI;FKBP1A;DZIP1;FOXC2;GLI2;DYNLL1;GJA1;PCSK5;VEGFA;PTEN;WT1;TGFBR2;BMP5;ZFPM2;NDUFV2;POLR2D;RAMP2;CDKN1A;PDLIM1;BORCS8;CACYBP;ZFPM1;MYOCD;FLRT2;ZDHHC16;POPDC2;FOXC1;PTPN11;BMP2;HDAC9;PRMT1;SH3PXD2B;PDLIM3;ALPK2;PDLIM5;NTRK3;SOX18;TCF25;SCUBE1;CCM2;FOXL1;APLN;DVL2;CDKN1B;…
251	gsea	Regulation Of Autophagosome Assembly (GO:2000785)	0.549449	2.00694	0	0.00511905	0.337	17/40	0.2068	NUPR1;WIPI1;LRRK2;IFT20;SH3GLB1;FEZ1;EFNB1;TMEM39A;SEC22B;SNX18;PIP4K2A;PHF23;SCFD1;RAB1B;SNX4;EPHB2;PIP4K2B
252	gsea	Camera-Type Eye Development (GO:0043010)	0.621213	2.0046	0.00431034	0.00522991	0.342	2023-08-01	0.1087	FBN1;FBN2;CACNA1C;CYP1B1;VEGFA;WT1;SKI;PITX2
253	gsea	Cell Surface Toll-Like Receptor Signaling Pathway (GO:0140895)	-0.663897	-2.00411	0.00196464	0.00660439	0.336	2015-05-01	0.0475	PIK3AP1;S100A14;NR1H4;TNIP3;LGALS9
254	gsea	Negative Regulation Of Signal Transduction (GO:0009968)	0.412318	2.00257	0	0.00533922	0.352	88/237	0.2146	CREB3L1;SULF1;DCN;EMILIN1;SFRP1;ADAMTS12;NKD2;FGF2;GPC1;DKK3;FRZB;GLI3;NKD1;LRP1;SPRY1;NXN;THBS1;MMP14;TWIST1;GATA4;LRPAP1;RACK1;FSTL3;DACT3;HIC1;LEPROTL1;TREM2;UBASH3B;PTPN1;GRB10;NIBAN2;DACT1;LEPROT;NDRG4;PALM;LGMN;TSPAN6;YWHAB;SOCS1;SPRY4;SFRP2;INPPL1;MOSMO;TULP3;CALR;ENPP1;SLC2A10;SNAI2;CADM4;KANK2;NR4A2;BMP5;NEDD4;RAB7B;RGS2;SOCS5;GATA2;ACVR1;NOTUM;NOG;PIP4K2A;PLEK;APCDD1;EPN2;TLE1;KIF7;CTNN…
255	gsea	Positive Regulation Of T Cell Proliferation (GO:0042102)	0.496865	1.99761	0	0.00557738	0.366	16/52	0.2092	IL6ST;TNFSF9;RPS3;IGFBP2;ANXA1;CCL19;VCAM1;IGF1;IL6;HMGB1;JAK2;CD80;CD276;CD70;PNP;PYCARD
256	gsea	Peptide Biosynthetic Process (GO:0043043)	0.783634	1.99611	0	0.00566121	0.37	82/146	0.0856	RPS27;RPL13;RPLP0;RPS28;RPS15A;RPS20;RPL34;RPL37A;RPS26;RPS24;RPS13;RPL9;RPS4X;RPLP1;RPS21;RPS8;RPL35;RPS29;RPL39;RPL13A;RPL27A;RPLP2;RPL21;RPS23;RPS27A;RPL7;RPS7;FAU;RPL18A;RPL28;RPL37;RPL8;RPL10A;RPL11;RPS3;RPL18;RPSA;RPL30;RPL12;RPL19;RPS5;RPL35A;RPS14;GGT7;RPL24;RPS15;RPL5;RPL41;RPS19;RPS16;RPS11;RPL23A;RPL17;RPL32;RPL31;RPS9;RPL10;RPL6;RPL38;RPS25;RPL36;RPL14;RPS6;RPS18;RPL3;RPL15;RPL4;RPL27…
257	gsea	Regulation Of Calcium Ion Transmembrane Transport (GO:1903169)	0.603957	1.99359	0	0.00577246	0.376	2020-06-01	0.0979	CACNA2D1;PRNP;FYN;CAV3;UBASH3B;CAMK2D
258	gsea	Regulation Of Collagen Biosynthetic Process (GO:0032965)	0.68477	1.99315	0	0.00575448	0.378	2018-11-01	0.0803	VIM;CREB3L1;EMILIN1;F2R;RUNX1;TGFB1;RGCC;WNT4;TGFB3;IL6;LARP6
259	gsea	Regulation Of Cardiac Muscle Cell Proliferation (GO:0060043)	0.684274	1.99195	0.00378788	0.00580721	0.384	2019-10-01	0.1265	FGF2;TGFBR3;RUNX1;MEF2C;TBX20;TBX2;ZFPM2;POLR2D;RBPJ;NOG
260	gsea	Blood Vessel Endothelial Cell Migration (GO:0043534)	0.636127	1.99182	0.00204082	0.00578224	0.384	2020-10-01	0.1884	GREM1;FGF2;SLIT2;NR4A1;EGR3;VEGFA;EMP2;MIA3;AKT1;SOX18
261	gsea	Organic Hydroxy Compound Biosynthetic Process (GO:1901617)	-0.570227	-1.99098	0.00635593	0.00752486	0.366	21/38	0.1995	OSBPL3;ACOX2;SLC27A2;CYP39A1;ABCD3;BAAT;OSBPL9;PNPO;PARK7;CYP27A1;OSBPL1A;SCP2;PRKAG2;SLC27A5;PMVK;AKR1D1;SRD5A2;CYP7A1;OSBPL7;MSMO1;CYP8B1
262	gsea	Cell Chemotaxis (GO:0060326)	0.539489	1.99075	0	0.00584104	0.387	16/39	0.16	PDGFRB;CXCL12;PDGFRA;LPAR1;HGF;LEF1;SEMA5A;ENC1;PARVA;NR4A1;RAB13;EGR3;VEGFA;ELMO2;RHOG;PRKCD
263	gsea	Negative Regulation Of Epidermal Growth Factor Receptor Signaling Pathway (GO:0042059)	-0.616394	-1.98878	0	0.00761917	0.369	13/22	0.1978	CBLC;MVP;GPRC5A;PTPRJ;PTPN3;EGFR;ERRFI1;SOCS6;PTPN2;CHMP6;TSG101;DUSP3;SNX6
264	gsea	Regulation Of Transmembrane Receptor Protein Serine/Threonine Kinase Signaling Pathway (GO:0090092)	0.578163	1.98839	0.00194175	0.00596814	0.393	14/30	0.1329	FSTL1;ENG;DKK3;TGFB1;SMAD7;FSTL3;LTBP4;FKBP1A;FST;NREP;EID2;LATS2;TWSG1;FOLR1
265	gsea	Cell Junction Organization (GO:0034330)	-0.51661	-1.98754	0	0.00767838	0.371	16/60	0.13	CXADR;CLDN3;PKHD1;TJP2;OCLN;WNT7B;TJP3;SEMA3E;MARVELD2;MARVELD3;GRHL2;TJP1;LIMS2;SMAD3;CLDN1;DVL1
266	gsea	Signal Transduction In Response To DNA Damage (GO:0042770)	-0.493008	-1.98736	0.00209205	0.00766194	0.371	32/53	0.3748	ACER2;MYO6;BID;MAP2K6;BCL3;PRPF19;USP10;NDRG1;DTX3L;FBXO6;ATR;ERCC6;PARP9;MAP3K20;MAD2L2;MAPK12;CRY1;GADD45A;HINFP;GRB2;MAPK14;ATRX;E2F7;CASP9;CLSPN;ERCC4;RAD17;PAXIP1;MDM4;INTS7;DONSON;USP28
267	gsea	acetyl-CoA Metabolic Process (GO:0006084)	-0.719699	-1.98648	0.00402414	0.00764578	0.372	2016-10-01	0.188	HMGCS2;ACLY;TDO2;NUDT7;HMGCS1;PMVK;PPCS;ACSS2;MLYCD;ACACB
268	gsea	Anterior/Posterior Pattern Specification (GO:0009952)	0.512033	1.98242	0	0.00647785	0.417	22/47	0.1729	WLS;GATA4;HOXB4;HOXB3;BMPR2;HOXA5;ATP6AP2;HOXA3;HEYL;HOXB5;HOXA4;PCSK5;DDIT3;WT1;SKI;HOXB6;HOXB7;BHLHE41;HOXD9;HEY1;BMP2;HOXC6
269	gsea	Cardiac Ventricle Morphogenesis (GO:0003208)	0.525459	1.98126	0	0.00655822	0.421	15/40	0.1489	ENG;TGFBR3;TGFB1;FOXF1;MEF2C;GATA4;SMAD7;TBX20;TPM1;FKBP1A;HEYL;SFRP2;TGFBR2;RBPJ;HEY1
270	gsea	Sterol Metabolic Process (GO:0016125)	-0.534508	-1.97983	0.00383877	0.00822496	0.395	21/49	0.1995	APOB;APOA1;APOA2;APOE;APOF;ANGPTL3;CYP39A1;APOA4;SULT2B1;CYP27A1;LCAT;OSBPL1A;SOAT2;PRKAG2;FDX1;PMVK;ABCA5;CYP7A1;NR0B2;MSMO1;CYP8B1
271	gsea	Alpha-Amino Acid Metabolic Process (GO:1901605)	-0.59278	-1.97933	0.00808081	0.00819626	0.395	2029-12-01	0.1657	HNF4A;KYAT3;SLC25A13;CBS;IYD;KMO;KYAT1;GNMT;MTHFD1;ASPG;CPS1;DDAH1
272	gsea	Regulation Of Protein Neddylation (GO:2000434)	0.683586	1.97927	0	0.00667819	0.432	2018-08-01	0.1186	RPL11;RPL5;COPS9;DCUN1D5;HIF1A;COPS6;COPS4;GPS1
273	gsea	SMAD Protein Signal Transduction (GO:0060395)	0.530369	1.9769	0.00227273	0.00685044	0.436	15/44	0.1133	MAGI2;INHBB;TGFB1;SMAD7;INHBA;LEFTY1;SMAD6;ATOH8;GDF6;TGFB3;RUNX2;SKI;GDF11;BMP5;GDF10
274	gsea	Monoatomic Cation Homeostasis (GO:0055080)	-0.464425	-1.97666	0.00163934	0.00837645	0.403	24/72	0.2588	SLC39A4;ANK3;S100A14;TFR2;TMPRSS6;ITPR3;SLC4A11;BMP6;CAV1;SLC12A2;XIAP;HJV;HAMP;SLC12A7;WNK1;TMTC2;SCNN1A;CIB3;SLC12A8;SLC11A2;CNNM4;ALPL;LETM1;SLC11A1
275	gsea	Cellular Response To Growth Factor Stimulus (GO:0071363)	0.452675	1.97505	0	0.00688676	0.441	58/148	0.1852	GAS1;MAGI2;SFRP1;ADAMTS12;PDE3A;HAS2;WNT5A;TGFB1;HGF;MEF2C;SPHK1;RACK1;SMAD7;WNT2;LIMS1;ZFP36L2;ANXA1;BMPR2;ITGB1BP1;ACVRL1;PRKD1;EEF1A1;WNT4;KLF4;SHC1;RAP1A;FLT1;LGMN;HTRA2;SOX5;NTRK1;NR4A1;BMPR1B;RUNX2;EGR3;VEGFA;SNAI2;MTSS2;TGFBR2;NDNF;RAMP2;EHD1;MAP2K3;ACVR1;PDCD5;VSTM2A;NR3C1;FOXC1;PTPN11;BMP2;ZFP36;AKT1;ADAMTS7;NTRK3;ACVR1B;DSTYK;TMEM100;APPL1
276	gsea	Ribosomal Small Subunit Biogenesis (GO:0042274)	0.65432	1.97496	0	0.0068429	0.441	21/80	0.059	RPS27;RPS28;RPS15A;RPS24;RPS13;RPS4X;RPS8;RPS23;RPS7;RPSA;RPS5;RPS14;RPS15;RPS19;RPS16;RPS11;RPS9;RPS25;RPS6;RPS17;NPM1
277	gsea	Positive Regulation Of Wnt Signaling Pathway (GO:0030177)	0.46947	1.97477	0	0.00680619	0.442	38/106	0.2138	COL1A1;ZEB2;SULF1;SFRP1;WLS;DKK2;TGFB1;BAMBI;FGF10;PTK7;RSPO3;SEMA5A;ILK;LRRK2;DACT1;ATP6AP2;TNKS;ATP6V0C;DAAM2;SFRP2;SKI;LYPD6;RSPO1;PIN1;SCEL;BMP2;GID8;AMER1;ZBED3;PLEKHA4;DISC1;GSKIP;TMEM9;LRRK1;DDX3X;MACF1;GPRC5B;SFRP4
278	gsea	Regulation Of Vasoconstriction (GO:0019229)	-0.610552	-1.97436	0	0.00863315	0.414	2023-06-01	0.052	FGB;FGG;FGA;AGT;CHRM3;CAV1
279	gsea	Organic Hydroxy Compound Transport (GO:0015850)	-0.538682	-1.9717	0	0.00891718	0.427	16/39	0.2051	ABCC3;ABCC2;ABCC4;ABCD3;SLC22A1;SLC10A2;ATP8B1;SLC27A5;CEACAM1;SLC10A1;SLC16A1;ABCG8;SLC51B;SLC5A1;SLC10A5;SLC29A4
280	gsea	Adenylate Cyclase-Inhibiting G Protein-Coupled Receptor Signaling Pathway (GO:0007193)	0.506925	1.96879	0	0.0073013	0.466	1941-10-01	0.1516	ADCY7;PSAP;LPAR1;FLNA;GNAI1;GABBR1;GNAI2;ADCY5;DRD4;NPY1R
281	gsea	Amino Acid Catabolic Process (GO:0009063)	-0.549329	-1.96781	0	0.00925915	0.433	17/38	0.2199	HOGA1;CBS;DDO;KYNU;KMO;HNMT;AMDHD1;BCKDHA;UROC1;ALDH4A1;GOT2;BCKDHB;ALDH5A1;PRODH;MCCC2;ACMSD;OTC
282	gsea	Long-Chain fatty-acyl-CoA Metabolic Process (GO:0035336)	-0.643694	-1.96728	0.00176678	0.00923103	0.433	13/23	0.1555	ELOVL7;DGAT2;ACSL5;ELOVL2;ACSL1;ELOVL5;ACSL4;ELOVL6;ACSL3;HSD17B12;HACD2;ACSF3;TECR
283	gsea	Protein K48-linked Deubiquitination (GO:0071108)	-0.613322	-1.966	0	0.0092726	0.437	2023-12-01	0.2286	TNFAIP3;MINDY1;OTUD7B;VCPIP1;USP20;OTUD5;RNF2;USP50;USP33;USP34;OTUD4;USP37
284	gsea	Heterophilic Cell-Cell Adhesion Via Plasma Membrane Cell Adhesion Molecules (GO:0007157)	-0.560101	-1.96578	0	0.00919901	0.437	1940-07-01	0.0715	ALCAM;CXADR;CADM1;PTPRD;ICAM1;NECTIN4;PVR
285	gsea	Glycosaminoglycan Biosynthetic Process (GO:0006024)	0.501996	1.9656	0.00397614	0.00752295	0.477	24/56	0.1859	CHST11;HEXA;DSE;HAS2;CHSY1;CSGALNACT1;CHST12;CHST15;CHST2;DSEL;CHPF;CHPF2;EXT2;CHST14;CEMIP;CSGALNACT2;B4GALT4;UST;CHST1;PXYLP1;CHST7;HS3ST3A1;XYLT1;B3GALT6
286	gsea	Positive Regulation Of Endothelial Cell Proliferation (GO:0001938)	0.470341	1.96496	0.00224719	0.00756044	0.483	32/69	0.2043	FGF2;ECM1;HMOX1;WNT5A;VEGFC;SEMA5A;FGFR1;BMPR2;AKT3;PRKD1;HIF1A;VEGFD;HMGB1;EMC10;TNFSF12;NR4A1;MYDGF;EGR3;VEGFA;CCL11;JCAD;PDCL3;PGF;GATA2;PIK3CD;ITGB3;MDK;BMP2;AKT1;CCL24;MEN1;APLN
287	gsea	Negative Regulation Of Macromolecule Metabolic Process (GO:0010605)	0.417068	1.96488	0	0.00751378	0.483	52/171	0.2144	RBMS3;CREB3L1;ENG;EMILIN1;SFRP1;MARK1;HAND2;FGF2;LRP1;OLFM1;TGFB1;MEF2C;ERP29;CNPY2;RACK1;TIPARP;MMP8;SUB1;ITGB8;FOXP1;SLC7A5;STC2;PRKAR1A;ACVRL1;ATOH8;IGF1;WNT4;HIF1A;KLF4;LGMN;MYADM;SFRP2;VEGFA;SLC2A10;APP;GATA2;CD34;NDFIP1;BMP2;PDCD10;CCR1;VHL;SMO;EDNRB;STAT3;TCEAL1;DDRGK1;ATP2B4;GPER1;APLN;FLCN;REST
288	gsea	Negative Regulation Of Endothelial Cell Migration (GO:0010596)	0.546263	1.96273	0.00225225	0.00766605	0.488	16/35	0.1799	DCN;FGF2;NR2F2;THBS1;TGFB1;MEF2C;SVBP;SP100;RGCC;PTPRM;SLIT2;HMGB1;ANGPT4;STC1;CSNK2B;ATP2B4
289	gsea	Negative Regulation Of Endothelial Cell Apoptotic Process (GO:2000352)	-0.571921	-1.96249	0.0019685	0.00945983	0.445	2025-07-01	0.0837	FGB;FGG;FGA;TNFAIP3;PAK4;ICAM1;NFE2L2
290	gsea	Positive Regulation Of Lipid Kinase Activity (GO:0090218)	0.537755	1.962	0	0.00764474	0.489	2028-07-01	0.0634	PDGFRB;FGF2;PDGFRA;TGFB1;CCL19;PRKD1;FLT1
291	gsea	Peptide Metabolic Process (GO:0006518)	0.495161	1.96098	0	0.00769324	0.493	18/49	0.2135	AEBP1;CPXM1;CPZ;SPCS1;ACE;CPXM2;SPCS2;SPCS3;SEC11A;CLN5;PCSK5;CPQ;BACE1;TPP1;CARNMT1;SEC11C;MGAT3;DNPEP
292	gsea	Positive Regulation Of Lipid Catabolic Process (GO:0050996)	-0.630086	-1.96029	0.00196464	0.00963391	0.454	2020-08-01	0.0808	APOA2;ANGPTL3;APOA4;PPARA;FLNB;PNPLA2;APOA5;PLIN5
293	gsea	Wnt Signaling Pathway (GO:0016055)	0.472126	1.96005	0	0.00771601	0.494	31/72	0.2328	FZD1;SFRP1;WLS;FRZB;NXN;RYK;WNT5A;LEF1;WNT2;FZD2;LRRK2;NID1;WNT4;CSNK1A1;WNT11;TCF7L1;RARG;SFRP2;PTEN;NR4A2;FERMT2;FZD7;FZD8;DDX3X;FZD4;PORCN;TCF7;DVL2;SFRP4;WNT6;DVL3
294	gsea	Regulation Of Lipid Metabolic Process (GO:0019216)	-0.479868	-1.95911	0	0.00971582	0.458	23/53	0.1931	HNF4A;APOC1;APOC3;CIDEB;PPARG;PPARA;RORC;THRSP;RNF213;CAV1;ANGPTL8;PLCG2;FGFR4;PRKAG2;NCOA2;TM6SF2;ID2;CERS2;CCDC3;OPA3;APOC2;MID1IP1;MACROH2A1
295	gsea	Retrograde Protein Transport, ER To Cytosol (GO:0030970)	0.708375	1.95804	0.00543478	0.00779472	0.496	2016-05-01	0.0479	ERLEC1;SELENOS;DERL1;HSP90B1;SEC61B
296	gsea	Glycerophospholipid Biosynthetic Process (GO:0046474)	-0.434829	-1.95758	0.00210526	0.00982606	0.463	55/107	0.3167	PLSCR1;CHKA;APOA1;SLC44A3;APOA2;MUC1;GPAM;PCYT2;LIPC;AGPAT2;PIK3C2A;SLC44A4;LPCAT3;MTMR7;PLCG2;LCAT;DGKD;INPP4B;PITPNM3;ETNK2;SELENOI;DGKZ;PLD1;INPP4A;PITPNM2;PNPLA3;CDS2;PIP5K1B;PMPCA;GPAT3;CLN3;MTMR14;INPP5J;PCYT1B;VAC14;PLD2;ETNK1;IMPA1;MFSD2A;PLA2G4C;ACP6;CHKB;INPP5K;GPAT4;MTMR4;DGKQ;HDHD5;MTM1;PI4KB;PITPNM1;DGKE;SYNJ2;CDIPT;AGPAT3;GNPAT
297	gsea	Regulation Of Blood Vessel Endothelial Cell Proliferation Involved In Sprouting Angiogenesis (GO:1903587)	0.656549	1.95683	0.00289855	0.00782903	0.501	2015-07-01	0.1519	FGF2;THBS1;HMOX1;VEGFA;JCAD;GATA2;PDCD10
298	gsea	Epithelial Structure Maintenance (GO:0010669)	-0.711362	-1.95624	0	0.00990525	0.468	2015-07-01	0.1473	LSR;CXADR;TFF2;TFF3;ILDR1;VSIG1;TFF1
299	gsea	Peptidyl-Lysine Modification (GO:0018205)	0.449375	1.95488	0	0.00795552	0.506	30/87	0.246	LOX;P3H3;PLOD2;LOXL1;P3H4;LOXL3;CTH;LOXL2;EGR2;PLOD1;PLOD3;SUMO2;SIRT2;HDAC4;HDAC9;EEF1AKMT2;METTL21A;SUMO1;NSMCE3;PIAS3;EEF1AKMT1;ETFBKMT;SUMO3;SMC6;VCPKMT;EEF1AKMT3;UBE2I;GCSH;STX1A;BLOC1S1
300	gsea	Regulation Of Fibroblast Migration (GO:0010762)	0.639224	1.95425	0	0.00797008	0.511	2020-10-01	0.1852	DDR2;FGF2;THBS1;TGFB1;ITGB1BP1;ITGB1;RAC1;GNA12;CORO1C;APPL1
301	gsea	Regulation Of B Cell Differentiation (GO:0045577)	0.628137	1.95414	0	0.00792347	0.511	2017-04-01	0.0384	SFRP1;MMP14;ZFP36L2;INHBA
302	gsea	Regulation Of Vasculature Development (GO:1901342)	0.552757	1.95283	0.00210526	0.00805327	0.519	1930-11-01	0.1559	BMPER;SFRP1;FGF2;HMOX1;SP100;GPNMB;IL6;PLXND1;EMP2;PDCD10;EGLN1
303	gsea	Proteoglycan Biosynthetic Process (GO:0030166)	0.560726	1.95273	0	0.00803083	0.521	14/32	0.2158	CHST11;CSGALNACT1;CHST12;BMPR2;IGF1;EXT2;BMPR1B;CSGALNACT2;NDST3;EXTL3;PXYLP1;XYLT1;FOXL1;XYLT2
304	gsea	Steroid Biosynthetic Process (GO:0006694)	-0.550061	-1.95016	0.00396825	0.0105662	0.485	28/43	0.2696	OSBPL3;ACOX2;SLC27A2;CYP39A1;ABCD3;BAAT;OSBPL9;CYP27A1;OSBPL1A;SCP2;PRKAG2;SLC27A5;PMVK;SRD5A1;AKR1D1;FDFT1;SRD5A2;CYP7A1;OSBPL7;HSD3B2;MSMO1;CYP8B1;PRLR;LSS;ACOT8;AMACR;HMGCR;GUCY2C
305	gsea	Very Long-Chain Fatty Acid Metabolic Process (GO:0000038)	-0.597238	-1.94926	0	0.0106097	0.489	14/29	0.1555	ELOVL7;ACOX1;ACOX2;SLC27A2;ABCD3;ELOVL2;ACSL1;ELOVL5;SLC27A5;HACD3;ELOVL6;HACD2;ACOT1;TECR
306	gsea	Calcium Ion Transport (GO:0006816)	0.418082	1.94908	0	0.00836833	0.533	40/109	0.2155	CACNA2D1;FYN;CACNA1C;SELENOK;TPT1;TMCO1;PKD2;SLC3A2;TRPC6;SLC8A1;CCL8;PKD1;CACNG8;CACNB2;TMEM165;FKBP1A;CACNG7;ORAI3;P2RX4;GAS6;RAMP2;CALCRL;ATP2C1;RAMP1;PANX1;CACNA1D;SLC24A2;CACNA1G;CCR1;P2RX7;MCUR1;TRPC4;CDH23;ATP2B4;TRPC1;CACNB3;CACNB1;CRACR2A;TRPV2;CAMK2A
307	gsea	Regulation Of Neuron Differentiation (GO:0045664)	0.456417	1.94902	0	0.00832647	0.533	27/69	0.2391	TCF4;MEF2C;TIAM1;MMD;FGFR1;LRRK2;KCTD11;IMPACT;NBL1;ZEB1;HEYL;NREP;NRCAM;MOSMO;CALR;RHOA;SIX1;HEY1;BMP2;BDNF;BEND6;GPRC5B;ROCK1;REST;NEPRO;TRIM32;ARHGEF2
308	gsea	Cilium Movement (GO:0003341)	-0.52725	-1.94828	0	0.0106382	0.493	27/54	0.3109	NME5;CAMSAP3;ODAD1;SPA17;ODAD4;PIERCE1;CFAP54;DNAI4;CFAP61;CFAP70;DNAH1;CABYR;RSPH9;PIERCE2;CCDC39;DNAAF5;SPEF2;SPAG17;RSPH4A;CCDC103;DNHD1;TEKT5;ODAD3;DNAH5;TEKT1;TEKT4;ROPN1L
309	gsea	Positive Regulation Of Protein Kinase B Signaling (GO:0051897)	0.440296	1.94762	0	0.00837991	0.536	23/83	0.1578	ENG;FGF2;AXL;HIP1;THBS1;TGFB1;FAM110C;SEMA5A;FGFR1;CCL19;ITGB1BP1;IGF1;ITGB1;MTDH;HPSE;MYDGF;P2RX4;GAS6;PDGFA;PIK3CD;HAX1;C1QBP;FERMT2
310	gsea	Regulation Of Cell-Substrate Junction Assembly (GO:0090109)	0.66683	1.9474	0.00189394	0.00835613	0.536	2021-07-01	0.0894	GPM6B;EPHA3;FYN;TLN1;PEAK1;PTPRA;RHOA
311	gsea	Endoplasmic Reticulum To Cytosol Transport (GO:1903513)	0.720253	1.9472	0.00361664	0.00832091	0.537	2015-05-01	0.0479	ERLEC1;SELENOS;DERL1;HSP90B1;SEC61B
312	gsea	fatty-acyl-CoA Metabolic Process (GO:0035337)	-0.655894	-1.94404	0.00200401	0.0111365	0.508	2016-08-01	0.1422	SLC27A2;DGAT2;HSD17B4;NUDT7;GCDH;ACSL4;ACSL3;SLC25A1
313	gsea	Adenylate Cyclase-Modulating G Protein-Coupled Receptor Signaling Pathway (GO:0007188)	0.400225	1.94167	0	0.00878138	0.552	57/138	0.3037	ADCY7;PTGER3;PSAP;LPAR1;GLP2R;PTH1R;ADGRL1;GNAS;PTGER2;ADORA2B;GRK5;ADCY3;GNAI1;ADM2;GABBR1;TBXA2R;ADM;RAMP2;CALCRL;RAMP1;CACNA1D;ADGRD1;GNA11;GNAI2;GLP1R;ADCY5;PRKACB;GNA12;NPY1R;ADCYAP1R1;PTGIR;GNA13;GPER1;GPR161;GNAO1;ADCY4;PTGER1;ADGRF5;ADGRB2;ADRA2A;ADCY2;HTR1B;CNR1;DRD1;CALCB;ADCY1;RGS1;GCG;MTNR1A;GPR3;HTR1D;ADORA2A;PTGER4;GPHA2;OPRL1;ADGRL4;CALCA
314	gsea	Positive Regulation Of Fibroblast Proliferation (GO:0048146)	0.590114	1.94141	0.00595238	0.00876156	0.553	2027-12-01	0.1226	DDR2;PDGFRA;EREG;WNT5A;SPHK1;WNT2;IGF1;S100A6;CDK4;GAS6;CDKN1A;PDGFA
315	gsea	Actin Filament-Based Transport (GO:0099515)	-0.655472	-1.93899	0.00198413	0.0116417	0.522	2020-08-01	0.1274	MYO5B;FNBP1L;MYO5C;MYO1E;MYO6;MYO7A;MYO1B;MYO7B
316	gsea	Cyclic Nucleotide Biosynthetic Process (GO:0009190)	0.621215	1.93579	0	0.009324	0.571	2018-06-01	0.14	ADCY7;GUCY1B1;GUCY1A1;ADCY3;NPR2;ADCY5
317	gsea	Regulation Of Fibroblast Proliferation (GO:0048145)	0.526277	1.93438	0	0.00941031	0.575	15/44	0.1226	SFRP1;DDR2;PDGFRA;EREG;WNT5A;SPHK1;WNT2;FTH1;IGF1;S100A6;CDK4;SKI;GAS6;CDKN1A;PDGFA
318	gsea	Positive Regulation Of Pattern Recognition Receptor Signaling Pathway (GO:0062208)	-0.552007	-1.93333	0	0.0122377	0.536	20/35	0.2357	CD14;F2RL1;TLR3;CAV1;NINJ1;NR1H3;TRIM15;PUM2;PUM1;RSAD2;USP15;EHHADH;LTF;IFI35;TIRAP;RTN4;DHX58;TLR5;WDFY1;DDX60
319	gsea	Cellular Response To Cytokine Stimulus (GO:0071345)	0.380439	1.93313	0	0.00949568	0.579	90/241	0.2426	CRLF1;PTGIS;SFRP1;ADAMTS12;CXCL12;AXL;EREG;HAS2;YBX3;WNT5A;IL6ST;IFITM2;RPL13A;OSMR;AKAP6;LEF1;TNFRSF1A;RPS3;ZFP36L2;GREM2;CCL19;LRRK2;STK39;CALM1;CCL8;HIF1A;IL3RA;NUMBL;IL27RA;PLP2;DPYSL3;IL6;SOCS1;HTRA2;LIFR;CCL7;NDUFA13;TNFSF11;NFAT5;JAK2;RHOA;CCL11;CRLF2;GAS6;NPR2;ASAH1;SH2B3;SOCS5;GBP2;IRF8;CCL17;RO60;IFNAR2;HAX1;FOXC1;PTPN11;CCR1;CD40;ZFP36;CSF2RB;PDE1B;JAK1;AKT1;STAT3;FER;CCL24;ADAMTS7;UBE…
320	gsea	Lysosomal Lumen Acidification (GO:0007042)	0.694324	1.93021	0.00198413	0.00967083	0.585	13/18	0.1888	GRN;ATP6AP2;ATP6V0C;ATP6V1H;ATP6V0B;CLN5;ATP6V1D;PPT1;CCDC115;ATP6V1F;ATP6V1A;CLN6;TMEM9
321	gsea	Regulation Of Transcription Regulatory Region DNA Binding (GO:2000677)	0.574062	1.9302	0.00235849	0.00961855	0.585	2023-05-01	0.0501	HAND2;TWIST1;TGFB1;NIBAN2;IGF1
322	gsea	Regulation Of Chondrocyte Differentiation (GO:0032330)	0.605968	1.92943	0	0.0096846	0.588	14/23	0.1765	GREM1;ADAMTS12;TRPS1;LOXL2;GDF6;SOX5;BMPR1B;SNAI2;MBOAT2;MDK;PTPN11;SCIN;PKDCC;ADAMTS7
323	gsea	Regulation Of Ossification (GO:0030278)	0.538994	1.92845	0	0.00977226	0.594	17/35	0.1518	SFRP1;DDR2;CHSY1;ECM1;TWIST1;WNT5A;MEF2C;PTN;BMPR2;SMAD6;BMP2K;ENPP1;RBPJ;NOTUM;MDK;PTPN11;BMP2
324	gsea	Negative Regulation Of Endopeptidase Activity (GO:0010951)	0.516155	1.92834	0.00217865	0.00973692	0.594	1946-12-01	0.0728	SERPINH1;TIMP1;SERPINF1;SERPINE2;TIMP3;TIMP2;SERPINB2;CST3;SERPINI1;SERPING1;SERPINE1;RECK
325	gsea	Positive Regulation Of Organelle Organization (GO:0010638)	0.534256	1.92759	0	0.00975715	0.595	1933-12-01	0.1908	LMAN1;TMED9;TREM2;ANXA1;SURF4;HTRA2;AKT2;P2RX7;STX18;LNPK;SORBS3;TOM1
326	gsea	Regulation Of Cardiac Muscle Cell Action Potential (GO:0098901)	-0.559349	-1.92601	0.00367647	0.0131946	0.559	2028-10-01	0.1161	CXADR;DSP;DSG2;PKP2;JUP;DSC2;CAV1;FGF13;HCN3;NOS1AP
327	gsea	Regulation Of Striated Muscle Contraction (GO:0006942)	0.544082	1.92552	0	0.00991989	0.6	2026-10-01	0.2359	SMAD7;CAV3;CALM1;SRI;P2RX4;CALM3;TNNT3;MYL3;PRKACA;RNF207
328	gsea	Circulatory System Development (GO:0072359)	0.428812	1.92277	0	0.0101738	0.61	61/124	0.2537	COL3A1;FBN1;HAND2;PDLIM2;NXN;CACNA1C;TGFB1;FOXF1;MEF2C;HSPG2;TCF21;MICAL2;PKD2;HEG1;ACVRL1;PKD1;SRI;DZIP1;HEYL;FOXC2;GLI2;GJA1;PCSK5;SLC2A10;PTEN;WT1;TGFBR2;ZFPM2;POLR2D;RAMP2;CDKN1A;PDLIM1;BORCS8;CACYBP;ZFPM1;HEY1;ZDHHC16;POPDC2;FOXC1;PTPN11;BMP2;HDAC9;SH3PXD2B;PDLIM3;PDLIM5;NTRK3;SOX18;TCF25;CCM2;FOXL1;DVL2;CDKN1B;PDLIM4;NOTCH4;TGFBR1;PDLIM7;SMYD4;LDB3;BVES;STRA6;BCOR
329	gsea	Regulation Of Osteoblast Differentiation (GO:0045667)	0.469451	1.92202	0	0.0102186	0.613	31/83	0.1578	GREM1;DDR2;FBN2;TMEM119;CCN4;TWIST1;IL6ST;HGF;MEF2C;BAMBI;ATRAID;BMPR2;TWIST2;SMAD6;IGF1;PRKD1;WNT4;IL6;BMPR1B;RUNX2;SNAI2;SKI;TNFAIP6;IFITM1;GDF10;NOG;WWTR1;CTNNBIP1;ATF4;HDAC9;FERMT2
330	gsea	Neuron Projection Guidance (GO:0097485)	0.437425	1.92023	0	0.0103223	0.62	43/118	0.2409	EPHA3;CXCL12;FYN;SEMA7A;RYK;WNT5A;SEMA3A;NEXN;NFASC;SEMA6D;ARHGEF25;SEMA5A;NIBAN2;BOC;EPHA7;SLIT2;PALLD;ROBO2;MYCBP2;GLI2;NRCAM;TUBB3;FEZ1;EFNB1;NOTCH3;UNC5C;SEMA4C;DRAXIN;SCN1B;PLEKHG4;BDNF;EFNA2;TNR;SEMA3D;EFNA3;NRXN3;EPHB2;EMB;OPHN1;SEMA6C;KALRN;KIF5A;NEO1
331	gsea	Regulation Of Calcium Ion Transport (GO:0051924)	0.489638	1.91941	0	0.0103605	0.622	18/49	0.1521	CACNA2D1;F2R;ANK2;MYLK;CAV3;PKD2;TRPC6;CACNB2;SARAF;SRI;WFS1;P2RX4;CACNA1D;ATP2B1;IL16;STC1;HOMER3;CCR1
332	gsea	Vesicle Transport Along Actin Filament (GO:0030050)	-0.664474	-1.91916	0.00196464	0.0140616	0.584	2018-08-01	0.1274	MYO5B;FNBP1L;MYO5C;MYO1E;MYO6;MYO7A;MYO1B;MYO7B
333	gsea	Regulation Of Fibrinolysis (GO:0051917)	-0.659304	-1.91883	0.00199203	0.0140092	0.585	2016-09-01	0.1256	VTN;F2;F12;SERPINF2;PLG;PLAUR;NRG1;PLAU;F11
334	gsea	Cellular Lipid Catabolic Process (GO:0044242)	-0.566593	-1.9178	0	0.0140531	0.588	2023-12-01	0.1932	APOA2;ACOX1;LPIN2;ANGPTL3;FAAH;PLBD1;PLD1;LPIN1;ACADL;MGST2;PLD2;ENPP2
335	gsea	Cardiac Conduction System Development (GO:0003161)	0.564433	1.91748	0	0.0105695	0.632	2023-07-01	0.1945	MSX1;GATA4;TBX18;GJA1;CACNA1G;HEY1;GATA6
336	gsea	Antibacterial Humoral Response (GO:0019731)	-0.627316	-1.91672	0	0.0140896	0.589	2023-05-01	0.0261	WFDC2;FGB;FGA;SFTPD;F3
337	gsea	Regulation Of Cell Migration (GO:0030334)	0.391636	1.91612	0	0.0106593	0.634	171/402	0.2589	COL1A1;SULF1;ENG;CDH11;SERPINE2;PDGFRB;EMILIN1;MAGI2;SFRP1;LAMB1;CXCL12;FGF2;SNAI1;CSF1;TNC;PDGFRA;NKD1;HAS2;PDPN;F2R;FYN;SEMA7A;THBS1;ROR2;MMP14;TWIST1;TMSB4X;TGFB1;HGF;MAP4K4;NEXN;SPHK1;MYLK;RACK1;NAV3;FAM110C;SEMA6D;SMAD7;DAB2;LEF1;TIAM1;DPEP1;SEMA5A;FGF7;EMILIN2;CYP1B1;AMOTL1;ANXA1;GRN;TWIST2;MITF;SRGAP3;ACVRL1;IGF1;ACE;SOD2;ITGB1;GPNMB;TCAF1;THY1;SERPINE1;TPM1;PLXNA1;WNT11;ADARB1;FLT1;SLIT2;…
338	gsea	Fatty Acid Biosynthetic Process (GO:0006633)	-0.512248	-1.91424	0.00182149	0.0143678	0.595	33/54	0.2992	ELOVL7;ABCD3;ABHD2;ACSM1;LIPC;ELOVL2;FASN;LCP1;ACLY;ACACA;ELOVL5;CYP1A1;ACSM3;ACSM5;HACD3;ELOVL6;CYP1A2;HACD2;ACSF3;TECR;MLYCD;DECR2;ABHD3;ACACB;LTC4S;ASAH2;ABHD1;GSTM4;OXSM;MCAT;PLA2G1B;ALOX5;ACOT7
339	gsea	Positive Regulation Of Receptor Internalization (GO:0002092)	0.605112	1.91416	0	0.0108699	0.642	2019-05-01	0.0883	CD63;MAGI2;GREM1;FMR1;VEGFA
340	gsea	Receptor Metabolic Process (GO:0043112)	0.612998	1.91374	0.00377358	0.0108466	0.644	2020-09-01	0.1198	TGFB1;NSG1;EHD3;SH3GLB1;LGMN;PHETA2;NEDD4;SNX25;PLEKHA3
341	gsea	Regulation Of Neurotransmitter Secretion (GO:0046928)	0.499807	1.91355	0	0.0108131	0.646	16/37	0.2155	FMR1;MEF2C;DYSF;DTNBP1;LRRK2;SNAPIN;CPLX2;CASK;SEPTIN5;SYN1;KCNMB4;MYOF;SLC38A2;GPER1;SYT11;CAMK2A
342	gsea	Positive Regulation Of Calcium Ion Transport (GO:0051928)	0.560439	1.91276	0.00492611	0.0108216	0.648	2025-12-01	0.1521	PDGFRB;CXCL12;F2R;MYLK;TRPC6;CACNB2;WFS1;P2RX4;CACNA1D;ATP2B1;STC1;CCR1
343	gsea	Protein N-linked Glycosylation (GO:0006487)	0.481335	1.91066	0	0.0110376	0.657	23/60	0.2073	PMM1;OSTC;KRTCAP2;GFPT2;DDOST;RPN2;MAN1C1;TMEM258;TUSC3;DAD1;TMEM165;MGAT2;B4GALT1;STT3A;OST4;ALG5;SRD5A3;MLEC;UGGT2;UBE2J1;ALG3;ALG14;MGAT3
344	gsea	Positive Regulation Of Cholesterol Transport (GO:0032376)	-0.56258	-1.91005	0	0.0147556	0.603	14/27	0.1354	APOA1;APOE;ABCB4;PPARG;EEPD1;LPCAT3;CAV1;ABCA3;SCP2;RXRA;NR1H3;NFKBIA;PTCH1;ABCA5
345	gsea	Regulation Of Transport (GO:0051049)	-0.494961	-1.90991	0	0.0146738	0.604	13/40	0.1826	WWC1;CLDN3;RAB25;REEP6;ICA1;EPB41;PRKN;MYO6;TMEM102;PLD1;GAPVD1;RAB11A;PLD2
346	gsea	Regulation Of DNA Recombination (GO:0000018)	-0.561697	-1.90988	0.00188679	0.0145799	0.604	17/30	0.3133	MSH2;SHLD2;PPP4R2;MSH3;RAD51;SMARCAD1;FIGNL1;RAD51AP1;KDM1A;MSH6;SIRT6;SETD2;IL4;BLM;RAD50;RPA2;ZRANB3
347	gsea	Regulation Of Transforming Growth Factor Beta Receptor Signaling Pathway (GO:0017015)	0.449536	1.9091	0	0.011174	0.664	38/107	0.2109	ZEB2;ENG;EMILIN1;TGFB1I1;DKK3;SPRY1;THBS1;TGFB1;PMEPA1;BAMBI;SPRED1;SMAD7;DAB2;VASN;SMAD6;LTBP4;FKBP1A;NREP;PEG10;SLC2A10;SKI;EID2;LATS2;SNX25;FOLR1;BRMS1L;HDAC2;ING1;PIN1;BMP2;STUB1;STRAP;CD109;SNW1;CDKN2B;MEN1;FLCN;SPRED3
348	gsea	Response To Calcium Ion (GO:0051592)	-0.446534	-1.90776	0	0.0147293	0.612	26/102	0.2169	CLU;FGB;FGG;FGA;SLC25A13;CPNE8;PRKAA2;ITPR3;SYT8;CAV1;TNNT2;GPLD1;PLCG2;ADGRV1;SLC25A24;SCN5A;SYT1;RASGRP2;ANXA11;ECT2;CLIC4;CDKN2AIP;CACNA1A;IQGAP1;PPIF;PEF1
349	gsea	Negative Regulation Of Stress-Activated MAPK Cascade (GO:0032873)	-0.51281	-1.90762	0.00197628	0.0146623	0.613	13/35	0.1942	EZR;F2RL1;DUSP10;MARVELD3;PRKN;TAOK3;GSTP1;FOXO1;MYC;DUSP1;MECOM;NCOR1;DUSP3
350	gsea	Negative Regulation Of Calcium Ion Transmembrane Transporter Activity (GO:1901020)	0.560693	1.90759	0.00835073	0.0112423	0.666	2026-11-01	0.1979	GSTM2;FMR1;PKD2;CALM1;SRI;FKBP1A;PPP3R1;GNB5;DRD4;CALM3;FKBP1B
351	gsea	Axon Guidance (GO:0007411)	0.42735	1.90732	0	0.0112281	0.668	57/141	0.2409	EPHA3;CXCL12;UNC5B;FYN;SEMA7A;RYK;WNT5A;SEMA3A;NEXN;NFASC;SEMA6D;ARHGEF25;SEMA5A;NIBAN2;NCAM1;BOC;PTPRM;EPHA7;PLXNA1;SLIT2;PALLD;ROBO2;MYCBP2;GLI2;NRCAM;TUBB3;FEZ1;UNC5A;CHN1;EFNB1;PLXNA4;GDNF;VEGFA;NOTCH3;UNC5C;PLXND1;SEMA4C;RNF165;RAC1;DRAXIN;SCN1B;PLEKHG4;SMO;BDNF;EFNA2;TNR;SEMA3D;EFNA3;NRXN3;EPHB2;EMB;OPHN1;PLXNC1;SEMA6C;KALRN;KIF5A;NEO1
352	gsea	Positive Regulation Of Cell Population Proliferation (GO:0008284)	0.376075	1.90671	0	0.011275	0.672	151/421	0.2458	CRLF1;TIMP1;PDGFRB;GREM1;SFRP1;DDR2;LAMB1;FGF2;CSF1;TMEM119;CCN4;PDGFRA;EREG;HAS2;TGFBR3;MEIS1;F2R;GLP2R;THBS1;HMOX1;WNT5A;IL6ST;CLEC11A;TGFB1;RPS15A;MEF2C;BAMBI;SPHK1;RPS4X;VEGFC;FGF10;OSMR;TBX20;LEF1;TIAM1;TBX2;WNT2;COPS9;FGFR1;PTN;FGF7;NR4A3;S100A13;RPL17;RPS9;NAP1L1;GRN;RPS6;FOXP1;S1PR3;ITGB1BP1;IGF1;SSR1;TBX3;VEGFD;MEGF10;CCND2;NPM1;GRK5;SHC1;TGFB3;LGMN;MCTS1;TSPAN31;IL6;S100A6;LIFR;HPSE;SFR…
353	gsea	Long-Chain fatty-acyl-CoA Biosynthetic Process (GO:0035338)	-0.688514	-1.90571	0	0.0148802	0.618	2017-12-01	0.1555	ELOVL7;ACSL5;ELOVL2;ACSL1;ELOVL5;ACSL4;ELOVL6;ACSL3;HSD17B12;HACD2;ACSF3;TECR
354	gsea	Mitochondrion Disassembly (GO:0061726)	0.545281	1.90551	0	0.0113722	0.676	1934-09-01	0.1073	CTSK;MAP1LC3A;WIPI1;GABARAP;FUNDC2;ATG3;MAP1LC3B;FIS1;CISD2
355	gsea	Canonical Wnt Signaling Pathway (GO:0060070)	0.464297	1.9052	0.00207469	0.0113777	0.677	26/61	0.2328	FZD1;SFRP1;FRZB;RYK;WNT5A;LEF1;WNT2;FZD2;LRRK2;NID1;WNT4;WNT11;TCF7L1;RARG;SFRP2;PPP1CA;PTEN;NR4A2;FZD7;FZD8;FZD4;TCF7;DVL2;SFRP4;WNT6;DVL3
356	gsea	Mesoderm Development (GO:0007498)	0.631774	1.90514	0	0.0113331	0.677	2016-07-01	0.1623	MESD;TBX3;FOXC2;VEGFA;JAK2;GDF11;BTK
357	gsea	Positive Regulation Of Interleukin-17 Production (GO:0032740)	0.564603	1.90349	0	0.0115384	0.685	2022-07-01	0.1095	RFTN1;TGFB1;SPHK1;SLC7A5;IL6;JAK2;MYD88
358	gsea	Cardiac Muscle Tissue Development (GO:0048738)	0.476048	1.90243	0.0027248	0.0115877	0.687	18/50	0.1945	GREM1;MSX1;GATA4;SGCD;TBX20;TBX2;BMPR2;GJA1;BMP5;NDUFV2;POLR2D;ZFPM1;MYOCD;HEY1;BMP2;PRMT1;CBY1;GATA6
359	gsea	Regulation Of Cellular Response To Growth Factor Stimulus (GO:0090287)	0.607166	1.9014	0.00454545	0.0116514	0.689	2018-07-01	0.12	FSTL1;SULF1;DOK5;FSTL3;SLIT2;FST;TWSG1
360	gsea	Regulation Of Osteoclast Differentiation (GO:0045670)	0.501313	1.89781	0	0.011995	0.699	1933-09-01	0.1521	FBN1;CSF1;CEBPB;FSTL3;UBASH3B;TNFSF11;TNFAIP6;MAFB;CCR1
361	gsea	TOR Signaling (GO:0031929)	0.549132	1.89771	0.00194932	0.0119485	0.699	2029-10-01	0.1534	LAMTOR3;LAMTOR1;RPS6;CCDC88A;EIF4EBP1;LAMTOR4;LAMTOR5;LAMTOR2;FNIP1;PRR5
363	gsea	Regulation Of Osteoblast Proliferation (GO:0033688)	0.651723	1.89659	0.00253807	0.0119999	0.7	2016-08-01	0.1518	GREM1;SFRP1;NPR3;TMEM119;HPSE;RHOA;MN1;BMP2
365	gsea	Protein Homooligomerization (GO:0051260)	-0.408048	-1.89634	0.00163399	0.0159598	0.646	35/118	0.198	CLU;ME1;MAT1A;C9;SHMT1;SCARA5;STEAP4;UPB1;SLC1A2;EHD4;TDO2;APLP2;NINJ1;ALAD;ATL2;ECT2;NLRP6;GNMT;RNF135;ALS2;ALDH9A1;TIFA;TNPO1;CLYBL;AQP11;TK1;PDCD6IP;B2M;CRYZ;VSTM5;MICU1;GSDMD;ACACB;NLRC4;ACOT13
366	gsea	Regulation Of Sodium Ion Transport (GO:0002028)	-0.550047	-1.89506	0	0.0160315	0.651	1932-11-01	0.1613	ANK3;PKP2;NEDD4L;PRSS8;ATP1A1;SCN5A;NKAIN2;YWHAH;SIK1;WNK1;SLMAP
367	gsea	Coenzyme A Metabolic Process (GO:0015936)	-0.654528	-1.89421	0.00208333	0.0160398	0.652	2015-06-01	0.1532	CROT;ACLY;PANK1;NUDT7;PPCS;PPCDC
368	gsea	Negative Regulation Of Focal Adhesion Assembly (GO:0051895)	0.648782	1.89343	0.0040568	0.0122268	0.708	2015-09-01	0.2206	THBS1;ITGB1BP1;ARHGAP6;DYNLL1;PTEN;PHLDB2;CORO1C;CLASP2;DMTN
369	gsea	Negative Regulation Of Cell-Substrate Junction Organization (GO:0150118)	0.648782	1.89343	0.0040568	0.0122268	0.708	2015-09-01	0.2206	THBS1;ITGB1BP1;ARHGAP6;DYNLL1;PTEN;PHLDB2;CORO1C;CLASP2;DMTN
370	gsea	Negative Regulation Of Epithelial Cell Apoptotic Process (GO:1904036)	-0.507933	-1.88911	0.00200401	0.0168734	0.67	1935-12-01	0.1315	FGB;FGG;FGA;PKHD1;PRKAA2;PPARA;TNFAIP3;PAK4;ICAM1;NFE2L2;TCF7L2;CAST
371	gsea	Ribonucleoprotein Complex Biogenesis (GO:0022613)	0.588735	1.88907	0.00943396	0.0127665	0.724	39/112	0.1767	RPS27;RPS28;RPS15A;RPS24;RPS13;RPS4X;RPS8;RPS23;RPL7;RPS7;RPL11;RPS5;RPL35A;RPS14;RPS15;RPL5;RPS19;RPS16;RPS11;RPS9;RPL38;RPS25;RPL14;RPS6;RPS17;NPM1;RPL26;MRPL36;UTP11;RBIS;HEATR3;SNU13;WDR75;NIP7;EMG1;PAK1IP1;RRS1;MALSU1;GTF3A
372	gsea	Development Of Primary Male Sexual Characteristics (GO:0046546)	0.511194	1.88901	0	0.0127127	0.724	1934-09-01	0.1945	LHFPL2;WNT5A;GATA4;INHBA;WNT4;WT1;SIX4;CSDE1;GATA6
373	gsea	Regulation Of Supramolecular Fiber Organization (GO:1902903)	0.535426	1.888	0	0.0128166	0.728	2024-04-01	0.0423	AEBP1;EFEMP2;MAP1A;ARL2
374	gsea	Mesenchyme Morphogenesis (GO:0072132)	0.622634	1.88759	0.00424628	0.0127962	0.728	2018-09-01	0.1518	ENG;TBX20;TBX2;ACVRL1;ADAMTS5;HEYL;NOG;HEY1;BMP2
375	gsea	Regulation Of Epidermal Cell Differentiation (GO:0045604)	-0.659402	-1.88702	0.00187617	0.0171907	0.681	2017-07-01	0.0972	SFN;SULT2B1;KDF1;ZFP36L1;MAFF;BMP4;ERRFI1
376	gsea	Nucleotide-Sugar Biosynthetic Process (GO:0009226)	0.665719	1.88493	0.00568182	0.0131254	0.735	2015-07-01	0.1647	PMM1;GFPT2;GMPPB;NANS;UAP1L1;GNPDA1;GNPDA2
377	gsea	Positive Regulation Of Peptidyl-Lysine Acetylation (GO:2000758)	-0.628833	-1.88459	0.00409836	0.0174549	0.689	2017-07-01	0.1713	PRKAA2;SOX4;BRCA1;ERCC6;DIP2B;PPARGC1A;GLYR1
378	gsea	Positive Regulation Of Transcription Regulatory Region DNA Binding (GO:2000679)	0.62303	1.88457	0.00421053	0.0130991	0.736	2017-08-01	0.1754	HAND2;TWIST1;TGFB1;NIBAN2;IGF1;LAMTOR5;FOXC1;DDRGK1
379	gsea	Glycogen Metabolic Process (GO:0005977)	-0.653892	-1.8825	0	0.0176184	0.692	2016-06-01	0.0831	GBE1;UGP2;PYGL;GYS2;PRKAG2;PYGB
380	gsea	Regulation Of Mitotic Spindle Assembly (GO:1901673)	-0.642497	-1.88154	0	0.0176891	0.694	2019-08-01	0.1767	CHMP4C;HSPA1B;TPR;VPS4B;CHMP2B;PLK1;PDCD6IP;CHMP6
381	gsea	Epithelial Cell Migration (GO:0010631)	0.486797	1.88018	0.00231481	0.0137092	0.75	1941-10-01	0.104	FSTL1;ZEB2;ADGRA2;LOXL2;CYP1B1;DAAM2;TNFSF12;RHOA;KANK2;PLXND1
382	gsea	Positive Regulation Of Pathway-Restricted SMAD Protein Phosphorylation (GO:0010862)	0.500827	1.87983	0	0.0137132	0.751	17/43	0.168	ENG;INHBB;TGFB1;DAB2;INHBA;LEFTY1;BMPR2;ACVRL1;GDF6;TGFB3;GDF11;TGFBR2;BMP5;GDF10;TWSG1;BMP2;CSNK2B
383	gsea	Protein Targeting To ER (GO:0045047)	0.690273	1.87909	0.00395257	0.0137682	0.752	2019-10-01	0.1552	SRP14;SEC61G;SPCS1;SEC62;SRP9;SPCS2;SPCS3;SRPRB;SEC61A1;UBL4A
384	gsea	Positive Regulation Of Catalytic Activity (GO:0043085)	-0.483545	-1.8741	0	0.0189492	0.718	18/35	0.2592	APOA1;CAV1;CIB1;MSH2;FGFR4;SOD1;PHACTR4;FDX1;FXN;PSEN2;XRCC5;MSH3;XRCC4;MID1IP1;MAPK8;ABL2;MSH6;MAPK14
385	gsea	Regulation Of Chemotaxis (GO:0050920)	0.551646	1.87376	0	0.0144134	0.762	2025-08-01	0.1018	PDGFRB;PDGFRA;THBS1;TGFB1;TREM2;CCL19;MYCBP2;P2RX4
386	gsea	Fatty Acid Derivative Biosynthetic Process (GO:1901570)	-0.579682	-1.87344	0.00199203	0.0189809	0.719	2021-09-01	0.1555	HMGCS2;SLC27A2;HMGCLL1;ACACA;GCDH;SLC27A5;GGT6;SLC25A1;HMGCL
387	gsea	Protein Insertion Into ER Membrane (GO:0045048)	0.640082	1.87315	0.00372439	0.0144418	0.762	19/26	0.2419	EMC7;TMCO1;RAB5IF;EMC10;TRAM2;EMC3;EMC2;TRAM1L1;EMC8;TMEM147;SEC61A1;UBL4A;EMC4;MMGT1;GET3;WDR83OS;NOMO1;EMC9;CCDC47
388	gsea	Regulation Of Cell-Cell Adhesion (GO:0022407)	-0.519037	-1.87292	0	0.0189468	0.72	16/39	0.1825	SPINT2;CDH1;MAGI1;PKHD1;ADAM8;DPP4;PODXL;JAG1;CITED2;MINK1;PTPRR;CEACAM1;CELSR2;ZDHHC2;SRC;FLOT2
389	gsea	Positive Regulation Of Cytokinesis (GO:0032467)	-0.560924	-1.87284	0	0.0188306	0.72	19/31	0.3151	PKP4;CENPV;KIF23;CSPP1;ECT2;CDC14B;PKN2;CDCA8;BIRC5;KIF20B;SVIL;CIT;CUL3;DRD3;RACGAP1;KIF14;CDC14A;CXCR5;INCENP
390	gsea	NIK/NF-kappaB Signaling (GO:0038061)	-0.549536	-1.87279	0.00813008	0.0187334	0.72	21/30	0.2681	CARD10;TLR3;MALT1;NFKBIA;RELA;CARD14;BIRC3;TNFRSF10B;NFKB1;CHUK;RELB;TAB3;TRAF2;TIRAP;NFKB2;REL;TAB2;DICER1;MAP3K14;BTRC;TRAF6
391	gsea	Cardiac Conduction (GO:0061337)	-0.513938	-1.87253	0	0.0186548	0.721	1942-11-01	0.0833	DSP;DSG2;PKP2;JUP;DSC2;KCNE3;KCNQ1;CAV1;SCN5A;AKAP9;HCN3
392	gsea	Endocardial Cushion Morphogenesis (GO:0003203)	0.579138	1.87209	0.00206186	0.0145248	0.766	2021-10-01	0.1518	ENG;TBX20;TBX2;ACVRL1;ADAMTS5;HEYL;TGFBR2;NOG;HEY1;BMP2
393	gsea	Positive Regulation Of Protein Transport (GO:0051222)	-0.430631	-1.87074	0.00212314	0.0188843	0.727	36/69	0.3426	CD2AP;FGB;FGG;EZR;FGA;UNC13B;MYO18A;ANKRD1;BMP6;ADAM8;ARHGEF5;EXPH5;TNF;CEP290;TPR;ACSL3;MYOM1;APBB3;CHP1;PLK3;CLN3;KIF20B;ARF6;PCNT;ANG;GOLPH3L;EXOC7;ZFAND1;PLA2G1B;ATP13A2;RUFY3;TENM1;DNM1L;TTN;BCAS3;TGFB2
394	gsea	Positive Regulation Of Leukocyte Chemotaxis (GO:0002690)	0.475231	1.86765	0	0.0151765	0.779	20/47	0.1563	CXCL12;CSF1;THBS1;VEGFC;PTN;CREB3;VEGFD;SERPINE1;LGMN;IL6;HMGB1;CALR;VEGFA;GAS6;PGF;CMKLR1;PLA2G7;MDK;CCR1;C1QBP
395	gsea	Receptor Clustering (GO:0043113)	0.553576	1.86742	0.00558659	0.0151468	0.78	2019-05-01	0.0703	MAGI2;PTN;ITGB1BP1;THY1;FLNA
396	gsea	Protein Glycosylation (GO:0006486)	0.385785	1.86666	0	0.0152167	0.782	45/137	0.2486	PMM1;PLOD2;OSTC;KRTCAP2;GFPT2;B3GNT9;B4GALT5;DDOST;DPM3;RPN2;MAN1C1;GALNT17;TMEM258;PLOD1;PLOD3;TUSC3;TMEM59;DAD1;TMEM165;MGAT2;B4GALT1;STT3A;GCNT4;SERP1;GMPPB;OST4;ALG5;B3GALNT1;GALNT1;GALNT2;LARGE1;MLEC;POGLUT1;POMGNT1;POFUT1;TET2;ALG3;ALG1;B3GALT6;MGAT3;FUT10;DPM1;ST6GALNAC2;OGT;GALNT16
397	gsea	Purine Ribonucleotide Catabolic Process (GO:0009154)	-0.58908	-1.86474	0.003663	0.019952	0.741	2022-10-01	0.177	SUCLG2;SORD;NT5C2;NUDT4;NUDT7;PDE9A;NUDT18;MLYCD;SUCLG1;AMPD3
398	gsea	Positive Regulation Of Collagen Metabolic Process (GO:0010714)	0.655544	1.86277	0	0.0157401	0.788	2016-10-01	0.0803	VIM;CREB3L1;F2R;RUNX1;TGFB1;RGCC;WNT4;TGFB3;VSIR;LARP6
399	gsea	BMP Signaling Pathway (GO:0030509)	0.459699	1.86225	0	0.0157397	0.789	25/55	0.266	ENG;INHBB;TGFBR3;TGFB1;INHBA;LEFTY1;BMPR2;SMAD6;ACVRL1;GDF6;TGFB3;BMPR1B;RUNX2;GDF10;NOG;BMP2;RGMB;TMEM100;RGMA;HFE;SMAD9;GDF2;BMP15;DLX5;GDF3
400	gsea	Positive Regulation Of Signal Transduction By P53 Class Mediator (GO:1901798)	0.674178	1.86163	0.00378072	0.0157482	0.79	2021-09-01	0.0694	MSX1;RPS20;SPRED1;RPS7;RPL37;HIC1;RPS15;RPL17;PLA2R1
401	gsea	Positive Regulation Of Epidermal Growth Factor Receptor Signaling Pathway (GO:0045742)	-0.51978	-1.86043	0.00347222	0.0205833	0.748	1933-12-01	0.1273	AREG;TGFA;AGT;BCAR3;HBEGF;PLAUR;HIP1R;FAM83B;DGKD;FBXW7;BTC;RALA
402	gsea	Negative Regulation Of Extrinsic Apoptotic Signaling Pathway (GO:2001237)	-0.44173	-1.85964	0	0.0206095	0.749	34/66	0.2945	FGB;FGG;FGA;ITGA6;BCL2L1;LGALS3;TNFAIP3;GPX1;HSPA1B;ICAM1;PARK7;EYA2;TNF;GSTP1;BMP4;CSF2;ITGAV;RELA;TCF7L2;CFLAR;BRCA1;SRC;RFFL;EYA3;TMBIM1;PHIP;SH3RF1;NOS3;TERT;HTT;BCL2;BIRC6;IL4;MCL1
403	gsea	Positive Regulation Of Intracellular Signal Transduction (GO:1902533)	0.347406	1.85961	0	0.0159652	0.794	190/473	0.3519	ENG;DCN;PDGFRB;NUPR1;LGALS1;DDR2;WLS;FGF2;AXL;UNC5B;ROR1;PDGFRA;LAMTOR3;F2R;LPAR1;HIP1;THBS1;ROR2;ECM1;RYK;HMOX1;WNT5A;TGFB1;HGF;S100A4;RPS20;SPHK1;DOK5;FGF10;RACK1;FAM110C;DAB2;RPL37;TNFRSF1A;RPS3;SEC13;MMP8;TMEM9B;SLC20A1;SEMA5A;TREM2;LIMS1;RPS15;LAMTOR1;FGFR1;ILK;GOLT1B;S100A13;RPL17;CCL19;BMPR2;SLC44A2;ITGB1BP1;IGF1;PRKD1;RIPK2;ITGB1;MTDH;KSR1;SHC1;TGFB3;WNT11;FLT1;TSPAN6;IL6;HMGB1;FKBP1A;FLN…
404	gsea	Cell Surface Receptor Signaling Pathway Involved In Heart Development (GO:0061311)	0.612857	1.85912	0.00451467	0.0159594	0.795	2016-08-01	0.1518	SNAI1;TGFB1;HEYL;SNAI2;RBPJ;NOG;HEY1;BMP2
405	gsea	Maturation Of SSU-rRNA From Tricistronic rRNA Transcript (SSU-rRNA, 5.8S rRNA, LSU-rRNA) (GO:0000462)	0.610313	1.85837	0.00980392	0.0159845	0.797	2029-08-01	0.171	RPS21;RPS8;RPS14;RPS19;RPS16;MRPS11;RRS1;TSR2
406	gsea	Negative Regulation Of Viral Process (GO:0048525)	-0.454622	-1.85683	0.00211864	0.0211446	0.755	22/49	0.241	PLSCR1;PROX1;MBL2;TRIM14;BST2;TNF;TNIP1;SLPI;IFIH1;TRIM6;SRPK1;OAS3;RSAD2;ZC3HAV1;EIF2AK2;LTF;TRIM11;ZNFX1;OAS2;MID2;BTBD17;MAVS
407	gsea	Sodium Ion Transport (GO:0006814)	-0.482604	-1.85666	0	0.0210772	0.756	13/83	0.0833	SLC4A4;ATP1B1;SCN8A;KCNK1;SLC4A11;SLC6A13;SLC17A4;SLC17A3;SLC12A2;SLC6A6;SCN5A;FGF13;HCN3
408	gsea	Positive Regulation Of Dephosphorylation (GO:0035306)	0.549595	1.85476	0.00196464	0.0165923	0.804	15/27	0.2149	TGFB1;RIPK3;CALM1;CAMTA1;DYNLL1;CNEP1R1;SMPD1;PIN1;BMP2;PRKCD;CALM3;PPIA;ROCK1;PPP1R7;PTPA
409	gsea	Positive Regulation Of Phosphatidylinositol 3-Kinase Signaling (GO:0014068)	0.462916	1.85473	0	0.0165359	0.804	23/64	0.1858	DCN;PDGFRB;DDR2;FGF2;UNC5B;ROR1;PDGFRA;F2R;ROR2;HGF;TREM2;FGFR1;IGF1;FLT1;NTRK1;MYDGF;JAK2;NEDD4;PDGFA;EXTL3;HAX1;NTRK3;GPER1
410	gsea	Intracellular Protein Transport (GO:0006886)	0.383455	1.85352	0.00184502	0.0166539	0.807	123/304	0.2637	WLS;COPZ2;PRICKLE1;TMED3;LTBP2;LMAN1;TMED9;ARL1;TGFB1;CLIP3;ERP29;SAR1A;AKAP6;RPL11;SEC13;CTSA;GABARAP;ARF4;LAMP2;SNX9;VPS29;EGR2;RTN2;RAB31;TMED10;TMED2;PKD1;SNF8;NPM1;CACNG8;SURF4;PAM16;SYNDIG1;CACNG7;ARF5;SNX17;RAB28;RAB21;ATP6AP1;CALR;TMED1;TIMM17A;IFT27;STXBP1;HIKESHI;SEC31A;TIMM17B;ROMO1;COPB2;RAB18;RAN;EHD1;RANGRF;ARL5C;ARFGAP3;PTTG1IP;TIMM23;ARFIP1;SNX8;STX2;HEATR3;DNAJC15;AKT2;UNC93B1;TM…
411	gsea	Endothelial Cell Development (GO:0001885)	-0.617148	-1.85298	0.00187617	0.0216369	0.77	2018-07-01	0.0634	MET;F2RL1;GSTM3;MARVELD2;ICAM1;PDE4D;RAPGEF2
412	gsea	Regulation Of Cardiac Muscle Cell Contraction (GO:0086004)	-0.565409	-1.85235	0.00583658	0.0216564	0.77	2026-09-01	0.0814	DSP;DSG2;PKP2;JUP;DSC2;CAV1;PDE4D;SCN5A;FGF13
413	gsea	Chromosome Organization (GO:0051276)	-0.525075	-1.85186	0.00395257	0.021648	0.771	20/32	0.3302	HHEX;CENPV;MSH2;AIFM1;MYC;TCF7L2;CDCA8;MSH3;CENPH;NUP155;HAT1;NUF2;TOP2A;MSH6;LIG4;RB1;XPA;KAT6A;NUP133;CENPT
414	gsea	Xenobiotic Transport (GO:0042908)	-0.592071	-1.85118	0.00211416	0.0216452	0.773	2017-10-01	0.2124	ABCC3;ABCC2;SLC22A18;SLC22A1;NR1I2;SLC47A1;ABCC5;ABCG2;SLC29A4;SLC15A2
415	gsea	Regulation Of Receptor-Mediated Endocytosis (GO:0048259)	-0.50348	-1.85114	0	0.0215223	0.773	14/38	0.1564	CLU;VTN;APOC1;C3;APOC3;F3;BICD1;HIP1R;PIK3CB;APOA5;MKLN1;TNK2;B2M;APOC2
416	gsea	Response To Cytokine (GO:0034097)	0.400254	1.85107	0.00228311	0.0170349	0.811	38/118	0.2426	COL3A1;TIMP1;TIMP3;TIMP2;CH25H;IFITM3;IL6ST;IFITM2;SPHK1;OSMR;AKAP6;LEF1;DDOST;SP100;ANXA1;ALDH1A2;DPYSL3;LIFR;NFAT5;JAK2;RHOA;IL1R1;APP;IFITM1;HDAC4;MYD88;ADAM9;ISG15;IFNAR2;HAX1;SMPD1;SHMT2;CD40;AFF3;CXCR4;TRIM32;CCR7;LDLRAP1
417	gsea	Positive Regulation Of Cellular Response To Transforming Growth Factor Beta Stimulus (GO:1903846)	0.553583	1.8503	0.00943396	0.0170106	0.811	2024-09-01	0.2055	ZEB2;TGFB1I1;THBS1;DAB2;SLC2A10;SNW1;CDKN2B;MEN1;FLCN
418	gsea	Positive Regulation Of Transforming Growth Factor Beta Receptor Signaling Pathway (GO:0030511)	0.553583	1.8503	0.00943396	0.0170106	0.811	2024-09-01	0.2055	ZEB2;TGFB1I1;THBS1;DAB2;SLC2A10;SNW1;CDKN2B;MEN1;FLCN
419	gsea	Steroid Metabolic Process (GO:0008202)	-0.476151	-1.84665	0	0.0223625	0.785	30/63	0.2783	HSD17B2;CYP39A1;BAAT;DHCR24;SULT2B1;CBR1;BDH1;CYP27A1;NR1I2;SCP2;CYP1A1;NPC1;CYP1A2;SRD5A1;RDH16;FDFT1;SRD5A2;CYP7A1;HSD3B2;MSMO1;CYP8B1;PRLR;SDR9C7;DHRS4;STARD3;LSS;AMACR;ARV1;GUCY2C;TSPO
420	gsea	Regulation Of Centrosome Duplication (GO:0010824)	-0.540021	-1.84647	0	0.0222477	0.785	2027-09-01	0.189	PKHD1;CHMP4C;PLK2;VPS4B;CHMP2B;STIL;PDCD6IP;CCNF;SPICE1
421	gsea	Response To Glucose (GO:0009749)	-0.463258	-1.84615	0	0.0222255	0.785	16/43	0.2294	HNF4A;UNC13B;UCP2;APOA2;KHK;PRKAA2;SOX4;LCP1;GPLD1;GYS2;ZBTB20;TCF7L2;PAX2;CYP7A1;ERN1;TRA2B
422	gsea	Ribosomal Large Subunit Assembly (GO:0000027)	0.718722	1.84512	0.00375235	0.0178343	0.819	2020-08-01	0.1122	RPLP0;RPL11;RPL5;RPL23A;RPL10;RPL6;MRPL20;NOP53
423	gsea	Regulation Of Monocyte Chemotaxis (GO:0090025)	0.567444	1.84453	0.00555556	0.0178807	0.819	2023-10-01	0.1521	GREM1;CXCL12;CREB3;SERPINE1;NBL1;SLIT2;LGMN;HMGB1;PLA2G7;CCR1
424	gsea	Positive Regulation Of Epithelial Cell Apoptotic Process (GO:1904037)	0.562891	1.84303	0.00824742	0.018054	0.824	2020-10-01	0.2138	THBS1;ECSCR;GSN;RGCC;IL6;PLA2R1;CD40;GPER1;CARM1;SFRP4
425	gsea	Regulation Of Vascular Endothelial Growth Factor Production (GO:0010574)	0.574675	1.84281	0.0022779	0.0180189	0.825	2023-10-01	0.1009	SULF1;IL6ST;TGFB1;GATA4;CYP1B1;CCBE1;HIF1A;IL6;HPSE;RORA
426	gsea	Action Potential (GO:0001508)	-0.544526	-1.84249	0	0.0229891	0.799	1931-07-01	0.092	ANK3;KCNE3;KCNQ1;SCN5A;DMD;KCNH7;YWHAH
427	gsea	Extracellular Matrix Disassembly (GO:0022617)	0.50008	1.84242	0.00228311	0.0179967	0.825	17/39	0.1126	CTSK;MMP3;MMP2;MMP14;CAPG;MMP10;MMP8;GSN;MMP19;ADAMTS15;ADAMTS5;MMP11;ADAM15;ADAMTS4;FLOT1;LAMC1;MMP13
428	gsea	Negative Regulation Of ERBB Signaling Pathway (GO:1901185)	-0.612005	-1.84143	0.00442478	0.0230481	0.8	2018-10-01	0.1942	CBLC;MVP;PTPRJ;PTPN3;PTPN18;EGFR;ERRFI1;PTPN2;TSG101;DUSP3
429	gsea	Response To Molecule Of Bacterial Origin (GO:0002237)	-0.455591	-1.84133	0.00178891	0.0229321	0.8	32/62	0.2955	CD14;S100A14;C4B;TNFAIP3;NOCT;LGALS9;INAVA;CXCL2;TRIB1;GCH1;AHR;SLPI;TRIM6;FZD5;MAPKAPK3;CYRIB;ERBIN;EHHADH;CPS1;TNFRSF11A;PALM3;OTUD5;NOS2;TIRAP;TAB2;NOS3;SLC11A1;S100A9;IRAK3;HMGB2;FCGR2B;PELI1
430	gsea	Response To Hydrogen Peroxide (GO:0042542)	-0.474047	-1.84072	0	0.0229539	0.8	18/43	0.2104	CLU;CAT;HP;FABP1;EDN1;MAPK13;TNFAIP3;MAP3K5;GPX1;SOD1;NFE2L2;ECT2;FXN;RELA;PAX2;OSER1;HDAC6;PPIF
431	gsea	Negative Regulation Of Epithelial Cell Proliferation (GO:0050680)	0.456387	1.84047	0.00206612	0.0182512	0.831	17/62	0.1171	SPARC;SULF1;NUPR1;SFRP1;KLF9;EREG;NR2F2;TGFBR3;THBS1;TGFB1;MAGED1;RGCC;ATOH8;PTPRM;SFRP2;SNAI2;CASK
432	gsea	Phosphate Ion Transport (GO:0006817)	-0.583683	-1.84028	0.00545455	0.0229703	0.8	2019-09-01	0.2092	SLC17A4;SLC37A1;SLC25A10;SLC17A3;SLC37A3;SLC17A1;SLC37A4;SLC34A2;SLC20A2
433	gsea	Positive Regulation Of Macromolecule Biosynthetic Process (GO:0010557)	0.419056	1.83956	0.00181159	0.0183617	0.834	39/110	0.2622	VIM;PDGFRB;FGF2;FMR1;THBS1;HGF;RPS4X;RPL5;CCL19;RBM3;RGCC;IGF1;EIF3E;NPM1;KLF4;IL6;RPL26;EEF2;LARP6;IL33;UPF3A;JAK2;SMOC2;SSB;AKT2;PRMT1;EIF4A3;AKT1;DDX3X;IRS2;HNRNPD;EIF3D;EIF4G3;RPS6KB1;EIF3C;EPM2AIP1;OGT;LDB1;SLC6A9
434	gsea	Sulfur Amino Acid Metabolic Process (GO:0000096)	-0.603775	-1.83915	0.00428266	0.0230697	0.801	2017-09-01	0.1518	GCLC;CDO1;MSRA;CBS;FMO1;TST;SMS;MTHFD1;CPS1
435	gsea	Purine-Containing Compound Biosynthetic Process (GO:0072522)	-0.596825	-1.83872	0.0021978	0.0230129	0.801	2016-11-01	0.2813	SHMT1;PPAT;MTHFD1;PRPS1;SLC4A7;PAICS;GART;PRPS2;ADSL;PFAS;PRPSAP1
436	gsea	Positive Regulation Of Developmental Growth (GO:0048639)	-0.519984	-1.83782	0	0.0231059	0.806	13/45	0.1144	SHTN1;NEDD4L;RIMS2;AGRN;ITSN2;MAP3K13;SEMA4D;INSR;SYT1;NTN1;RASAL1;GOLGA4;CDKL5
437	gsea	Positive Regulation Of Immune System Process (GO:0002684)	-0.596442	-1.83599	0.00155763	0.0233616	0.808	2023-08-01	0.1241	C9;C8A;C6;C8G;LGALS9;PIK3CB;C8B;RSAD2
438	gsea	Regulation Of Smoothened Signaling Pathway (GO:0008589)	0.482911	1.83508	0	0.0191446	0.845	13/48	0.1819	GAS1;SFRP1;GLI3;RAB34;RACK1;TXNDC15;MOSMO;TULP3;CIBAR1;RORA;KIF7;EVC;DLG5
439	gsea	Regulation Of Receptor Internalization (GO:0002090)	0.490863	1.83437	0.00589391	0.0191763	0.846	13/33	0.2307	CD63;MAGI2;GREM1;FMR1;LRPAP1;DLG4;VEGFA;FLOT1;RSPO1;ARF1;ANKRD13A;SFRP4;ANGPT1
441	gsea	Lymphocyte Differentiation (GO:0030098)	-0.447752	-1.83391	0	0.0237062	0.816	32/73	0.3282	TPD52;HHEX;LY6D;TOX;KLF6;PTPRJ;AQP8;SOX4;CLCF1;CHD7;PLCG2;MSH2;DCAF1;BLNK;JAG2;PTPN2;RELB;CEBPG;LFNG;ITGA4;ZBTB7A;RABL3;IL4;NHEJ1;KAT7;GPS2;ADGRG3;LCK;IKZF1;CR2;IFNK;LMBR1L
442	gsea	Hepaticobiliary System Development (GO:0061008)	-0.578006	-1.83345	0.00414938	0.0236827	0.816	2019-07-01	0.0843	LSR;MET;PROX1;COBL;PCSK9;CITED2;CEBPA
444	gsea	Positive Regulation Of Collagen Biosynthetic Process (GO:0032967)	0.64595	1.83099	0.00371058	0.0196741	0.852	2015-09-01	0.0803	VIM;CREB3L1;F2R;RUNX1;TGFB1;RGCC;WNT4;TGFB3;LARP6
445	gsea	Negative Regulation Of Lymphocyte Activation (GO:0051250)	-0.571643	-1.82998	0.00169205	0.0242075	0.821	2022-05-01	0.0465	FGL1;FOXJ1;LGALS3;TNFAIP3;VTCN1
447	gsea	Protein K63-linked Ubiquitination (GO:0070534)	-0.45102	-1.82865	0	0.0242059	0.823	26/48	0.2985	TRAF4;PRKN;RNF213;PRPF19;TRAF5;UBE2G1;RNF135;TRAF3;RNF5;WWP2;TRIM56;RNF152;TRAF2;RNF186;RNF167;RNF4;RNF8;ITCH;TRAF6;RNF168;UBE2T;HECTD1;TRIM65;TRAF1;PELI1;TRIM5
448	gsea	Energy Reserve Metabolic Process (GO:0006112)	-0.616307	-1.8286	0.00576923	0.0240965	0.823	2017-06-01	0.1253	PID1;GBE1;UGP2;PYGL;PRKAG2;ADRB3
449	gsea	Outflow Tract Septum Morphogenesis (GO:0003148)	0.592989	1.82823	0.0021692	0.0201778	0.856	2022-09-01	0.1043	ENG;TBX20;TBX2;BMPR2;SMAD6;PARVA;ROBO2;TGFBR2;ZFPM2
450	gsea	Mononuclear Cell Differentiation (GO:1903131)	-0.57176	-1.82818	0.00553506	0.0240521	0.827	2021-10-01	0.1742	CLU;LY6D;PPARG;BMP4;CSF2;LYN;CSF1R;RELB;MYH9;PIR
451	gsea	Prostaglandin Biosynthetic Process (GO:0001516)	0.592393	1.82797	0.00990099	0.0201438	0.857	2017-05-01	0.1223	PTGIS;PTGS1;PTGES;PLA2G4A;PRXL2B
452	gsea	Inner Ear Morphogenesis (GO:0042472)	-0.593473	-1.82684	0	0.0242035	0.83	2020-10-01	0.1617	HPN;SOX9;CHD7;MYO6;TMIE;TTC39C;PAX8;FGFR2;PAX2;TBX1
453	gsea	Positive Regulation Of Insulin Secretion (GO:0032024)	-0.515817	-1.82603	0	0.0242658	0.832	1935-12-01	0.1804	GLUD1;ANO1;GCK;SOX4;MCU;GPLD1;ACSL4;CFTR;PDX1;TCF7L2;PLA2G6;NNAT
454	gsea	Negative Regulation Of Vascular Associated Smooth Muscle Cell Proliferation (GO:1904706)	0.615943	1.82556	0.00809717	0.0205889	0.862	2017-09-01	0.1354	EFEMP2;PRKG1;MEF2C;SOD2;TPM1;TGFB3;PTEN;CDKN1A;CNN1
455	gsea	Heterotypic Cell-Cell Adhesion (GO:0034113)	-0.551423	-1.82477	0.00482315	0.0245112	0.835	2026-09-01	0.1346	CXADR;DSP;DSG2;PKP2;JUP;DSC2;NINJ1;ITGAV;ITGA7
456	gsea	Regulation Of Rho Protein Signal Transduction (GO:0035023)	-0.443931	-1.82459	0.00176056	0.0244272	0.835	32/69	0.2699	F11R;EPS8L2;MET;APOA1;ITGA3;STMN1;ARHGEF3;APOC3;APOE;F2RL1;EPS8L3;ADGRG1;ARHGEF28;CCDC125;ARHGEF18;RIPOR2;AKAP13;EPS8L1;RAF1;LPAR6;BCR;ARHGAP35;ROBO1;TNFAIP1;CUL3;ABL2;MYO9B;GPR18;GPR55;SCAI;KANK1;ABRA
457	gsea	DNA Duplex Unwinding (GO:0032508)	-0.5165	-1.82321	0	0.0246598	0.84	23/37	0.2964	MCM6;MCM7;DDX11;UPF1;DHX9;RAD51;HMGA1;ASCC1;MCM9;GINS2;MCM5;RECQL5;MCM3;ERCC3;MCM8;SUPV3L1;TWNK;GINS1;MCM2;IGHMBP2;BLM;MCM4;RAD50
458	gsea	Regulation Of Phagocytosis (GO:0050764)	-0.457362	-1.82275	0	0.0246424	0.843	20/51	0.2673	PLSCR1;AHSG;TGM2;APOA1;SFTPD;APOA2;MBL2;CAMK1D;IL15RA;TNF;ITGAV;PRTN3;FGR;SYK;RAB27A;SCARB1;OLFM4;SLC11A1;PIP4P2;IL15
460	gsea	Negative Regulation Of Intracellular Signal Transduction (GO:1902532)	-0.374091	-1.82118	0	0.0247262	0.846	88/212	0.3199	WWC1;CD2AP;PKHD1;CGNL1;DUSP16;SHANK2;SORD;BCL2L1;SLC9A3R1;RPS6KA1;PRKAA2;NR1H4;EPHA2;DEPTOR;AJUBA;PPARG;PPARA;PLAUR;PTPRJ;TNIP3;TNFAIP3;CAV1;TNFAIP8L1;PPM1B;CASP8;PIK3CB;PDE4D;CIB1;DUSP8;DGKD;GSTP1;DUSP5;TNIP1;USP10;PDE3B;SH3BP4;NUAK2;VGLL4;RELA;TRIM15;OTUD7B;PHLPP1;CDC34;LYN;CYRIB;HYAL2;NLRP12;DUSP1;DUSP9;ARHGAP12;VEPH1;USP20;SRC;IFI35;RFFL;AIM2;ARRB2;MDM2;PPP2CA;DUSP3;CIT;ZC3H12A;URI1;DRD3;PPIF…
461	gsea	mRNA Destabilization (GO:0061157)	-0.508451	-1.81988	0.0087146	0.0249387	0.848	24/43	0.3007	RIDA;ZFP36L1;RC3H1;CELF1;CNOT1;MOV10;CPEB3;PUM1;YTHDF2;ZC3H12D;TUT4;UPF1;TARDBP;YTHDF3;DCPS;ROCK2;TUT7;GIGYF2;ZC3H12A;DIS3L2;PLEKHN1;FXR2;KHSRP;FXR1
462	gsea	Regulation Of Defense Response To Virus By Host (GO:0050691)	-0.5324	-1.81936	0	0.0249204	0.848	14/30	0.241	NT5C2;TNFAIP3;HSP90AA1;TRIM6;IL23A;DTX3L;IFNLR1;TRIM44;PARP9;DHX9;ZC3H12A;SIN3A;TARBP2;MAVS
463	gsea	Positive Regulation Of Cilium Assembly (GO:0045724)	0.544279	1.81767	0.00965251	0.0220495	0.873	2022-04-01	0.0476	SEPTIN7;KCTD17;IFT20;CCDC88A
465	gsea	Positive Regulation Of Wound Healing (GO:0090303)	-0.481388	-1.81602	0.00203666	0.0255807	0.858	15/39	0.1193	CLDN3;VTN;F2;APOH;CLDN4;OCLN;FERMT1;F12;ST3GAL4;HBEGF;ARFGEF1;RREB1;DUOX2;CLDN1;ENPP4
466	gsea	Digestive Tract Development (GO:0048565)	0.488859	1.81506	0	0.0224776	0.878	1936-12-01	0.1945	CLMP;GLI3;FOXF1;GATA4;RARB;PKD1;GLI2;PCSK5;SMO;EDNRB;PKDCC;GATA6
467	gsea	Response To Lipid (GO:0033993)	-0.40131	-1.81379	0.00186567	0.0259895	0.864	48/100	0.2955	HSD17B2;S100A14;CTNNB1;CTSH;ACER2;APOA4;PPARG;SOX9;CD36;NOCT;LGALS9;FOXA1;ALAS1;PLCG2;FGFR4;ILDR1;TRIB1;TRIM16;GCH1;FOXO1;RXRA;SLPI;TRIM6;MAPKAPK3;STAT5B;VPS4B;ERBIN;SYK;EHHADH;CPS1;TNFRSF11A;ASXL1;PALM3;OTUD5;NOS2;TIRAP;RARA;TAB2;ESR1;ALPL;SPP1;NOS3;PAQR8;SLC11A1;S100A9;IRAK3;HMGB2;PELI1
468	gsea	Regulation Of Protein Kinase B Signaling (GO:0051896)	0.379239	1.8134	0	0.0227511	0.882	42/122	0.2458	ENG;MAGI2;FGF2;AXL;HIP1;THBS1;TGFB1;GATA4;RACK1;FAM110C;SEMA5A;FGFR1;CCL19;ITGB1BP1;IGF1;ITGB1;MTDH;HPSE;NTRK1;MYDGF;DDIT3;PHLDA3;PTEN;P2RX4;GAS6;NOP53;SH2B3;PDGFA;PIK3CD;HAX1;C1QBP;FERMT2;NTRK3;RNF41;GPER1;FLCN;CASS4;RRAS;TGFBR1;ANGPT1;CCR7;IGF1R
469	gsea	Cell-Cell Junction Assembly (GO:0007043)	-0.48839	-1.81248	0.00176678	0.0261183	0.864	28/66	0.2031	CDH1;PKP2;GJB1;PATJ;CDH17;CDH13;PKP4;CTNNB1;JUP;CD9;GJB2;PKP3;PARD6B;CTNNA1;TJP1;CDH6;CDH3;CTNND1;PRKCA;ARVCF;CDH4;PKP1;CDH18;PKN2;TRPV4;PAK2;CTNND2;WDR1
470	gsea	Positive Regulation Of Phosphorylation (GO:0042327)	0.369652	1.81223	0	0.0229151	0.884	81/213	0.2614	ENG;PDGFRB;DDR2;FGF2;AXL;TMEM119;ROR1;PDGFRA;EREG;FMR1;THBS1;ROR2;RYK;TGFB1;HGF;CLIP3;NPTN;VEGFC;ERP29;FGF10;RACK1;DAB2;TREM2;FGFR1;ILK;LRRK2;CAMKK2;GPNMB;VEGFD;CCND2;CCND3;FLT1;AXIN2;RAP2A;FAM20A;NTRK1;MYDGF;VEGFA;APP;FLOT1;FGF18;PELI2;GAS6;PGF;CDKN1A;MERTK;ITGB3;P2RY1;AKT2;RAC1;FNIP1;DRD4;RSPO1;PIN1;BMP2;CD40;FZD7;CDK2AP1;AKT1;FBH1;NTRK3;PPIA;DSTYK;LIMCH1;GPER1;MOB1A;MOB3A;KCTD20;ADAM17;MMP9;FL…
472	gsea	Peptidyl-Threonine Dephosphorylation (GO:0035970)	-0.585154	-1.81144	0.00591716	0.0262321	0.864	2017-08-01	0.2223	DUSP10;PPM1B;DUSP5;PPP2CB;PPP5C;PPP2CA;PGAM5;PPM1G
473	gsea	Regulation Of Lipopolysaccharide-Mediated Signaling Pathway (GO:0031664)	-0.634919	-1.81116	0.0017762	0.0261761	0.864	2015-05-01	0.0777	SIGIRR;CD36;CD55;PRKCA;TRIB1
474	gsea	Regulation Of Cytokinesis (GO:0032465)	-0.445508	-1.81034	0.00202429	0.0262069	0.865	37/71	0.3082	CHMP4C;PKP4;CENPV;BCL2L1;KIF23;CSPP1;ECT2;CDC14B;ZFYVE26;PRPF40A;PKN2;PLK1;PRC1;PLK3;AURKA;RAB11A;KIF20B;SVIL;CIT;CUL3;DRD3;AURKB;CCP110;RAB11FIP3;E2F8;MYO19;RAB11FIP4;KIF20A;SETD2;BBS4;KIF13A;RACGAP1;KIF14;BIRC6;CDC14A;E2F7;CXCR5
475	gsea	Negative Regulation Of Fat Cell Differentiation (GO:0045599)	0.545055	1.81	0.00537634	0.0232156	0.886	17/29	0.2055	RUNX1T1;WNT5A;TGFB1;CCDC85B;TRIB2;ZFP36L2;IL6;SIRT2;ENPP1;RORA;WWTR1;BMP2;FERMT2;E2F1;GPER1;TRIB3;FLCN
476	gsea	Negative Regulation Of MAP Kinase Activity (GO:0043407)	-0.459638	-1.8099	0.00188679	0.0261787	0.865	22/46	0.291	CBLC;DUSP16;APOE;DUSP10;AGT;PPARG;PTPRJ;PIK3CB;PDCD4;GSTP1;BMP4;SORL1;LYN;HYAL2;DUSP1;STK38;INPP5K;SPRY2;NF1;CD300A;IRAK3;BMP7
477	gsea	Positive Regulation Of Nitric Oxide Metabolic Process (GO:1904407)	-0.522981	-1.8098	0	0.0260744	0.865	2025-10-01	0.1657	CLU;EDN1;CD36;AGXT2;SMAD3;HSP90AA1;INSR;TNF;NOS1AP;DDAH1
479	gsea	Response To Exogenous dsRNA (GO:0043330)	0.550772	1.80972	0.00209205	0.023096	0.886	2021-05-01	0.0964	RFTN1;COLEC12;SLC3A2;STING1;FLOT1
480	gsea	Positive Regulation Of Proteasomal Protein Catabolic Process (GO:1901800)	0.433576	1.80844	0.00184502	0.023279	0.887	33/88	0.1754	NUPR1;NKD2;PRICKLE1;FMR1;RACK1;ECSCR;SMAD7;DAB2;GABARAP;TREM2;TRIB2;LRRK2;SH3RF3;ELOB;CSNK1A1;USP13;AXIN2;SUMO2;RNFT1;SIRT2;RBX1;DDA1;NOP53;SOCS5;PSMC6;PSMC5;PSMC3;PSMC2;STUB1;TMTC3;COP1;SUMO1;DDRGK1
481	gsea	Positive Regulation Of Multicellular Organismal Process (GO:0051240)	0.336058	1.80842	0	0.0231921	0.887	149/346	0.3612	COL1A1;FGF2;INHBB;TGFB1I1;SNAI1;MFAP2;TMEM119;CEBPB;BMP1;EREG;PDPN;LRP1;OLFM1;F2R;PPIB;TWIST1;WNT5A;TGFB1;BAMBI;LRPAP1;B4GALT5;DAB2;LEF1;TIAM1;LOXL2;TREM2;RPS19;PTN;GRB10;S100A13;INHBA;GNAS;NIBAN2;BMPR2;PHF10;RGCC;G0S2;SERPINE1;TGFB3;IL6;PLA2R1;SOX5;BSCL2;FST;AXIN2;BMPR1B;GJA1;SMARCB1;TNFSF11;IL33;MACROH2A2;THRA;CFL1;NME2;GDNF;PRKAB2;VEGFA;JAK2;SYDE1;GATM;BAD;TBXA2R;FLOT1;BCL7C;TGFBR2;SMARCA2;GAS…
482	gsea	Ribosomal Small Subunit Assembly (GO:0000028)	0.799214	1.80815	0.00759013	0.0231757	0.887	2015-07-01	0.0352	RPS27;RPS28;RPSA;RPS5;RPS14;RPS15;RPS19
483	gsea	Regulation Of Muscle Cell Differentiation (GO:0051147)	0.570667	1.80749	0	0.0232367	0.888	2021-09-01	0.1571	LAMB1;LAMA2;NID1;MEGF10;LAMA1;LAMC1;LAMB2;MYOCD;HDAC9
484	gsea	Regulation Of Protein Localization To Nucleus (GO:1900180)	-0.468257	-1.80645	0	0.0267405	0.871	21/48	0.2232	F2;CARD10;EIF2AK3;CTNNA1;PARK7;TFRC;ILRUN;BMP4;TPR;OTUD7B;DTX3L;TCF7L2;PLK1;GLUL;PARP9;LIF;SIN3A;TYK2;NVL;MTOR;YWHAZ
485	gsea	Diacylglycerol Metabolic Process (GO:0046339)	-0.570103	-1.80634	0.00539568	0.0266345	0.871	2023-07-01	0.1055	APOA2;DGAT2;GPAM;PNPLA2;PLCE1;DGKD;DGKZ
486	gsea	Protein-Containing Complex Organization (GO:0043933)	-0.388672	-1.80572	0	0.0266669	0.872	61/119	0.3683	CD2AP;MAGI1;CHCHD10;FGB;FGG;FGA;OCLN;CARD10;SLC9A3R1;ANKS4B;VIL1;SOX9;PARD6B;REPS2;TAPBP;DMD;PARD3;TPR;PTK2B;IKBKG;CLDN14;PALS2;KPNA3;CD74;DHX9;APC;PPARGC1A;NEMF;HES1;AXIN1;TRAF2;MDM2;KMT2A;PML;WASL;TFAP4;FANCA;PDE4DIP;TEAD2;KNTC1;SLC2A1;LIN7A;SLC7A9;PPIH;TUBGCP4;PEX14;GEMIN5;TRAF1;FANCC;TUBGCP2;NUP133;NUP205;DNM1L;DET1;CD247;YAP1;LPXN;MDM4;CREBBP;PICALM;RANBP9
489	gsea	Organic Anion Transport (GO:0015711)	-0.423956	-1.80493	0.00171233	0.0267343	0.872	29/73	0.2156	SLC4A4;ABCC4;LRRC8D;SLC9A3R1;SLC4A11;SLCO3A1;SLC2A2;SLC44A4;MGST1;SLC17A3;SLC25A23;SLC25A24;ABCC6;SLC52A3;SLC25A25;SLC25A42;SLC17A1;SLCO2A1;CFTR;SLC35A3;CYB5R4;SLC4A7;ABCC5;SLC17A9;SLC25A17;ABCG2;SLC35B3;SLC4A2;SLC4A9
490	gsea	Regulation Of Heart Rate By Cardiac Conduction (GO:0086091)	-0.512506	-1.80481	0.00318979	0.0266386	0.872	1937-10-01	0.0833	DSP;DSG2;PKP2;JUP;DSC2;KCNE3;KCNQ1;CAV1;SCN5A;HCN3
491	gsea	Neutrophil Chemotaxis (GO:0030593)	-0.515915	-1.80476	0.00276243	0.0265306	0.872	13/50	0.1426	CXADR;CXCL1;CXCL5;KLF5;SAA1;EDN1;LGALS3;CCL2;CXCL2;CCL20;CXCL3;CXCL10;SYK
492	gsea	Transcription Elongation By RNA Polymerase II (GO:0006368)	-0.549205	-1.80453	0.00434783	0.0264498	0.872	17/23	0.3153	GTF2F2;USP15;CTR9;SRCAP;CDC73;IWS1;ERCC3;EAF2;ELL3;SETD2;ELP2;ELP4;LEO1;PBRM1;PCID2;RTF1;CDK9
493	gsea	Regulation Of Endothelial Cell Apoptotic Process (GO:2000351)	-0.463503	-1.80435	0.00189394	0.0263739	0.872	1940-10-01	0.0837	FGB;FGG;FGA;TNFAIP3;PAK4;CCL2;ICAM1;PDCD4;TNF;NFE2L2
494	gsea	Positive Regulation Of Vascular Endothelial Growth Factor Production (GO:0010575)	0.576227	1.80401	0.004329	0.0236691	0.893	2022-10-01	0.1009	SULF1;IL6ST;TGFB1;GATA4;CYP1B1;CCBE1;HIF1A;IL6;HPSE;RORA
495	gsea	Positive Regulation Of Substrate Adhesion-Dependent Cell Spreading (GO:1900026)	-0.47641	-1.80369	0.00408998	0.0264541	0.874	18/35	0.2607	FGB;FGG;FGA;APOA1;LIMS2;S100A10;RREB1;CIB1;CARMIL1;NEDD9;TRIOBP;ARHGEF7;DOCK1;RAC3;OLFM4;CRKL;CRK;DOCK5
496	gsea	Carbohydrate Catabolic Process (GO:0016052)	-0.496842	-1.80261	0.00795229	0.0266022	0.876	15/35	0.2149	ALDOB;UCP2;PKLR;GCK;PGM1;ALDOC;TPI1;NEU1;MANBA;HKDC1;ENO4;NEU2;ENO1;PFKFB1;DERA
497	gsea	Cellular Response To Hydrogen Peroxide (GO:0070301)	-0.487606	-1.80091	0.00590551	0.0268688	0.878	15/33	0.2104	CLU;CAT;FABP1;EDN1;MAPK13;TNFAIP3;MAP3K5;NFE2L2;ECT2;FXN;RELA;PAX2;OSER1;HDAC6;PPIF
499	gsea	Regulation Of Cell Adhesion (GO:0030155)	-0.40393	-1.79891	0	0.0272691	0.883	62/137	0.2908	VTN;KNG1;PKHD1;TGM2;PKP2;CDH13;PKP4;SAA1;ERBB3;EPHA2;EFNA1;EPB41L4B;PLAUR;PTPRJ;PLXNB1;ADGRG1;ADAM8;SEMA4D;PLXNA2;PRKCA;PODXL;TMEM102;NRG1;TNF;RIPOR2;FUT2;MINK1;PDE3B;RND1;TESC;PTK2B;ITGAV;PPP1CB;CELSR2;ZFHX3;CYTH1;LYN;PLAU;YTHDF2;TNPO1;DUSP1;ADAM10;EPHA4;IL18;ZDHHC2;SRC;STX3;ROCK2;DACT2;PPP2CA;DLL1;PLXNB2;CYTIP;ABL2;CD164;HYAL1;PPP1R12A;PTK2;KIF14;ERBB2;CCL5;ARHGDIG
500	gsea	Regulation Of Hippo Signaling (GO:0035330)	-0.584372	-1.79802	0.00849257	0.0273524	0.884	2022-09-01	0.1636	WWC1;SHANK2;MOB3B;NUAK2;NEK8;VGLL4;SOX11;ARRDC3;SRC
501	gsea	Regulation Of Extrinsic Apoptotic Signaling Pathway Via Death Domain Receptors (GO:1902041)	-0.492226	-1.79766	0.00424628	0.0273294	0.886	14/28	0.2137	FGB;FGG;FGA;BCL2L1;PMAIP1;LGALS3;TNFAIP3;GPX1;ICAM1;CFLAR;BRCA1;RFFL;TMBIM1;TMC8
502	gsea	Negative Regulation Of Cell Adhesion (GO:0007162)	-0.428579	-1.79757	0.00193424	0.0272185	0.886	28/69	0.2908	SPINT2;CDH1;KNG1;CDH13;PLG;ERBB3;MUC1;PLXNB1;SEMA4D;PLXNA2;PODXL;JAG1;GCNT2;NRG1;RIPOR2;PDE3B;RND1;DUSP1;ADAM10;EPHA4;NEXMIF;DACT2;PLXNB2;TBCD;CD164;PTK2;GTPBP4;ARHGDIG
503	gsea	Negative Regulation Of Biomineral Tissue Development (GO:0070168)	0.570783	1.79613	0	0.0253668	0.911	2020-08-01	0.1521	GREM1;ECM1;TGFB1;ENPP1;GAS6;SRGN;HEY1;CCR1
504	gsea	Negative Regulation Of Wound Healing (GO:0061045)	-0.528224	-1.79562	0.0019802	0.0276606	0.89	2028-12-01	0.1084	CLDN3;PROC;VTN;KNG1;APOH;APOE;APCS;EDN1;EPPK1;SLC12A2;TNF;CLASP1
505	gsea	Inorganic Anion Transport (GO:0015698)	-0.469033	-1.7955	0.00294118	0.0275533	0.89	21/56	0.28	FXYD3;SLC4A11;SLC25A10;SLC17A3;SLC17A1;CLIC3;SLC26A1;CLIC4;SLC26A2;SLC34A2;SLC13A1;ENPP3;ANO9;CLIC5;PACC1;SLC26A11;CLCN2;SLC11A1;TTYH3;SLC5A8;RACGAP1
506	gsea	Cellular Response To Organonitrogen Compound (GO:0071417)	-0.412784	-1.79544	0	0.0274346	0.89	37/98	0.2468	CLU;CDH1;EZR;CTNNB1;JUP;DIAPH1;SHMT1;NR1H4;MAPK13;KCNQ1;SOX9;AQP8;AQP9;CTNNA1;ZFP36L1;RAPGEF2;RRAGD;AKAP9;HCN3;SH3BP4;P2RY6;AHR;CPEB4;CFTR;RELA;P2RY2;CPEB3;BRCA1;P2RY12;LARP1;RPTOR;ROCK2;RAPGEF1;MTOR;SLC38A9;INPP5K;RRAGB
507	gsea	Bone Development (GO:0060348)	0.466624	1.79364	0.00210084	0.0258267	0.918	21/38	0.282	SULF1;PPIB;P3H1;RPL13;VKORC1;GNAS;GJA1;SKI;MMP13;NOTUM;OSR2;STC1;SH3PXD2B;PLS3;SFRP4;CYP26B1;DYM;LRRC17;ATG9A;IFITM5;PTGER4
508	gsea	Response To Unfolded Protein (GO:0006986)	0.499046	1.79217	0.00881834	0.0260911	0.919	13/43	0.1772	SERPINH1;HSPB7;HSPB2;DERL1;PTPN1;ERP44;DDIT3;TOR1B;TM7SF3;HSPE1;BAK1;HSPB3;DNAJA1
509	gsea	Dicarboxylic Acid Catabolic Process (GO:0043649)	-0.634568	-1.79159	0.00788955	0.0283365	0.898	2015-12-01	0.2318	GLUD1;DDO;QPRT;ALDH1L1;ASPA;MTHFS;GOT2;ACSF3;GLUL;ACOT4;PM20D2;ACOT8
510	gsea	Positive Regulation Of Nitric Oxide Biosynthetic Process (GO:0045429)	-0.52645	-1.7915	0.00189753	0.0282318	0.899	2024-10-01	0.1657	CLU;EDN1;CD36;AGXT2;SMAD3;HSP90AA1;INSR;TNF;NOS1AP;DDAH1
512	gsea	Positive Regulation Of Dendrite Extension (GO:1903861)	-0.646412	-1.78846	0.00927644	0.028914	0.905	2015-05-01	0.0974	NEDD4L;RIMS2;ITSN2;SYT1;RASAL1
514	gsea	Regulation Of Biomineral Tissue Development (GO:0070167)	0.546825	1.78756	0.0021978	0.0269322	0.924	2024-10-01	0.1489	DDR2;CEBPB;ECM1;TWIST1;TGFB1;BMP2K;ENPP1;GAS6;NOTUM;HEY1
515	gsea	Hemopoiesis (GO:0030097)	0.405976	1.78739	0	0.0268919	0.925	35/90	0.2716	SFRP1;CEBPB;TGFBR3;MEIS1;RUNX1;WNT5A;TGFB1;MFAP5;FSTL3;ZFP36L2;INHBA;PBXIP1;FST;SFRP2;RUNX2;TGFBR2;SH2B3;CD34;PLEK;ZFPM1;ATF4;PRDX3;GLRX5;TET2;ARMC6;FLCN;FUT10;BMI1;RRAS;NOTCH4;PRRC2C;OGT;HIPK1;TNFRSF13B;WNT10B
516	gsea	Phosphatidylinositol 3-Kinase Signaling (GO:0014065)	-0.529998	-1.78686	0.00192308	0.0291123	0.909	1931-07-01	0.058	ERBB3;EDN1;PIK3C2G;PIK3C2A;ZFP36L1;PIK3C2B;PIK3CB
517	gsea	Regulation Of Platelet Aggregation (GO:0090330)	0.537707	1.78485	0.00210526	0.0274792	0.928	2024-10-01	0.1145	SERPINE2;EMILIN1;PRKG1;PDPN;IL6ST;EMILIN2;C1QTNF1;IL6;JAK2;SH2B3
520	gsea	Activation Of GTPase Activity (GO:0090630)	-0.440897	-1.78452	0.0059761	0.0295127	0.913	46/87	0.3379	RALGAPA2;ARHGEF16;FOXJ1;EPHA2;ARHGEF26;GRTP1;SIPA1L3;CCDC125;EPHA1;EVI5;RANGAP1;ARHGAP22;ARHGEF5;USP6NL;RAP1GAP;TBC1D8;NTF3;AGAP1;TBC1D2;ECT2;SGSM2;TBC1D9;SCRIB;BCR;TBC1D30;SGSM3;TBC1D14;TIAM2;DOCK7;TBC1D12;TBC1D22A;TBC1D15;SGSM1;CXCL13;TBC1D5;GMIP;SIPA1L1;AGAP2;RASGRF1;TBC1D25;TSC1;RASGRP1;RALGAPB;TBC1D8B;AGAP3;BCAS3
522	gsea	Negative Regulation Of Cell Motility (GO:2000146)	0.398949	1.78369	0	0.0274717	0.93	52/126	0.2589	SULF1;ENG;CDH11;EMILIN1;MAGI2;SFRP1;NAV3;SMAD7;DPEP1;EMILIN2;CYP1B1;FBLN1;MITF;SRGAP3;TCAF1;THY1;SERPINE1;TPM1;WNT11;ADARB1;SLIT2;DPYSL3;RECK;SFRP2;RAP2A;DYNLL1;TMIGD3;ADAM15;PTEN;IFITM1;SIN3B;SRGAP1;PTPRU;NOG;BRMS1L;RHOB;HDAC2;ING1;STC1;MIA3;PIN1;DLG5;RNF41;LIMCH1;DNAI3;FLCN;DACH1;HDAC1;OGT;IGFBP5;SAP30;SAP30L
524	gsea	Positive Regulation Of DNA Binding (GO:0043388)	0.509636	1.78148	0.00817996	0.0279792	0.93	2027-10-01	0.1514	HAND2;TWIST1;TGFB1;MMP8;NIBAN2;IGF1;HMGB1;SIRT2;SKI;FOXC1
525	gsea	Muscle Cell Development (GO:0055001)	0.524639	1.78123	0.00954654	0.0279506	0.93	13/29	0.1743	EFEMP2;ENG;ANK2;CAV3;SLC8A1;IGF1;MEGF10;VEGFA;RAMP2;LRRC27;MYH11;ALPK2;ACTN3
526	gsea	Positive Regulation Of Cation Channel Activity (GO:2001259)	0.492757	1.78108	0.00707547	0.0278823	0.93	15/35	0.2671	GSTM2;TMSB4X;ANK2;AKAP6;EDNRA;PKD2;JPH2;CALM1;PPP3R1;CALM3;STAC;APEX1;LRRC55;STAC2;PPP3CB
527	gsea	Negative Regulation Of Cell Differentiation (GO:0045596)	0.367568	1.78091	0	0.0278471	0.93	80/189	0.3178	COL5A2;COL5A1;GREM1;SFRP1;MARK1;ADAMTS12;MEIS1;SPRY1;TWIST1;RUNX1T1;WNT5A;TGFB1;BAMBI;SPRED1;CCDC85B;SMAD7;VASN;TRIB2;ZFP36L2;TWIST2;SMAD6;TBX3;IL6;ANP32B;SFRP2;SIRT2;CALR;ENPP1;PTEN;SNAI2;SKI;BCL7C;RORA;TNFAIP6;BMP5;SMARCA2;BCL7B;GDF10;NOG;WWTR1;ITGB3;MYOCD;HEY1;PTPN11;BMP2;SDHAF2;HDAC9;FERMT2;E2F1;HOXB8;ACTB;ADAMTS7;GPER1;EID2B;TRIB3;MEN1;SPRED3;REST;NEPRO;NOTCH4;TGFBR1;FGF23;TENT5C;RIOX1;BRD9;…
528	gsea	Response To Hexose (GO:0009746)	-0.540803	-1.77993	0.00793651	0.0304651	0.919	2022-08-01	0.1271	HNF4A;APOA2;KHK;LCP1;GCKR;GPLD1;GYS2;TCF7L2
529	gsea	Protein Polymerization (GO:0051258)	-0.41118	-1.77989	0.00214592	0.0303472	0.919	25/60	0.2984	FGB;FGG;FGA;DIAPH1;COBL;VIL1;PRKN;SPIRE2;FGF13;TRIM6;UBE2C;RNF135;PSTPIP2;TRPV4;MID1IP1;ANG;WASL;KRT5;CKAP5;TPPP;TTC17;CORO7;FAM107A;CENPJ;MICALL2
530	gsea	Positive Regulation Of Vascular Associated Smooth Muscle Cell Proliferation (GO:1904707)	0.575243	1.77903	0.00206612	0.0281802	0.933	2020-05-01	0.0791	FGF2;MMP2;NR4A3;IGF1;GJA1
531	gsea	Cell-Cell Adhesion Via Plasma-Membrane Adhesion Molecules (GO:0098742)	-0.423092	-1.77837	0	0.0305944	0.919	38/152	0.1729	ALCAM;CXADR;CDH1;DSG2;CADM1;CLDN7;CLDN2;PTPRF;PTPRD;CDH17;CLDN4;CDH13;IGSF9;IGSF11;FLRT3;CLDN6;CDH6;CDH3;ICAM1;NECTIN4;PVR;DSCAML1;ADGRL3;MMP24;CLDN1;NECTIN2;CLDN14;LRRC4;CEACAM1;CDH4;CELSR2;CLDN23;CDH18;CLDN8;MPZL2;NECTIN1;PTPRT;ROBO1
532	gsea	Regulation Of Small GTPase Mediated Signal Transduction (GO:0051056)	-0.43577	-1.77738	0.00776699	0.030812	0.921	44/114	0.1961	CD2AP;TGM2;CGNL1;CHN2;ARHGEF3;FGD4;RHOU;SPATA13;ARHGEF28;ARHGAP18;ARHGAP27;PLEKHG3;ARHGAP22;ARHGEF5;FAM13A;ARHGAP44;SQSTM1;ARHGEF10L;PLCE1;ARHGAP21;AKAP13;PLEKHG6;ARHGAP26;ITGAV;ECT2;TRIO;ARHGAP8;RHOF;CYRIB;FGD3;ARHGEF12;BCR;ARHGAP35;RELN;ARHGAP12;ARHGAP40;SRC;DNMBP;ARHGAP5;RASGRF2;TIAM2;ARHGAP11A;ARHGEF4;ARHGAP32
533	gsea	Negative Regulation Of Intracellular Steroid Hormone Receptor Signaling Pathway (GO:0033144)	0.533273	1.77677	0.00782779	0.0286261	0.937	2028-08-01	0.1502	SFRP1;DAB2;TCF21;FOXP1;HEYL;CALR;KANK2;STRN3
534	gsea	Sulfur Compound Transport (GO:0072348)	-0.569939	-1.77494	0.00355872	0.0313693	0.924	2021-10-01	0.28	SLC22A1;SLC25A10;SLC26A1;SLC26A2;SLC25A26;SLC13A1;SLC35B3;SLC19A2;SLC26A11;RACGAP1
535	gsea	Vacuolar Acidification (GO:0007035)	0.530888	1.77405	0.00804829	0.029302	0.937	15/28	0.1888	GRN;ATP6AP2;ATP6V0D1;ATP6V0C;ATP6V1H;ATP6V0B;CLN5;ATP6V1D;PPT1;ATP6V1B2;CCDC115;ATP6V1F;ATP6V1A;CLN6;TMEM9
536	gsea	DNA Damage Response (GO:0006974)	-0.359413	-1.77272	0	0.0319105	0.927	206/364	0.3929	RAD51B;SFN;CCND1;CIDEB;BCL2L1;ACER2;EPHA2;TAOK3;IKBKE;RNF169;PARK7;XIAP;CRIP1;BID;CIB1;MSH2;IER3;MAP2K6;USP3;SHLD2;BTG2;BCL3;MCM7;PAK1;FOXO1;USP10;MAPK15;MGMT;PARP4;SMG1;RFC3;PPP4R3A;OARD1;IKBKG;XPC;MASTL;IRF7;CRADD;DTX3L;LYN;POLA1;MYC;TIGAR;XRCC5;FBXO6;ATR;NFATC2;PCLAF;PSME4;CDK3;DDX11;LIG1;UPF1;NUDT1;VCPIP1;BRCA1;MSH3;APC;PLK3;SIRT7;CDKN2AIP;RAD51;RPTOR;VRK1;MCM10;MAD2L2;AIM2;DDB2;TIMELESS;BCL6…
538	gsea	Regulation Of Phosphatidylinositol 3-Kinase Signaling (GO:0014066)	0.41798	1.77237	0.00212314	0.029616	0.939	30/84	0.2479	DCN;PDGFRB;DDR2;FGF2;UNC5B;ROR1;PDGFRA;F2R;ROR2;TWIST1;HGF;TREM2;FGFR1;IGF1;FLT1;NTRK1;MYDGF;JAK2;PTEN;NEDD4;NOP53;PDGFA;EXTL3;HAX1;NTRK3;GPER1;PIP5K1A;CBL;IGF1R;MUSK
539	gsea	Positive Regulation Of Immune Response (GO:0050778)	-0.442539	-1.77209	0	0.0318276	0.927	32/65	0.3426	PLSCR1;F2RL1;C9;C8A;C6;C8G;LGALS9;NRG1;C8B;IL23A;GSDME;RSAD2;CD74;POLR3G;DHX9;CD81;IFI35;TRIM56;TIRAP;POLR3B;RIOK3;IL15;CCL5;PLA2G1B;FCGR2B;FADD;SIRT1;IFNK;PCK1;NOD2;RNF185;TGFB2
540	gsea	Response To cAMP (GO:0051591)	-0.519786	-1.77134	0.00458716	0.0319084	0.928	1937-11-01	0.1036	EZR;KCNQ1;AQP8;AQP9;ZFP36L1;RAPGEF2;AKAP9;HCN3;DUOX2;AHR;CFTR
541	gsea	Regulation Of Toll-Like Receptor Signaling Pathway (GO:0034121)	-0.583633	-1.77072	0.00746269	0.0319732	0.928	2018-11-01	0.3102	CD36;TLR3;LGR4;IRF7;BIRC3;IRF1;TLR5;OTUD4;NFKBIL1;IRAK3;GPS2
542	gsea	B Cell Differentiation (GO:0030183)	-0.450737	-1.76898	0.00176678	0.032367	0.931	23/52	0.3317	TPD52;HHEX;KLF6;PTPRJ;AQP8;CLCF1;PLCG2;MSH2;DCAF1;BLNK;PTPN2;CEBPG;ITGA4;ZBTB7A;RABL3;SYVN1;IL4;NHEJ1;GPS2;ADGRG3;CR2;IFNK;IRF2BP2
543	gsea	Regulation Of Neurotransmitter Receptor Activity (GO:0099601)	0.449656	1.76797	0.00347222	0.0306826	0.943	1939-12-01	0.1653	MEF2C;DLG4;CACNG8;NLGN2;CACNG7;APP;LYNX1;SHANK1;CNIH4;PRRT1;BEGAIN;SHISA6
545	gsea	Membrane Lipid Biosynthetic Process (GO:0046467)	-0.445963	-1.76315	0	0.0338073	0.934	29/56	0.3018	SGMS2;ELOVL7;SPNS2;ST3GAL4;ORMDL2;PLPP2;ACER2;ACER3;ELOVL2;PPM1L;SGPP2;ELOVL5;ST3GAL6;DEGS2;HACD3;SPTSSB;ELOVL6;CERS2;HACD2;CERS6;SPTLC2;ORMDL1;PRKD3;ALDH3B1;ST8SIA6;SPTSSA;SPTLC1;SGMS1;FA2H
546	gsea	Cytoplasmic Translation (GO:0002181)	0.916861	1.76282	0.00387597	0.0318888	0.95	77/89	0.0586	RPS27;RPL13;RPLP0;RPS28;RPS15A;RPS20;RPL34;UBA52;RPL37A;RPS26;RPS24;RPS13;RPL9;RPS4X;RPLP1;RPS21;RPS8;RPL35;RPS29;RACK1;RPL39;RPL13A;RPL27A;RPLP2;RPL21;RPS23;RPS27A;RPL7;RPS7;FAU;RPL18A;RPL28;RPL37;RPL8;RPL10A;RPL11;RPS3;RPL18;RPSA;RPL30;RPL12;RPL19;RPS5;RPL35A;RPS14;RPL24;RPS15;RPL5;RPL41;RPS19;RPS16;RPS11;RPL23A;RPL17;RPL32;RPL31;RPS9;RPL10;RPL6;RPL38;RPS25;RPL36;RPL14;RPS6;RPL22L1;RPS18;RPL3;R…
547	gsea	Myofibril Assembly (GO:0030239)	0.444605	1.7624	0	0.0318622	0.95	15/45	0.2611	PDGFRB;PDGFRA;CSRP2;MYL9;FLNC;LMOD1;TPM1;SIX4;TMOD3;OBSL1;TNNT3;TMOD2;ACTN2;MYOZ1;MYOZ2
548	gsea	Retrograde Transport, Endosome To Golgi (GO:0042147)	0.435645	1.76177	0	0.0319586	0.95	41/79	0.2576	LMAN1;TMED9;ARL1;VPS29;EHD3;DENND2A;SURF4;SNX3;CLN5;PHETA2;VTI1B;VAMP3;SLC66A2;RAB7B;PLEKHA3;RCSD1;SNX8;HEATR5A;RAB6B;RBSN;TMEM87B;HEATR5B;TBC1D23;BET1L;WASHC1;RAB29;DCTN1;VPS26A;SNX2;TBC1D10A;VPS26B;GBF1;RHOBTB3;SNX5;RAB6A;VPS51;DENND5A;YKT6;PLEKHJ1;UBE2O;VPS35
550	gsea	Cellular Response To Organic Cyclic Compound (GO:0071407)	-0.381502	-1.76093	0	0.0342668	0.934	55/141	0.3245	CLU;CDH1;EZR;TGM2;ABCB4;CTNNB1;JUP;DIAPH1;NR1H4;PDGFB;KCNQ1;RORC;AQP8;AQP9;LCOR;CTNNA1;ADTRP;HSPA1B;ATP1A1;ZFP36L1;CCL2;CASP3;RAPGEF2;AKAP9;TNF;CYP1A1;INSIG1;HCN3;EGFR;P2RY6;AHR;CFTR;P2RY2;BRCA1;IL18;P2RY12;LARP1;RAD51;ROCK2;RAPGEF1;ZC3H12A;URI1;ESR1;INPP5K;SPP1;RIOK3;ADCY8;GNB1;SSTR2;HCN2;CCL5;BLM;HSPA8;RAMP3;SLC1A1
552	gsea	Regulation Of Cardiac Muscle Hypertrophy (GO:0010611)	0.572771	1.76048	0.00772201	0.032146	0.952	2022-09-01	0.1622	HAND2;IL6ST;CAV3;NR4A3;IGF1;CAMK2D;P2RX4;RGS2;GLRX3
553	gsea	Carbohydrate Derivative Transport (GO:1901264)	0.570717	1.76043	0	0.0320492	0.952	2017-04-01	0.1085	NPC2;PLTP;VLDLR;SLC29A3
554	gsea	Regulation Of Toll-Like Receptor 4 Signaling Pathway (GO:0034143)	-0.561264	-1.75971	0.0094518	0.0343715	0.934	2022-12-01	0.2146	CD14;F2RL1;TNFAIP3;APLP2;NINJ1;NR1H3;LYN;EHHADH;LTF;IFI35;TIRAP;WDFY1
555	gsea	Regulation Of Calcium Ion Transmembrane Transporter Activity (GO:1901019)	0.493618	1.75969	0.00647948	0.0321611	0.954	13/29	0.2237	ANK2;CAV3;JPH2;CALM1;CACNB2;FKBP1A;SELENON;CAMK2D;JSRP1;CACNB3;CACNB1;FKBP1B;PRKACA
556	gsea	Positive Regulation Of Response To Wounding (GO:1903036)	-0.522612	-1.75909	0.00759013	0.0344627	0.935	2025-08-01	0.0998	CLDN3;VTN;CLDN4;OCLN;HBEGF;ARFGEF1;DUOX2;CLDN1
557	gsea	Homotypic Cell-Cell Adhesion (GO:0034109)	-0.45719	-1.75851	0.00803213	0.0345045	0.938	15/42	0.2489	CXADR;FGB;FGG;FGA;FGL1;TJP2;DSC2;PIK3CB;CDHR5;RAP2B;P2RY12;MYH9;CDHR2;METAP1;ACTN1
560	gsea	Cardiac Atrium Morphogenesis (GO:0003209)	0.600469	1.75662	0.00271739	0.0327118	0.96	2017-07-01	0.1518	ENG;GATA4;TBX20;BMPR2;NOG;ZFPM1;BMP2
562	gsea	Regulation Of Release Of Sequestered Calcium Ion Into Cytosol (GO:0051279)	0.426768	1.7563	0	0.0326797	0.96	19/46	0.2237	GSTM2;F2R;ANK2;UBASH3B;JPH2;CALM1;THY1;SRI;FKBP1A;CEMIP;SELENON;CAMK2D;JSRP1;CALM3;TRPC1;GPER1;FKBP1B;F2RL3;PRKACA
563	gsea	Calcium Ion Homeostasis (GO:0055074)	0.377654	1.75623	0	0.03259	0.96	35/95	0.2738	CXCL12;ANK2;NPTN;PTH1R;EDNRA;TPT1;CCL19;STC2;JPH2;SLC8A1;CCL8;DMPK;TMEM165;FAM20A;CCL7;WFS1;CALR;CIB2;TMEM203;SELENON;CCL11;HTR2A;ATP2C1;SLC24A2;STC1;DRD4;CCR1;CD40;ATP2B4;TPCN2;STOML2;CALCB;CCL1;VAPB;HTR2C
564	gsea	Regulation Of Phosphoprotein Phosphatase Activity (GO:0043666)	0.492006	1.7552	0.00954198	0.0327726	0.961	15/34	0.2149	PDGFRB;MAGI2;HSP90B1;CALM1;FKBP1A;ITGA1;NUAK1;PPP1R15A;PPP1R11;GNA12;CSNK2B;CALM3;BOD1;FKBP1B;PTPA
565	gsea	Negative Regulation Of Protein Phosphorylation (GO:0001933)	0.36956	1.75499	0	0.0327441	0.961	55/145	0.2399	ENG;EMILIN1;GREM1;SFRP1;PRNP;LRP1;TGFB1;PMEPA1;RACK1;SPRED1;SMAD7;DTNBP1;CAV3;UBASH3B;TRIB2;DNAJC10;FBLN1;LRRK2;DNAJC3;RTRAF;ITGB1BP1;CALM1;SMAD6;THY1;IMPACT;SLIT2;MYADM;SFRP2;SIRT2;ENPP1;PTEN;PLPP3;CADM4;CDKN1A;SNX25;NOG;WWTR1;AKT1S1;PRKCD;CAMK2N2;CORO1C;ZBED3;AKT1;PAQR3;CALM3;NTRK3;PPIA;DUSP19;GSKIP;TRIB3;EPHB2;MEN1;DMTN;CNKSR3;SIRPA
566	gsea	Fat Cell Differentiation (GO:0045444)	0.423172	1.75479	0.00407332	0.0326989	0.961	24/61	0.1878	INHBB;CLIP3;METRNL;SLC39A13;NR4A3;SDF4;EGR2;SMAD6;GDF6;KLF4;BSCL2;NR4A1;IL11;ATF5;NR4A2;ZFPM2;GATA2;HMGA2;AKT2;TMEM120A;MAFB;CTBP1;SUMO1;CBY1
568	gsea	Intracellular Calcium Ion Homeostasis (GO:0006874)	0.35442	1.75326	0	0.0328643	0.961	64/130	0.3464	CXCL12;ANK2;NPTN;MCUB;PTH1R;EDNRA;SELENOK;TPT1;CAV3;TMCO1;CCL19;TRPC6;STC2;KCTD17;SLC8A1;CCL8;DMPK;TMEM165;CCL7;WFS1;CALR;TMEM203;CCL11;CAMK2D;HTR2A;ATP2C1;ATP2B1;SLC24A2;STC1;DRD4;BAK1;CCR1;CD40;SMDT1;TRPC4;CDH23;ATP2B4;TRPC1;GPER1;FKBP1B;PACS2;TPCN2;PRKACA;MAIP1;STOML2;ANXA6;CCDC47;CALCB;CCL1;VAPB;HTR2C;CASR;CALCA;SLC24A3;PDZD8;FZD9;TRPC3;SLC8A2;CCR2;CHRNA7;HCRTR2;BAX;TNNI3;CCL3
569	gsea	Cellular Response To cAMP (GO:0071320)	-0.53157	-1.75299	0.00955414	0.0358684	0.944	1930-10-01	0.1036	EZR;KCNQ1;AQP8;AQP9;ZFP36L1;RAPGEF2;AKAP9;HCN3;AHR;CFTR
570	gsea	Atrioventricular Valve Morphogenesis (GO:0003181)	0.578521	1.75209	0.00604839	0.0331233	0.962	2019-10-01	0.1518	OLFM1;GATA4;BMPR2;SMAD6;HEYL;AXIN2;TGFBR2;ZFPM1;HEY1;BMP2
571	gsea	Negative Regulation Of Cell-Matrix Adhesion (GO:0001953)	0.506333	1.75166	0.00606061	0.0331508	0.962	16/31	0.2407	THBS1;MAP4K4;ITGB1BP1;ACVRL1;SERPINE1;ARHGAP6;DYNLL1;ADAM15;PTEN;PHLDB2;CDKN2A;CASK;CORO1C;CLASP2;DMTN;RASA1
573	gsea	Retrograde Vesicle-Mediated Transport, Golgi To Endoplasmic Reticulum (GO:0006890)	0.487809	1.75092	0.00900901	0.0331886	0.963	25/45	0.2428	COPZ2;KDELR3;KDELR1;ARF4;KDELR2;TMED10;RER1;ARF5;ERGIC3;SEC22B;PLPP3;USE1;LMAN2;COPB2;PITPNB;BICD2;STX18;SCFD1;RAB6B;COPA;TMEM115;GBF1;ERGIC2;RAB6A;ZW10
575	gsea	Dephosphorylation (GO:0016311)	-0.382905	-1.74899	0.00194175	0.0369056	0.949	65/137	0.3601	PTPRK;PTPRD;DUSP16;FBP1;DUSP10;PLPP2;EPHX2;PTPRE;PTPRJ;PTPN3;PTPN18;PTPN13;PPM1B;PPM1L;MTMR7;SGPP2;DUSP8;PPP2R3A;PPP2R5E;PPP2R5A;PTPN6;DUSP5;PPP4R3A;PTPRR;PPP1CB;PPP2CB;CDC14B;PLPPR1;CTTNBP2NL;PPM1J;FBXW11;PPP5C;PTPRT;PPP2CA;DUSP3;SSH2;PPTC7;PPM1G;PPP4R3B;ACP6;PDPR;INPP5K;ALPL;PPP4R1;MTMR4;BTRC;PPP1R12A;PDP2;MTM1;PPP2R2A;THTPA;PTPRS;PLPP6;TPTE;DAPP1;SBF1;DUSP22;TAB1;PPM1E;PTPRZ1;PTPN12;PTPRH;STK1…
576	gsea	Positive Regulation Of Immune Effector Process (GO:0002699)	-0.548939	-1.74859	0.00309598	0.0368602	0.95	2026-10-01	0.2357	MYO18A;MBL2;PTPRJ;LGALS9;APLP2;IL23A;EHHADH;CD81;DHX58;DDX60
578	gsea	Regulation Of JUN Kinase Activity (GO:0043506)	-0.469178	-1.74524	0.00775194	0.0377624	0.952	17/40	0.2246	DUSP16;DUSP10;EDN1;TAOK3;MAP3K5;MAP3K13;MAP3K4;ARHGEF5;PDCD4;TNF;GSTP1;PAK1;MAP3K11;TNFRSF11A;TRAF2;ERN1;MAP4K2
583	gsea	Cellular Response To Glucose Starvation (GO:0042149)	-0.464344	-1.7429	0.00444444	0.0381103	0.957	1938-12-01	0.2022	PLIN2;PRKAA2;PMAIP1;EIF2AK3;PICK1;PLIN3;NUAK2;CPEB4;ATG14;BHLHA15;SESN3;ZC3H12A
584	gsea	Positive Regulation Of Cholesterol Efflux (GO:0010875)	-0.527658	-1.74237	0.00641026	0.0381225	0.958	2020-10-01	0.1202	APOA1;APOE;PPARG;EEPD1;CAV1;ABCA3;RXRA;NR1H3;NFKBIA;PTCH1
585	gsea	Regulation Of Actin Cytoskeleton Reorganization (GO:2000249)	-0.522216	-1.74153	0	0.0381884	0.958	2024-10-01	0.2356	CLU;BAIAP2L1;SEMA3E;BAIAP2;PTK2B;CARMIL1;CSF1R;BAIAP2L2;ABL2;RNH1
586	gsea	Negative Regulation Of RNA Splicing (GO:0033119)	0.60001	1.74143	0.0075188	0.0355681	0.97	2019-05-01	0.1056	RPS26;RPS13;SRSF9;PCBP4;SAP18
587	gsea	Positive Regulation Of Reactive Oxygen Species Metabolic Process (GO:2000379)	-0.464328	-1.74101	0.00482315	0.0382074	0.958	19/43	0.2592	CRP;F2;SORD;F2RL1;PID1;AGT;PDGFB;CD36;CBR1;PLCG2;SOD1;GSTP1;SYK;RAB27A;ZC3H12A;GADD45A;DHRS4;GRB2;MAPK14
588	gsea	Muscle Tissue Development (GO:0060537)	0.470425	1.73955	0.00793651	0.0360339	0.97	1933-10-01	0.1615	ENG;MEF2C;CSRP2;MYL6;IGSF8;SIX4;SIX1;POPDC2;POGLUT1;SMO
589	gsea	Positive Regulation Of Catabolic Process (GO:0009896)	-0.396184	-1.73928	0.00867679	0.0386109	0.958	31/71	0.344	CLU;EZR;APOA2;ANGPTL3;FLNB;TNFAIP3;PRKN;HSP90AA1;PLK2;TNF;APOA5;GPC3;FOXO1;FBXW7;FAF1;VGLL4;DCAF1;SORL1;APC;AXIN1;ATG7;L3MBTL3;VCP;RILP;PTK2;ASB11;OAZ3;SMURF1;CUL4A;DAB2IP;RDX
590	gsea	Positive Regulation Of T Cell Cytokine Production (GO:0002726)	-0.57207	-1.73851	0.00868056	0.0387027	0.958	2019-10-01	0.1915	PRKCZ;DENND1B;CD55;IL18R1;MALT1;FZD5;RSAD2;IL18;CD81;TRAF2
591	gsea	Positive Regulation Of Cell Adhesion (GO:0045785)	0.401143	1.73729	0	0.036591	0.97	29/81	0.168	CCDC80;LAMB1;CXCL12;FBLN2;LAMA2;SMAD7;FSTL3;LIMS1;ARL2;NID1;MEGF10;RSU1;TPM1;LAMA1;FOXC2;SFRP2;VEGFA;JAK2;P4HB;PLPP3;NDNF;LAMC1;ADAM9;LAMB2;RAC1;MDK;C1QBP;TNFSF18;RNASE10
592	gsea	Nervous System Development (GO:0007399)	0.329605	1.73721	0	0.036513	0.97	168/391	0.3247	ZEB2;GPM6B;FGF2;AXL;NAV1;HOXB2;OLFM1;LPAR1;SDK1;ADGRA2;CAPG;RYK;PMP22;TGFB1;SERPINI1;MEF2C;CDH2;NAV3;NFASC;WNT2;SEMA5A;GSN;MARCKS;ADAM23;GFRA2;PTN;VLDLR;PKD2;INHBA;DLG4;SDK2;ALDH1A2;DACT1;EGR2;GFRA4;MYLIP;ENC1;APBA1;IGSF8;BOC;PKD1;NUMBL;NBL1;NLGN2;ROBO2;DCLK1;AHI1;NRCAM;FEZ1;ITM2B;CLN5;MDGA1;GDNF;VEGFA;CNTFR;PTEN;APP;ADAM22;APLP1;GDF11;LIMK1;NAGLU;MSI1;HDAC4;PLXND1;NDUFV2;PPT1;EMX2;RBFOX2;PCDHB16…
593	gsea	Cardiac Ventricle Development (GO:0003231)	0.537976	1.73678	0.00497512	0.0365259	0.971	2019-04-01	0.1489	ENG;GATA4;HEYL;HEY1
594	gsea	Response To Purine-Containing Compound (GO:0014074)	-0.539188	-1.7366	0.00946372	0.0392182	0.959	2024-04-01	0.0924	CLU;DUOX2;ADORA1;P2RY6
595	gsea	Regulation Of Anatomical Structure Morphogenesis (GO:0022603)	0.402319	1.73635	0.0040568	0.0365419	0.971	41/123	0.206	SPARC;BMPER;SFRP1;FGF2;HECW2;ADGRA2;HMOX1;TGFB1;MEF2C;SDC2;CDH2;SP100;LRRK2;GPNMB;NOL3;IL6;LRRC4C;RAP2A;KIF1A;CHN1;CFL1;GDNF;WTIP;CAPZB;FMNL2;PHLDB2;PLXND1;NEDD4;EMP2;PHLDB1;INF2;POGLUT1;PDCD10;EGLN1;FERMT2;PDLIM5;SHANK3;MTCH2;CCM2;CLASP2;KRIT1
597	gsea	Cell-Matrix Adhesion (GO:0007160)	0.384921	1.73607	0.00470588	0.0364969	0.971	43/103	0.2267	COL3A1;CDH11;CD63;EMILIN1;ADAMTS12;ITGB5;ITGA9;NID2;FBLN5;TIAM1;PEAK1;ITGB8;ILK;SGCE;VCAM1;ITGB1BP1;ITGB1;THY1;PKD1;ITGA5;HPSE;ITGBL1;DYNLL1;ADAM15;ITGA1;THBS3;TIMM10B;EMP2;ADAM9;CD34;ITGB3;TRIP6;RAC1;BCAT2;ITGA8;FERMT2;ACTN3;PARVG;ITGA11;COL13A1;ITGA10;PIP5K1A;ACTN2
600	gsea	Positive Regulation Of Kinase Activity (GO:0033674)	0.402001	1.73369	0.00219298	0.0369627	0.972	34/94	0.284	PDGFRB;DDR2;AXL;CSF1;ROR1;PDGFRA;EREG;ROR2;RYK;TREM2;MMD;FGFR1;SNX9;CCL19;LRRK2;RAP1A;FLT1;JTB;AXIN2;NTRK1;GAS6;CDKN1A;MAP2K3;MERTK;DRD4;NTRK3;DSTYK;DUSP19;EEF1A2;CCR7;IGF1R;MUSK;NTRK2;TYRO3
603	gsea	Cellular Response To Metal Ion (GO:0071248)	-0.385186	-1.73085	0	0.0406955	0.959	51/116	0.3948	CLU;CDH1;ANK3;FBP1;TFR2;CPNE8;PRKAA2;F3;SYT8;PRKN;BMP6;GPLD1;SLC12A2;PLCG2;ADGRV1;SLC25A24;SCN5A;SYT1;RASGRP2;EGFR;ECT2;TIGAR;CLIC4;NEK7;JUN;B2M;CHUK;CDKN2AIP;CACNA1A;MAPK8;IQGAP1;PPIF;MAPK1;SLC13A5;ADCY8;BNIP3;SYT17;ATP13A2;SYT15;ITPKC;SLC13A2;CPNE4;GLRA1;RYR3;ITPKA;SNCA;SYT7;CPNE3;MAPK3;PRKAA1;MEF2A
606	gsea	Positive Regulation Of Synaptic Transmission (GO:0050806)	0.392885	1.72983	0	0.0379395	0.972	36/72	0.3445	TSHZ3;FMR1;NFATC4;NPTN;DTNBP1;DLG4;NOL3;CACNG8;LGMN;NLGN2;CACNG7;CLSTN1;VAMP2;APP;FLOT1;SLC24A2;SHANK3;GPER1;ZDHHC3;EPHB2;GRIK2;APEX1;GRIN2D;GRIN2A;STX1B;DRD1;GRIN2C;RAPSN;NLGN1;LGI1;NMU;RIMS1;SLC8A2;CCR2;CHRNA7;NLGN3
608	gsea	Cellular Response To Hypoxia (GO:0071456)	0.406355	1.7285	0.00399202	0.038142	0.973	29/70	0.2222	PTGIS;SFRP1;TWIST1;HMOX1;TGFB1;RGCC;HIF1A;SIRT2;VEGFA;P4HB;BAD;LMNA;RORA;NDNF;ANGPT4;FAM162A;NOP53;ADO;SCN2A;EGLN1;VHL;STUB1;CPEB1;SUV39H1;TBL2;GATA6;FMN2;HP1BP3;HILPDA
609	gsea	Positive Regulation Of Cell Division (GO:0051781)	-0.506928	-1.72772	0	0.0412854	0.959	17/34	0.2841	PKP4;CENPV;KIF23;CSPP1;ECT2;CDC14B;PKN2;FGFR2;KIF20B;SVIL;CIT;CUL3;DRD3;FGF1;RACGAP1;KIF14;CDC14A
610	gsea	Protein K48-linked Ubiquitination (GO:0070936)	-0.414639	-1.72681	0.00917431	0.041478	0.96	36/68	0.3503	NEDD4L;NT5C2;TNFAIP3;PRKN;ZNRF2;UBE2G1;TRIM6;UBE2C;TRIM25;CDC34;DTX3L;UBE2H;RNF5;MARCHF6;UBE2D3;RFFL;RNF152;UBE2Q2;CUL3;FBXO45;UBE2R2;KLHL3;RNF4;ZNRF1;FBXO38;RNF8;ITCH;SYVN1;UBE2T;TRIM65;PELI1;SKP1;KBTBD7;TRIM45;TRIM21;UBE3C
611	gsea	Regulation Of Substrate Adhesion-Dependent Cell Spreading (GO:1900024)	-0.416567	-1.72677	0.0083682	0.0413475	0.96	24/49	0.2666	FGB;FGG;FGA;APOA1;PKP2;TACSTD2;LIMS2;S100A10;RREB1;CIB1;CARMIL1;NEDD9;AP1AR;TRIOBP;ARHGEF7;DOCK1;RAC3;OLFM4;CRKL;ACTN4;CRK;KANK1;DOCK5;PTK2
612	gsea	Neutrophil Migration (GO:1990266)	-0.488926	-1.72609	0.00529101	0.0414055	0.96	22/56	0.2892	CXADR;CXCL1;CXCL5;KLF5;SAA1;EDN1;LGALS3;CCL2;CXCL2;CCL20;CXCL3;PRTN3;CXCL10;SYK;CCL25;PPBP;CXCL11;CXCL13;IRAK4;S100A9;CCL5;PLA2G1B
615	gsea	Response To Alcohol (GO:0097305)	0.480398	1.72573	0.0058651	0.0387492	0.974	2024-09-01	0.2414	TGFBR3;TGFB1;SDF4;CCL19;SLIT2;TGFBR2;TGFBR1;GRIN2A;CCR7
620	gsea	Regulation Of JNK Cascade (GO:0046328)	-0.397863	-1.72288	0.00371747	0.041989	0.961	46/102	0.3148	AMBP;WNT7B;SERPINF2;F2RL1;TPD52L1;DUSP10;TRAF4;WNT7A;MARVELD3;PRKN;TAOK3;MAP3K5;TLR3;XIAP;ULK4;MINK1;EGFR;PTK2B;TRAF5;PHLPP1;TRAF3;CCN2;CD27;MAP3K11;MECOM;UNC5CL;TNIK;SDCBP;AXIN1;HIPK2;NCOR1;TRAF2;TIRAP;DUSP3;ANKRD6;GADD45A;MAP4K2;SH3RF1;ITCH;TRAF6;HDAC3;TRAF1;FCGR2B;SH3RF2;GPS2;RASGRP1
621	gsea	Negative Regulation Of Gene Expression (GO:0010629)	0.339288	1.72274	0	0.0391931	0.974	127/314	0.3363	RBMS3;CREB3L1;ENG;EMILIN1;SFRP1;MARK1;HAND2;FGF2;LRP1;OLFM1;FMR1;TGFB1;MEF2C;RPS26;RPS13;NPTN;ERP29;CNPY2;RACK1;RPL13A;TIPARP;RPS3;MMP8;ITGB8;ZFP36L2;FOXP1;SLC7A5;STC2;PRKAR1A;ACVRL1;RGCC;ATOH8;IGF1;ENC1;GPNMB;WNT4;HIF1A;KLF4;PABPC1;LGMN;MYADM;SFRP2;MACROH2A2;CALR;VEGFA;EIF4E2;SLC2A10;APP;PAIP2;MRPL13;YBX1;GATA2;N4BP1;TWSG1;ATP2B1;CD34;GBP7;SRGN;NDFIP1;PPP1R11;LSM5;BMP2;PDCD10;CCR1;HDAC9;ZFP36;VH…
622	gsea	Positive Regulation Of I-kappaB kinase/NF-kappaB Signaling (GO:0043123)	0.360792	1.72204	0.00204918	0.0393425	0.974	63/154	0.3255	LGALS1;WLS;ROR1;F2R;LPAR1;ECM1;HMOX1;S100A4;TNFRSF1A;TMEM9B;SLC20A1;GOLT1B;S100A13;CCL19;SLC44A2;PRKD1;RIPK2;MTDH;TSPAN6;FKBP1A;FLNA;NOD1;BIRC2;EEF1D;GJA1;RHOC;RHOA;PELI2;MYD88;LAMTOR5;VAPA;ATP2C1;NDFIP1;TMEM101;MAP3K3;SLC35B2;LTBR;CCDC22;SHISA5;CD40;UBE2N;TNFRSF19;MAP3K7;GPRC5B;CLEC7A;CASP1;BCL10;EDA2R;TRIM8;TLR6;UBE2V1;TRIM32;CCR7;DHX36;DDX1;LURAP1;IRAK1;TNFRSF25;CANT1;GAPDH;TRIM62;MIB2;TRAF3IP2
623	gsea	Adrenergic Receptor Signaling Pathway (GO:0071875)	-0.6548	-1.72168	0.00319489	0.0422794	0.961	2016-09-01	0.2109	PDE4D;RAPGEF2;ADRA1B;AKAP13;ADRB2;ADRB3;LMBRD2;DRD3;ZDHHC21
624	gsea	Sensory Perception Of Light Stimulus (GO:0050953)	0.370133	1.72113	0	0.0394818	0.974	25/90	0.2978	COL1A1;OAT;LUM;MYO9A;COL11A1;WFS1;DHRS3;RGS16;EYA4;E2F1;CRYBA4;CDH23;RDH12;PITPNA;CNGB1;CRYBG3;VAX2;KRT12;WHRN;ROM1;DRAM2;PRKRA;BEST1;CRYGB;CRYGS
625	gsea	Negative Regulation Of Blood Vessel Endothelial Cell Migration (GO:0043537)	0.465032	1.72103	0.00829876	0.0393994	0.976	14/32	0.1799	FGF2;THBS1;TGFB1;MEF2C;ITGB1BP1;RGCC;KLF4;HMGB1;RHOA;TBXA2R;ANGPT4;PDCD10;CSNK2B;ATP2B4
627	gsea	Proteolysis (GO:0006508)	0.322877	1.72052	0	0.0393246	0.976	133/284	0.3542	AEBP1;PCOLCE;CTSK;ADAMTS2;ADAMTS12;CPXM1;MMP3;MMP2;HTRA1;BMP1;ADAM19;CTSB;MMP14;CTSL;CPZ;HGF;SPCS1;MMP8;CTSA;SVBP;ADAM23;CTSZ;PAPPA;MMP19;ACE;ADAMTS1;ADAMTS15;ADAMTS5;ADAM12;LGMN;CPXM2;OLR1;HTRA2;SPCS3;ADAMTS10;NAALAD2;PCSK5;CPQ;PSENEN;ADAM15;ADAMTS4;ADAM22;BACE1;MMP17;APH1A;PSMB5;FBXL6;CTSF;CTSC;ECE2;CNDP2;FBXO2;CASP4;UFSP2;SRGN;NEDD8;TPP1;TLL1;ADAMTS16;CAPN6;SDE2;MBTPS1;VHL;CUL7;APH1B;CTSD;ADAM…
632	gsea	Regulation Of Monoatomic Ion Transmembrane Transporter Activity (GO:0032412)	0.396211	1.71888	0.00285714	0.0393553	0.976	22/64	0.2103	FXYD5;FXYD6;ANK2;MEF2C;CAV3;DLG4;STK39;TRPC6;CACNG8;NLGN2;CACNG7;APP;NEDD4;RANGRF;CACNA1D;SHANK1;CNIH4;PRRT1;SCN1B;SHISA6;FXYD2;FHL1
634	gsea	Response To Estrogen (GO:0043627)	-0.483396	-1.71823	0.00863558	0.0429189	0.963	17/31	0.2293	KRT19;GSTM3;SOX9;CAV1;SERPINB9;CITED4;CITED2;TRIM25;WBP2;BRCA1;SLC34A2;KMT2D;TRIM24;EP300;RARA;ESR1;OCSTAMP
638	gsea	Purine Ribonucleotide Biosynthetic Process (GO:0009152)	0.420914	1.71562	0.00779727	0.0399068	0.976	19/48	0.2834	AK5;ADCY7;TGFB1;GUCY1B1;GUCY1A1;ADCY3;AMPD2;IMPDH1;ALDOA;NPR2;IMPDH2;ADCY5;ADCY4;ADCY2;SLC25A16;PAPSS1;PANK4;ADCY1;AMPD1
639	gsea	Regulation Of Tyrosine Phosphorylation Of STAT Protein (GO:0042509)	0.416399	1.71455	0.00278552	0.0401468	0.976	16/51	0.2536	CRLF1;IL6ST;TNFRSF1A;SOCS3;IGF1;IL6;SOCS1;VEGFA;JAK2;TSLP;SH2B3;CD40;TNFSF18;OCRL;IL31RA;TNFRSF18
641	gsea	Positive Regulation Of JNK Cascade (GO:0046330)	-0.414186	-1.71271	0.00562852	0.0448273	0.969	28/70	0.2284	WNT7B;SERPINF2;F2RL1;TPD52L1;TRAF4;WNT7A;TAOK3;MAP3K5;TLR3;XIAP;MINK1;PTK2B;TRAF5;TRAF3;CCN2;CD27;MAP3K11;UNC5CL;TNIK;SDCBP;AXIN1;HIPK2;TRAF2;TIRAP;ANKRD6;GADD45A;MAP4K2;SH3RF1
642	gsea	Protein Autoprocessing (GO:0016540)	-0.538962	-1.71179	0.00784314	0.0449873	0.97	2018-06-01	0.1012	F12;TMPRSS2;PCSK9;MYRF;HJV;FXN
644	gsea	Negative Regulation Of Organelle Assembly (GO:1902116)	0.467089	1.71091	0.00736648	0.0411042	0.976	1936-11-01	0.1662	NUPR1;NBDY;CAV3;LRRK2;FEZ1;TMEM39A;SEC22B;TBC1D7;PHF23;EVI5L;SCFD1
646	gsea	Granulocyte Chemotaxis (GO:0071621)	-0.481455	-1.71049	0.00977654	0.0449961	0.97	20/53	0.2892	CXADR;CXCL1;CXCL5;KLF5;SAA1;EDN1;LGALS3;CCL2;CXCL2;CCL20;CXCL3;CXCL10;SYK;CCL25;PPBP;CXCL11;CXCL13;S100A9;CCL5;PLA2G1B
650	gsea	Mitotic Sister Chromatid Cohesion (GO:0007064)	-0.594637	-1.70792	0.00619835	0.0454347	0.971	14/19	0.3329	NPC1;ESCO1;RAD21;ESCO2;STAG1;SGO1;HDAC8;PDS5A;CDCA5;STAG2;NIPBL;RB1;DSCC1;MAU2
653	gsea	Positive Regulation Of Macromolecule Metabolic Process (GO:0010604)	0.322223	1.70625	0	0.042421	0.976	152/322	0.3633	RBMS3;EMILIN1;MARK1;HAND2;FGF2;CSF1;TMEM119;TNC;OLFM1;ADAM19;ACTA2;TWIST1;WNT5A;TGFB1;ANK2;MEF2C;ERP29;FGF10;RPS7;LEF1;DTNBP1;RPL11;RPS3;MMP8;KLF2;TREM2;LIMS1;GSN;RPL5;ITGB8;FGF7;PTPN1;INHBA;RPL17;BMPR2;HOXA5;MITF;RGCC;IGF1;C1QTNF1;HIF1A;SNF8;MSN;KLF4;ACTG2;IL6;VSIR;ADM2;BMPR1B;GJA1;IL33;WFS1;VEGFA;VAMP3;SLC2A10;WT1;APP;FGF18;PDCL3;GAS6;MYD88;RAMP2;LAMTOR5;ACTG1;GATA2;RBPJ;CD34;NOG;PDCD5;PIK3CD;O…
654	gsea	Regulation Of Primary Metabolic Process (GO:0080090)	-0.450107	-1.70609	0.00826446	0.045725	0.971	21/40	0.2654	HNF4A;APOE;PPARG;PPARA;RNF213;ANGPTL8;PLCG2;FGFR4;NCOA2;TM6SF2;ID2;CERS2;OPA3;LDLR;ROCK2;MACROH2A1;PM20D2;NR1D2;SIRT6;PSAPL1;BBS4
656	gsea	Cardiac Muscle Tissue Morphogenesis (GO:0055008)	0.47761	1.70557	0.0075188	0.0425187	0.977	2028-10-01	0.1518	ENG;TGFBR3;TGFB1;SMAD7;TBX20;TPM1;FKBP1A;NOG;ZFPM1;BMP2
657	gsea	Protein Homotetramerization (GO:0051289)	-0.452897	-1.70543	0.0066778	0.0456642	0.971	15/49	0.198	CLU;ME1;MAT1A;SHMT1;UPB1;TDO2;APLP2;GNMT;ALDH9A1;TNPO1;TK1;B2M;CRYZ;ACACB;ACOT13
658	gsea	Regulation Of Synapse Assembly (GO:0051963)	0.420347	1.70535	0.00653595	0.0424726	0.979	23/47	0.3041	SRPX2;MEF2C;NLGN2;ROBO2;SYNDIG1;MYCBP2;RAP2A;CLSTN1;MDGA1;LRRTM3;BDNF;PDLIM5;SLITRK6;DLG5;IL1RAP;EPHB2;MUSK;VPS35;LRFN4;NLGN1;SLITRK2;LHFPL4;IL1RAPL1
661	gsea	Negative Regulation Of Protein Tyrosine Kinase Activity (GO:0061099)	-0.516842	-1.70328	0.00389864	0.0462341	0.972	2021-10-01	0.1978	CBLC;MVP;GPRC5A;ERRFI1;HYAL2;SOCS6;SRCIN1;CHMP6;TSG101;SNX6
664	gsea	Learning (GO:0007612)	0.45141	1.7025	0.00246305	0.0431125	0.981	17/38	0.2779	MAP1A;FYN;PTN;DLG4;GPR88;LGMN;SHANK1;SHANK3;SYT11;NRXN3;EPHB2;NPAS4;ATXN1;STRA6;BRSK1;PPP3CB;NTRK2
666	gsea	Regulation Of Postsynaptic Membrane Potential (GO:0060078)	0.463898	1.70205	0.00809717	0.0431115	0.981	13/32	0.2787	MEF2C;GABRA3;LRRK2;GABRG3;GABRE;DRD4;INSYN1;GRIN2D;GRIN2A;NPAS4;RAB3GAP1;GSK3B;GRIN2C
667	gsea	Regulation Of Blood Vessel Endothelial Cell Migration (GO:0043535)	0.45249	1.70162	0.00963391	0.0431912	0.981	26/48	0.2496	FGF2;THBS1;TMSB4X;TGFB1;MEF2C;FGFR1;AKT3;RGCC;PRKD1;HIF1A;HMGB1;VEGFA;FGF18;P2RX4;ANGPT4;MAP2K3;GATA2;CD40;CSNK2B;AKT1;SH3BP1;ATP2B4;ADAM17;ANGPT1;GDF2;VASH1
668	gsea	Enzyme-Linked Receptor Protein Signaling Pathway (GO:0007167)	0.387033	1.70117	0.00242718	0.0432533	0.981	41/114	0.2479	PDGFRB;DDR2;AXL;CSF1;ROR1;PDGFRA;LRP1;FYN;ROR2;RYK;IL6ST;DOK5;GFRA2;FGFR1;PTN;BMPR2;FLT1;AHI1;SHC4;LIFR;NTRK1;JAK2;MPZL1;NPR2;ART4;MERTK;PTPRU;SH2D6;EFS;BDNF;NTRK3;ALKAL1;ACVR1B;UXT;FRS2;PTPRG;CASS4;DOK6;IL31RA;HCK;MUSK
671	gsea	Pattern Recognition Receptor Signaling Pathway (GO:0002221)	-0.441574	-1.70012	0.00359712	0.0467515	0.973	19/48	0.2794	CD14;MBL2;TLR3;INAVA;PLCG2;IFIH1;TRIM25;MAPKAPK3;TIFA;TRAF3;EHHADH;NLRC4;DHX58;TLR5;MAVS;TRAF6;IRAK4;TICAM1;TBK1
672	gsea	Positive Regulation Of Metabolic Process (GO:0009893)	-0.388185	-1.69978	0	0.046731	0.974	43/95	0.2929	LCN2;UCP2;MUC1;ADIPOR2;CD36;FABP5;CAMK1D;ACSL1;CAV1;INSR;APLP2;TNF;FFAR4;FGF21;ELOVL6;ADRB2;CNKSR2;LPIN1;PRDM16;PDGFC;ADRB3;HADHA;SYK;ZBTB7B;IL18;APC;CPT2;PPARGC1A;PPARGC1B;KDM6B;SMARCA4;PRLR;DECR1;KDM1A;OMA1;ALPL;MFN2;SIRT6;EHMT1;KDM3A;HDAC3;IL4;PRKAB1
676	gsea	Regulation Of Neuron Apoptotic Process (GO:0043523)	0.36381	1.69865	0.00442478	0.0436967	0.982	45/100	0.3464	CRLF1;NUPR1;PRNP;UNC5B;F2R;IL6ST;NFATC4;MEF2C;TREM2;GRN;SOD2;EPHA7;TGFB3;IL27RA;LGMN;NTRK1;WFS1;DDIT3;GDNF;CNTFR;SIGMAR1;BACE1;NDNF;PPT1;SIX4;SIX1;AKT1S1;MDK;ATF4;BDNF;SRPK2;UBB;EGR1;KCNB1;RASA1;ISL1;CDK5;NTRK2;TYRO3;FGF20;GRM4;FZD9;CITED1;BAX;CCL3
678	gsea	Positive Regulation Of NF-kappaB Transcription Factor Activity (GO:0051092)	-0.358542	-1.69738	0	0.0470526	0.975	59/137	0.313	CLU;AGT;PRKCZ;TRIM14;RIPK4;SLCO3A1;CD36;LGALS9;HSPA1B;CAV1;MAP3K13;PLCG2;IL18R1;TFRC;IKBKB;CIB1;IL18RAP;TNF;PRKCH;TRAF5;TRIM6;MALT1;IKBKG;RELA;TRIM37;TRIM15;TRIM25;ERC1;CARD14;IRAK2;RPS6KA5;CFLAR;TNFRSF11A;IL18;DHX9;CHUK;EIF2AK2;LTF;AIM2;FLOT2;NLRC4;TRAF2;EP300;TIRAP;PRKCI;MID2;ZBTB7A;USP14;EDA;TRAF6;TICAM1;RNF31;S100A9;IRAK3;PLA2G1B;TRAF1;TRIM5;DHX33;RBCK1
679	gsea	Megakaryocyte Differentiation (GO:0030219)	0.566172	1.69719	0.0028169	0.0440608	0.982	2015-07-01	0.2322	MAF;FLNA;IL11;SH2B3;ZFPM1;UBA5;GP1BB
682	gsea	Phospholipid Catabolic Process (GO:0009395)	-0.489508	-1.69537	0.00668896	0.0474501	0.975	2028-11-01	0.2305	SMPD3;APOA2;ANGPTL3;PLBD1;PLD1;SMPDL3A;PRDX6;PNPLA6;PLD2;ENPP2;PLA2G4C
683	gsea	Negative Regulation Of Neuron Death (GO:1901215)	0.375193	1.69464	0.00436681	0.0446869	0.983	35/82	0.284	CRLF1;UNC5B;CSF1;F2R;IL6ST;NFATC4;MEF2C;CD200R1;GRN;SOD2;GPNMB;TGFB3;IL27RA;LGMN;HTRA2;NTRK1;WFS1;GDNF;CNTFR;NDNF;PPT1;SIX4;SIX1;TNFRSF1B;MDK;ATF4;BDNF;AKT1;CD200;RASA1;VPS35;ISL1;CDK5;NTRK2;TYRO3
684	gsea	Organelle Disassembly (GO:1903008)	-0.407323	-1.69436	0.00702576	0.0476804	0.975	24/53	0.2799	PLIN2;RETREG1;PRKAA2;DYRK3;PNPLA2;PLIN3;KIF9;ULK1;NEDD9;MTIF3;PLK3;VRK1;AURKA;HDAC6;ATG2A;GFM2;VCP;EIF2D;MTIF2;HBS1L;RETREG3;ULK3;ZFAND1;CDK1
685	gsea	Regulation Of Secretion By Cell (GO:1903530)	0.40149	1.6943	0.00240385	0.0447071	0.983	29/61	0.2409	FMR1;P3H1;MEF2C;DYSF;DNAJC1;RAB8B;RAB13;RAB21;VAMP2;VAMP3;CPLX2;RAB3A;CASK;SEPTIN5;STXBP5;ARFIP1;SEPTIN4;LGI3;SYN1;KCNMB4;MYOF;RAB33B;RHBDF1;APEX1;RAB12;CAMK2A;TPCN2;SEPTIN2;SEPTIN1
689	gsea	Response To Organic Cyclic Compound (GO:0014070)	-0.442439	-1.69062	0.00326797	0.0486161	0.976	23/53	0.2549	CLU;ABCB4;CTNNB1;PMAIP1;KYNU;FOXA1;TLR3;ALAS1;CCL2;FGFR4;TNF;CYP1A1;GLDC;ADORA1;TPR;HLCS;STAT5B;IL18;DRD3;ESR1;ALPL;SPP1;PAQR8
692	gsea	Positive Regulation Of TOR Signaling (GO:0032008)	0.43429	1.68806	0.00974659	0.0467659	0.985	17/45	0.2671	LAMTOR3;SEC13;TREM2;LAMTOR1;CASTOR1;LAMTOR4;GAS6;LAMTOR5;LAMTOR2;RRAGA;FNIP1;PIP4P1;KLHL22;FLCN;GPR137;SESN2;GOLPH3
693	gsea	Positive Regulation Of Epithelial Cell Proliferation (GO:0050679)	0.369771	1.68767	0.00892857	0.0467943	0.985	45/111	0.2449	SFRP1;LAMB1;FGF2;ECM1;WNT5A;VEGFC;FGF10;SEMA5A;PTN;FGF7;NR4A3;GRN;BMPR2;PTPRN;AKT3;IGF1;PRKD1;HIF1A;VEGFD;EMC10;TNFSF12;NR4A1;MYDGF;NME2;EGR3;VEGFA;BAD;CCL11;BMP5;PDCL3;LAMC1;PGF;PIK3CD;OSR2;ITGB3;MDK;BMP2;FZD7;SAAL1;AKT1;CCL24;MEN1;TGFBR1;GDF2;NME1
703	gsea	Protein Localization To Organelle (GO:0033365)	0.381966	1.68247	0.00384615	0.0477929	0.986	52/125	0.2288	COL1A1;MSX1;ARL1;ANK2;RPL11;LRRK2;IFT20;ARL3;TMEM30A;TULP3;TRAM2;CALR;ATP6V1D;CNTLN;LMNA;CTDNEP1;TOR1B;LAMP1;TSPAN17;TRAM1L1;PPP1R15A;SSB;VAPA;YBX1;EHD1;RPA1;RCSD1;SIX4;SIX1;GBP2;ISG15;SYS1;OBSL1;CNEP1R1;SEC61A1;BICD2;RIPOR1;CEP250;PAQR3;DDRGK1;RAB33B;DNAJA1;MTCH2;DDX3X;GET3;GBP5;WDR83OS;TOLLIP;TOR1AIP1;IPO4;GBF1;RAB6A
705	gsea	Adenylate Cyclase-Activating G Protein-Coupled Receptor Signaling Pathway (GO:0007189)	0.368232	1.68176	0	0.0478839	0.986	39/91	0.3037	ADCY7;PTGER3;PTH1R;GNG2;ADGRL1;GNAS;PTGER2;ADORA2B;ADCY3;ADM2;TBXA2R;ADM;RAMP2;CALCRL;RAMP1;ADGRD1;GLP1R;ADCY5;ADRB1;PTGIR;GNA13;GPER1;GPR161;ADCY4;PTGER1;ADGRF5;ADGRB2;ADRA2A;ADCY2;DRD1;CALCB;ADCY1;ADRA2B;GPR3;ADORA2A;PTGER4;GPHA2;ADGRL4;CALCA
706	gsea	ATP Metabolic Process (GO:0046034)	-0.458219	-1.68172	0.0042735	0.0509418	0.982	13/28	0.2847	ATP1B1;SLC25A13;HSPA1B;NADK;CLPX;PRKAG2;ENPP3;FIGNL1;NUDT2;NUDT5;PARP1;AK4;NMNAT1
708	gsea	Integrin-Mediated Signaling Pathway (GO:0007229)	0.408419	1.68014	0.00665188	0.0482694	0.989	34/81	0.2472	COL3A1;ITGB5;ITGA9;SEMA7A;DAB2;ITGB8;PTN;ILK;FBLN1;COL16A1;ITGB1BP1;PRKD1;ITGB1;THY1;ADAMTS1;ITGA5;ITGBL1;NME2;PTPRA;ADAM15;ITGA1;PLPP3;ADAM9;PLEK;CDC42;ITGB3;ISG15;ITGA8;FERMT2;CCM2;ITGA11;ITGA10;HCK;ZYX
709	gsea	Nitrogen Compound Transport (GO:0071705)	-0.347301	-1.67978	0	0.0516634	0.984	56/151	0.2888	ABCC2;ABCC4;LRRC8D;SLC6A13;EDN1;SLC22A1;SLC38A3;ARRDC1;AQP8;AQP9;SLC16A10;SLC25A10;PICK1;SLC17A3;SLC12A2;SLC6A6;RAB38;SLC3A1;SLC13A3;SLC52A3;SLC38A1;NRG1;SLC7A4;TMEM30B;CEP290;SLC17A1;KIF3A;SLC26A1;SCAMP5;SLC38A4;CERT1;CENPF;CHMP2B;ARRDC3;SLC26A2;ATP11B;SLC43A2;SLC13A1;MYH9;ABCG2;LMAN2L;SLC6A12;SLC19A2;SLC29A4;SLC15A2;SLC22A5;SLC18A1;SFXN5;SLC26A11;RILP;SLC13A5;SLC11A1;SLC5A8;RACGAP1;RUFY1;CHMP1B
711	gsea	Protein Dephosphorylation (GO:0006470)	-0.387917	-1.67922	0.00808081	0.0516847	0.984	59/118	0.3601	PTPRK;PTPRF;PTPRD;DUSP16;DUSP10;PTPRE;PTPRJ;PTPN3;PTPN18;PTPN13;PPM1B;PPM1L;MTMR7;PPP2R3A;PPP2R5E;PPP2R5A;PTPN6;DUSP5;PPP4R3A;PTPRR;PPP1CB;PPP2CB;CDC14B;CTTNBP2NL;PPM1J;DUSP1;PTPN2;FBXW11;PPP5C;PTPRT;NCK1;PPP2CA;DUSP3;SSH2;PGAM5;PPTC7;PPM1G;PPP4R3B;PDPR;PPP4R1;MTMR4;PPP1R12A;PDP2;MTM1;PPP2R2A;PTPRS;TPTE;DAPP1;SBF1;DUSP22;TAB1;PPM1E;PTPRZ1;DUSP7;PTPN12;PTPRH;STK11;PPM1H;PPP2R5D
712	gsea	Regulation Of Synaptic Transmission, Glutamatergic (GO:0051966)	0.406306	1.67846	0	0.0486265	0.99	22/50	0.2961	TSHZ3;MEF2C;CDH2;LRRK2;CACNG8;NLGN2;CACNG7;SLC38A2;SHANK3;GRM1;OPHN1;GRIN2D;GRIN2A;DRD1;CDK5;GRIN2C;GRM3;HOMER1;GRM7;NLGN1;DGKI;GRM2
717	gsea	Positive Regulation Of Type I Interferon Production (GO:0032481)	-0.412008	-1.67518	0.00375235	0.0528143	0.985	28/61	0.3063	CD14;TLR3;IKBKE;HSP90AA1;XIAP;IFIH1;TRIM15;IRF7;OAS3;RNF135;IRF1;TRAF3;POLR3G;DHX9;CHUK;OAS2;TRIM56;POLR3A;DHX58;POLR3B;MAVS;RIOK3;SETD2;TICAM1;TBK1;TRIM65;G3BP1;DHX33
720	gsea	Positive Regulation Of Calcium Ion Transmembrane Transport (GO:1904427)	0.448464	1.67436	0.00882353	0.0498289	0.991	1937-12-01	0.2063	F2R;ANK2;AKAP6;THY1;CACNB2;PPP3R1;CEMIP;P2RX4;P2RX7;TRPC1;GPER1;F2RL3
723	gsea	Regulation Of Cytoskeleton Organization (GO:0051493)	-0.382148	-1.6732	0.00976562	0.0531672	0.986	47/109	0.2852	F11R;EZR;SMIM22;IQGAP2;BAIAP2L1;PATJ;DIAPH1;PRKAA2;CELSR1;PLXNB1;BST1;BICD1;TJP1;BST2;ARHGAP18;BAIAP2;HIP1R;CAMSAP3;ARHGEF5;ARHGAP44;NRG1;PAK1;MARK2;CLASP1;CDK2AP2;RALA;CLIC4;ARHGAP35;NEDD9;MID1;CLN3;ROCK2;PAK2;TRAF3IP1;SLC4A2;RAC3;MTOR;MAPK1;RICTOR;ESAM;TPPP;ARHGAP17;PAK3;CRK;PTK2;S100A9;FAM107A
725	gsea	Oxoacid Metabolic Process (GO:0043436)	-0.547065	-1.67217	0.00965251	0.0532624	0.987	2018-08-01	0.1994	MTARC1;SULT1A1;GRHPR;SULT2B1;BPNT1;MTARC2;SULT1B1;LIPT2
726	gsea	Organic Cation Transport (GO:0015695)	-0.492728	-1.6715	0.0069808	0.0533919	0.988	1930-11-01	0.2216	SLC22A18;SLC22A1;SLC44A4;PDZK1;SLC25A42;SLC25A26;SLC47A1;SLC6A12;SLC19A2;SLC29A4;SLC22A5
727	gsea	B Cell Activation (GO:0042113)	-0.396904	-1.67045	0.00329489	0.0536847	0.988	29/72	0.342	TPD52;HHEX;KLF6;PTPRJ;AQP8;CLCF1;CASP8;PLCG2;MSH2;DCAF1;MALT1;BLNK;PTPN2;CEBPG;ITGA4;CHRNA4;ZBTB7A;RABL3;BCL2;IL4;NHEJ1;GPR183;GPS2;ADGRG3;RASGRP1;CR2;IFNK;CHRNB2;LAT2
731	gsea	Positive Regulation Of Protein Modification Process (GO:0031401)	0.339949	1.66727	0.00203666	0.0521388	0.993	81/205	0.2344	ENG;NNMT;FGF2;TMEM119;FMR1;TGFB1;HGF;CLIP3;NPTN;VEGFC;ERP29;FGF10;RACK1;DAB2;TREM2;ILK;LRRK2;CAMKK2;CALM1;ACE;GPNMB;FAM161A;VEGFD;CCND2;CCND3;CAMTA1;RRP8;AXIN2;RAP2A;FAM20A;NTRK1;MYDGF;DYNLL1;VEGFA;APP;FLOT1;FGF18;PELI2;GAS6;PGF;CDKN1A;RAMP1;ATG10;SMARCA5;ITGB3;P2RY1;AKT2;RAC1;CNEP1R1;FNIP1;RSPO1;SMPD1;PIN1;BMP2;CD40;PRKCD;CDK2AP1;AKT1;CALM3;FBH1;NTRK3;PPIA;TRABD2B;LIMCH1;GPER1;SUV39H1;MOB1A;DDX3…
733	gsea	Positive Regulation Of Neurogenesis (GO:0050769)	0.390955	1.66406	0.0091954	0.0533499	0.993	30/66	0.2904	SERPINF1;VCAN;NPTN;TIAM1;NAP1L1;MAP6;PLXNA1;NUMBL;SLIT2;ROBO2;CUX1;METRN;PLXNA4;VEGFA;PLXND1;OBSL1;SMARCD3;CUL7;SHANK3;SNW1;DISC1;GPER1;PLXNC1;TRIM32;BCAN;FZD3;NTRK2;SOX8;HAPLN4;FAIM
734	gsea	Regulation Of Cell Communication (GO:0010646)	0.429134	1.66392	0.00883002	0.0532857	0.993	17/47	0.1868	IGFBP7;LRRC32;ITGB8;PTPN1;ANXA1;MTCH1;SLC8A1;KAZALD1;GRK5;TBX18;SRI;GLRX2;MGLL;TSPYL2;CAMK2D;SOCS2;GRK6
736	gsea	Defense Response To Virus (GO:0051607)	-0.350058	-1.66345	0.00757576	0.0558927	0.988	82/151	0.3767	PLSCR1;F2RL1;BCL2L1;MBL2;PMAIP1;BST2;TLR3;IKBKE;NLRC5;TRIM7;STAT2;USP18;TNF;AKAP1;SERINC5;IRF2;IFIH1;TRIM6;RELA;NLRP6;TRIM15;TRIM25;RTP4;IRF7;OAS3;RNF135;MOV10;AGBL5;IFNLR1;CXCL10;RSAD2;IRF1;TRAF3;USP20;ATAD3A;EIF2AK2;TRIM11;MARCHF2;ZNFX1;AIM2;OAS2;NCK1;TRIM56;ATG7;DHX58;TRIM28;MID2;PML;MX2;RNASE1;AGBL4;DHX16;DDX60;MAVS;MAP3K14;SETD2;TRAF6;IFIT3;TRIM26;BCL2;BNIP3;TBK1;TRIM41;TRIM5;G3BP1;ISG20;FAD…
737	gsea	Positive Regulation Of Nervous System Development (GO:0051962)	0.407561	1.66343	0.00869565	0.0533757	0.993	19/42	0.3216	SERPINF1;SRPX2;NAP1L1;NUMBL;NLGN2;SYNDIG1;CLSTN1;SLITRK6;SNW1;DLG5;GPER1;IL1RAP;EPHB2;TRIM32;FAIM;NLGN1;SLITRK2;IL1RAPL1;SLITRK5
739	gsea	Antiviral Innate Immune Response (GO:0140374)	-0.438219	-1.66193	0.00189036	0.0562802	0.988	24/42	0.3269	MBL2;TRIM7;USP18;TNF;IFIH1;TRIM6;NLRP6;TRIM25;RNF135;CXCL10;USP20;ATAD3A;EIF2AK2;MARCHF2;NCK1;DHX58;DHX16;MAVS;TRAF6;IFIT3;TBK1;SENP7;MX1;MORC3
744	gsea	Negative Regulation Of Growth (GO:0045926)	0.362635	1.65713	0.00821355	0.0557909	0.993	45/107	0.2742	RERG;SFRP1;FRZB;MSX1;TGFB1;RACK1;CCDC85B;DACT3;INHBA;BMPR2;CDKN2D;ACVRL1;WNT11;SLIT2;SFRP2;NDUFA13;GJA1;ENPP1;ADAM15;WT1;CDKN2A;TSPYL2;PPT1;SMARCA2;CDKN1A;SERTAD3;NDRG3;PPP1R9B;ING1;DCBLD2;NDUFS3;CCN3;DDX3X;JADE1;CGRRF1;FLCN;FHL1;CDKN1B;GNG4;CDKN2C;OSGIN2;GDF2;SIPA1;SESN2;BTG1
747	gsea	Regulation Of Endocytosis (GO:0030100)	0.391325	1.65646	0.008	0.0556194	0.993	24/63	0.303	EPHA3;LRP1;HIP1;CLIP3;SPHK1;LRPAP1;DAB2;PTPN1;STON1;CCL19;AP2S1;PRKD1;SNX17;FLOT1;ARFGAP3;SMPD1;SYT11;OPHN1;ROCK1;HCK;RAB4B;RIT2;SNX33;RUFY2
748	gsea	Positive Regulation Of Cell Motility (GO:2000147)	0.358001	1.65633	0.00434783	0.0555323	0.993	91/204	0.2867	COL1A1;PDGFRB;LAMB1;CXCL12;SNAI1;CSF1;PDGFRA;HAS2;PDPN;F2R;SEMA7A;THBS1;ROR2;MMP14;TWIST1;TGFB1;HGF;MAP4K4;SPHK1;MYLK;RACK1;FAM110C;SEMA6D;DAB2;LEF1;TIAM1;SEMA5A;CCL19;GRN;TWIST2;IGF1;SOD2;ITGB1;GPNMB;FLT1;VSIR;DAAM2;MYADM;CEMIP;CCL7;RHOC;VEGFA;SNAI2;CCL11;HSPA5;ACVR1;ADAM9;SEMA4C;PDGFA;PIK3CD;CDC42;TRIP6;AKT2;MDK;BMP2;PDCD10;CCR1;FERMT2;SMO;RIPOR1;STAT3;FER;CCL24;DDRGK1;NTRK3;MYO1C;GPER1;FZD4;WA…
753	gsea	Regulation Of Cell Death (GO:0010941)	-0.437252	-1.65338	0.00917431	0.0594151	0.99	21/49	0.2888	CLU;CHMP4C;HP;CIDEB;ACER3;DHCR24;HSPA1B;PARK7;PACRG;FAF1;VPS4B;CHMP2B;CCN2;CHMP6;PRODH;EIF4G1;OLFM4;SNCG;SARM1;TBK1;CHMP1B
763	gsea	MAPK Cascade (GO:0000165)	-0.380346	-1.65049	0.00575816	0.0600881	0.99	45/94	0.2954	CTSH;MBL2;MAPK13;SOX9;TAOK3;PTPN3;MAP3K5;LGALS9;ZFP36L1;CCL2;MAP3K13;MAP3K4;IKBKB;RAPGEF2;MAP2K6;TNF;FGF13;PAK1;DUSP5;MINK1;ITGAV;PPP1CB;MYC;RASGRP3;DUSP9;MAP3K11;MAPK11;ZDHHC9;IL18;PPP5C;MAP3K20;TNIK;MAPK8;MAPK12;NRAS;PABPN1;KRAS;MAPK1;FGFR3;SETX;MAPK14;NF1;CDK1;CCL5;MAP2K4
771	gsea	Blood Circulation (GO:0008015)	0.412972	1.64784	0.00803213	0.0568848	0.994	19/46	0.3539	CXCL12;SCPEP1;SERPING1;SGCD;GUCY1B1;ITGB1BP1;GUCY1A1;ACVRL1;OLR1;RANGRF;MYOF;ELN;ROCK1;ADORA2A;CYB5R3;NPR1;TNNI3;HTR7;SGCZ
772	gsea	Negative Regulation Of Cell Growth (GO:0030308)	0.354693	1.64777	0.00221239	0.0567882	0.994	46/118	0.2742	RERG;SFRP1;FRZB;MSX1;TGFB1;RACK1;CCDC85B;DACT3;INHBA;BMPR2;CDKN2D;ACVRL1;WNT11;SLIT2;SFRP2;NDUFA13;GJA1;ENPP1;ADAM15;WT1;CDKN2A;TSPYL2;PPT1;SMARCA2;CDKN1A;SERTAD3;NDRG3;PPP1R9B;ING1;DCBLD2;OSTN;NDUFS3;CCN3;DDX3X;JADE1;CGRRF1;FLCN;FHL1;CDKN1B;GNG4;CDKN2C;OSGIN2;GDF2;SIPA1;SESN2;BTG1
773	gsea	Endocytosis (GO:0006897)	-0.345739	-1.64772	0.0077821	0.0606339	0.991	87/182	0.4077	CD14;AHSG;MET;SFTPD;ANXA3;CXCL16;ATP9A;APOE;ASGR1;MYO1E;TFR2;RIN3;RHOBTB1;EPN3;SCARA5;RHOU;HOOK2;CD36;PACSIN2;PIK3C2A;REPS2;DENND1B;CAV1;ARHGAP27;EHD4;HIP1R;MYO6;OCIAD2;INSR;RAB17;IGF2R;SORT1;ADORA1;EPS15;P2RY6;ANXA11;ADRB2;SORL1;RHOV;CSNK1G1;ADRB3;CSNK1G3;NEURL1B;EPN1;CTTN;CLN3;MICALL1;LDLR;AP3M1;MYCBPAP;GAK;DENND1C;CSNK1E;MAPK1;C9ORF72;RAB5A;TM9SF4;MRC1;SLC11A1;LRP8;CSNK1D;EPS15L1;PI4KB;FCGR2B;…
777	gsea	Cellular Response To Decreased Oxygen Levels (GO:0036294)	0.388184	1.64631	0.00976562	0.0572548	0.995	31/71	0.2524	PTGIS;SFRP1;TWIST1;HMOX1;TGFB1;RGCC;HIF1A;SIRT2;VEGFA;P4HB;BAD;LMNA;RORA;NDNF;ANGPT4;FAM162A;NOP53;ADO;SCN2A;EGLN1;VHL;STUB1;CPEB1;SUV39H1;TBL2;GATA6;FMN2;HP1BP3;HILPDA;PTGS2;MGARP
778	gsea	Regulation Of Interleukin-1 Beta Production (GO:0032651)	-0.416062	-1.64583	0.00312989	0.0607956	0.992	23/61	0.2022	ORM1;APOA1;ORM2;F2RL1;CD36;TNFAIP3;LGALS9;LCP1;CASP8;INAVA;TNF;GSTP1;TRIM16;FFAR4;MALT1;FZD5;NLRP12;ELF4;AIM2;GSDMD;NLRC4;USP50;ZC3H12A
784	gsea	Positive Regulation Of Gene Expression (GO:0010628)	0.307693	1.64362	0	0.057572	0.995	198/430	0.3828	RBMS3;VIM;EMILIN1;MARK1;HAND2;FGF2;CSF1;TMEM119;TNC;EREG;OLFM1;ADAM19;ACTA2;FMR1;THBS1;TWIST1;WNT5A;TGFB1;ANK2;MEF2C;RPS4X;ERP29;FGF10;RPS7;LEF1;DTNBP1;RPL11;RPS3;MMP8;TREM2;LIMS1;GSN;RPL5;ITGB8;FGF7;S100A13;INHBA;RPL17;BMPR2;HOXA5;RBM3;MITF;RGCC;IGF1;EIF3E;C1QTNF1;HIF1A;SNF8;NPM1;MSN;KLF4;ACTG2;IL6;VSIR;PLA2R1;RPL26;EEF2;ADM2;BMPR1B;GJA1;LARP6;SMARCB1;IL33;TRMT112;UPF3A;VEGFA;BRD7;SLC2A10;WT1;AP…
786	gsea	Positive Regulation Of Interleukin-1 Beta Production (GO:0032731)	-0.441165	-1.64304	0.00485437	0.0619106	0.993	17/43	0.1982	ORM1;ORM2;F2RL1;CD36;LGALS9;LCP1;CASP8;INAVA;TNF;TRIM16;MALT1;FZD5;NLRP12;AIM2;GSDMD;NLRC4;USP50
787	gsea	Regulation Of Actin Cytoskeleton Organization (GO:0032956)	-0.38838	-1.64293	0.00393701	0.0617828	0.993	40/87	0.2852	CLU;F11R;EZR;SMIM22;IQGAP2;BAIAP2L1;SEMA3E;CELSR1;BST1;BST2;ARHGAP18;BAIAP2;HIP1R;ARHGEF5;ARHGAP44;NRG1;PAK1;CSF3;PTK2B;CARMIL1;NEB;RALA;ARHGAP35;NEDD9;CSF1R;ROCK2;SLC4A2;RAC3;MTOR;RICTOR;C9ORF72;ABL2;ESAM;RNH1;ARHGAP17;MYO3B;PAK3;CRK;NOTCH2;FAM107A
788	gsea	Vesicle Fusion (GO:0006906)	0.391552	1.6426	0.00788955	0.0577306	0.995	29/70	0.2633	NKD2;RAB34;YIPF5;RAB8B;EEA1;RAB13;YIPF4;VAMP2;VTI1B;SEC22B;VAMP3;STXBP1;BET1;VPS4A;RAB7B;VAMP4;PIP4K2A;ARL8B;SYT4;TOM1;SYT11;GOSR2;PIP4K2B;RAB20;RAB12;CHMP2A;STX1B;STX17;VPS8
791	gsea	Visual Perception (GO:0007601)	0.354545	1.64098	0.00344828	0.0582611	0.995	28/87	0.355	COL1A1;OAT;LUM;MYO9A;COL11A1;WFS1;DHRS3;RGS16;EYA4;E2F1;CEP250;CRYBA4;RDH12;PITPNA;CNGB1;CRYBG3;VAX2;KRT12;ROM1;DRAM2;PRKRA;BEST1;CRYGB;CRYGS;POU6F2;CRYBB1;RABGGTB;CRYGA
794	gsea	Axonogenesis (GO:0007409)	0.359739	1.63993	0.00505051	0.0584738	0.995	80/177	0.3451	EPHA3;CCK;CXCL12;MAP1A;FYN;SEMA7A;RYK;WNT5A;SEMA3A;NEXN;B4GALT5;NFASC;SEMA6D;ARHGEF25;SEMA5A;NIBAN2;BOC;AUTS2;EPHA7;SLIT2;PALLD;ROBO2;S100A6;MYCBP2;GLI2;NRCAM;TUBB3;FEZ1;EFNB1;PTEN;APP;APLP1;NOTCH3;UNC5C;NTNG2;RAB3A;SEMA4C;DRAXIN;SCN1B;PLEKHG4;BDNF;EFNA2;SLITRK6;TNR;SEMA3D;EFNA3;NRXN3;EPHB2;SPTBN4;EMB;OPHN1;SSNA1;SEMA6C;KALRN;ISL2;KIF5A;NEO1;RAB10;ISL1;BRSK1;EFNA5;PPP3CB;CDK5;ARHGEF40;KIF5B;FEZ2;…
795	gsea	Intermediate Filament Organization (GO:0045109)	-0.492889	-1.63918	0.00852273	0.0629357	0.994	13/46	0.1676	DSP;KRT19;KRT7;PKP2;EPPK1;KRT23;KRT20;BBLN;KRT80;PKP1;KRT17;KRT14;KRT6A
797	gsea	Negative Regulation Of Viral Genome Replication (GO:0045071)	-0.425747	-1.63882	0.00826446	0.0627645	0.994	21/39	0.2451	PLSCR1;PROX1;BST2;TNF;TNIP1;SLPI;IFIH1;TRIM6;SRPK1;TASOR;OAS3;RSAD2;ZC3HAV1;EIF2AK2;LTF;ZNFX1;OAS2;SETDB1;BTBD17;MAVS;INPP5K
798	gsea	Negative Regulation Of Response To External Stimulus (GO:0032102)	-0.354217	-1.6376	0.00352734	0.0631009	0.994	62/130	0.3463	CLDN3;PROC;APOA1;APOE;SAA1;APCS;NR1H4;PPARG;EPPK1;SIGIRR;PPARA;TNFAIP3;LPCAT3;MACIR;RTN4RL1;PPM1B;ILRUN;CXCL17;TRIB1;FFAR4;AHR;NR1H3;OTULIN;ZDHHC18;CERS2;NLRP12;PTPN2;EPHA4;LTF;IL22RA1;ENPP3;ELF4;TRAF3IP1;DUSP3;FNDC4;DHX58;DRD3;AURKB;YWHAZ;PRKDC;ITCH;NFKBIL1;CRK;PARP1;CTNNA2;TRIM65;IL4;IRAK3;RB1;ATG5;ALOX5;FXR1;NLRC3;PTPRS;GPS2;ARNT;MUL1;TRIM45;SLC39A8;SMPDL3B;TRIM21;PPARD
800	gsea	Regulation Of T Cell Proliferation (GO:0042129)	0.393434	1.63713	0.00286533	0.0596091	0.995	24/60	0.2566	CEBPB;IL6ST;TNFSF9;RIPK3;ANXA1;CCL19;VCAM1;GPNMB;IL6;MYDGF;TNFSF8;JAK2;PLA2G2E;CD80;TNFRSF1B;TNFSF18;CD276;CD70;DLG5;PNP;SDC4;SLC7A1;CD46;GLMN
801	gsea	Actin Filament Organization (GO:0007015)	-0.382487	-1.63686	0.00683761	0.0630978	0.995	56/141	0.2645	CD2AP;MYO5B;CGNL1;BAIAP2L1;SHROOM3;PLS1;PROX1;DSTN;MYO5C;COBL;MYO1E;NOSTRIN;VIL1;VILL;PPP1R9A;POF1B;PRSS8;LCP1;MCU;SHROOM2;BAIAP2;HIP1R;MYO6;ELMO3;SPIRE2;ELMO1;FAT1;RND1;MYO7A;MYO1B;CARMIL1;RHOF;GAS2L1;NEB;MYO7B;NEDD9;WHAMM;TRPV4;ACTA1;ARHGAP12;MARCKSL1;FLII;ENAH;CDC42EP2;MAD2L2;SVIL;SH3D21;GAS2;AIF1;BAIAP2L2;RAC3;WASL;GAS2L3;ACTN1;MYO19;TPM3
804	gsea	Regulation Of Macromolecule Metabolic Process (GO:0060255)	-0.36732	-1.63476	0.00740741	0.0635844	0.996	54/129	0.3179	CDH1;ATP1B1;TOB1;PROX1;APOE;UTY;CDK6;TMPRSS4;ZFP36L1;CHD7;TAPBP;CRIP1;NRG1;SORT1;NPC1;AHR;KIF16B;PCBP3;FUBP1;MYC;ZFP64;UBAP2;IGF2BP2;AFF1;CDK3;TRIM44;TARDBP;LDLR;AFF4;TRIM11;STX3;NFKBIZ;ROCK2;DHH;KDM6B;AIF1;MDM2;ZC3H12A;IGF2BP3;IHH;HINFP;PM20D2;MARF1;MTMR4;SETD2;NPAT;NFKBID;TXK;KHSRP;CHD6;HMG20A;INSM1;PTHLH;KDM6A
805	gsea	Epithelium Development (GO:0060429)	-0.355565	-1.63476	0.00164204	0.0634157	0.996	60/130	0.3643	ANXA4;KRT19;EHF;PTER;WNT7B;PROX1;GSTA1;SPINT1;SLC9A3R1;FOXJ1;VIL1;PPARG;RIPK4;LGALS3;SOX9;CBR1;KRT23;GRHL2;SALL1;KRT20;PPP2R3A;ALDOC;TST;CPT1A;GSTA2;ERRFI1;APELA;PAX8;PTCH1;MTHFD1;FGFR2;DVL1;PAX2;STIL;KRT17;ANXA7;SULT1B1;KRT14;TBX1;KRT6A;TIMELESS;DNPH1;DLL1;MFSD2A;IHH;INTU;CDHR2;KRT16;PCNA;FN3K;CDK1;SPINK5;KRT4;OXSR1;DMBT1;KRT15;KRT39;UPK1A;DHRS9;IFT122
820	gsea	Cellular Response To Calcium Ion (GO:0071277)	-0.405136	-1.62801	0.00624025	0.0651218	0.997	28/65	0.3948	CLU;CPNE8;PRKAA2;SYT8;GPLD1;PLCG2;ADGRV1;SLC25A24;SCN5A;SYT1;RASGRP2;ECT2;CLIC4;CDKN2AIP;CACNA1A;IQGAP1;PPIF;ADCY8;SYT17;SYT15;ITPKC;CPNE4;RYR3;ITPKA;SYT7;CPNE3;PRKAA1;MEF2A
826	gsea	T Cell Activation (GO:0042110)	-0.412952	-1.62436	0.00592593	0.0666951	0.997	25/76	0.3282	CXADR;F2RL1;CD44;SOX4;LCP1;CHD7;CASP8;DPP4;NCK2;KIF13B;JAG2;SCRIB;CD74;PTPN2;SLAMF9;LFNG;NCK1;CD28;IL4;NHEJ1;NLRC3;LCK;RASGRP1;IFNK;LMBR1L
828	gsea	Negative Regulation Of Cell Population Proliferation (GO:0008285)	0.317807	1.62348	0.00215983	0.0639504	0.996	149/340	0.3571	IGFBP7;NUPR1;RERG;MAGI2;GREM1;SFRP1;P3H3;TGFB1I1;FRZB;EREG;PDPN;TGFBR3;F2R;THBS1;HMOX1;WNT5A;P3H1;TGFB1;MAGED1;PLPP1;TREM2;FTH1;SPEG;ATRAID;PKD2;CYP1B1;INHBA;FBLN1;NIBAN2;BMPR2;ALDH1A2;TBRG1;ITGB1BP1;SMAD6;CDKN2D;ACVRL1;RGCC;SOD2;GPNMB;TBX3;NDRG4;ADAMTS1;NPM1;TGFB3;ADARB1;IL6;RARG;THAP12;SFRP2;AXIN2;NTRK1;BMPR1B;DYNLL1;DLG3;BTG3;TMIGD3;JAK2;ATF5;PTEN;ITGA1;WT1;APP;SKI;CDKN2A;LMNA;KANK2;IFITM1;BMP…
829	gsea	Negative Regulation Of Multicellular Organismal Process (GO:0051241)	0.319035	1.62207	0	0.0644274	0.996	102/212	0.3544	TIMP1;EMILIN1;SFRP1;MARK1;NPR3;F2R;SPRY1;CHSY1;MEF2C;NPTN;LRPAP1;SPRED1;SMAD7;ARHGDIB;VASN;LOXL2;TREM2;RPS19;GRN;BMPR2;PLCL1;SMAD6;RGCC;GPNMB;LAMA4;ADAMTS5;WNT11;TBX18;FOXC2;SFRP2;GJA1;CALR;DDIT3;PTEN;BMP5;ADM;GAS6;RGS2;N4BP1;RBPJ;TWSG1;ATP2B1;ELAPOR2;EVL;GBP7;SRGN;PFN2;BRMS1L;PPP1R11;HDAC2;ING1;STC1;MDK;MYOCD;BMP2;ATF4;SDHAF2;HDAC9;CORO1C;ALPK2;ACTN3;ATP2B4;RPS6KA4;PTPRG;SYT11;ADAM17;FLCN;SPRED3…
833	gsea	Neuron Development (GO:0048666)	0.344158	1.62031	0.0043573	0.0648782	0.996	57/142	0.2994	LAMB1;RUNX1;RYK;WNT5A;MEF2C;TMEM108;B4GALT5;DTNBP1;PBX3;HDGFL3;ARL3;MANF;PTPRM;ROBO2;IL6;HMGB1;GLI2;RAB13;CLN5;UNC5A;GDNF;SNAPIN;APP;PPT1;NEDD4;PBX1;VAPA;EHD1;PPP1R9B;CDK16;ETV1;TENM4;TENM3;PRMT1;BLOC1S4;RAB6B;ATP7A;TBC1D23;SAMD14;OPHN1;ROCK1;NRTN;LRP12;RAB6A;ISL2;BLOC1S1;PQBP1;CDNF;GSK3B;CDK5;NTRK2;MAP4;XBP1;STMN2;RUNX3;NLGN1;LGI1
834	gsea	Regulation Of Intracellular Signal Transduction (GO:1902531)	-0.340871	-1.62003	0.00583658	0.068218	0.997	130/277	0.362	WWC1;EZR;PKHD1;CHN2;ARHGEF3;MOB3B;F2RL1;TRAF4;FGD4;OPTN;RHOU;SPATA13;ZFAND6;PAK6;BST1;TAOK3;ARHGEF28;PTPN13;PAK4;DAPK2;ARHGAP18;JPT2;ARHGAP27;PLEKHG3;KMT5A;PLCG2;RGN;ARHGAP22;ARHGEF5;FAM13A;ARHGAP44;SQSTM1;ARHGEF10L;MAP2K6;TNF;BCL3;ARHGAP21;AKAP13;ULK4;PLEKHG6;PAK1;MINK1;EGFR;ARHGAP26;TRAF5;NUAK2;ITGAV;NEK8;ECT2;TRIO;TRIM6;NFKBIA;RELA;CEACAM1;PHLPP1;ARHGAP8;RHOF;STK4;LYN;FGD3;ARHGEF12;DIPK2A;OVOL…
836	gsea	Regulation Of Interleukin-8 Production (GO:0032677)	-0.393826	-1.61877	0.00909091	0.0685089	0.997	28/71	0.3587	CD14;ANXA4;CRP;APOA2;F2RL1;LGALS9;TLR3;HSPA1B;PARK7;TNF;BCL3;RELA;OTUD7B;HYAL2;SYK;CD74;EHHADH;NOS2;TIRAP;TLR5;MAVS;PLA2G1B;TLR1;FADD;NLRP10;NOD2;RIPK1;TLR2
838	gsea	Positive Regulation Of Ubiquitin-Dependent Protein Catabolic Process (GO:2000060)	0.384284	1.6182	0.00914077	0.0654937	0.996	30/79	0.2736	NKD2;PRICKLE1;RACK1;SMAD7;DAB2;GABARAP;CAV3;TRIB2;LRRK2;SH3RF3;ELOB;CSNK1A1;AXIN2;SUMO2;SIRT2;PTEN;RBX1;DDA1;NOP53;SOCS5;CCDC22;STUB1;COP1;SUMO1;DDRGK1;TRIB3;RNF19B;ANKIB1;GSK3B;RAD23A
839	gsea	Positive Regulation Of DNA-binding Transcription Factor Activity (GO:0051091)	-0.322186	-1.61817	0.00189753	0.0686228	0.997	92/224	0.313	CLU;ANXA3;CTNNB1;JUP;AGT;PRKCZ;EDN1;TRIM14;PPARG;RIPK4;SLCO3A1;CD36;CAMK1D;LGALS9;FOXA1;HSPA1B;SMAD3;IKBKE;CAV1;MAP3K13;ADAM8;PARK7;PLCG2;IL18R1;TFRC;IKBKB;ARHGEF5;CIB1;IL18RAP;TNF;PRKCH;CSF3;TRAF5;TRIM6;MALT1;IKBKG;RELA;TRIM37;TRIM15;TRIM25;ERC1;CARD14;IRAK2;RELN;RPS6KA5;CFLAR;TNFRSF11A;IL18;DHX9;CHUK;EIF2AK2;BEX1;PPARGC1A;PPARGC1B;LTF;CEBPG;AIM2;FLOT2;FANK1;HIPK2;SMARCA4;NLRC4;TRAF2;EP300;TIRAP…
857	gsea	Glucose Metabolic Process (GO:0006006)	-0.397972	-1.61111	0.00912409	0.0702534	0.998	21/53	0.2444	FBP1;SORD;SLC25A13;GCK;PGM1;SLC25A10;LRP5;TPI1;SLC37A4;HKDC1;KRT17;SLC25A1;GALM;PPARGC1A;MDH1;H6PD;ENO1;PFKFB1;CRY1;HECTD4;OMA1
862	gsea	Negative Regulation Of Cell Projection Organization (GO:0031345)	0.392061	1.60992	0.00265957	0.0676995	0.997	21/48	0.2861	PRNP;LPAR1;FYN;SEMA3A;ITM2C;MYLIP;DPYSL3;PTEN;BAG5;PTPN9;HDAC2;PAQR3;RTN4RL2;TNR;RAB29;DENND5A;SPOCK1;PRAG1;STX1B;GFI1;STMN2
864	gsea	Cellular Response To Hormone Stimulus (GO:0032870)	0.365086	1.60815	0.00729927	0.0683479	0.997	30/82	0.3521	SFRP1;TFPI;KLF9;CTSB;CTSL;MEF2C;ATP1A3;NR4A3;SFR1;SLIT2;ROBO2;WT1;RAMP2;RAMP1;SOCS2;NR3C1;STAT3;GPER1;NPFFR2;NPFFR1;MGARP;CACNA1H;UBE2L3;XBP1;NCOA3;CRHBP;NCOA4;HCRTR2;ATP1A2;GPR150
867	gsea	Positive Regulation Of Tumor Necrosis Factor Superfamily Cytokine Production (GO:1903557)	-0.404243	-1.60642	0.00298507	0.071785	0.998	34/72	0.3836	CLU;CD14;ORM1;ORM2;IFNGR1;PTPRJ;LGALS9;LCP1;TLR3;PLCG2;IFIH1;IL23A;FZD5;DDT;OAS3;SYK;EHHADH;DHX9;OAS2;TIRAP;C1QTNF4;MAVS;ARFGEF2;FRMD8;TLR1;FADD;RASGRP1;NOD2;SETD4;RIPK1;TLR2;IL1A;PF4;TMEM106A
869	gsea	Positive Regulation Of Supramolecular Fiber Organization (GO:1902905)	-0.380703	-1.60292	0.00749064	0.0731619	0.998	41/91	0.3205	CLU;MET;BAIAP2L1;OCLN;PROX1;APOE;F2RL1;VIL1;EDN1;GPX1;BAIAP2;CDC42EP1;PAK1;CLIP1;FCHSD2;CSF3;PTK2B;CARMIL1;NCK2;CLASP1;SLAIN1;NUMA1;COLGALT1;WHAMM;TRPV4;CTTN;FCHSD1;CDC42EP2;NCK1;ARF6;BAIAP2L2;NCKAP1;TOGARAM1;DRG1;PSRC1;CDK5RAP2;MTSS1;RB1;CDC42EP5;SLAIN2;TENM1
870	gsea	Positive Regulation Of Tumor Necrosis Factor Production (GO:0032760)	-0.408828	-1.60243	0.0030303	0.0732456	0.998	34/68	0.3836	CLU;CD14;ORM1;ORM2;IFNGR1;PTPRJ;LGALS9;LCP1;TLR3;PLCG2;IFIH1;IL23A;FZD5;DDT;OAS3;SYK;EHHADH;DHX9;OAS2;TIRAP;C1QTNF4;MAVS;ARFGEF2;FRMD8;TLR1;FADD;RASGRP1;NOD2;SETD4;RIPK1;TLR2;IL1A;PF4;TMEM106A
873	gsea	Positive Regulation Of Peptidyl-Tyrosine Phosphorylation (GO:0050731)	0.355795	1.60135	0.00817439	0.0712081	0.998	48/107	0.3292	CRLF1;GREM1;PRNP;IL6ST;TGFB1;HGF;FGF10;TNFRSF1A;TREM2;FGF7;PTPN1;DLG4;IGF1;ACE;RIPK2;ITGA5;IL6;DLG3;VEGFA;JAK2;IL11;ANGPT4;GAS6;CSPG4;TSLP;ACVR1;ITGB3;CD80;HAX1;PTPN11;CD40;TNFSF18;ARL2BP;GPRC5B;CASS4;ANGPT1;IL31RA;ARHGEF2;TNFRSF18;EFNA5;NOX4;IL2;NELL1;FLT3;BANK1;IL12B;IL21;TNFRSF14
884	gsea	Regulation Of Protein Phosphorylation (GO:0001932)	0.318705	1.59718	0.00408163	0.0726983	0.998	108/246	0.3397	ENG;BMPER;FGF2;PRNP;TMEM119;FMR1;FYN;TGFB1;HGF;CLIP3;NPTN;VEGFC;ERP29;FGF10;RACK1;DAB2;TREM2;ILK;DNAJC10;FBLN1;LRRK2;CAMKK2;CCDC88A;IGF1;GPNMB;IMPACT;VEGFD;CCND2;NPM1;EPHA7;CCND3;SLIT2;SOCS1;MYADM;AXIN2;RAP2A;FAM20A;NTRK1;MYDGF;VEGFA;PTEN;PLPP3;APP;CADM4;TSPYL2;FLOT1;FGF18;PELI2;PDCL3;GAS6;PGF;NOP53;CDKN1A;PDGFA;WWTR1;ITGB3;P2RY1;AKT2;CCNYL1;RAC1;FNIP1;RSPO1;PIN1;BMP2;CD40;CORO1C;ZBED3;CDK2AP1;AK…
892	gsea	Positive Regulation Of Protein Phosphorylation (GO:0001934)	0.312293	1.59544	0.00221239	0.0726513	0.998	143/335	0.36	ENG;DDR2;FGF2;INHBB;PRNP;CSF1;TMEM119;EREG;FMR1;TGFB1;HGF;CLIP3;SPHK1;NPTN;VEGFC;ERP29;FGF10;RACK1;DAB2;TREM2;MMD;FGF7;ILK;INHBA;SNX9;CCL19;LRRK2;LEFTY1;CAMKK2;BMPR2;CALM1;ACVRL1;IGF1;PRKD1;RIPK2;GPNMB;GDF6;VEGFD;CCND2;ITGA5;TGFB3;CCND3;RAP1A;IL6;JTB;SFRP2;AXIN2;RAP2A;FAM20A;NTRK1;CEMIP;MYDGF;VEGFA;JAK2;IL11;APP;FLOT1;FGF18;GDF11;TGFBR2;ANGPT4;BMP5;PELI2;S1PR2;GAS6;CSPG4;PGF;GDF10;CDKN1A;MAP2K3;A…
894	gsea	Negative Regulation Of Smoothened Signaling Pathway (GO:0045879)	0.468302	1.59433	0.00856531	0.072865	0.998	2025-11-01	0.2469	GLI3;RACK1;GLI2;MOSMO;TULP3;ENPP1;KIF7;GPR161;GLI1;RFX8;SUFU
898	gsea	Negative Regulation Of Cytokine Production (GO:0001818)	0.321158	1.59003	0	0.0745831	0.998	68/155	0.3612	INHBB;PRNP;AXL;ADCY7;THBS1;TMSB4X;SELENOS;CD200R1;NPTN;NAV3;LEF1;MMP8;TREM2;TRIB2;INHBA;ANXA1;RGCC;CUEDC2;GPNMB;KLF4;SSC5D;IL6;HMGB1;VSIR;DDIT3;SLC2A10;RBX1;CHID1;GAS6;N4BP1;TWSG1;ATP2B1;CD34;GBP7;CMKLR1;SRGN;EXTL3;RAC1;PPP1R11;ZFPM1;HOMER3;BANF1;PTPN11;C1QBP;KLHL22;HDAC9;ZFP36;RPS6KA4;SYT11;PYCARD;ASB1;TLR6;CD200;SIRPA;CCR7;PTGER4;MAP2K5;TLR4;C5AR2;HAVCR2;CACTIN;IL10;IL12B;FOXP3;UFD1;TLR8;XAF1;C…
900	gsea	Positive Regulation Of Cold-Induced Thermogenesis (GO:0120162)	-0.363329	-1.58907	0.00883392	0.0779605	0.999	40/89	0.2929	LCN2;UCP2;MUC1;ADIPOR2;CD36;FABP5;ACSL1;CAV1;APLP2;FFAR4;FGF21;ELOVL6;ADRB2;CNKSR2;LPIN1;PRDM16;PDGFC;ADRB3;HADHA;SYK;ZBTB7B;IL18;APC;CPT2;PPARGC1A;PPARGC1B;KDM6B;SMARCA4;PRLR;DECR1;KDM1A;OMA1;ALPL;MFN2;SIRT6;EHMT1;KDM3A;HDAC3;IL4;PRKAB1
907	gsea	Positive Regulation Of Cell Migration (GO:0030335)	0.337207	1.58656	0.00643777	0.0755468	0.998	115/252	0.3496	COL1A1;PDGFRB;DDR2;LAMB1;CXCL12;SNAI1;CSF1;CCN4;PDGFRA;HAS2;PDPN;F2R;SEMA7A;THBS1;ROR2;MMP14;TWIST1;TGFB1;HGF;MAP4K4;SEMA3A;SPHK1;FGF10;MYLK;RACK1;FAM110C;SEMA6D;DAB2;LEF1;TIAM1;SEMA5A;GRN;BMPR2;TWIST2;IGF1;SOD2;ITGB1;GPNMB;HIF1A;FLT1;VSIR;DAAM2;MYADM;CEMIP;CCL7;RHOC;VEGFA;SYDE1;SNAI2;CCL11;PFN1;HSPA5;ACVR1;ADAM9;SEMA4C;PDGFA;PIK3CD;CDC42;TRIP6;AKT2;MDK;MIA3;BMP2;PDCD10;CCR1;C1QBP;FERMT2;SMO;TNFS…
909	gsea	Calcium Ion Transmembrane Import Into Cytosol (GO:0097553)	0.371848	1.58597	0.00398406	0.0756933	0.998	29/78	0.2787	CACNA2D1;FGF2;F2R;CACNA1C;PKD2;CCL19;JPH2;SLC8A1;ERO1A;PLCD1;FLNA;CACNA1B;HTR2A;CACNA1D;SLC24A2;CACNA1G;SCN2A;PLCB3;ATP2B4;CACNB3;TRPV2;GRIN2D;GRIN2A;GP1BB;CCR7;CACNA1I;CACNA1H;HTR2C;GRIN2C
912	gsea	Regulation Of Cell Differentiation (GO:0045595)	0.34025	1.58574	0.00431965	0.0753211	0.998	73/180	0.3358	GREM1;EPHA3;CSF1;CEBPB;TRPS1;RUNX1;TGFB1;SMAD7;LEF1;CEBPD;TIAM1;MCRIP1;FGFR1;UQCC2;CAMK1;PHF10;MEGF10;KLF4;ANP32B;NREP;TCFL5;BIRC2;MOSMO;RUNX2;SMARCB1;GDNF;BRD7;SNAI2;PHLDB2;BCL7C;SMARCA2;MBOAT2;BCL7B;EMP2;OCIAD1;PHLDB1;SIX1;SMARCD3;HDAC2;MDK;MBD3;HEY1;ATF4;VHL;BDNF;SCIN;TNR;CLASP2;MTA1;FADS1;ROCK1;REST;NOTCH4;TGFBR1;PRKACA;HDAC1;TENT5C;BRD9;GNB3;ISL1;GSK3B;RUNX3;NLGN1;GATA3;HEMGN;SMARCD1;NELL1;R…
917	gsea	Regulation Of Inflammatory Response (GO:0050727)	0.30336	1.58376	0.00246305	0.0758316	0.998	208/208	0.9969	PTGIS;LGALS1;ADAMTS12;MMP3;TNC;CCN4;SEMA7A;TMSB4X;SELENOS;WNT5A;SPHK1;CD200R1;METRNL;TNFRSF1A;PTGES;MMP8;IL1RL2;GPSM3;ANXA1;GRN;FOXP1;SERPINE1;KLF4;IL6;BIRC2;VAMP2;IL33;JAK2;VAMP3;IL1R1;MGLL;APP;RORA;TNFAIP6;MYD88;MVK;TSLP;IL16;CASP4;PLA2G7;EXTL3;TNFRSF1B;MDK;AKNA;IL17RA;S100A8;PRKCD;STAT3;MYO1C;GPER1;CCN3;GPRC5B;MMP9;PYCARD;CASP1;HCK;CD200;SIRPA;PTGS2;VPS35;ISL1;CCL1;PTGER4;AOAH;TYRO3;IL2;TLR4;A…
918	gsea	Positive Regulation Of Apoptotic Process (GO:0043065)	0.324778	1.58369	0.00795229	0.0757019	0.998	108/244	0.3464	PTGIS;CTSK;NUPR1;EMILIN1;SFRP1;LGALS1;PRNP;HTRA1;FRZB;OLFM1;CTSL;CLIP3;RACK1;RPS3;EMILIN2;CYP1B1;GRN;RPS6;HOXA5;KCNMA1;TRIM35;MTCH1;STK17B;ITGB1;PHLDA1;EPHA7;TGFB3;SLIT2;IL6;HMGB1;HTRA2;RARG;SFRP2;DYNLL1;SIRT2;CALHM2;DDIT3;PHLDA3;ARL6IP5;BAD;BACE1;SAP18;FAM162A;PNMA2;LATS2;PRR7;TNFAIP8;UTP11;PDCD5;IFIT2;MAP3K10;RHOB;SAV1;SEPTIN4;SMPD1;BAK1;STK3;BMP2;ATF4;RPS6KA2;C1QBP;CTSD;SCIN;MLLT11;E2F1;DNAJA1…
921	gsea	Regulation Of ERK1 And ERK2 Cascade (GO:0070372)	0.317328	1.58319	0.0026178	0.0758243	0.998	213/213	0.9974	PDGFRB;BMPER;EMILIN1;DDR2;TIMP3;HAND2;FGF2;ROR1;PDGFRA;TGFBR3;F2R;SPRY1;SEMA7A;ROR2;TGFB1;GATA4;FGF10;SPRED1;TREM2;PTPN1;FBLN1;CCL19;ITGB1BP1;IGF1;CCL8;GPNMB;ACKR3;NDRG4;EPHA7;SHC1;RAP1A;HMGB1;NTRK1;CCL7;PTEN;APP;CCL11;GAS6;HTR2A;DUSP4;PDGFA;P2RY1;CCL17;PIN1;PTPN11;BMP2;CCR1;FERMT2;CCL24;NTRK3;ALKAL1;DUSP29;DSTYK;GPER1;TRAF7;EPHB2;FLCN;PYCARD;SPRED3;RRAS;CNKSR3;ANGPT1;SIRPA;GLIPR2;CCR7;MUSK;CCL1;…
930	gsea	Positive Regulation Of Type II Interferon Production (GO:0032729)	-0.446806	-1.57985	0.00542741	0.0810568	0.999	13/49	0.213	CD14;F2RL1;LGALS9;TLR3;IL18R1;PDE4D;IL23A;FZD5;CYRIB;SCRIB;IL18;CEBPG;TYK2
940	gsea	Regulation Of Plasma Membrane Bounded Cell Projection Assembly (GO:0120032)	-0.375293	-1.57562	0.00813008	0.0831441	0.999	30/70	0.3007	CLU;EPHA2;CAV1;EVI5;ATP8B1;SH3YL1;PODXL;USP6NL;RAB17;TBC1D8;MAPK15;TBC1D2;SDCCAG8;PLD1;CDKL5;TBC1D24;IFT88;SGSM3;TBC1D14;ARF6;TBC1D22A;INTU;RAB5A;TBC1D15;ODAD3;TBC1D5;FXR2;RABGAP1;ATG5;FXR1
953	gsea	Phospholipid Metabolic Process (GO:0006644)	-0.375908	-1.56929	0.00682594	0.0854608	0.999	24/62	0.2477	SMPD3;APOA2;MBOAT1;PLPP2;ANGPTL3;PCYT2;AGPAT2;LCP1;LCAT;PLBD1;PLD1;PLPPR1;FDFT1;PNPLA3;PLD2;PLAA;ENPP2;PGPEP1;PLA2G2D;PLA2G4C;FITM2;ACP6;FITM1;PLA2G3
968	gsea	Negative Regulation Of Nucleic Acid-Templated Transcription (GO:1903507)	0.313377	1.5588	0.00798403	0.0841631	0.999	159/404	0.3559	LBH;CREB3L1;SFRP1;ID3;EID1;PRICKLE1;DKK3;GLI3;EREG;NR2F2;TSHZ3;TWIST1;RUNX1T1;WNT5A;TGFB1;LOXL3;FOXS1;CCDC85B;CRYAB;TBX20;LEF1;TBX2;DPEP1;LOXL2;LIMS1;TRERF1;PFDN5;NIBAN2;FOXP1;TWIST2;PRDM5;ATOH8;TBX3;WNT4;KLF4;PBXIP1;SHC1;WNT11;ZEB1;YAF2;RRP8;HEYL;SFRP2;DNMT3L;NDUFA13;MDFIC;RUNX2;THRA;SIRT2;CALR;DDIT3;BRD7;ATF5;WT1;CDKN2A;CD38;EID2;HDAC4;ZFPM2;SAP18;SMARCA2;GAS6;RBFOX2;RBPJ;BHLHE41;COMMD7;SIX4;KA…
977	gsea	Cellular Component Assembly (GO:0022607)	-0.317209	-1.55683	0.00524476	0.0895412	0.999	122/249	0.3683	CD2AP;MAGI1;CHCHD10;FGB;ANK3;FGG;EZR;FGA;BAIAP2L1;PTPRD;PKP2;OCLN;PLS1;CARD10;SLC9A3R1;FOXJ1;ANKS4B;VIL1;WNT7A;EPPK1;SOX9;PARD6B;GRHL2;REPS2;SHROOM1;LCP1;SHROOM2;BAIAP2;TAPBP;PAWR;BBLN;DMD;PARD3;ARL6IP1;PTK2B;MYO1B;TLCD1;IKBKG;PIERCE1;CLDN14;PALS2;QSOX1;PKP1;RTN3;YTHDF2;MYO7B;PCLO;DVL1;KPNA3;ESPN;NEDD9;CD74;VCPIP1;THSD4;KRT14;DHX9;APC;PPARGC1A;YTHDF3;NEMF;RSPH9;ZFYVE27;PIERCE2;HES1;AXIN1;TRAF2;AI…
982	gsea	Positive Regulation Of ERK1 And ERK2 Cascade (GO:0070374)	0.31891	1.55383	0.00520833	0.0865485	0.999	151/151	0.9974	PDGFRB;BMPER;DDR2;HAND2;FGF2;ROR1;PDGFRA;F2R;SEMA7A;ROR2;TGFB1;GATA4;FGF10;TREM2;CCL19;IGF1;CCL8;GPNMB;ACKR3;NDRG4;SHC1;RAP1A;HMGB1;NTRK1;CCL7;TNFSF11;APP;CCL11;GAS6;HTR2A;PDGFA;P2RY1;CCL17;PTPN11;BMP2;CCR1;FERMT2;CCL24;NTRK3;ALKAL1;DSTYK;GPER1;PYCARD;ANGPT1;GLIPR2;CCR7;MUSK;CCL1;BRAF;HTR2C;NTRK2;MFAP3;MAP2K1;ALOX15;NELL1;NOTCH1;CHRNA7;PDE8A;CCL3;ADRA1D;CD4;C5AR1;AMH;MAP3K12;MT3;HRAS;ARRB1;MTURN;…
984	gsea	Protein Processing (GO:0016485)	0.333224	1.55293	0.00816327	0.0868394	0.999	47/108	0.3014	AEBP1;CPXM1;BMP1;ADAM19;MMP14;CTSL;CPZ;SPCS1;LGMN;CPXM2;VSIR;HTRA2;SPCS2;SPCS3;SEC11A;CLN5;PCSK5;PSENEN;BACE1;TMEM208;APH1A;ECE2;CASP4;SRGN;TLL1;YME1L1;SDE2;MBTPS1;APH1B;ADAMTS3;MMP16;SEC11C;PRSS12;NCSTN;ZMPSTE24;ADAM17;CASP1;STOML2;CPD;PITRM1;OGT;IMMP1L;PARL;SPRTN;ATP23;ECEL1;MMEL1
993	gsea	Phosphate-Containing Compound Metabolic Process (GO:0006796)	-0.314608	-1.54783	0.00564972	0.0931888	0.999	76/166	0.4023	PTPRD;ALDOB;DUSP16;FBP1;DUSP10;PLPP2;ANGPTL3;PPIP5K2;EPHX2;SLC17A4;GCK;AGPAT2;XYLB;LCP1;PIK3CB;HNMT;LCAT;DUSP8;NADK;INPP4B;NUDT14;COQ8A;ALDOC;PAK1;DUSP5;CERKL;PPIP5K1;PLPPR1;HKDC1;INPP4A;TIGAR;TNK2;PPA1;SHPK;IMPA2;RPTOR;IPMK;ENPP3;INPP5J;IP6K2;PFKFB3;PAK2;PLAA;DUSP3;IMPA1;SLC29A4;PFKFB1;PLA2G2D;MTOR;IPPK;MAPKAP1;RICTOR;PLA2G4C;NUDT5;ACP6;INPP5K;ALPL;PLA2G3;PFKP;THTPA;PLA2G1B;KHSRP;G6PC2;TPTE;PANK…
1012	gsea	Regulation Of Insulin Secretion (GO:0050796)	-0.382161	-1.54138	0.00438596	0.095211	0.999	32/79	0.3356	HNF4A;GLUD1;FOXA2;NR1H4;GCK;PRKN;SOX4;MCU;PICK1;FAM3D;TNF;LRP5;ACSL4;FOXO1;SLC8B1;MIDN;PDX1;TCF7L2;HADHA;EIPR1;NNAT;NOS2;RFX3;SLC25A22;ADCY8;SIRT6;CCL5;ALOX5;G6PC2;SNAP25;CELA2A;PER2
1014	gsea	Cellular Response To Oxygen-Containing Compound (GO:1901701)	-0.296081	-1.54019	0.00325733	0.0957937	0.999	160/369	0.3951	CLU;CD14;CDH1;EZR;PTPRK;CXCL1;TGM2;CXCL5;WNT7B;ABCB4;ANKRD1;PID1;SHMT1;CPNE8;PRKAA2;NR1H4;PDGFB;TNIP3;SYT8;KCNQ1;SOX9;RORC;AQP8;AQP9;TNFAIP3;LCOR;LCP1;ZFP36L1;CCL2;GPLD1;SLC12A2;PLCG2;ADGRV1;CXCL2;RAPGEF2;SLC25A24;PDCD4;SQSTM1;RRAGD;SCN5A;AKAP9;PXN;SYT1;GSTP1;CXCL3;RASGRP2;INSIG1;HCN3;TNIP1;FOXO1;SH3BP4;EGFR;P2RY6;TESC;PTK2B;AHR;ECT2;NR1H3;CPEB4;CFTR;RELA;WNT5B;LYN;P2RY2;CXCL10;CPEB3;PDK4;CLIC4;N…
1020	gsea	Negative Regulation Of Apoptotic Process (GO:0043066)	-0.294984	-1.5375	0.00578035	0.0964654	0.999	199/423	0.4049	KRT18;CLU;HPN;ANXA4;ALB;PROC;PKHD1;GCLC;CAT;APOH;SFN;MYO18A;RETREG1;APOE;CTNNB1;CTSH;FABP1;BCL2L1;ERBB3;SEMA3E;RPS6KA1;PRKAA2;NR1H4;ANXA5;DHCR24;PLAUR;TSC22D1;SOX9;ZFAND6;CD44;PRKN;RNF144B;GPX1;VTCN1;TJP1;HSPA1B;CLCF1;CAV1;SCX;CCL2;TCIM;ADAM8;ERBB4;PARK7;XIAP;TENT5B;SEMA4D;PRKCA;TFRC;CIB1;MSH2;IER3;SERPINB9;PLK2;TOX3;TNF;SOD1;GSTP1;GLO1;BCL3;ARHGAP21;CITED2;ARL6IP1;FOXO1;IL7;BMP4;PRKCH;FFAR4;MGMT…
1021	gsea	Protein Localization To Cell Periphery (GO:1990778)	-0.334936	-1.5374	0.00842105	0.0963268	0.999	58/137	0.344	F11R;CDH1;ATP1B1;ANK3;EZR;PKP2;CRB3;MAP7;JUP;SLC9A3R1;EPHA2;TSPAN15;TSPAN14;PKP3;FYB2;CAV1;EHD4;TSPAN33;S100A10;IKBKB;RAPGEF2;PDZK1;TNF;FGF13;TESC;WDR72;PTCH1;ZDHHC23;RAPGEF6;FCHO2;KCNIP4;RAB40C;SEC16A;SLMAP;ZDHHC2;DENND4C;CD81;PALS1;RAB11A;TNIK;ZFYVE27;RAB3D;FLOT2;ROCK2;GAK;RABEP1;PPIL2;INPP5K;LRP6;AP4M1;LIN7A;C2CD5;SMURF1;RAMP3;KCNB2;SCN3B;DLG1;RDX
1024	gsea	Positive Regulation Of MAPK Cascade (GO:0043410)	-0.311853	-1.5363	0.00653595	0.0968124	0.999	133/268	0.4648	WWC1;FGB;FGG;FGA;PDGFD;APOE;SERPINF2;CAV2;F2RL1;TPD52L1;TGFA;PRKCZ;BCAR3;EDN1;PDGFB;DDR1;PTPRJ;CD36;CD44;TAOK3;LGALS9;GAREM1;IL34;GDF15;CCL2;ADAM8;INAVA;ERBB4;ICAM1;PLCG2;NPNT;PRKCA;RAPGEF2;AVPI1;CCL20;CIB1;ADRA1B;INSR;GCNT2;PLCE1;FGFR4;NRG1;TNF;SOD1;CXCL17;FBXW7;BMP4;FFAR4;KLHDC10;FGF21;EGFR;SLC30A10;THPO;NTF3;P2RY6;PTK2B;ADRB2;GSDME;APELA;DDT;ARHGAP8;RAF1;PDGFC;ADRB3;NECAB2;FGFR2;EZH2;CCN2;CD74…
1039	gsea	Generation Of Neurons (GO:0048699)	0.324372	1.52967	0.00842697	0.09625	0.999	61/152	0.3099	FZD1;MARK1;CCK;NAV1;RUNX1;RYK;WNT5A;MEF2C;SEMA3A;EML1;ITM2C;WNT2;FZD2;FGFR1;WNT4;AUTS2;WNT11;NRCAM;RUNX2;MDGA1;LHX2;NDNF;NR4A2;EMX2;ASTN2;DDIT4;SIX4;SIX1;RAC1;SMARCA1;SEPTIN4;PIN1;FZD7;IRX1;ARTN;DISC1;IER2;FZD8;FZD4;VAX2;OPHN1;LRP12;BTG4;WNT6;PAFAH1B1;NEO1;SPOCK1;LDB1;BRSK1;CDK5;WNT10B;FZD3;LHX4;NTRK2;MAP2K1;ASCL2;RUNX3;LHX3;WNT8B;IL1RAPL1;NELL1
1045	gsea	Regulation Of Protein-Containing Complex Assembly (GO:0043254)	-0.322119	-1.52762	0.00614754	0.10005	0.999	50/111	0.3767	CLU;APOE;PRKCZ;AJUBA;LGALS3;CD36;SVIP;BIK;PARK7;HSP90AA1;TFRC;BID;NRG1;TNF;MAPK15;FAF1;KIF9;SORL1;RAF1;ULK1;HJURP;SYK;PREB;EIF2AK2;SRC;CHAF1B;CDC42EP2;HDAC6;TRAF3IP1;TRAF2;EP300;TIRAP;SLF1;FNIP2;VCP;TMC8;TPPP;RIOK3;RB1;INSM1;HSPA8;PEX5;DAB2IP;SAR1B;TGFBRAP1;BCL2L11;VPS41;RALB;HCFC1;HRK
1060	gsea	Synapse Assembly (GO:0007416)	0.357182	1.52341	0.00934579	0.0982234	0.999	33/63	0.2913	FZD1;LGI2;SDK1;RYK;WNT5A;CDH2;SDK2;SRGAP3;NLGN2;NRCAM;PTEN;PLXND1;PCDHB16;DNM3;PCDHB14;PCDHB5;BDNF;SLITRK6;SHANK3;RAB29;PCDHB11;PCDHB13;NPAS4;GABRB3;PCDHB6;PCDHB2;PCDHB9;PCDHB3;DRD1;CDK5;PCDHB4;HAPLN4;NLGN1
1063	gsea	Regulation Of Tumor Necrosis Factor Production (GO:0032680)	-0.36215	-1.52324	0.0089153	0.101085	1	53/111	0.3869	CLU;CD14;ORM1;ORM2;NR1H4;IFNGR1;PTPRJ;TNFAIP3;LGALS9;LCP1;TLR3;PLCG2;ILRUN;GSTP1;PTPN6;IFIH1;IL23A;CIDEA;FZD5;DDT;OAS3;SYK;EHHADH;DHX9;LTF;ELF4;OAS2;TIRAP;C1QTNF4;ZC3H12A;ARG2;RARA;DICER1;MAVS;NFKBIL1;ARFGEF2;FRMD8;IL4;IRAK3;FXR1;NLRC3;TLR1;FADD;RASGRP1;NOD2;SETD4;RIPK1;TLR2;IL1A;TRIM27;PF4;TMEM106A;PTPN22
1071	gsea	Negative Regulation Of Cellular Process (GO:0048523)	0.288276	1.51878	0	0.0997615	0.999	477/477	0.9999	IGFBP7;NUPR1;EMILIN1;RERG;MAGI2;SFRP1;P3H3;TGFB1I1;CCN4;FRZB;EREG;PDPN;F2R;THBS1;MSX1;P3H1;TGFB1;RACK1;CCDC85B;CRYAB;CCN5;PLPP1;DACT3;SEMA5A;TREM2;FTH1;SPEG;JAM2;PKD2;CYP1B1;INHBA;FBLN1;NIBAN2;BMPR2;ALDH1A2;TBRG1;ITGB1BP1;SMAD6;CDKN2D;ACVRL1;RGCC;SOD2;GPNMB;ADAMTS1;NPM1;BRINP1;TGFB3;PLXNA1;WNT11;ADARB1;SLIT2;IL6;TGFBI;RRP8;HTRA2;RARG;THAP12;ANP32B;SFRP2;AXIN2;NTRK1;NR4A1;TXNDC12;NDUFA13;DYNLL1;GJ…
1073	gsea	Cellular Response To Salt (GO:1902075)	-0.352984	-1.51858	0.00647249	0.10326	1	40/101	0.3948	CLU;CDH1;TGM2;CPNE8;PRKAA2;PDGFB;SYT8;MAPK13;GPLD1;SLC12A2;PLCG2;ADGRV1;SLC25A24;SCN5A;SYT1;RASGRP2;ECT2;P2RY2;CLIC4;NEK7;CDKN2AIP;P2RY12;CACNA1A;ROCK2;IQGAP1;ZC3H12A;PPIF;SLC13A5;ADCY8;SYT17;SYT15;ITPKC;SLC13A2;CPNE4;RYR3;ITPKA;SYT7;CPNE3;PRKAA1;MEF2A
1091	gsea	Intracellular Monoatomic Cation Homeostasis (GO:0030003)	0.291785	1.51166	0.00824176	0.102534	0.999	177/177	0.998	CXCL12;PRNP;ATP1B3;HMOX1;ANK2;NPTN;PTH1R;ATP1A3;EDNRA;SLC39A13;TPT1;FTH1;CCL19;STC2;KCNMA1;SLC8A1;CCL8;ATP6V1G1;DMPK;ATP6V0D1;TMEM165;ISCU;SLC39A7;BOLA2;CCL7;ATP6AP1;CALR;TMEM203;APP;CCL11;SLC39A6;HEPHL1;HTR2A;ATP2C1;SLC24A2;NDFIP1;SLC39A10;CCDC115;STC1;ATP6V1A;DRD4;CCR1;CCDC22;CD40;SLC41A1;GLRX3;ARF1;FXYD2;ATP2B4;ATP7A;HFE;TPCN2;STOML2;SLC39A14;GDF2;ATP6V0A2;ATP1B2;CYB561A3;CALCB;CCL1;VAPB;HTR2C…
1130	gsea	Regulation Of Cold-Induced Thermogenesis (GO:0120161)	-0.313957	-1.49483	0.00943396	0.113033	1	58/133	0.2929	LCN2;UCP2;MUC1;ADIPOR2;CD36;FABP5;ACSL1;ALDH1A1;CAV1;LGR4;IL18R1;MAP2K6;APLP2;PCTP;FFAR4;FGF21;ELOVL6;NR1H3;ADRB2;CNKSR2;CIDEA;LPIN1;PRDM16;PDGFC;ADRB3;ARRDC3;HADHA;SYK;ZBTB7B;IL18;APC;CPT2;ACADL;PPARGC1A;PPARGC1B;KDM6B;SMARCA4;ACOT13;DOCK7;TLE3;PGAM5;PRLR;DECR1;PWWP2B;KDM1A;OMA1;ALPL;SLC25A44;MFN2;SIRT6;IL15;EHMT1;KDM3A;ACVR2B;HDAC3;IL4;RB1;PRKAB1
1138	gsea	Positive Regulation Of Cytokine Production (GO:0001819)	0.277716	1.49073	0.00595238	0.111338	1	270/270	0.999	SULF1;RFTN1;CEBPB;EREG;F2R;RUNX1;TWIST1;HMOX1;WNT5A;IL6ST;TGFB1;SPHK1;GATA4;RPS3;MMP8;CYP1B1;S100A13;ANXA1;CCL19;CCBE1;FOXP1;SLC7A5;RGCC;RIPK2;HIF1A;TMED10;SERPINE1;CYBA;STING1;IL6;HMGB1;PLA2R1;HPSE;NOD1;MYDGF;IL33;AFAP1L2;DDIT3;JAK2;IL1R1;APP;FLOT1;RORA;CRLF2;MYD88;RAB7B;LAMTOR5;TSLP;SPTBN1;IL16;PIK3CD;ISG15;AGPAT1;CD80;ZFPM1;MDK;PTPN11;IL17RA;ATF4;CD40;CD276;STAT3;APPL1;ZCCHC3;DDX3X;AKIRIN2;PNP…
1316	gsea	Inorganic Cation Transmembrane Transport (GO:0098662)	-0.308523	-1.40902	0.00990099	0.158038	1	113/249	0.4983	CLU;SLC4A4;HPN;ATP1B1;SLC39A4;UCP2;KCNK1;KCNN4;SLC4A11;SLC6A13;SCARA5;KCNQ1;AQP8;ATP1A1;ATP6V0E2;SLC12A2;KCNK5;SLC6A6;LRRC26;SCN5A;KCNQ5;HCN3;ORAI1;SLC12A7;SLC30A10;KCNH7;KCNN2;ITGAV;SLC39A11;KCNQ4;TRPV4;KCNC3;ATP2C2;ABCB8;SCNN1A;DMAC2L;CACNA1A;SLC9A7;CCDC51;SLC6A12;TRPM6;SLC30A1;TRPM7;KCNH8;SLC11A2;SLC9A8;SLC24A5;SLC11A1;TRPC4AP;TCIRG1;SLC41A2;HCN2;ATP4A;COX15;KCNH3;ASIC5;SLC9C1;KCNG3;TRPM8;ATP1…
1601	gsea	Chemical Synaptic Transmission (GO:0007268)	0.259193	1.30531	0	0.212657	1	116/238	0.3637	GPR176;PMP22;GRIA4;NSG1;GABARAP;NQO1;GABRA3;DLG4;DTNA;PDZD11;APBA1;GABRG3;CACNB2;NLGN2;DLG2;DLG3;GABBR1;SLC1A6;SNAPIN;SLC12A4;PTEN;STXBP1;GABRE;SYN3;CACNA1B;HTR2A;SYT5;PCDHB16;PDE7B;PCDHB14;SLC1A3;APBA2;DRD4;NAPA;RPS6KA2;PCDHB5;SYN1;KCNQ3;SHISA6;KCNMB4;CACNB3;CACNB1;GLRB;GRID1;GRIK2;APEX1;PCDHB11;PDLIM4;GRIA1;PCDHB13;GRIN2D;GRIN2A;KIF5A;PAFAH1B1;KCNMB1;HTR1B;SNCB;GABRB3;PCDHB6;CHRNE;GABRB1;PCDHB2…

## Sheet: Msc_GO_CC
GSEA of mesenchyme versus hepatocytes and cholangiocytes, GO_Cellular_Component_2023
	Name	Term	ES	NES	NOM p-val	FDR q-val	FWER p-val	Tag %	Gene %	Lead_genes
0	gsea	Collagen-Containing Extracellular Matrix (GO:0062023)	0.577692	2.60836	0	0	0	129/344	0.1171	COL1A2;SPARC;COL1A1;COL3A1;COL5A2;BGN;SERPINH1;CCDC80;AEBP1;COL5A1;FBN1;COL4A1;COL6A1;COL4A2;EFEMP2;PCOLCE;SULF1;COL6A2;SPON1;DCN;SERPINF1;SERPINE2;SRPX2;COL15A1;IGFBP7;EMILIN1;GREM1;MXRA7;SFRP1;LGALS1;LOX;COL6A3;TIMP3;LUM;LAMB1;FBN2;CXCL12;TGFB1I1;TIMP2;MMP2;HTRA1;LOXL1;MFAP2;GPC1;MGP;VCAN;TNC;COL12A1;FBLN2;PSAP;SOD3;ADAM19;LTBP2;CTSB;LMAN1;SEMA7A;THBS2;THBS1;ECM1;WNT5A;P3H1;CTHRC1;CTSL;TGFB1;S1…
1	gsea	Lysosomal Lumen (GO:0043202)	0.663814	2.5183	0	0	0	37/80	0.1318	BGN;CTSK;DCN;NPC2;LUM;SCARB2;GPC1;HEXA;VCAN;PSAP;CTSB;PLD3;CTSL;HSPG2;SDC2;TXNDC5;GPC6;CTSA;HEXB;LAMP2;PRELP;SDC3;GAA;LGMN;HPSE;GLA;IFI30;CHID1;NAGLU;TCN2;PPT1;CSPG4;CTSF;ASAH1;GNS;TPP1;FMOD
2	gsea	Endoplasmic Reticulum Lumen (GO:0005788)	0.554323	2.48982	0	0	0	90/263	0.1078	COL1A2;COL1A1;COL3A1;COL5A2;SERPINH1;FSTL1;COL5A1;FBN1;TIMP1;MXRA8;COL4A1;COL6A1;GPX8;COL4A2;CKAP4;SELENOM;COL6A2;SPON1;COL15A1;IGFBP7;LGALS1;COL6A3;CRTAP;LAMB1;IGFBP4;CSF1;VCAN;TNC;GPX7;COL12A1;P4HA1;CALU;CST3;PPIB;THBS1;SPARCL1;ERLEC1;WNT5A;P3H1;SERPING1;P4HA3;SDC2;TXNDC5;CDH2;LRPAP1;ERP29;FKBP14;COL8A1;COL4A5;SELENOF;FSTL3;COL5A3;HSP90B1;NUCB1;DNAJC10;ADAMTSL1;CTSZ;DNAJC3;COL16A1;P4HA2;STC2;ES…
3	gsea	Apical Junction Complex (GO:0043296)	-0.595255	-2.41713	0	0	0	45/100	0.1344	F11R;CXADR;CLDN3;CDH1;ANK3;CLDN7;EPCAM;CLDN2;CGNL1;PATJ;SHROOM3;TJP2;CLDN4;CGN;OCLN;CRB3;JUP;TJP3;IGSF5;KIFC3;EPPK1;FRMD4B;PARD6B;MARVELD2;MARVELD3;CLDN6;POF1B;TJP1;SHROOM1;SHROOM2;AMOT;CAMSAP3;RAPGEF2;PARD3;PLEKHA7;ECT2;CCDC85C;CLDN1;NECTIN2;CLDN14;RAP2B;CYTH1;CLDN23;PKN2;CLDN8
4	gsea	Asymmetric Synapse (GO:0032279)	0.524019	2.39284	0	0	0	47/123	0.1968	MAGI2;PRNP;FMR1;FYN;CACNA1C;RPS27;RPLP0;TMEM108;RPS13;CDH2;RPL7;DTNBP1;RPL8;RPS3;ADGRL1;RPL30;RPL12;RPS14;RPS19;DLG4;RPL38;RPS25;RPL14;RPS18;SRGAP3;SLC8A1;CACNG8;DLG2;SYNDIG1;ADD3;SIGMAR1;DNM3;SEMA4C;SHANK1;CNIH4;P2RY1;PPP1R9B;HOMER3;SHISA6;INSYN1;PDLIM5;SHANK3;DISC1;DLG5;GPER1;SYT11;KCND1
5	gsea	Postsynaptic Density (GO:0014069)	0.5128	2.38086	0	0	0	58/142	0.2312	MAGI2;PRNP;FMR1;FYN;CACNA1C;RPS27;RPLP0;TMEM108;RPS13;CDH2;GRIA4;RPL7;DTNBP1;RPL8;RPS3;ADGRL1;RPL30;RPL12;RPS14;RPS19;DLG4;RPL38;RPS25;RPL14;RPS18;SRGAP3;SLC8A1;CACNG8;DLG2;SYNDIG1;CACNG7;DLG3;ADD3;SIGMAR1;DNM3;SEMA4C;SHANK1;CNIH4;P2RY1;PPP1R9B;HOMER3;SHISA6;INSYN1;PDLIM5;SHANK3;DISC1;DLG5;GPER1;SYT11;GRM1;KCND1;SAMD14;GRID1;GRIK2;GRIA1;GRIN2D;GRIN2A;KALRN
6	gsea	Cornified Envelope (GO:0001533)	-0.722656	-2.36128	0	0	0	1932-09-01	0.0365	DSP;DSG2;PKP2;PPL;PKP4;JUP;DSC2;SPRR1A;PKP3
7	gsea	Basement Membrane (GO:0005604)	0.705693	2.35876	0	0.000192207	0.001	24/46	0.1325	CCDC80;FBN1;COL4A1;COL4A2;EFEMP2;COL15A1;LAMB1;TNC;NID2;LAMA2;HSPG2;COL4A5;LOXL2;NID1;COL4A6;LAMA4;LAMA1;PXDN;APLP1;SMOC2;LAMC1;CASK;HMCN1;LAMB2
8	gsea	Tight Junction (GO:0070160)	-0.582789	-2.34818	0	0	0	38/86	0.1181	LSR;F11R;CXADR;CLDN3;ANK3;CLDN7;EPCAM;CLDN2;CGNL1;PATJ;TJP2;CLDN4;CGN;OCLN;TJP3;PRKCZ;EPHA2;IGSF5;EPPK1;FRMD4B;PARD6B;MARVELD2;SIPA1L3;MARVELD3;CLDN6;POF1B;TJP1;SHROOM2;AMOT;RAPGEF2;PARD3;ILDR1;ECT2;CLDN1;CLDN14;RAP2B;CYTH1;CLDN23
9	gsea	Microbody Lumen (GO:0031907)	-0.685347	-2.30496	0	0	0	21/48	0.1038	CAT;ACOX1;ACOX2;CROT;FABP1;PIPOX;EPHX2;DDO;BAAT;GRHPR;HAO1;HSD17B4;LONP2;PHYH;NUDT7;SCP2;PEX7;NUDT12;IDH1;ECH1;CRYM
10	gsea	Peroxisomal Matrix (GO:0005782)	-0.685347	-2.30496	0	0	0	21/48	0.1038	CAT;ACOX1;ACOX2;CROT;FABP1;PIPOX;EPHX2;DDO;BAAT;GRHPR;HAO1;HSD17B4;LONP2;PHYH;NUDT7;SCP2;PEX7;NUDT12;IDH1;ECH1;CRYM
11	gsea	Bicellular Tight Junction (GO:0005923)	-0.575667	-2.2746	0	0	0	32/75	0.1181	F11R;CXADR;CLDN3;ANK3;CLDN7;EPCAM;CLDN2;CGNL1;PATJ;TJP2;CLDN4;CGN;OCLN;TJP3;IGSF5;EPPK1;FRMD4B;PARD6B;MARVELD2;MARVELD3;CLDN6;POF1B;TJP1;SHROOM2;RAPGEF2;PARD3;ECT2;CLDN1;CLDN14;RAP2B;CYTH1;CLDN23
12	gsea	Supramolecular Fiber (GO:0099512)	0.685605	2.26632	0	0.000329498	0.002	2029-11-01	0.1033	FBN1;EFEMP2;FBN2;MFAP2;FBLN5;MFAP5;FBLN1;LTBP4;MFAP4;ADAMTS10;ADAMTSL5
13	gsea	Cell-Cell Junction (GO:0005911)	-0.490548	-2.24002	0	0.000123662	0.001	115/285	0.2132	KRT18;STARD10;LSR;F11R;CXADR;CLDN3;CDH1;MAGI1;HPN;DSP;DSG2;CADM1;PERP;EZR;PTPRK;CLDN2;BAIAP2L1;PKP2;PATJ;SHROOM3;TJP2;CDH17;CLDN4;OCLN;CRB3;CDH13;STXBP6;PKP4;CTNNB1;JUP;DSC2;MYO1E;PRKCZ;GJB2;EPHA2;LLGL2;AJUBA;IGSF11;ANXA2;PTPRJ;FRMD4B;PKP3;PARD6B;MARVELD2;CTNNA1;GRHL2;POF1B;TJP1;SHROOM1;PAK4;LIMS2;CDH6;SHROOM2;CDH3;BAIAP2;PARK7;CTNND1;RAPGEF2;CDC42EP1;JAG1;PARD3;NECTIN4;PXN;PVR;FGFR4;CNKSR1;ILDR1…
14	gsea	Intercalated Disc (GO:0014704)	-0.624321	-2.18146	0	0.000757431	0.004	1930-12-01	0.092	CXADR;DSP;ATP1B1;DSG2;ANK3;PKP2;JUP;DSC2;SCN5A;FGF13;PAK1;YWHAH
15	gsea	Proton-Transporting V-type ATPase Complex (GO:0033176)	0.704721	2.17581	0	0.00115324	0.006	2021-10-01	0.1467	ATP6AP2;ATP6V1G1;ATP6V0D1;ATP6V0C;ATP6V1H;ATP6V0B;ATP6V1D;CCDC115;ATP6V1F;ATP6V1A
16	gsea	Postsynaptic Density Membrane (GO:0098839)	0.602377	2.17149	0	0.00115324	0.007	16/31	0.2787	GRIA4;DLG4;CACNG8;DLG2;SYNDIG1;CACNG7;DLG3;GRM1;GRID1;GRIK2;GRIA1;GRIN2D;GRIN2A;NETO1;GRIK4;GRIN2C
17	gsea	Keratin Filament (GO:0045095)	-0.72179	-2.16658	0	0.000769453	0.004	2026-09-01	0.1676	KRT18;KRT8;KRT7;EPPK1;FAM83H;KRT80;KRT17;KRT14;KRT6A
18	gsea	cis-Golgi Network (GO:0005801)	0.573613	2.14649	0	0.00149921	0.009	19/41	0.2286	COPZ2;KDELR3;LRPAP1;KDELR1;KDELR2;MAP6;IFT20;TMED10;AZIN2;TRAPPC6B;GOLIM4;ATP2C1;HOOK3;SCFD1;GORASP2;RAB29;TRAPPC3;GBF1;GOLGB1
19	gsea	Postsynaptic Specialization Membrane (GO:0099634)	0.582276	2.14295	0	0.00136292	0.009	19/34	0.3069	GRIA4;DLG4;CACNG8;DLG2;SYNDIG1;CACNG7;DLG3;GRM1;GRID1;GRIK2;GRIA1;GRIN2D;GRIN2A;NETO1;GRIK4;GRIN2C;NLGN1;LRRTM1;GRIK5
20	gsea	Adherens Junction (GO:0005912)	-0.509106	-2.13756	0	0.000952199	0.005	62/148	0.2102	KRT18;CXADR;CDH1;MAGI1;DSP;EZR;BAIAP2L1;PKP2;SHROOM3;CDH17;CDH13;STXBP6;PKP4;CTNNB1;JUP;MYO1E;LLGL2;AJUBA;KIFC3;ANXA2;FRMD4B;PKP3;CTNNA1;POF1B;TJP1;SHROOM1;PAK4;CDH6;SHROOM2;CDH3;BAIAP2;PARK7;CTNND1;CAMSAP3;CDC42EP1;JAG1;PARD3;NECTIN4;PVR;PLEKHA7;NDRG1;RND1;CCDC85C;NECTIN2;ARVCF;CEACAM1;CDH4;PKP1;CDH18;SCRIB;TRPV4;NECTIN1;CDCA3;APC;PALS1;CHAF1B;SDCBP;FLOT2;CTNND2;PARD3B;DLL1;SORBS1
21	gsea	Golgi Lumen (GO:0005796)	0.494914	2.13007	0	0.00134545	0.01	28/81	0.1318	BGN;DCN;LUM;GPC1;VCAN;SOD3;MMP14;PROS1;WNT5A;TGFB1;HSPG2;SDC2;GPC6;SDF4;PRELP;SDC3;WNT4;ERO1A;PODXL2;BPNT2;PCSK5;MMP11;GOLIM4;APP;GAS6;CSPG4;PDGFA;FMOD
22	gsea	Small-Subunit Processome (GO:0032040)	0.686048	2.12729	0	0.00124195	0.01	18/69	0.0497	RPS27;RPS28;RPS15A;RPS24;RPS13;RPS4X;RPS8;RPS23;RPS27A;RPS7;RPS5;RPS14;RPS19;RPS16;RPS11;RPS9;RPS6;RPS17
23	gsea	Basolateral Plasma Membrane (GO:0016323)	-0.480278	-2.10528	0	0.00141649	0.01	56/156	0.1711	CXADR;SLC4A4;CADM1;ANK3;EZR;EPCAM;ABCC3;CDH17;ABCC4;SLC16A12;CTNNB1;TGFA;ERBB3;EPB41;SLC4A11;SLC6A13;SLC22A1;PDGFB;ANXA2;KCNQ1;MARVELD2;AQP8;AQP9;CD44;MTTP;ATP7B;TJP1;SLC16A10;ATP1A1;ABCB11;ERBB4;SLC6A6;TFRC;SLC16A7;RAB17;ABCC6;SLC13A3;SLC38A1;EGFR;SLC26A1;CLDN1;NUMB;SLC10A1;SLC16A1;ERBIN;NEDD9;SLC7A7;VSIG1;SLC4A7;SLC43A2;SLC51B;SLC47A1;CD81;LDLR;AURKA;ABCC5
24	gsea	AMPA Glutamate Receptor Complex (GO:0032281)	0.686544	2.06683	0	0.00280073	0.026	2016-06-01	0.1653	GRIA4;DLG4;CACNG8;CACNG7;CNIH4;SHISA6
25	gsea	Intermediate Filament (GO:0005882)	-0.56404	-2.0654	0	0.00288545	0.022	18/55	0.1816	KRT18;KRT8;DSP;KRT7;PKP2;PPL;EPPK1;KRT20;FAM83H;CLIP1;EVPL;KRT80;PKP1;KRT17;KRT14;KRT6A;NES;SYNM
26	gsea	Lysosome (GO:0005764)	0.401182	2.06363	0	0.00292154	0.03	195/461	0.2605	BGN;COL6A1;CTSK;DCN;CD63;NPC2;GNB4;LUM;SCARB2;GPC1;HEXA;VCAN;LAMTOR3;PSAP;LRP1;CTSB;IFITM3;PLD3;LAPTM4A;CTSL;IFITM2;UBA52;HSPG2;SDC2;TXNDC5;DRAM1;ITM2C;DAB2;GPC6;SEC13;VASN;CTSA;LAMTOR1;VLDLR;ATRAID;HEXB;LAMP2;CTSZ;GRN;LRRK2;PRELP;SLC44A2;MYO5A;ATP6AP2;ACE;ATP6V1G1;SDC3;TMEM59;STARD3NL;VMA21;GAA;ATP6V0D1;ATP6V0C;AP2M1;LGMN;TMEM165;ATP6V1H;RAB2A;ATP6V0B;HPSE;GNAI1;GLA;SLC2A13;TMEM106B;AP1S2;CLN5;C…
27	gsea	Golgi-associated Vesicle (GO:0005798)	0.55648	2.06192	0	0.00273895	0.03	26/43	0.2143	TMED9;STEAP2;LRRK2;MAP6;RAB8B;TMED10;TMED2;PKD1;CHIC2;RAB13;ITM2B;GJA1;SPG21;COPB1;APP;BACE1;RHOQ;CCDC115;RAB14;PI4KA;GOPC;SCFD1;ATP7A;CNGB1;OCRL;RAB12
28	gsea	Vacuolar Lumen (GO:0005775)	0.46071	2.06001	0.00195695	0.00257783	0.03	61/141	0.2203	BGN;CTSK;DCN;NPC2;LUM;SCARB2;GPC1;HEXA;VCAN;PSAP;PLD3;CTSL;HSPG2;SDC2;TXNDC5;GPC6;CTSA;HEXB;LAMP2;GRN;PRELP;DNAJC3;SDC3;GAA;LGMN;HPSE;GLA;AGA;ACTR10;IFI30;IMPDH1;CHID1;NAGLU;TCN2;DPP7;PPT1;CSPG4;CTSF;ASAH1;CTSC;RETN;GGH;GNS;TPP1;FMOD;SMPD1;CCT8;PRKCD;CTSD;GUSB;CREG1;FUCA1;IDS;GLB1;GALC;TOLLIP;PYCARD;SDC4;MPO;ARSA;PRSS57
29	gsea	Peroxisome (GO:0005777)	-0.489162	-2.05328	0	0.00306302	0.025	78/125	0.3333	CAT;ACOX1;ACOX2;CROT;FABP1;PIPOX;SLC27A2;EPHX2;RIDA;DDO;ABCD3;BAAT;DEPP1;GRHPR;HAO1;HSD17B4;LONP2;MGST1;PHYH;ACBD5;HSDL2;ACAD11;PXMP2;NUDT7;SCP2;SOD1;PECR;PEX7;NUDT12;IDH1;ECH1;CRYM;PMVK;TRIM37;TMEM135;NBR1;PXMP4;PEX26;MGAT4A;ALDH3A2;KCNIP4;EHHADH;HMGCL;MLYCD;HACL1;PEX11G;DECR2;IDI1;NOS2;SLC25A17;ACOT4;MIEF2;DHRS4;PEX1;ACOT8;AGPS;MAVS;MARF1;AMACR;HMGCR;AGXT;USP30;PEX16;SZT2;PEX14;PEX10;PEX11A;ACO…
30	gsea	COPII-coated ER To Golgi Transport Vesicle (GO:0030134)	0.539057	2.05195	0	0.00256276	0.032	34/58	0.2417	TMED3;LMAN1;TMED9;YIF1B;MCFD2;SEC13;CTSZ;IER3IP1;TMED10;TMED2;YIF1A;CNIH1;COL7A1;ERGIC3;TMED1;VTI1B;SEC22B;SEC24D;SEC31A;LMAN2;CTSC;CNIH4;FOLR1;TMED7;TEX261;HFE;USO1;GNAO1;GOSR2;GRIA1;SEC23A;ERGIC2;SEC23IP;SEC16B
31	gsea	Desmosome (GO:0030057)	-0.695377	-2.04791	0	0.00309155	0.028	2016-06-01	0.0196	DSP;DSG2;PKP2;PKP4;JUP;DSC2
32	gsea	Heterotrimeric G-protein Complex (GO:0005834)	0.626961	2.04716	0	0.00242788	0.032	2024-11-01	0.2012	GNB4;GNG2;GNAS;GNAI1;GNG5;GNB5;GNAI2;GNB2;GNA12;GNA13;GNAO1
33	gsea	Endoplasmic reticulum-Golgi Intermediate Compartment Membrane (GO:0033116)	0.549687	2.03195	0	0.00265246	0.037	22/46	0.1399	TMED3;LMAN1;TMED9;KDELR1;MCFD2;CTSZ;TMED10;TMED2;AZIN2;STING1;CNIH1;COL7A1;CALR;SEC22B;PLPP3;BET1;GALNT1;CTSC;CNIH4;FOLR1;TBC1D20;TMED7
34	gsea	Cell-Substrate Junction (GO:0030055)	0.4728	2.0034	0	0.00395397	0.052	191/388	0.2267	VIM;ENG;MRC2;PDGFRB;TSPAN4;FZD1;DDR2;ITGB5;SCARB2;TGFB1I1;SCARF2;TNC;ARHGAP24;LAMTOR3;LRP1;PPIB;LAYN;MMP14;RPLP0;MAP4K4;CSRP2;HSPG2;NEXN;RPL37A;RPS13;RPL9;RPS4X;RPLP1;CDH2;RPS8;RPS29;PTK7;TLN1;RPL13A;RPLP2;RPL7;RPS7;NFASC;DAB2;TLN2;RPL8;RPL10A;RPS3;RPL18;CNN2;RPL30;RPL12;RPL19;PEAK1;RPS5;RPS14;LIMS1;GSN;MARCKS;RPS15;RPL5;CAV3;ARPC1B;RPS19;RPS16;FZD2;RPS11;ITGB8;HSP90B1;ILK;RPL17;RPL31;RPS9;RPL6;R…
35	gsea	Cortical Actin Cytoskeleton (GO:0030864)	-0.535571	-2.00125	0	0.00554006	0.056	1942-12-01	0.0799	CDH1;SHROOM3;COBL;MLPH;LLGL2;MISP;LASP1;SHROOM1;SHROOM2;SPTBN2;GYS2;AKAP13
36	gsea	Focal Adhesion (GO:0005925)	0.479259	1.99969	0	0.00398392	0.054	190/380	0.2267	VIM;ENG;MRC2;PDGFRB;TSPAN4;FZD1;DDR2;ITGB5;SCARB2;TGFB1I1;SCARF2;TNC;ARHGAP24;LAMTOR3;LRP1;PPIB;LAYN;MMP14;RPLP0;MAP4K4;CSRP2;HSPG2;NEXN;RPL37A;RPS13;RPL9;RPS4X;RPLP1;CDH2;RPS8;RPS29;PTK7;TLN1;RPL13A;RPLP2;RPL7;RPS7;NFASC;DAB2;TLN2;RPL8;RPL10A;RPS3;RPL18;CNN2;RPL30;RPL12;RPL19;PEAK1;RPS5;RPS14;LIMS1;GSN;MARCKS;RPS15;RPL5;CAV3;ARPC1B;RPS19;RPS16;FZD2;RPS11;ITGB8;HSP90B1;ILK;RPL17;RPL31;RPS9;RPL6;R…
37	gsea	COPI-coated Vesicle Membrane (GO:0030663)	0.741934	1.97283	0	0.00516452	0.069	2015-10-01	0.1399	COPZ2;TMED3;KDELR3;KDELR1;KDELR2;COPB1;COPE;COPB2;COPG1;TMED7
38	gsea	Specific Granule (GO:0042581)	-0.430937	-1.96571	0	0.0075202	0.082	51/140	0.1877	CLU;LCN2;LRG1;ORM1;CXCL1;ORM2;HP;PGLYRP1;ANXA3;JUP;SLC27A2;CLCN3;TSPAN14;PLAUR;PTPRJ;CD36;AGPAT2;BST1;ARG1;ADAM8;PDXK;VAMP8;FRK;PGRMC1;PTPN6;DNAJC5;NEU1;CEP290;ATP8A1;ANXA11;ITGAV;SLPI;MMP24;RAP2B;CEACAM1;PLD1;QSOX1;ATP11A;PLAU;STXBP2;STK10;ADAM10;STOM;NFKB1;B2M;RAB27A;LTF;STX3;GSDMD;TMBIM1;UBR4
39	gsea	Cell-Cell Contact Zone (GO:0044291)	-0.512074	-1.95233	0	0.00804531	0.091	15/45	0.1061	CXADR;DSP;ATP1B1;DSG2;ANK3;PKP2;TJP2;PKP4;JUP;DSC2;SCN5A;FGF13;PAK1;YWHAH;RAP2B
40	gsea	Ribosome (GO:0005840)	0.839379	1.94904	0.00387597	0.00677529	0.089	42/60	0.0757	RPS27;RPS28;RPS26;RPS13;RPL9;RPS4X;RPS21;RPS29;RPL39;RPL13A;RPS23;RPS7;RPL18A;RPL8;RPL10A;RPL11;RPS3;RPL18;RPL30;RPL19;RPS5;RPL24;RPL41;RPS19;RPS11;RPL17;RPL32;RPL31;RPS9;RPL6;RPL38;RPS25;RPL36;RPS18;RPL15;RPL27;RPS10;RPS17;RPL7A;EIF3H;RRBP1;BTF3
41	gsea	Specific Granule Lumen (GO:0035580)	-0.504209	-1.9428	0	0.00875253	0.1	21/52	0.1842	LCN2;LRG1;ORM1;CXCL1;ORM2;HP;PGLYRP1;JUP;ARG1;PDXK;FRK;PTPN6;NEU1;CEP290;SLPI;QSOX1;NFKB1;B2M;RAB27A;LTF;GSDMD
42	gsea	Actin-Based Cell Projection (GO:0098858)	-0.465232	-1.93945	0	0.00883859	0.106	25/79	0.1433	STARD10;CXADR;SHTN1;EZR;IQGAP2;PROM1;MYO1E;SLC9A3R1;ANKS4B;VIL1;SPATA13;CD44;WWOX;LCP1;PODXL;DMD;RIPOR2;FGF13;MYO7A;MYO1B;HYAL2;MYO7B;CLIC4;ESPN;TRPV4
43	gsea	Vesicle Membrane (GO:0012506)	-0.445324	-1.91741	0.00205761	0.0104309	0.128	25/65	0.2681	CLU;ANXA4;MYO5B;SLC4A11;CLCN3;AP1M2;IYD;TMEM184A;AP1S3;SLC12A2;SPIRE2;ZNRF2;RAB4A;MREG;RALA;AP1G1;RAB11A;NOS2;SLC30A1;BAIAP2L2;SGSM1;NOS3;DGKQ;HTT;C2CD5
44	gsea	Cortical Cytoskeleton (GO:0030863)	-0.491752	-1.91647	0	0.00993419	0.128	23/60	0.2042	CDH1;EZR;SHROOM3;ERC2;RIMS2;MLPH;EPB41;LLGL2;MISP;LASP1;SHROOM1;SHROOM2;SPTBN2;GYS2;AKAP13;CLASP1;ERC1;PCLO;TRPV4;CTTN;FLOT2;WDR1;RIMS4
45	gsea	Vacuolar Membrane (GO:0005774)	0.484737	1.91639	0.00189394	0.009964	0.121	17/53	0.1643	MAP1LC3A;WIPI1;GABARAP;ATP6AP2;SH3GLB1;PRKD1;ATP6V1G1;ATP6V0D1;MAP1LC3B;TEX264;SLC36A4;SLC36A2;VPS4A;CCDC115;VMP1;ATP6V1F;GABARAPL1
46	gsea	Coated Vesicle (GO:0030135)	0.458353	1.9037	0.00193424	0.0108671	0.133	36/77	0.2377	TMED3;LMAN1;HIP1;TMED9;YIF1B;DAB2;SNX9;CTSZ;IER3IP1;TMED10;TMED2;YIF1A;SNX3;COL7A1;ERGIC3;VAMP2;TMED1;PHETA2;VAMP3;SEC31A;SNX18;LMAN2;CTSC;CNIH4;CCDC115;TMED7;HAX1;GGA2;TEX261;SGIP1;GPR107;OCRL;CLVS1;ERGIC2;SEC23IP;DENND1A
47	gsea	High-Density Lipoprotein Particle (GO:0034364)	-0.821843	-1.89952	0	0.0110172	0.133	2015-11-01	0.0729	CLU;APOC1;APOH;APOA2;APOC4;APOC3;APOE;APOM;APOA4;LCAT;APOA5
48	gsea	Microvillus (GO:0005902)	-0.479569	-1.88933	0	0.0118178	0.151	21/56	0.1402	STARD10;EZR;PROM1;MYO1E;SLC9A3R1;ANKS4B;VIL1;CD44;WWOX;SLC6A6;PODXL;CDHR5;MYO7A;ITGAV;MYO1B;SYTL1;SLC38A4;HYAL2;MYO7B;CLIC4;ESPN
49	gsea	Vacuolar Proton-Transporting V-type ATPase Complex (GO:0016471)	0.594083	1.88155	0.00228833	0.0133691	0.163	2024-10-01	0.1467	ATP6V1G1;ATP6V0D1;ATP6V0C;ATP6V1H;ATP6V0B;ATP6V1D;ATP6V1B2;CCDC115;ATP6V1F;ATP6V1A
50	gsea	Sarcoplasmic Reticulum (GO:0016529)	0.481487	1.86914	0	0.0147038	0.184	13/41	0.1979	GSTM2;THBS1;TMEM38B;JPH2;S100A1;RTN2;DMPK;SRI;FKBP1A;HAX1;JSRP1;TMEM38A;FKBP1B
51	gsea	Extracellular Membrane-Bounded Organelle (GO:0065010)	0.467314	1.86851	0.002	0.0142763	0.185	19/56	0.1335	EFEMP2;COL6A2;SERPINE2;OLFML3;COL6A3;COL12A1;FBLN2;HAS2;GRIA4;ATP1A3;PRELP;DNAJC3;NOL3;PKM;ARRDC4;PEG10;CTSF;RAB3A;GNAI2
52	gsea	Catenin Complex (GO:0016342)	-0.597659	-1.863	0.0015528	0.0148601	0.184	2028-11-01	0.1232	CDH1;CDH17;CDH13;CTNNB1;JUP;CTNNA1;CDH6;CDH3;CTNND1;CDH4;CDH18
53	gsea	Extrinsic Component Of Cytoplasmic Side Of Plasma Membrane (GO:0031234)	0.427435	1.8541	0	0.015761	0.21	31/75	0.2708	GNB4;FYN;GNG2;TIAM1;DLG4;GNAS;S100A6;GNAI1;JAK2;RHOA;SNX18;GNG5;MYD88;GNB5;GNA11;GNAI2;GNB2;CDK16;GNA12;FERMT2;PLEKHA4;JAK1;FER;GNA13;STAC;GNAO1;HCK;GNB3;STAC2;GRAMD1A;RGS1
54	gsea	Lipid Droplet (GO:0005811)	-0.439622	-1.84761	0	0.0164817	0.21	30/70	0.2829	PLIN2;HSD17B13;CIDEB;DGAT2;ANXA2;RNF213;PNPLA2;CAV1;RDH10;PLIN3;VPS13A;ACSL4;PLIN5;CIDEC;ACSL3;HSD17B11;CIDEA;RSAD2;PNPLA3;ZFYVE1;RAB40C;VCP;LIPE;LSS;PLA2G4C;PLIN4;EDA;LDAH;TRAF6;PNPLA5
55	gsea	Neuromuscular Junction (GO:0031594)	0.483392	1.8476	0.00510204	0.0162942	0.224	1938-09-01	0.0807	SERPINE2;F2R;CAV3;DLG4;ITGB1;PDZRN3;SNTA1;DLG2;DLG3
56	gsea	Brush Border Membrane (GO:0031526)	-0.53366	-1.84212	0	0.0168799	0.216	18/39	0.2663	SHANK2;SLC17A4;CD36;AQP8;SLC17A3;SLC3A1;PDZK1;CDHR5;SLC34A2;SLC5A1;ACE2;SLC20A2;CDHR2;SLC22A5;SLC11A2;LIMA1;SLC28A3;SLC7A9
57	gsea	Golgi Membrane (GO:0000139)	0.358419	1.83904	0	0.0170824	0.238	152/387	0.2541	CHST11;WLS;COPZ2;SCARB2;HS6ST2;TMED3;KDELR3;DSE;CHSY1;LMAN1;PLD3;CSGALNACT1;TMED9;PROS1;PMEPA1;STEAP2;WIPI1;KDELR1;B4GALT5;TNFRSF1A;SLC39A13;CHST12;KDELR2;CHST15;CHST2;ST6GALNAC4;MAN1C1;ST6GALNAC3;DSEL;NCAM1;CYTH3;CHPF;IFT20;GOLGA7;TMED10;CREB3;TMED2;PKD1;SURF4;CHPF2;EXT2;PLA2G4A;RER1;RAB2A;STING1;CHST14;B4GALT2;ST6GALNAC6;MAN1A2;GJA1;AP1S2;COPB1;TPST2;MGAT2;SEC22B;TPST1;B4GALT1;CSGALNACT2;SLC35A…
58	gsea	Polysomal Ribosome (GO:0042788)	0.879599	1.83729	0.00957854	0.0170889	0.242	22/28	0.0659	RPS28;RPS26;RPS21;RPS29;RPL39;RPS23;RPL18A;RPL8;RPL10A;RPL11;RPL18;RPL30;RPL19;RPL24;RPL41;RPL32;RPL31;RPL6;RPL38;RPL36;RPL7A;EIF3H
59	gsea	Excitatory Synapse (GO:0060076)	0.546065	1.81756	0.00239234	0.0204192	0.277	2021-08-01	0.1917	SRPX2;DLG4;ELFN1;PALLD;SYNDIG1;SHANK1;SHISA6;SYT11
60	gsea	Lytic Vacuole (GO:0000323)	0.374892	1.81333	0.00197239	0.0207583	0.288	94/209	0.26	CTSK;NPC2;PSAP;CTSB;CTSL;DRAM1;ITM2C;CTSA;LAMTOR1;LAMP2;CTSZ;GRN;LRRK2;MYO5A;ATP6AP2;ACE;TMEM59;VMA21;GAA;LGMN;HPSE;GLA;SLC2A13;TMEM106B;CLN5;CPQ;PLAAT1;GLMP;AGA;LAMTOR4;IFI30;USE1;CHID1;PLA2G15;BACE1;NAGLU;VPS4A;LAMP1;EPDR1;PPT1;PLAAT3;CTSF;RAMP2;RAB7B;LAMTOR5;VAMP4;ASAH1;CALCRL;PLEKHF1;CTSC;SIDT2;CD34;OCIAD1;PIP4K2A;TPP1;RRAGA;ARL8B;VPS13C;UNC93B1;RRAGC;RAB14;SMPD1;TMEM175;KLHL22;CTSD;TMEM97;FU…
61	gsea	Extracellular Vesicle (GO:1903561)	0.448977	1.80726	0.00215517	0.0215912	0.302	20/58	0.1679	EFEMP2;COL6A2;SERPINE2;OLFML3;COL6A3;COL12A1;FBLN2;HAS2;GRIA4;ATP1A3;PRELP;DNAJC3;NOL3;PKM;ARRDC4;PEG10;CTSF;RAB3A;GNAI2;E2F1
62	gsea	U12-type Spliceosomal Complex (GO:0005689)	0.671251	1.80663	0.00963391	0.0211947	0.304	17/25	0.1771	SF3B5;SNRPD2;SNRPF;SNRPG;ZRSR2;YBX1;SNRPB;SF3B6;ZCRB1;ZMAT5;SNRPD1;SNRPE;SNRPD3;PHF5A;LSM7;SF3B4;SNRNP25
63	gsea	Polymeric Cytoskeletal Fiber (GO:0099513)	-0.375487	-1.79423	0.00179533	0.0244943	0.294	103/247	0.3049	KRT18;KRT8;DSP;EZR;KRT7;PKP2;PLS1;PPL;TUBA4A;DIAPH1;TUBB2B;COBL;MISP;EPPK1;TUBB4B;TUBA1C;KIF23;POF1B;KIF21A;KIF12;LCP1;KRT20;AMOT;MYO6;PAWR;BBLN;FGF13;PAK1;CLIP1;MARK2;NDRG1;KIF27;KIF3A;MYO1B;KIF16B;BEX4;TUBB2A;LRPPRC;EVPL;KIF9;SYBU;KIF5C;PKP1;GAS2L1;CDK2AP2;KIF1C;KIF13B;KIF24;PSTPIP2;KIF6;KATNAL2;ACTA1;MAP3K11;OPA1;CTTN;CENPE;KRT14;APC;MID1;KRT6A;NES;FLACC1;CEP57;KIF20B;DYNC1I2;SYNM;KIF15;HDAC6;…
64	gsea	Platelet Alpha Granule (GO:0031091)	0.437445	1.78686	0.00365631	0.0239753	0.346	33/80	0.154	SPARC;TIMP1;LHFPL2;SERPINE2;PCDH7;ISLR;CYB5R1;THBS2;THBS1;PROS1;TMSB4X;TGFB1;HGF;SERPING1;VEGFC;MAGED2;IGF1;VEGFD;SERPINE1;TGFB3;TEX264;VTI1B;VEGFA;STXBP1;APP;ALDOA;GAS6;F13A1;PDGFA;SRGN;ITGB3;TMX3;PHACTR2
66	gsea	Gap Junction (GO:0005921)	-0.610967	-1.77352	0.00156006	0.0275767	0.329	2017-05-01	0.1169	GJB1;GJB2;GJB4;TJP1;GJB3
67	gsea	Vesicle (GO:0031982)	-0.376428	-1.76787	0.00375235	0.0280287	0.348	83/218	0.2779	CD2AP;ATP1B1;FGB;ANXA4;EZR;FGA;EPS8L2;MYO5B;APOA1;PROM1;APOE;MYO5C;KCNN4;GPRC5C;MYO1E;CD9;GPRC5A;PRKCZ;SLC9A3R1;MUC1;RIN3;F3;SLC4A11;F5;KCNE3;CLCN3;ANXA2;ARRDC1;TUBB4B;TUBA1C;AQP8;CBR1;PIK3C2A;HSPA1B;ATP1A1;ITSN2;SLC12A2;PLCG2;VAMP8;TFRC;ABCA1;CIB1;APLP2;PACRG;GSTP1;EGFR;C8B;RAB4A;MYO7A;MYO1B;TUBB2A;BASP1;KIF9;SYBU;ALS2;MYO7B;MVB12A;STOM;PDCD6IP;SLC34A2;CD81;TSPAN1;SLC5A1;RAB11A;LFNG;DYNC1I2;SDCB…
68	gsea	Clathrin-Coated Endocytic Vesicle (GO:0045334)	-0.432708	-1.7606	0.00329489	0.0289988	0.369	23/63	0.1846	APOB;SFTPD;AREG;APOE;TGFA;MYO1E;CD9;F3;HBEGF;MYO6;VAMP8;TFRC;SYT1;IGF2R;AP2A2;EGFR;BTC;CFTR;FZD5;AP2B1;CD74;LDLR;LMBRD1
69	gsea	Intermediate Filament Cytoskeleton (GO:0045111)	-0.428983	-1.75667	0.00178253	0.0291803	0.377	29/75	0.2662	KRT18;KRT8;DSP;KRT7;PKP2;PPL;EPPK1;KRT20;NR1I2;CLIP1;USP10;ING4;EVPL;KRT80;PKP1;PKN2;KRT17;KRT14;RAD51;KRT6A;NES;SYNM;HSDL1;KRT5;DDX60;KRT16;MDN1;PLEC;SESTD1
70	gsea	Sarcolemma (GO:0042383)	0.4306	1.75143	0.00275482	0.0305609	0.412	22/52	0.3697	ANK2;DYSF;SGCD;DTNBP1;DES;SGCB;CAV3;SSPN;FLNC;SLC8A1;ITGB1;SNTA1;AHNAK2;POPDC2;BVES;AQP1;NOS1;SLC8A2;CACNG1;SGCZ;TRIM72;SYNC
72	gsea	Aggresome (GO:0016235)	-0.472899	-1.74042	0.00403226	0.0318391	0.405	17/33	0.2095	PRKN;HSPA1B;XRN2;RANGAP1;SQSTM1;EPS15;TRIM37;CARD14;PRDM16;UBD;FGR;TDP2;UBQLN1;CABIN1;HDAC6;RNF32;POLD1
73	gsea	Membrane Raft (GO:0045121)	0.358984	1.72443	0	0.0364369	0.465	63/153	0.3192	SERPINH1;GPM6B;SULF1;RFTN1;PRNP;GPC1;PDPN;FYN;IL6ST;CLIP3;TNFRSF1A;PLPP1;TREM2;LAMTOR1;CAV3;PRKAR1A;ITGB1;THY1;NOL3;CBLB;MYADM;LDHB;GAB2;DYNLL1;GJA1;JAK2;PLPP3;APP;RAP1B;FLOT1;TGFBR2;PPT1;ARID3A;EMP2;TPP1;TNFRSF1B;BTK;CTSD;RTN4RL2;ATP2B4;MYO1C;CLN6;CAVIN1;ADAM17;TGFBR1;PRKACA;PI4K2A;CBL;ADCY2;TLR6;STOML2;ANGPT1;PAG1;CAPN2;ATP1A4;MFAP3;NOS1;RIT2;CD48;SELPLG;ITGB2;RTN4R;FAS
74	gsea	Glutamatergic Synapse (GO:0098978)	-0.411666	-1.71859	0	0.0375633	0.452	23/70	0.2628	PTPRD;APOE;CADPS2;WNT7A;DLGAP1;ARHGAP22;AKAP9;ATP2B2;ADGRL3;TRIO;RELA;LRRC4;CDKL5;NOS1AP;PCLO;BCR;CTTNBP2;SRCIN1;RAB11A;RAC3;YWHAZ;ACTN1;ARHGAP39
75	gsea	Cytosolic Large Ribosomal Subunit (GO:0022625)	0.921341	1.71471	0.00200401	0.0372182	0.484	42/48	0.0502	RPL13;RPLP0;RPL34;UBA52;RPL37A;RPL9;RPLP1;RPL35;RPL39;RPL13A;RPL27A;RPLP2;RPL21;RPL7;RPL18A;RPL28;RPL37;RPL8;RPL10A;RPL11;RPL18;RPL30;RPL12;RPL19;RPL35A;RPL24;RPL5;RPL41;RPL23A;RPL17;RPL32;RPL31;RPL6;RPL38;RPL36;RPL14;RPL3;RPL15;RPL4;RPL27;RPL7A;RPL22
76	gsea	Large Ribosomal Subunit (GO:0015934)	0.921341	1.71471	0.00200401	0.0372182	0.484	42/48	0.0502	RPL13;RPLP0;RPL34;UBA52;RPL37A;RPL9;RPLP1;RPL35;RPL39;RPL13A;RPL27A;RPLP2;RPL21;RPL7;RPL18A;RPL28;RPL37;RPL8;RPL10A;RPL11;RPL18;RPL30;RPL12;RPL19;RPL35A;RPL24;RPL5;RPL41;RPL23A;RPL17;RPL32;RPL31;RPL6;RPL38;RPL36;RPL14;RPL3;RPL15;RPL4;RPL27;RPL7A;RPL22
77	gsea	Small Ribosomal Subunit (GO:0015935)	0.937577	1.71184	0.00377358	0.0372369	0.487	32/36	0.0554	RPS27;RPS28;RPS15A;RPS20;UBA52;RPS26;RPS24;RPS13;RPS4X;RPS21;RPS8;RPS29;RACK1;RPS23;RPS27A;RPS7;FAU;RPS3;RPSA;RPS5;RPS14;RPS15;RPS19;RPS16;RPS11;RPS9;RPS25;RPS6;RPS18;RPS10;RPS17;RPS2
78	gsea	Calcium Channel Complex (GO:0034704)	0.40635	1.71024	0	0.0368787	0.489	25/59	0.2711	CACNA2D1;CACNA1C;MCUB;CALM1;PKD1;CACNG8;CACNB2;CACNG7;CACNA1B;CACNA1D;CACNA1G;SCN2A;CACHD1;SMDT1;TRPC4;CALM3;CACNB3;CACNB1;FKBP1B;PTPA;CACNA2D3;PRKACA;CACNA1I;CACNA1H;CACNG6
79	gsea	Peroxisomal Membrane (GO:0005778)	-0.448034	-1.7095	0.0021645	0.037989	0.474	32/53	0.3321	CAT;SLC27A2;ABCD3;HSD17B4;MGST1;ACBD5;PXMP2;PECR;PEX7;TRIM37;NBR1;PXMP4;PEX26;ALDH3A2;PEX11G;DECR2;SLC25A17;DHRS4;PEX1;AGPS;MAVS;HMGCR;USP30;PEX16;PEX14;PEX10;PEX11A;GNPAT;PEX5;DHRS7B;PNPLA8;PEX19
80	gsea	Microbody Membrane (GO:0031903)	-0.448034	-1.7095	0.0021645	0.037989	0.474	32/53	0.3321	CAT;SLC27A2;ABCD3;HSD17B4;MGST1;ACBD5;PXMP2;PECR;PEX7;TRIM37;NBR1;PXMP4;PEX26;ALDH3A2;PEX11G;DECR2;SLC25A17;DHRS4;PEX1;AGPS;MAVS;HMGCR;USP30;PEX16;PEX14;PEX10;PEX11A;GNPAT;PEX5;DHRS7B;PNPLA8;PEX19
81	gsea	Ionotropic Glutamate Receptor Complex (GO:0008328)	0.474906	1.70851	0.00364964	0.0366584	0.493	1930-12-01	0.2787	GRIA4;DLG4;CACNG8;CACNG7;CNIH4;SHISA6;GRIK2;GRIA1;GRIN2D;GRIN2A;GRIK4;GRIN2C
82	gsea	Secretory Granule Lumen (GO:0034774)	-0.353522	-1.70713	0.00204918	0.0377273	0.484	118/275	0.3515	CLU;LCN2;FGB;AHSG;FGG;ALB;FGA;LRG1;ORM1;TTR;CXCL1;ITIH4;KNG1;SELENOP;CAT;ITIH3;APOA1;ORM2;APOH;HP;PGLYRP1;C3;SERPINF2;PLG;JUP;CTSH;MVP;F3;F5;GMFG;PDGFB;ANXA2;TUBB4B;PYGL;FABP5;PRSS8;ACLY;ARG1;PDXK;PADI2;HSP90AA1;SPP2;FRK;NRG1;GSTP1;PTPN6;ALAD;ALDOC;NEU1;GCA;PYGB;CAB39;CPPED1;IDH1;CEP290;SLPI;PRTN3;NAPRT;TUBB2A;QSOX1;UNC13D;CYRIB;A2M;XRCC5;HUWE1;CDA;FGR;HEBP2;APAF1;PSMD11;MAN2B1;NFKB1;B2M;PRDX6;AC…
84	gsea	Late Endosome (GO:0005770)	0.350583	1.70029	0	0.0374686	0.505	72/186	0.3368	CD63;MAGI2;SCARB2;RNF149;LAMTOR3;PSAP;F2R;PLD3;LAPTM4A;CTSL;IFITM2;DYSF;NSG1;TPT1;LAMTOR1;SDF4;VAMP5;LAMP2;SLC9A9;GRN;MYO5A;TMEM59;STARD3NL;SNF8;RAP1A;LGMN;TMEM30A;NTRK1;VTI1B;LAMTOR4;CHID1;BACE1;VPS4A;LAMP1;SLC29A3;RAB7B;LAMTOR5;LAMTOR2;MR1;VPS13C;RAB14;PIP4P1;TMEM230;UBXN6;ATP7A;TMEM9;ANKRD13A;GOSR2;VPS26B;CXCR4;SPAAR;CST7;ENTREP1;ANXA6;SLC39A14;CHMP2A;CYB561A3;TMEM192;VPS35;AP5S1;VPS8;ATG9A;MA…
85	gsea	Melanosome (GO:0042470)	-0.514789	-1.69929	0.00966184	0.0392811	0.511	2028-10-01	0.1625	APOE;GCHFR;RAB38;RAB17;RAB27B;SYTL1;MREG;SGSM2;RAB32;RAB27A
88	gsea	Cytosolic Small Ribosomal Subunit (GO:0022627)	0.944052	1.69489	0.0037594	0.0374464	0.514	32/35	0.0554	RPS27;RPS28;RPS15A;RPS20;UBA52;RPS26;RPS24;RPS13;RPS4X;RPS21;RPS8;RPS29;RACK1;RPS23;RPS27A;RPS7;FAU;RPS3;RPSA;RPS5;RPS14;RPS15;RPS19;RPS16;RPS11;RPS9;RPS25;RPS6;RPS18;RPS10;RPS17;RPS2
90	gsea	Plasma Membrane Raft (GO:0044853)	0.382598	1.69192	0	0.0369037	0.518	29/75	0.2577	PTGIS;TFPI;F2R;AKAP6;EHD2;PLPP1;CAVIN3;TREM2;CAV3;BMPR2;KCNMA1;PRKAR1A;CD320;DYNLL1;JAK2;FLOT1;TGFBR2;RANGRF;EMP2;SMO;MYOF;ATP2B4;CAVIN1;PRKACA;HCK;BVES;CAVIN4;PLVAP;SMPD2
91	gsea	Tertiary Granule (GO:0070820)	-0.392068	-1.69062	0.00837521	0.0405739	0.538	47/135	0.2799	CLU;CYSTM1;DSP;LRG1;ORM1;CXCL1;HP;PGLYRP1;CTSH;DIAPH1;LGALS3;TSPAN14;SVIP;PGM1;ADAM8;NBEAL2;CD55;MGAM;VAMP8;AP2A2;PTPN6;ALDOC;IDH1;RAP2B;CEACAM1;PLD1;QSOX1;PKP1;ATP11A;PLAU;ENPP4;CDA;STXBP2;STOM;B2M;LTF;GSDMD;UBR4;NRAS;VAMP1;PPBP;OLFM4;SLC11A1;STX7;CD300A;SPTAN1;TCIRG1
92	gsea	Cytoplasmic Stress Granule (GO:0010494)	-0.404194	-1.68597	0.00674157	0.0407281	0.548	40/74	0.3015	GRB7;PRKAA2;RBPMS;DYRK3;LARP1B;RC3H1;CELF1;LARP4B;TRIM25;RNF135;PUM2;PUM1;IGF2BP2;CIRBP;YTHDF2;LARP1;RPTOR;YTHDF3;ZNFX1;HIPK2;GIGYF2;DAZAP2;EIF4G1;LARP4;MCRIP2;IGF2BP3;PABPC1L;VCP;DDX19B;C9ORF72;NANOS3;CAPRIN1;HABP4;DDX19A;ZFAND1;G3BP2;FXR2;KPNB1;FXR1;G3BP1
93	gsea	Lysosomal Membrane (GO:0005765)	0.335886	1.68195	0.00189394	0.0394024	0.539	146/325	0.3396	COL6A1;CKAP4;CD63;GNB4;SCARB2;LAMTOR3;PSAP;LRP1;IFITM3;LAPTM4A;IFITM2;UBA52;DAB2;SEC13;VASN;CTSA;DDOST;LAMTOR1;VLDLR;ATRAID;LAMP2;AP2S1;GRN;SLC44A2;ATP6AP2;EEF1A1;ATP6V1G1;STARD3NL;SURF4;GAA;ATP6V0D1;ATP6V0C;AP2M1;TMEM165;ATP6V1H;RAB2A;ATP6V0B;TMEM30A;GNAI1;TMEM106B;AP1S2;CLN5;CLTA;VTI1B;ATP6V1D;B4GALT1;SNAPIN;LRRC8A;SLC12A4;LAMTOR4;ENPP1;RAP1B;FLOT1;P2RX4;IFITM1;LAMP1;SLC2A6;TMEM179B;SLC29A3;BOR…
94	gsea	Late Endosome Membrane (GO:0031902)	0.400289	1.67818	0.00757576	0.0400489	0.552	29/74	0.2505	CD63;SCARB2;LAMTOR3;PLD3;LAPTM4A;IFITM2;LAMTOR1;LAMP2;SLC9A9;STARD3NL;SNF8;TMEM30A;VTI1B;LAMTOR4;SLC29A3;RAB7B;LAMTOR5;LAMTOR2;MR1;PIP4P1;UBXN6;TMEM9;GOSR2;SPAAR;ENTREP1;ANXA6;SLC39A14;CHMP2A;CYB561A3
96	gsea	Endocytic Vesicle (GO:0030139)	0.340247	1.66522	0.00205339	0.043123	0.576	170/170	0.999	SPARC;ITGB5;WLS;COLEC12;SCARB2;LRP1;LPAR1;WNT5A;CTSL;UBA52;RAB34;SPHK1;SH3KBP1;GRIA4;DYSF;RPS27A;EHD2;HSP90B1;DLG4;AP2S1;EHD3;SRGAP3;RAB8B;PDIA3;RAB31;WNT4;CACNG8;AP2M1;CEMIP;RAB13;CLTA;CALR;GOLIM4;CLTB;CAMK2D;RAB7B;EHD1;HEATR5A;RAB14;AP2A1;SMO;RABGEF1;ENTPD7;GPR161;HEATR5B;SYT11;UBB;GNAO1;OCRL;RAB20;DVL2;RAB22A;CAMK2A;GRIA1;WNT6;CORO1A;CAMK2G;CLTC;CTLA4;ZDHHC5;MSR1;TNFRSF25;ABCD1;HCLS1;NLGN3;RAB…
97	gsea	Clathrin-Coated Endocytic Vesicle Membrane (GO:0030669)	-0.428992	-1.66477	0.00500835	0.0451367	0.595	19/50	0.1695	APOB;AREG;APOE;TGFA;CD9;F3;HBEGF;VAMP8;TFRC;SYT1;IGF2R;AP2A2;EGFR;BTC;CFTR;FZD5;AP2B1;CD74;LDLR
98	gsea	9+2 Motile Cilium (GO:0097729)	-0.454128	-1.66355	0.0056338	0.0445097	0.6	27/63	0.2706	ATP1B1;ATP1A1;IQCG;EPS8L1;ODAD4;CCDC181;KIF9;ENKUR;IFT88;RPGR;CFAP70;DNAH1;RSPH9;FLACC1;CFAP52;CABCOCO1;CUL3;DNAH2;SPACA9;SPEF2;DNALI1;DNHD1;TEKT5;SAXO2;CFAP221;DNAJB13;DNAH5
101	gsea	Clathrin-Coated Vesicle Membrane (GO:0030665)	-0.405037	-1.64325	0.0084317	0.048591	0.644	27/71	0.2266	APOB;AREG;APOE;RASSF9;TGFA;CD9;F3;EPN3;HBEGF;VAMP8;TFRC;SYT1;IGF2R;AP2A2;DNAJC5;EGFR;BTC;CFTR;FZD5;AP2B1;CD74;EPN1;LDLR;AP1G1;MYCBPAP;SLC18A1;RAB5A
104	gsea	Lytic Vacuole Membrane (GO:0098852)	0.332139	1.6303	0.00542495	0.0516268	0.649	117/261	0.3284	COL6A1;CD63;GNB4;SCARB2;LAMTOR3;PSAP;LRP1;IFITM3;LAPTM4A;IFITM2;UBA52;DAB2;SEC13;VASN;LAMTOR1;VLDLR;ATRAID;LAMP2;GRN;SLC44A2;ATP6AP2;ATP6V1G1;STARD3NL;GAA;ATP6V0D1;ATP6V0C;AP2M1;TMEM165;ATP6V1H;RAB2A;ATP6V0B;GNAI1;TMEM106B;AP1S2;CLN5;VTI1B;ATP6V1D;LRRC8A;SLC12A4;LAMTOR4;ENPP1;FLOT1;P2RX4;IFITM1;LAMP1;SLC2A6;SLC29A3;LAMTOR5;PLEKHF1;SLC35F6;CLCN4;SIDT2;OSTM1;LAMTOR2;ATP6V1B2;GNA11;RRAGA;ARL8B;GNB2;…
106	gsea	Early Endosome Membrane (GO:0031901)	0.362038	1.62829	0.00638298	0.0515367	0.656	42/96	0.2753	WLS;IFITM3;PLD3;PMEPA1;CLIP3;SPHK1;NSG1;ANXA1;RAB31;WASHC3;SNX3;SYNDIG1;TMEM30A;RAB21;VTI1B;EHD1;SNX21;MR1;SNX8;RAB14;ZFYVE28;GGA2;RABGEF1;RAB5C;UBXN6;ATP7A;SNX4;HFE;WASHC1;OCRL;GRIA1;SLC31A1;SNX5;PI4K2B;PI4K2A;ENTREP1;SLC39A14;WASHC4;WASHC5;NEU3;SNX1;DNAJC13
107	gsea	Endosome Membrane (GO:0010008)	0.320205	1.626	0.00200803	0.0516727	0.663	137/330	0.292	ANTXR1;CD63;WLS;SCARB2;LAMTOR3;IFITM3;PLD3;LAPTM4A;PMEPA1;IFITM2;UBA52;CLIP3;TMEM108;SPHK1;WIPI1;RPS27A;EHD2;RAB15;NSG1;LAMTOR1;LAMP2;ANXA1;SLC9A9;AP2S1;EHD3;RAB8B;ATP6AP2;ITGB1;PDIA3;RAB31;WASHC3;STARD3NL;SNF8;ATP6V0D1;SNX3;ATP6V0C;RAP1A;AP2M1;TMEM165;ATP6V0B;ARHGAP1;SYNDIG1;TMEM30A;RAP2A;NTRK1;SNX17;RAB21;ATP6AP1;SLC36A2;CLTA;VTI1B;PSENEN;VAMP3;LAMTOR4;LY96;SNX18;BACE1;VPS4A;LAMP1;APH1A;SLC29A3…
110	gsea	Recycling Endosome (GO:0055037)	-0.338166	-1.59895	0.0078125	0.0636334	0.755	60/144	0.2984	SLC39A4;MYO5B;RAB25;ATP9A;RASSF9;ATP13A3;F3;CLCN3;OPTN;PACSIN2;EHD4;ATP11C;VAMP8;TFRC;ATG9B;RAB17;TNF;FCHSD2;NDRG1;LMTK2;SLC30A10;RAB4A;CFTR;RAP2B;SCAMP5;SORL1;ATP11A;ULK1;ATP11B;B2M;FCHSD1;ZDHHC2;CLN3;TPCN1;LTF;MICALL1;TBC1D14;AP1G1;AVL9;RAB11A;SLC9A7;ZFYVE27;BOK;ARF6;TBC1D12;DENND6B;SLC11A2;RAB11FIP3;PLA2G3;WIPF3;STX7;VPS50;RAB11FIP4;RELCH;ARFGEF2;TUBGCP4;GGA3;VPS53;RAB11B;MICALL2

## Sheet: Msc_GO_MF
GSEA of mesenchyme versus hepatocytes and cholangiocytes, GO_Molecular_Function_2023
	Name	Term	ES	NES	NOM p-val	FDR q-val	FWER p-val	Tag %	Gene %	Lead_genes
0	gsea	Metallopeptidase Activity (GO:0008237)	0.532321	2.42547	0	0	0	43/111	0.2128	ADAMTS2;ADAMTS12;MMP3;MMP2;BMP1;ADAM19;MMP14;MMP10;MMP8;DPEP1;ADAM23;EIF3F;PAPPA;MMP19;ADAMTS1;ADAMTS15;ADAMTS5;ADAM12;EIF3H;COPS6;ADAMTS10;MMP11;MMP27;ADAM15;ADAMTS4;ADAM22;MMP17;MMP13;ECE2;ADAM9;PSMD7;TLL1;ADAMTS16;ADAMTS3;MMP16;ADAMTS7;TRABD2B;ZMPSTE24;ADAM17;MMP9;MMP28;ADAMTS14;CXCR4
1	gsea	Metalloendopeptidase Activity (GO:0004222)	0.557045	2.38604	0	0	0	37/89	0.2102	ADAMTS2;ADAMTS12;MMP3;MMP2;BMP1;ADAM19;MMP14;MMP10;MMP8;ADAM23;PAPPA;MMP19;ADAMTS1;ADAMTS15;ADAMTS5;ADAM12;ADAMTS10;MMP11;MMP27;ADAM15;ADAMTS4;ADAM22;MMP17;MMP13;ECE2;ADAM9;TLL1;ADAMTS16;ADAMTS3;MMP16;ADAMTS7;TRABD2B;ZMPSTE24;ADAM17;MMP9;MMP28;ADAMTS14
2	gsea	Protease Binding (GO:0002020)	0.519871	2.37214	0	0	0	24/104	0.0964	COL1A2;COL1A1;COL3A1;TIMP1;TIMP3;PRNP;TIMP2;PSAP;CST3;THBS1;ECM1;SELENOS;DERL1;RPS27A;CCBE1;RIPK2;ITGB1;NOL3;SERPINE1;SRI;SLC2A13;PTEN;ADAMTS4;FLOT1
3	gsea	ADP Binding (GO:0043531)	-0.718533	-2.31026	0	0	0	2023-08-01	0.0792	ME1;GLUD1;GCLC;MYO18A;MYO6;MSH2;PRKAG2;COQ8A
4	gsea	Polyubiquitin Modification-Dependent Protein Binding (GO:0031593)	-0.584369	-2.26188	0	0	0	26/51	0.2859	OPTN;TNIP3;ZFAND6;TNFAIP3;IKBKE;RNF169;SQSTM1;MINDY1;EPS15;IKBKG;OTUD7B;ZRANB1;UBQLN1;RAD23B;TAB3;HDAC6;PARP10;TAB2;UBQLN4;VCP;BAG6;DEPDC1B;RNF168;RNF31;UBXN1;UBQLN2
5	gsea	Cadherin Binding Involved In Cell-Cell Adhesion (GO:0098641)	-0.804195	-2.2282	0	0	0	2017-09-01	0.0637	KRT18;EPCAM;BAIAP2L1;STXBP6;ANXA2;PKP3;PAK4;BAIAP2;CDC42EP1
6	gsea	Calcium Channel Regulator Activity (GO:0005246)	0.58274	2.19886	0	0.000878831	0.004	1934-11-01	0.1001	PRKG1;REM1;MCUB;CAV3;CALM1;CACNG8;SRI;FKBP1A;CACNG7;SGK1;GEM
7	gsea	Fibroblast Growth Factor Receptor Binding (GO:0005104)	0.684614	2.14176	0	0.00404262	0.022	2017-05-01	0.0967	FGF2;NPTN;FGF10;FGF7;FGF18
8	gsea	Transforming Growth Factor Beta Binding (GO:0050431)	0.711295	2.13229	0	0.00366179	0.023	2021-11-01	0.12	ENG;TGFBR3;LTBP2;LRRC32;THBS1;VASN;LTBP4;ACVRL1;TGFB3;TGFBR2;TWSG1
9	gsea	Cytokine Receptor Binding (GO:0005126)	0.496519	2.1274	0	0.00364087	0.025	26/73	0.1689	CRLF1;CXCL12;CSF1;TGFBR3;IL6ST;TNFSF9;SPRED1;OSMR;CCL19;VEGFD;IL6;FKBP1A;LIFR;PXDN;MYDGF;TNFSF11;VEGFA;JAK2;IL11;PGF;TSLP;SH2B3;SOCS2;TRIP6;TNFSF18;JAK1
10	gsea	K63-linked Polyubiquitin Modification-Dependent Protein Binding (GO:0070530)	-0.676058	-2.10244	0.00211864	0.00522981	0.017	2023-11-01	0.208	OPTN;TNFAIP3;IKBKE;RNF169;SQSTM1;IKBKG;OTUD7B;ZRANB1;TAB3;PARP10;TAB2
11	gsea	Calcium-Dependent Phospholipid Binding (GO:0005544)	-0.579075	-2.10104	0	0.00418384	0.017	1945-12-01	0.1294	ANXA4;ANXA3;ANXA13;CPNE8;ANXA2;ANXA5;SYT8;ANXA8;SYT1;ESYT2;MCTP2;PCLO
12	gsea	Neuropeptide Hormone Activity (GO:0005184)	0.643567	2.10006	0	0.00341767	0.031	2020-01-01	0.0063	CCK
13	gsea	Neuropeptide Activity (GO:0160041)	0.643567	2.10006	0	0.00341767	0.031	2020-01-01	0.0063	CCK
14	gsea	Chemokine Binding (GO:0019956)	0.708372	2.06562	0	0.00395474	0.04	2015-09-01	0.1595	FGF2;PDPN;ITGB1;ACKR3;PLP2;HMGB1;ITGB3;CCR1;ZFP36
15	gsea	Transmembrane Receptor Protein Kinase Activity (GO:0019199)	0.568843	2.03752	0	0.0051132	0.057	1935-12-01	0.1233	DDR2;AXL;ROR1;PDGFRA;ROR2;RYK;ACVRL1;FLT1;NTRK1;BMPR1B;TGFBR2;MERTK
16	gsea	Adenyl Nucleotide Binding (GO:0030554)	-0.61618	-2.03029	0.00201613	0.0132121	0.061	13/27	0.1334	ME1;CAT;SORD;DPYD;ALDH2;ALDH1A1;PGD;DHFR;DHCR7;SPR;IFIH1;CRYM;TM7SF2
17	gsea	E-box Binding (GO:0070888)	0.562404	2.01662	0.00212314	0.00629829	0.073	1932-11-01	0.1364	HAND2;SNAI1;TCF4;TWIST1;TCF21;MITF;ATOH8;ZEB1;SNAI2;BHLHE41;BHLHE22
18	gsea	poly(U) RNA Binding (GO:0008266)	0.695185	2.01187	0	0.00608421	0.075	2019-08-01	0.1328	RBMS3;FMR1;PABPC1;RBMS2;PABPC4L;RBMS1;SSB;MCRS1
19	gsea	Chemoattractant Activity (GO:0042056)	0.616329	2.01165	0	0.00564963	0.075	2024-12-01	0.1091	FGF2;HGF;S100A4;VEGFC;FGF10;FGF7;GPNMB;VEGFD;HMGB1;GDNF;VEGFA;PGF
20	gsea	UDP-glycosyltransferase Activity (GO:0008194)	0.497894	2.00653	0	0.00562452	0.081	17/49	0.1859	HEXA;HAS2;CSGALNACT1;HEXB;EXT2;POGLUT2;XXYLT1;B4GALT1;CSGALNACT2;GCNT4;B4GALT4;B3GLCT;POGLUT3;LARGE1;POGLUT1;POMGNT1;B3GALT6
21	gsea	Glutathione Transferase Activity (GO:0004364)	-0.658488	-1.9977	0.00185185	0.0163579	0.082	13/26	0.1062	GSTA3;GSTA4;GSTM1;GSTA1;GSTO1;GSTT1;MGST3;GSTM3;MGST1;GSTZ1;GSTP1;GSTA2;GSTT2
22	gsea	Receptor Ligand Activity (GO:0048018)	0.381577	1.99496	0	0.00615181	0.094	101/245	0.318	CRLF1;TIMP1;GREM1;CCK;FGF2;INHBB;CSF1;EREG;C1QTNF12;SEMA7A;WNT5A;CLEC11A;TGFB1;HGF;S100A4;SEMA3A;LRPAP1;VEGFC;FGF10;SEMA6D;METRNL;WNT2;SEMA5A;PTN;FGF7;GREM2;INHBA;GRN;LEFTY1;IGF1;GPNMB;WNT4;GDF6;VEGFD;EPHA7;TGFB3;NBL1;WNT11;IL6;HMGB1;TNFSF12;SFRP2;TNFSF11;IL33;METRN;GDNF;AIMP1;VEGFA;IL11;TNFSF13B;APP;CCL11;FGF18;GDF11;BMP5;GAS6;PGF;TSLP;GDF10;SEMA4C;PDGFA;IL16;CD80;MDK;POMC;BMP2;BDNF;CCL24;ARTN;A…
23	gsea	Hydrolase Activity, Acting On Carbon-Nitrogen (But Not Peptide) Bonds, In Linear Amides (GO:0016811)	-0.49782	-1.979	0	0.019543	0.108	22/52	0.2409	VNN1;FAAH;ACER2;ACER3;UPB1;HDAC11;ASPA;NIT1;FHIT;HINT2;PM20D1;NADSYN1;SUDS3;SIRT5;ASPG;SIRT7;HDAC6;HDAC8;PIGL;ACY3;PM20D2;ASAH2
24	gsea	Poly-Pyrimidine Tract Binding (GO:0008187)	0.666045	1.97687	0	0.00682386	0.11	2022-08-01	0.1328	RBMS3;FMR1;PABPC1;RBMS2;PABPC4L;RBMS1;SSB;MCRS1
25	gsea	Carboxypeptidase Activity (GO:0004180)	0.527888	1.97606	0	0.00664005	0.112	1933-09-01	0.0807	AEBP1;CPXM1;SCPEP1;CPZ;CTSA;CTSZ;CPXM2;AGBL3;NAALAD2
26	gsea	Phosphoric Ester Hydrolase Activity (GO:0042578)	-0.475385	-1.97322	0	0.0184725	0.115	15/51	0.2098	SMPD3;DUSP16;DUSP10;EPHX2;PTPRJ;MPPED2;DUSP8;DUSP5;PLCXD2;PPP1CB;SMPDL3A;PRUNE1;PPP5C;DUSP3;PGAM5
27	gsea	Hydro-Lyase Activity (GO:0016836)	-0.57684	-1.96805	0	0.0178364	0.118	15/29	0.2105	PCBD1;CBS;ECHDC3;HSD17B4;PARK7;CYP2S1;ALAD;UROC1;ACO2;HADHA;EHHADH;ENO4;GMDS;ENO1;IREB2
28	gsea	Cell-Cell Adhesion Mediator Activity (GO:0098632)	-0.552941	-1.96381	0.00169492	0.0166153	0.119	1942-11-01	0.0732	KRT18;EPCAM;BAIAP2L1;STXBP6;IGSF9;ANXA2;PKP3;PAK4;BAIAP2;CDC42EP1;DSCAML1
29	gsea	Phosphotyrosine Residue Binding (GO:0001784)	-0.537672	-1.95229	0	0.0180749	0.137	1939-12-01	0.1426	CBLC;SHB;BCAR3;PTPN3;PLCG2;PTPN6;YES1;NCK2;SHF;FGR;SH3BP2;SYK
30	gsea	Chloride Transmembrane Transporter Activity (GO:0015108)	-0.558028	-1.95202	0.0013624	0.0167693	0.138	1949-11-01	0.1745	FXYD3;CLDN4;CLCN3;SLC12A2;CLIC3;SLC26A1;CFTR;CLIC4;SLC26A2;ANO3;ANO9
31	gsea	Monocarboxylic Acid Transmembrane Transporter Activity (GO:0008028)	-0.580927	-1.95077	0	0.0158074	0.139	13/29	0.2325	SLC16A12;SLC9A3R1;SLC6A13;SLC16A10;SLC16A6;SLC6A6;SLC16A7;SLC16A1;SLC16A11;SLC6A12;SLC16A14;MPC1;SLC16A4
32	gsea	Lipoprotein Particle Receptor Binding (GO:0070325)	-0.584776	-1.94835	0.00419287	0.0149738	0.141	2027-12-01	0.1395	CLU;APOB;CRP;APOA1;APOA2;APOC3;APOE;PCSK9;SYT1;APOA5;APBB3;RELN
33	gsea	Serine-Type Endopeptidase Activity (GO:0004252)	-0.463305	-1.94588	0	0.0145884	0.144	29/91	0.1256	HPN;PROC;F2;HP;F12;PCSK6;PLG;F10;CTSH;HABP2;TMPRSS2;CFB;PCSK9;HGFAC;MASP2;PRSS22;TMPRSS4;F9;MMP7;ADAM8;CELA1;DPP4;PRSS48;RHBDL2;PRTN3;F7;PLAU;PCSK4;F11
34	gsea	Transmembrane Receptor Protein Tyrosine Kinase Activity (GO:0004714)	0.517855	1.94221	0	0.00985215	0.161	1948-12-01	0.1233	PDGFRB;DDR2;EPHA3;AXL;ROR1;PDGFRA;ROR2;RYK;FGFR1;FLT1;NTRK1;MERTK
35	gsea	Lipase Activity (GO:0016298)	-0.540308	-1.92925	0.00176991	0.0169685	0.177	17/39	0.2134	SMPD3;FAAH;ABHD2;NCEH1;LIPC;PNPLA2;DDHD1;LCP1;LCAT;ABHD6;PITPNM3;PLBD1;PNPLA3;LYPLA1;ABHD3;DAGLB;LIPE
36	gsea	Iron Ion Binding (GO:0005506)	-0.475973	-1.92292	0	0.017188	0.188	15/49	0.1658	LCN2;CDO1;EGLN3;F3;AGMO;PHYH;HAAO;ETHE1;FDX1;FXN;ACP5;AOX1;ACO2;FBXL5;LTF
37	gsea	GTPase Activity (GO:0003924)	0.404705	1.92286	0	0.0131825	0.207	105/235	0.2615	RERG;GNG10;GNG11;SEPTIN7;RHOJ;RGS10;ARL1;SAR1A;ARHGDIB;ARF4;SEPTIN11;GNAS;LRRK2;ARL2;RAB40B;RAB8B;EEF1A1;RAB31;RIT1;RAP1A;RAB2A;GNL1;RGS3;EEF2;GNAI1;RAP2A;RAB13;RAB28;RAB21;RHOC;SEPTIN8;RHOA;RAB39B;IFT27;RAP1B;GEM;GNG5;RGS19;RAB18;GNG8;RAN;RGS2;GNB5;DNM1;DNM3;RAB3A;RGS16;SEPTIN5;MRAS;GBP7;GNA11;RRAGA;ARL8B;GBP2;RHOQ;CDC42;GNAI2;GNB2;TBCC;RHOB;RAC1;RRAGC;RAB14;TUBA1B;ABCE1;GSPT1;RHOG;SEPTIN4;RGS17…
38	gsea	Receptor Antagonist Activity (GO:0048019)	0.635359	1.92222	0	0.0126803	0.209	2015-05-01	0.0727	DKK3;DKK2;LRPAP1;FST;PXDN
39	gsea	Phosphotransferase Activity, Alcohol Group As Acceptor (GO:0016773)	-0.455291	-1.91931	0	0.0169788	0.196	32/75	0.2559	CHKA;PKLR;KHK;TKFC;NT5C2;GCK;PIK3C2G;XYLB;PANK1;PDXK;GLYCTK;FGGY;NADK2;NADK;DGKD;GNE;ETNK2;PGM2L1;DGKZ;RBKS;SHPK;IPMK;FCSK;DCK;IP6K2;RFK;ETNK1;NMRK1;IPPK;COASY;CHKB;DGKQ
40	gsea	Sterol Binding (GO:0032934)	-0.471649	-1.91251	0.00199203	0.017396	0.206	32/56	0.2916	APOA1;APOA2;OSBPL3;APOC3;PROM1;APOF;SULT2B1;RORC;OSBPL9;CAV1;INSIG2;OSBPL1A;SCP2;SOAT2;GRAMD1C;INSIG1;NPC1;NR1H3;PTCH1;STARD4;CD81;OSBPL7;OSBPL10;ERLIN2;STARD3;SLC38A9;GRAMD1B;ERLIN1;GUCY2C;TSPO;STARD5;GPR183
41	gsea	Serine-Type Peptidase Activity (GO:0008236)	-0.449631	-1.90814	0	0.0174065	0.213	36/107	0.1952	HPN;PROC;F2;HP;ST14;F12;PCSK6;PLG;F10;CTSH;HABP2;TMPRSS2;CFB;PCSK9;HGFAC;MASP2;PRSS22;PRSS8;TMPRSS4;F9;MMP7;ADAM8;CELA1;DPP4;CAPN5;PRSS48;RHBDL2;PRTN3;F7;PLAU;PCSK4;F11;FURIN;PRSS16;C1RL;KLK6
42	gsea	PDZ Domain Binding (GO:0030165)	-0.484085	-1.90571	0	0.0172158	0.219	16/61	0.1137	F11R;CXADR;CADM1;ARHGEF16;SLC9A3R1;CLCN3;LLGL2;CCDC88C;DOCK4;PRKN;RAPGEF2;PDZK1;ATP2B2;CFTR;ERC1;PLEKHA2
43	gsea	NADP Binding (GO:0050661)	-0.55045	-1.90423	0	0.0168981	0.224	17/30	0.257	ME1;DPYD;GRHPR;PGD;DHFR;DHCR7;SPR;CRYM;TM7SF2;CRYZ;GMDS;NOS2;QDPR;NOX1;DECR1;NOS3;HMGCR
44	gsea	Ribonucleoside Triphosphate Phosphatase Activity (GO:0017111)	0.400305	1.90379	0	0.0151399	0.257	107/239	0.2615	RERG;GNG10;GNG11;SEPTIN7;RHOJ;RGS10;ARL1;SAR1A;ARHGDIB;ARF4;SEPTIN11;GNAS;LRRK2;ARL2;RAB40B;RAB8B;EEF1A1;RAB31;RIT1;RAP1A;RAB2A;GNL1;RGS3;EEF2;GNAI1;RAP2A;RAB13;RAB28;RAB21;RHOC;SEPTIN8;RHOA;RAB39B;IFT27;RAP1B;GEM;GNG5;RGS19;RAB18;GNG8;RAN;RGS2;NTPCR;GNB5;DNM1;DNM3;RAB3A;RGS16;SEPTIN5;MRAS;GBP7;GNA11;RRAGA;ARL8B;GBP2;RHOQ;CDC42;GNAI2;GNB2;TBCC;RHOB;RAC1;RRAGC;RAB14;TUBA1B;ABCE1;GSPT1;RHOG;SEPTIN4…
45	gsea	Secondary Active Transmembrane Transporter Activity (GO:0015291)	-0.481603	-1.90023	0	0.0170198	0.235	16/50	0.1646	SLC4A4;UCP2;SLC16A12;CLCN3;SLC17A4;SLCO3A1;SLC16A10;MCU;SLC25A10;SLC16A7;SLC35D2;SLC35D1;SLCO2A1;SLC25A15;SLC35C1;SLC47A1
46	gsea	NAD Binding (GO:0051287)	-0.574391	-1.89465	0.00856531	0.0172198	0.244	14/23	0.2236	ME1;GLUD1;SORD;ALDH2;ALDH1A1;SIRT3;SIRT5;HADHA;ZC3HAV1;PARP9;CRYZ;QDPR;CRYL1;ALDH1B1
47	gsea	Endopeptidase Regulator Activity (GO:0061135)	-0.521364	-1.88667	0.00412371	0.0179973	0.259	18/37	0.1882	SPINT2;WFDC2;AHSG;ITIH4;PZP;ITIH3;ITIH2;SERPINF2;SPINK1;SERPIND1;PSME1;SPP2;SLPI;UCHL5;CAST;ABCA2;PSMD14;NLRC4
48	gsea	Inorganic Anion Transmembrane Transporter Activity (GO:0015103)	-0.574763	-1.87173	0.00311526	0.0203483	0.287	2028-06-01	0.1388	ANO1;SLC4A11;SLC25A10;SLC26A1;CFTR;SLC26A2
49	gsea	Cytokine Activity (GO:0005125)	0.397265	1.87012	0	0.0213212	0.341	53/125	0.318	CRLF1;TIMP1;CXCL12;FGF2;INHBB;CSF1;WNT5A;TGFB1;WNT2;INHBA;CCL19;LEFTY1;CCL8;ENC1;WNT4;GDF6;TGFB3;WNT11;IL6;HMGB1;CCL7;TNFSF11;IL33;AIMP1;VEGFA;IL11;CCL11;GDF11;BMP5;TSLP;GDF10;IL16;CCL17;BMP2;CCL24;ALKAL1;CD70;MEN1;WNT6;GDF2;IL19;BMP15;CCL1;IL1F10;GDF3;WNT10B;IL2;FAM3C;WNT8B;NDP;IL17D;IL10;IL12B
50	gsea	G Protein-Coupled Receptor Activity (GO:0004930)	0.380127	1.86869	0	0.0207624	0.342	77/187	0.3413	PDGFRB;GPR176;PDGFRL;NPR3;F2R;LPAR1;GLP2R;PTH1R;ADGRL1;ADORA2B;S1PR3;GPR88;GPR39;GPBAR1;GPR173;GABBR1;NPY4R;S1PR2;ELOVL4;CALCRL;ADGRD1;CMKLR1;KISS1R;P2RY1;MRGPRF;GPR63;ADCYAP1R1;GPR45;GPER1;GPR161;GRM1;NPFFR2;GPR135;F2RL3;CXCR4;TM2D1;ADGRF5;GPR85;ADGRB2;GPR27;PROKR1;CCR7;NPFFR1;HCAR1;CNR1;PROKR2;DRD1;RXFP3;GPR50;MTNR1A;GRM3;ADORA2A;LGR6;CASR;GRM2;OPN4;OPRL1;CNR2;OPN1MW;ADGRL4;C5AR2;OPN1SW;RORB;GR…
51	gsea	G Protein-Coupled Peptide Receptor Activity (GO:0008528)	0.460008	1.86802	0	0.0200022	0.343	23/55	0.3403	NPR3;GLP2R;PTH1R;EDNRA;S1PR2;KISS1R;SORCS1;GLP1R;NPY1R;EDNRB;GPR84;BDKRB1;NPFFR1;RXFP3;OPRL1;CCKBR;MC5R;NPR1;VIPR1;APLNR;SCTR;FPR3;HCRTR2
52	gsea	Cysteine-Type Endopeptidase Activator Activity Involved In Apoptotic Process (GO:0008656)	0.641096	1.86272	0	0.0200103	0.352	2015-06-01	0.0937	CTSK;CTSL;RACK1;NOD1;BEX3;BAD
53	gsea	CoA Hydrolase Activity (GO:0016289)	-0.645496	-1.85722	0.00978474	0.0222562	0.31	2015-08-01	0.2318	ABCD3;BAAT;ACOT12;ACAA2;ACOT1;ACOT13;ACOT4;ACOT8
54	gsea	Flavin Adenine Dinucleotide Binding (GO:0050660)	-0.466115	-1.85546	0.00213675	0.0217165	0.311	30/54	0.2534	GSR;ACOX1;ACOX2;SORD;DPYD;DDO;STEAP4;LDHD;KMO;GCDH;ETFDH;MICAL3;AIFM1;QSOX1;SQOR;AOX1;TXNRD1;GFER;KDM1B;NOS2;PCYOX1;PRODH;ACADVL;CRY1;NQO2;AGPS;SDHA;KDM1A;CRY2;NOS3
55	gsea	Oxidoreductase Activity, Acting On The CH-OH Group Of Donors, NAD Or NADP As Acceptor (GO:0016616)	-0.451993	-1.84355	0.00646552	0.0242957	0.348	33/74	0.2687	ME1;HSD17B13;SORD;GRHPR;CBR1;BDH1;LDHD;HSD17B4;PGD;RDH10;SDR42E1;SPR;DHDH;HSD17B11;ADH4;RDH16;AKR1D1;HADHA;GFUS;EHHADH;ADH7;GLYR1;UGDH;HSD3B2;MDH1;H6PD;SDR9C7;DHRS4;CRYL1;ADH5;RDH11;HMGCR;MIOX
56	gsea	Low-Density Lipoprotein Particle Receptor Binding (GO:0050750)	-0.568972	-1.84088	0.00793651	0.0241157	0.351	2022-08-01	0.1148	CLU;APOB;CRP;APOE;PCSK9;SYT1;APOA5;APBB3
57	gsea	Glucuronosyltransferase Activity (GO:0015020)	0.588841	1.83523	0.00649351	0.0250304	0.422	2018-06-01	0.1344	CHSY1;CSGALNACT1;CHPF;CHPF2;EXT2;LARGE1
59	gsea	Protein Phosphorylated Amino Acid Binding (GO:0045309)	-0.479504	-1.82235	0	0.0276587	0.404	18/45	0.2555	CBLC;SHB;BCAR3;PTPN3;PLCG2;PTPN6;FBXW7;YES1;NCK2;SHF;FGR;SH3BP2;SYK;YWHAZ;ABL2;GRB2;CRKL;CRK
60	gsea	Protein Tyrosine Phosphatase Activity (GO:0004725)	-0.460209	-1.81955	0.00185874	0.0275577	0.41	35/74	0.2666	PTPRK;PTPRF;PTPRD;DUSP16;DUSP10;PTPRE;PTPRJ;PTPN3;PTPN18;PTPN13;MTMR7;DUSP8;EYA2;PTPN6;DUSP5;PTPRR;CDC14B;PTPN21;PTPN4;DUSP1;HACD2;DUSP9;PTPN2;PTPRT;EYA3;PPP2CA;DUSP3;PTP4A2;PGPEP1;PTP4A3;PTP4A1;CDC25A;PTPN14;CDKN3;PTK2
61	gsea	Transforming Growth Factor Beta Receptor Binding (GO:0005160)	0.600061	1.81134	0.00573614	0.029943	0.474	2018-09-01	0.0999	ENG;TGFBR3;TGFB1;BAMBI;SMAD7;SMAD6;TGFB3;FKBP1A;TGFBR2
62	gsea	Cyclosporin A Binding (GO:0016018)	0.623434	1.80337	0.00909091	0.0310621	0.491	2016-03-01	0.0711	PPIC;PPIB;PPP3R1
63	gsea	Cell Adhesion Mediator Activity (GO:0098631)	0.517863	1.80316	0.00531915	0.0300853	0.492	2027-11-01	0.2399	JAM3;NEXN;NFASC;VCAM1;PALLD;LRRC4C;NRCAM;BCAT2;EMB;CD200;SIRPA
64	gsea	Cytokine Receptor Activity (GO:0004896)	0.412695	1.78954	0	0.0320064	0.521	23/66	0.2343	CRLF1;IL6ST;OSMR;IL1RL2;GFRA2;GFRA4;IL3RA;IL1R2;LIFR;IL1R1;CNTFR;CRLF2;CMKLR1;IFNAR2;CCR1;IL17RA;CSF2RB;FZD4;IL1RAP;CSF2RA;IL17RC;IL21R;IL31RA
65	gsea	Copper Ion Binding (GO:0005507)	0.481347	1.78789	0.00235294	0.0314457	0.524	19/42	0.2635	PRNP;GPC1;SOD3;LOXL3;LOXL2;S100A13;HEPH;AOC1;RNF7;CUTA;P2RX4;COMMD1;COX17;ATP7A;PAM;SLC31A1;SNCB;COA6;DBH
66	gsea	Adenylyltransferase Activity (GO:0070566)	-0.547798	-1.78218	0	0.0374344	0.516	13/22	0.2854	TENT5B;FHIT;NMNAT3;OAS3;FLAD1;TENT5D;TENT4B;OAS2;COASY;PAPOLA;TUT1;NMNAT1;PAPOLG
67	gsea	Monoatomic Anion Channel Activity (GO:0005253)	-0.491931	-1.7806	0	0.0369145	0.52	1945-11-01	0.1745	FXYD3;CLDN4;LRRC8D;CLCN3;SLC17A3;LRRC8B;CLIC3;CFTR;CLIC4;ANO3;ANO9
69	gsea	Voltage-Gated Calcium Channel Activity (GO:0005245)	0.457267	1.77772	0	0.0326977	0.545	18/44	0.2711	CACNA2D1;CACNA1C;PKD2;CACNG8;CACNB2;CACNG7;CACNA1B;CACNA1D;CACNA1G;NCS1;SCN2A;CACNB3;CACNB1;CACNA2D3;TPCN2;CACNA1I;CACNA1H;CACNG6
70	gsea	Kinase Activity (GO:0016301)	-0.394952	-1.77485	0	0.0381783	0.538	50/102	0.3237	SEPHS2;CHKA;TKFC;PPIP5K2;GCK;PANK1;PDXK;GLYCTK;PIK3CB;NADK2;NADK;COQ8A;MAPK15;ETNK2;CERKL;PGM2L1;PPIP5K1;PMVK;DGKZ;MASTL;CDKL5;LYN;PKN2;SYK;SHPK;PKMYT1;EPHA4;ACVR2A;EIF2AK2;IPMK;FCSK;NEK1;IP6K2;RFK;ETNK1;NMRK1;MTOR;IPPK;PRKD3;COASY;CHKB;IRAK4;FN3K;PAPSS2;CDK1;DGKE;ITPKC;CDK9;IDNK;PANK3
71	gsea	Cholesterol Binding (GO:0015485)	-0.437499	-1.7697	0.00387597	0.0387672	0.557	27/48	0.2899	APOA1;APOA2;OSBPL3;APOC3;PROM1;APOF;SULT2B1;CAV1;OSBPL1A;SCP2;SOAT2;GRAMD1C;NPC1;NR1H3;PTCH1;STARD4;CD81;OSBPL7;OSBPL10;ERLIN2;STARD3;SLC38A9;GRAMD1B;ERLIN1;GUCY2C;TSPO;STARD5
72	gsea	GTPase Binding (GO:0051020)	-0.377231	-1.76856	0.00657895	0.0381402	0.561	107/218	0.3187	IQGAP2;MYO5B;FNBP1L;UNC13B;MLPH;ARHGEF16;RIN3;GCC2;ALS2CL;FGD4;DOCK4;BICD1;LCP1;CAV1;EVI5;FGD6;PLEKHG3;HSP90AA1;RANGAP1;CDC42EP1;CIB1;USP6NL;EXPH5;RAP1GAP;RRAGD;PLCE1;SOD1;AKAP13;PAK1;RTKN;NDRG1;SH3BP4;PIFO;RABGAP1L;KIF3A;DENND5B;GOLGA4;RIN2;MEGF9;SORL1;PIH1D2;UNC13D;ERC1;RAF1;CDKL5;SGSM2;CYRIB;ALS2;FGD3;RAPGEF6;ULK1;RABGGTA;RAPGEF4;GAPVD1;BIRC5;PPP6R1;AMBRA1;WHAMM;ATG14;DMXL2;TBC1D30;SGSM3;MICAL…
74	gsea	GDP Binding (GO:0019003)	0.455361	1.75915	0.00592885	0.0368858	0.583	27/58	0.223	RERG;RAB8B;ARL3;RAB31;RIT1;RAP1A;RAB2A;GNAI1;RAP2A;RAB28;RAB21;NME2;RAP1B;GEM;RAB18;RAN;MRAS;ARL8B;RRAGC;RAB14;RASL12;RAB5C;RAB42;RAB29;RAB22A;RAB12;RRAS
76	gsea	Small GTPase Binding (GO:0031267)	-0.38484	-1.75684	0.00423729	0.0392694	0.589	96/194	0.3187	IQGAP2;MYO5B;UNC13B;MLPH;ARHGEF16;RIN3;GCC2;ALS2CL;FGD4;DOCK4;BICD1;CAV1;EVI5;FGD6;PLEKHG3;RANGAP1;CDC42EP1;CIB1;USP6NL;EXPH5;RAP1GAP;PLCE1;SOD1;AKAP13;PAK1;RTKN;NDRG1;SH3BP4;PIFO;RABGAP1L;KIF3A;DENND5B;GOLGA4;RIN2;MEGF9;SORL1;PIH1D2;UNC13D;ERC1;RAF1;CDKL5;SGSM2;CYRIB;ALS2;FGD3;RAPGEF6;ULK1;RABGGTA;RAPGEF4;GAPVD1;BIRC5;PPP6R1;WHAMM;DMXL2;TBC1D30;SGSM3;MICALL1;TRIOBP;AP3M1;AP1G1;TNFAIP1;CDC42EP2;R…
77	gsea	N-acetyltransferase Activity (GO:0008080)	-0.540579	-1.75462	0.0056926	0.0392011	0.6	2022-09-01	0.212	KAT2B;ATAT1;NAGS;SAT1;NAA80;ESCO1;ESCO2;EP300;NAT2
78	gsea	Fibroblast Growth Factor Binding (GO:0017134)	0.552189	1.75383	0.00632911	0.0370818	0.591	2020-09-01	0.1344	GPC1;THBS1;RPS19;FGFR1;S100A13;RPS2;FGFBP3;GLG1;ITGB3
79	gsea	Hexosyltransferase Activity (GO:0016758)	0.402148	1.753	0.00225734	0.0363883	0.594	27/77	0.2486	HEXA;HAS2;CSGALNACT1;B4GALT5;HEXB;EXT2;DPY19L1;B4GALT2;POGLUT2;B4GALT1;CSGALNACT2;GCNT4;ALG5;TMTC1;B4GALT4;B3GLCT;POGLUT3;LARGE1;POGLUT1;POMGNT1;POFUT1;TMTC3;ALG1;MTAP;DPY19L3;OGT;DPY19L2
80	gsea	Sodium Channel Activity (GO:0005272)	-0.527563	-1.75016	0.00567376	0.0398116	0.609	1936-08-01	0.1658	SCN8A;KCNK1;SLC4A11;SHROOM2;SCN5A;HCN3;SCNN1A;TPCN1
81	gsea	Pyridoxal Phosphate Binding (GO:0030170)	-0.545359	-1.7466	0.00845666	0.0401013	0.618	2020-08-01	0.0831	ALB;SHMT1;CBS;PYGL;PNPO;PDXK;GLDC;PYGB
82	gsea	Triglyceride Lipase Activity (GO:0004806)	-0.604112	-1.74618	0.00318979	0.0393013	0.618	2019-07-01	0.2248	LIPC;PNPLA2;LCP1;PNPLA3;DAGLB;LIPE;LIPN
83	gsea	Endopeptidase Inhibitor Activity (GO:0004866)	-0.410173	-1.74309	0.006	0.0395193	0.63	40/84	0.3369	SPINT2;AMBP;WFDC2;AHSG;ITIH4;KNG1;PZP;SERPINA7;SERPINA10;FETUB;ITIH3;ITIH2;SERPINF2;SPINT1;SERPINB5;SERPINC1;PRKAA2;ANXA2;SPINK1;SERPINA12;SERPIND1;BST2;SPP2;SERPINA11;SERPINB9;APLP2;NRG1;SERPINA6;SLPI;UCHL5;CAST;FURIN;LTF;PSMF1;USP14;BIRC6;SPINK5;COL4A3;TIMP4;ZDHHC17
84	gsea	Phosphatidylcholine Transporter Activity (GO:0008525)	-0.580692	-1.74253	0.00642398	0.0388336	0.63	2016-08-01	0.1168	ABCB4;ATP10B;MTTP;PITPNC1;ATP8B1;ABCA3;PCTP;PITPNM2
85	gsea	Ubiquitin-Like Protein Conjugating Enzyme Binding (GO:0044390)	-0.482042	-1.7423	0.00215983	0.0380635	0.63	16/32	0.279	RNF125;PPARA;PRKN;RNF144B;PARK7;RNF180;RNF19A;RNF5;ZMYM2;MARCHF7;MARCHF6;DCUN1D2;RNF217;TRAF6;TCERG1;DCUN1D1
86	gsea	Poly-Purine Tract Binding (GO:0070717)	0.501347	1.74145	0.00591716	0.0391311	0.622	2029-09-01	0.1912	RBMS3;FMR1;PABPC1;RBMS2;PABPC4L;RBMS1;MCRS1;EIF4A3;DDX3X
87	gsea	Ligand-Gated Monoatomic Anion Channel Activity (GO:0099095)	0.576369	1.73997	0.00454545	0.0386235	0.625	2017-06-01	0.2471	GABRA3;GABRG3;GABRE;GLRB;GABRB3;GABRB1
89	gsea	2-Oxoglutarate-Dependent Dioxygenase Activity (GO:0016706)	-0.467924	-1.73679	0.00849257	0.0384922	0.64	19/39	0.324	EGLN3;UTY;PHYH;BBOX1;HSPBAP1;KDM5A;KDM2A;ALKBH5;KDM6B;KDM2B;JMJD7;KDM7A;RIOX2;KDM3A;JMJD4;TET3;KDM6A;PHF1;KDM8
92	gsea	Adenyl Ribonucleotide Binding (GO:0032559)	-0.350486	-1.71818	0.006	0.0427356	0.689	129/285	0.3079	ME1;GLUD1;GCLC;FBP1;MYO18A;NT5C2;PPIP5K2;CDK6;ABCD3;DYRK3;PYGL;GCK;GSS;MAP3K5;ATP7B;DAPK2;ACLY;HSPA1B;ATP1A1;MYO6;PDXK;HSP90AA1;PDE4D;RAPGEF2;ABCA1;MSH2;HSPA4L;MPPED2;INSR;ABCC6;CLPX;PRKAG2;MAST1;MCM6;TRIB1;COQ8A;TNK1;MARK2;STK38L;MINK1;LMTK2;MTHFS;NUAK2;CDC42BPB;MYO1B;PPIP5K1;IFIH1;SIK1;PMVK;CDC42BPG;SRPK1;CDKL5;OAS3;STK4;SNRK;ACSS2;MKNK2;PDK4;RAPGEF4;WNK1;PLK1;ABCA2;TLK1;PRPS1;RPS6KA5;ACTA1;ABC…
95	gsea	Monoatomic Ion Channel Activity (GO:0005216)	0.473231	1.70598	0.00566572	0.0484643	0.712	13/33	0.2069	MCUB;CALHM5;PKD2;TRPC6;PIEZO2;PKD1;PIEZO1;CALHM2;CALHM6;LRRC8A;TMEM120A;TRPC1;TRPV2
97	gsea	Gap Junction Channel Activity (GO:0005243)	-0.593678	-1.69929	0.00757576	0.0474208	0.737	2017-04-01	0.1169	GJB1;GJB2;GJB4;GJB3
99	gsea	Guanyl-Nucleotide Exchange Factor Activity (GO:0005085)	-0.380761	-1.69485	0.00400802	0.0483306	0.744	87/195	0.3271	EPS8L2;RALGPS2;ARHGEF3;ARHGEF16;EPS8L3;RIN3;ALS2CL;FGD4;GCGR;RHOU;DOCK9;SPATA13;CCDC88C;DOCK4;ARHGEF28;ARFGEF1;DENND1B;RALGPS1;FGD6;PLEKHG3;ARHGEF18;RAB3IP;RAPGEF2;ARHGEF5;ARHGEF10L;PLCE1;ELMO1;AKAP13;PLEKHG6;RASGRP2;RASGEF1B;EPS8L1;DENND5B;ARHGEF38;DENND2D;ECT2;TRIO;RIN2;RHOF;CYTH1;DENND3;ALS2;RALGDS;FGD3;ARHGEF12;RAPGEF6;FARP1;RASGRP3;RAPGEF4;GAPVD1;BCR;DENND2C;PREB;P2RY12;DENND4C;DNMBP;ARHGEF7…
102	gsea	Frizzled Binding (GO:0005109)	0.46706	1.68623	0.00683371	0.0522221	0.755	14/32	0.3006	FZD1;SFRP1;RYK;WNT5A;WNT2;WNT4;WNT11;FZD7;DVL2;WNT6;DVL3;WNT10B;WNT8B;NDP
105	gsea	Four-Way Junction DNA Binding (GO:0000400)	-0.552185	-1.67705	0.004158	0.0527583	0.78	2016-09-01	0.296	RAD51B;HMGB3;MSH2;RAD51D;YY1;MSH6;GEN1;HMGB2;BLM
110	gsea	Growth Factor Receptor Binding (GO:0070851)	0.382296	1.66904	0.00921659	0.0586333	0.786	45/85	0.3349	PDGFRB;FGF2;PDGFRA;EREG;FYN;HIP1;IL6ST;FGF10;ARF4;CCDC88A;VEGFD;ITGA5;SHC1;IL6;VEGFA;JAK2;IL11;IL1R1;PGF;LINGO1;TSLP;PDGFA;ITGB3;TRIP6;FER;FRS2;SNX4;IL1RAP;NCSTN;SLA;PYCARD;SNX2;GLMN;SNX1;IL2;ESM1;GRAP;FGF20;IL10;IL12B;EPGN;IL21;IL12RB1;KL;IL1B
115	gsea	Metalloexopeptidase Activity (GO:0008235)	0.397892	1.65449	0.00496278	0.0629829	0.823	18/50	0.2581	AEBP1;CPXM1;MMP14;CPZ;DPEP1;CPXM2;AGBL3;CPQ;MMP17;AGTPBP1;MMP16;CPOX;XPNPEP1;ZMPSTE24;CXCR4;CPD;VASH1;NUDT16
116	gsea	Voltage-Gated Monoatomic Ion Channel Activity (GO:0005244)	0.472464	1.65399	0.00692042	0.0618768	0.823	2023-10-01	0.2787	KCNJ8;PKD2;VDAC2;VDAC3;HVCN1;VDAC1;GRIN2D;GRIN2A;CACNA1H;GRIN2C
117	gsea	Ubiquitin Binding (GO:0043130)	-0.37897	-1.65081	0.00456621	0.0578111	0.835	44/80	0.3803	TOM1L1;TNFAIP3;PRKN;SMAD3;UCHL3;SQSTM1;ILRUN;CKS2;FBXW7;UBXN2A;FAF1;IKBKG;NBR1;DNAJB2;UEVLD;MVB12A;DDI2;NPLOC4;MARCHF7;HGS;UBAP1;RAD23B;TSG101;PLAA;UBXN11;TOP2A;MDM2;USP33;DHX16;RNF168;NSFL1C;RNF31;UBXN1;GGA3;DNAAF10;UBXN10;UBXN7;RBCK1;RNF185;WDR48;RAE1;UBAP1L;USPL1;FAF2
118	gsea	Protein Phosphatase Binding (GO:0019903)	-0.374475	-1.64677	0.00623701	0.0589828	0.846	46/104	0.3313	MET;CTNNB1;JUP;MVP;KCNN4;LGALS3;EIF2AK3;KCNQ1;MAP3K5;IKBKE;PXN;ARPP19;SOD1;PHACTR4;FOXO1;EGFR;KIF3A;MASTL;CEACAM1;CTTNBP2NL;NEK2;TRAF3;AMBRA1;PTPRT;PPP1R3B;SMG7;MAPK8;TRAF2;IQGAP1;VCP;PPP1R3E;MTMR4;MAPK14;PTK2;TBK1;SMG5;FBXL2;SH3RF2;STYXL1;DYNLT4;RPA2;LCK;VRK3;GRIN3A;DAB2IP;ANKLE2
119	gsea	Hormone Activity (GO:0005179)	0.412003	1.64012	0.00621118	0.0674766	0.843	22/54	0.3588	CCK;INHBB;C1QTNF12;METRNL;INHBA;IGF1;METRN;POMC;INSL6;APLN;CALCB;GCG;GAST;ADIPOQ;PENK;SPX;CHGB;NPY;PNOC;NPPC;OXT;AVP
123	gsea	Carboxylic Ester Hydrolase Activity (GO:0052689)	-0.377651	-1.6323	0.00167785	0.0647426	0.873	38/90	0.2892	FAAH;PAFAH1B3;BCHE;ABHD2;NCEH1;LIPC;PNPLA7;ALDH2;PNPLA2;LCP1;LCAT;RGN;BPHL;PAFAH2;ABHD6;PGAP1;PNPLA3;ASPG;LYPLAL1;PLA2G6;LYPLA1;PRDX6;LYPLA2;ABHD3;PNPLA6;AARS2;ENPP2;H6PD;DAGLB;LIPE;PLA2G2D;TARS2;PLA2G4C;ABHD1;LDAH;GDPD3;PNPLA5;PLA2G1B
129	gsea	Solute:Sodium Symporter Activity (GO:0015370)	-0.500684	-1.6196	0.00601504	0.0654172	0.896	13/32	0.2726	SLC4A4;SLC17A4;SLC17A3;SLC17A1;SLC4A7;SLC5A9;SLC34A2;SLC5A1;SLC20A2;SLC4A9;SLC13A5;SLC28A3;SLC5A8
139	gsea	Cysteine-Type Endopeptidase Activity (GO:0004197)	0.371558	1.60072	0.00653595	0.0820668	0.91	30/79	0.3549	CTSK;SFRP1;CTSB;CTSL;PIGK;CTSZ;PDIA3;USP2;LGMN;USP13;UCHL1;CTSF;CTSC;CASP4;USP16;CAPN6;CTSD;CAPNS1;CASP1;CAPNS2;USP26;CAPN2;CAPN9;USP11;USP27X;USP35;USP47;CAPN1;CASP12;USP36
144	gsea	Amyloid-Beta Binding (GO:0001540)	0.3592	1.58653	0.00714286	0.0889502	0.927	39/74	0.3397	PRNP;LRP1;CST3;HSPG2;LRPAP1;GRIA4;ITM2C;CRYAB;ATP1A3;ITM2A;TREM2;PFDN5;APBA1;CLSTN1;ITM2B;PFDN4;BACE1;CACNA1B;APBB2;VBP1;APBA2;PFDN6;COL25A1;FZD4;EPHB2;GRIA1;TM2D1;TLR6;GRIN2A;LDLRAP1;APBA3;NLGN1;TLR4;MSR1;ITGB2;C1QA;PFDN2;APBB1;CHRNA7
147	gsea	Calcium Channel Activity (GO:0005262)	0.34864	1.57748	0.00358423	0.0915044	0.935	31/87	0.2711	CACNA2D1;CACNA1C;TMCO1;PKD2;TRPC6;PKD1;CACNG8;CACNB2;CACNG7;ORAI3;P2RX4;CACNA1B;PANX1;CACNA1D;SLC24A2;NCS1;SEC61A1;CUL5;CACHD1;TRPC4;TRPC1;CACNB3;CACNB1;TRPV2;CACNA2D3;TPCN2;ANXA6;CACNA1I;MCOLN2;PKD1L2;CACNG6
151	gsea	Protein Heterodimerization Activity (GO:0046982)	-0.323206	-1.56551	0.00189036	0.0808765	0.952	68/173	0.3285	ATF3;ATP1B1;RALGAPA2;ITGA3;APOA2;TUBB2B;BCL2L1;ERBB3;SDCBP2;PAFAH1B3;PDGFB;MLXIPL;CREB3L3;MTTP;ATP1A1;BMP6;MIGA1;IKBKB;SLC3A1;RRAGD;ADRA1B;DGKD;GCA;YWHAH;AHR;IKBKG;BHLHE40;IRAK2;ZHX3;ABCG8;CHUK;SLC51B;QTRT2;AURKA;MICU1;SDCBP;BOK;TOP2A;PPP2CA;USF1;NAE1;GADD45A;PEF1;ZHX2;GABBR2;GTF2A2;PSMF1;ARNT2;LSM6;ADCY8;SLC7A9;BCL2;PGLYRP4;ERBB2;ABCG5;FXR2;IRAK3;ATF6;MCL1;FXR1;EXT1;PDCD6;ARNT;KCNB2;RALGAPB;TENM…
153	gsea	Metal Ion Binding (GO:0046872)	-0.299665	-1.55869	0	0.0830327	0.956	203/468	0.3862	CLU;CDH1;TPD52;ME1;DSG2;SLC39A4;PLSCR1;ANXA4;CRP;TGM2;GCLC;MYL12B;CDH17;CDH13;FBP1;ANXA3;GALNT3;S100A14;APOE;ANXA13;SLC25A13;DSC2;GJB2;APCS;EPHX2;AGRN;VIL1;ACER3;HMGCLL1;ANXA2;DYRK3;ANXA5;CALML4;SYT8;GSS;ITIH1;PGM1;MAP3K5;IDH2;F9;CDH6;LCP1;ANXA8;CDH3;ADAM8;PDXK;SLC25A23;NUDT7;RGN;ADGRV1;RAPGEF2;CIB1;MSH2;SLC25A24;HPCAL1;EYA2;SYT1;NRG1;CDHR5;MAST1;RASGRP2;GCA;NUDT12;DUOX2;IDH1;PITPNM3;MARK2;STK38L…
164	gsea	Phosphatase Activity (GO:0016791)	-0.346602	-1.53339	0.00948767	0.0900994	0.97	24/79	0.2464	DUSP16;LPIN2;DUSP10;PLPP2;EPHX2;PTPRJ;NOCT;SGPP2;DUSP8;DUSP5;PPP1CB;ACP5;LPIN1;PLPPR1;PRUNE1;PPP5C;DUSP3;PGPEP1;PGAM5;PTPMT1;ACP6;RNGTT;INPP5K;ALPL
166	gsea	Zinc Ion Binding (GO:0008270)	-0.306832	-1.52133	0.00553506	0.0970601	0.977	124/275	0.3513	SLC39A4;PLSCR1;CBLC;KNG1;CDO1;TES;SORD;SHMT1;RNF125;ACER3;PPARG;LACTB2;PRKN;UPB1;SMAD3;DPYS;ADAM8;PDXK;RGN;CRIP1;BBOX1;RNF11;NRG1;SOD1;GLO1;BHMT;ALAD;GCH1;CLIP1;NUDT12;LITAF;RC3H1;BHMT2;SEC24A;RXRA;DPP3;DPF3;IFIH1;SIRT3;ERAP1;ADH4;ENPEP;SMPDL3A;POLA1;ZBTB32;TRIM2;CDA;ENPP5;SIRT5;CHD3;ZFYVE1;S100B;TK1;KDM5A;RNF5;ADH7;ZMYM2;SEC24C;KDM2A;PRIM1;PHF14;ESCO1;KDM1B;TAB3;RASSF1;ENPP3;TRIM24;UHRF1;TNFSF10…
176	gsea	Transition Metal Ion Binding (GO:0046914)	-0.28436	-1.49214	0.003663	0.109771	0.988	183/383	0.4067	ME1;LCN2;SLC39A4;PLSCR1;ALB;CBLC;KNG1;CDO1;GALNT3;TES;SORD;MTARC1;SHMT1;RNF125;AGMO;APOA4;ACER3;PPARG;LACTB2;PRKN;UPB1;ATP7B;ARG1;SMAD3;DPYS;ADAM8;PDXK;PARK7;ETHE1;RGN;CRIP1;BBOX1;MPPED2;RNF11;NRG1;SOD1;GLO1;BHMT;ALAD;GCH1;CLIP1;NUDT12;LITAF;RC3H1;BHMT2;SEC24A;RXRA;DPP3;DPF3;FDX1;IFIH1;SIRT3;ERAP1;MTARC2;ADH4;ENPEP;SMPDL3A;AOX1;POLA1;ZBTB32;TRIM2;ACO2;CDA;LARGE2;ENPP5;SIRT5;CHD3;ZFYVE1;S100B;TK1;…
178	gsea	Calcium Ion Binding (GO:0005509)	-0.308225	-1.48756	0.00789474	0.111817	0.991	151/310	0.4991	CLU;CDH1;TPD52;DSG2;PLSCR1;ANXA4;CRP;TGM2;MYL12B;CDH17;CDH13;ANXA3;GALNT3;S100A14;ANXA13;SLC25A13;DSC2;GJB2;APCS;AGRN;VIL1;ANXA2;ANXA5;CALML4;SYT8;ITIH1;F9;CDH6;LCP1;ANXA8;CDH3;ADAM8;SLC25A23;RGN;ADGRV1;RAPGEF2;CIB1;SLC25A24;HPCAL1;SYT1;CDHR5;RASGRP2;GCA;DUOX2;PITPNM3;ESYT2;MCTP2;TESC;ADGRL3;ANXA11;CDH4;PITPNM2;PLSCR2;CDH18;RASGRP3;PCLO;CHP1;S100B;KCNIP4;ANXA7;DSG3;ANXA10;CACNA1A;ANXA9;CABYR;ENPP…
205	gsea	Double-Stranded DNA Binding (GO:0003690)	0.263061	1.42246	0.00835655	0.17741	0.994	478/478	0.9994	CREB3L1;HAND2;PRRX2;SNAI1;CEBPB;GLI3;HOXB2;TCF4;MSX1;NFATC4;MEF2C;GATA4;PKNOX2;HOXB4;TBX20;LEF1;CEBPD;RPS3;HIC1;TBX2;DPEP1;KLF2;MAF;TCF21;RARB;TEAD1;FOXP1;HOXA5;EGR2;NR2F1;NFIX;TBX3;CREB3;JDP2;KLF4;TBX18;CAMTA1;TCF7L1;HMGB1;GLIS1;CUX1;FOXC2;RARG;GLI2;HOXB5;TCFL5;NR4A1;HOXA4;FLI1;RUNX2;HOXD8;NFAT5;EGR3;JUNB;SNAI2;WT1;CENPX;RBMS1;PHOX2A;NFIC;HOXA2;NR4A2;HOXB6;EMX2;HOXB7;PITX2;DBP;PBX1;YBX1;GATA2;BH…

## Sheet: Hep_GO_BP
GSEA of hepatocytes versus cholangiocytes and mesenchyme, GO_Biological_Process_2023
	Name	Term	ES	NES	NOM p-val	FDR q-val	FWER p-val	Tag %	Gene %	Lead_genes
0	gsea	Fatty Acid Metabolic Process (GO:0006631)	0.72962	2.90661	0	0	0	48/107	0.0935	ANGPTL3;GPAM;ACOX1;SLC27A2;BAAT;PHYH;ACACA;LIPC;CROT;CD36;FASN;ACSM1;ABCD3;ADIPOR2;ACSL1;ACBD5;ACSL5;LPIN2;ABCB11;LCP1;LPIN1;ACADM;ACSM5;CPT1A;ACLY;ACOX2;SLC27A5;FAAH;PNPLA8;ECHDC3;ACSM3;ACSF2;PNPLA3;GPX1;ACACB;ACOT4;HACL1;ACSL4;MLYCD;XBP1;ABCD2;DECR2;ACSL3;ACOT2;CPT2;PER2;ACBD4;CRAT
1	gsea	Monocarboxylic Acid Transport (GO:0015718)	0.72211	2.77455	0	0	0	25/63	0.0991	ABCB4;FABP1;ABCC2;SLC6A13;ABCD3;ACSL1;SLC16A7;SLC16A12;ABCC3;SLC27A5;SLC10A1;ATP8B1;SLC16A11;FABP4;SLC16A6;SLC6A12;FABP2;GOT2;SLC51B;SLC16A1;LYPLA1;SLC16A4;CEACAM1;SLC16A2;SLC10A5
2	gsea	Fatty Acid Catabolic Process (GO:0009062)	0.783451	2.73461	0	0	0	32/59	0.0934	SCP2;ACOX1;SLC27A2;PHYH;CROT;NUDT7;ACAA2;ABCD3;ADTRP;HAO1;HSD17B4;LPIN2;ACAD11;LPIN1;ACADM;FAAH;ACAT1;ECHDC2;ECI2;EHHADH;DECR1;ABHD1;HADHA;HACL1;ABHD3;ACAT2;ABCD2;ECHDC1;ACADS;CPT2;HADHB;ACAD10
3	gsea	Sterol Homeostasis (GO:0055092)	0.721623	2.69711	0	0	0	37/68	0.091	APOE;APOA1;APOA2;APOC3;APOB;ANGPTL3;APOM;APOA4;PLA2G12B;EPHX2;LIPC;ACSM1;MTTP;DGAT2;LCAT;CYP39A1;SOAT2;ABCB11;LCP1;APOA5;NR1H3;INSIG1;HNF4A;NPC1;ACSM3;SCARB1;APOC2;PCSK9;ABCG8;TMEM97;CYP7A1;XBP1;FGFR4;LDLR;TSKU;ABCG5;ABCA5
4	gsea	Cholesterol Homeostasis (GO:0042632)	0.723791	2.685	0	0	0	37/67	0.091	APOE;APOA1;APOA2;APOC3;APOB;ANGPTL3;APOM;APOA4;PLA2G12B;EPHX2;LIPC;ACSM1;MTTP;DGAT2;LCAT;CYP39A1;SOAT2;ABCB11;LCP1;APOA5;NR1H3;INSIG1;HNF4A;NPC1;ACSM3;SCARB1;APOC2;PCSK9;ABCG8;TMEM97;CYP7A1;XBP1;FGFR4;LDLR;TSKU;ABCG5;ABCA5
5	gsea	Lipid Transport (GO:0006869)	0.634521	2.68276	0	0	0	37/95	0.103	APOE;FABP1;ABCC2;APOA4;SCP2;TTPA;CD36;MTTP;ABCD3;ACSL1;GLTPD2;ABCA6;ABCB11;APOA5;ABCC3;PRELID2;SLC27A5;SLC10A1;CHKA;EHHADH;SCARB1;ATP8B1;ABCG8;FABP4;OSBPL8;FABP2;GOT2;SLC51B;PCTP;LDLR;LYPLA1;ABCG5;CEACAM1;ABCA5;OSBP;SLC10A5;ABCA3
6	gsea	Phospholipid Transport (GO:0015914)	0.66839	2.64918	0	0	0	22/58	0.103	APOE;APOA1;APOC1;APOA2;APOC3;ABCB4;APOA4;SCP2;MTTP;ATP11C;APOA5;PRELID2;SCARB1;ATP8B1;APOC2;OSBPL8;ATP9A;PCTP;LDLR;SLC66A2;OSBP;ABCA3
7	gsea	Cholesterol Transport (GO:0030301)	0.731435	2.63533	0	0	0	25/47	0.0916	APOE;APOA1;APOC1;APOA2;APOC3;APOB;APOM;APOA4;LIPC;CD36;LCAT;SOAT2;APOA5;STARD5;NPC1;SCARB1;APOC2;ABCG8;LDLR;TSKU;ABCG5;STARD4;GUCY2C;ABCA5;OSBP
8	gsea	Monocarboxylic Acid Biosynthetic Process (GO:0072330)	0.720746	2.61444	0	0	0	31/59	0.0923	GAMT;SCP2;SLC27A2;BAAT;OSBPL1A;ACACA;LIPC;FASN;ACSM1;CYP27A1;ABCD3;HOGA1;CYP39A1;LCP1;ACSM5;ACLY;ACOX2;SLC27A5;ACSM3;OSBPL9;ACACB;SRR;AKR1D1;AMACR;CYP7A1;CYP8B1;MLYCD;XBP1;ACMSD;OSBP;PER2
9	gsea	Positive Regulation Of Lipid Biosynthetic Process (GO:0046889)	0.783699	2.61211	0	0	0	21/37	0.0904	APOE;HSD17B13;APOA4;PPARA;MLXIPL;GPLD1;APOA5;SORBS1;NR1H3;PLIN5;ELOVL5;KAT2B;CREBL2;SCARB1;APOC2;ZBTB20;LPGAT1;LDLR;CHP1;SREBF1;RPTOR
10	gsea	Sterol Metabolic Process (GO:0016125)	0.711162	2.60361	0	0	0	21/49	0.091	APOE;APOA1;APOA2;APOF;APOB;ANGPTL3;APOA4;OSBPL1A;CYP27A1;LCAT;CYP39A1;SOAT2;PRKAG2;CYP7A1;CYP8B1;FDX1;NR0B2;PMVK;TSKU;SQLE;ABCA5
11	gsea	Monocarboxylic Acid Metabolic Process (GO:0032787)	0.627868	2.60323	0	0	0	40/85	0.1292	ANGPTL3;GAMT;GRHPR;SCP2;GPAM;BAAT;GLYAT;CROT;KYNU;CD36;FASN;ACSM1;HOGA1;ACBD5;ABCB11;LCP1;CPT1A;PNPLA8;ECHDC3;NPC1;ACSF2;CYP1A2;ME1;ACOT4;AMACR;HACL1;ACSL4;BTD;DECR2;ACSL3;ACOT2;PER2;ACBD4;AGXT;THEM4;HYI;HLCS;PCCA;MECR;PCCB
12	gsea	Fatty Acid Beta-Oxidation (GO:0006635)	0.797783	2.5665	0	0	0	30/48	0.0935	SCP2;ACOX1;SLC27A2;CROT;ACAA2;ABCD3;HSD17B4;ACAD11;ACADM;ACOX2;ACAT1;ECHDC2;ETFDH;ECI2;EHHADH;GCDH;DECR1;ETFB;ACADVL;HADHA;AMACR;ACAT2;ABCD2;DECR2;ECHDC1;ACADS;CPT2;HADHB;ACAD10;CRAT
13	gsea	Fatty Acid Oxidation (GO:0019395)	0.803909	2.56258	0	0	0	29/49	0.0934	SCP2;ACOX1;SLC27A2;PHYH;CROT;ACSM1;ACAA2;ABCD3;ADIPOR2;HAO1;HSD17B4;ACAD11;ACADM;ADH7;ACAT1;ECHDC2;ADH4;ECI2;EHHADH;DECR1;HADHA;HACL1;ACAT2;ABCD2;ECHDC1;ACADS;CPT2;HADHB;ACAD10
14	gsea	Cholesterol Metabolic Process (GO:0008203)	0.706503	2.56098	0	0	0	28/59	0.1016	APOE;APOA1;APOA2;APOF;APOB;ANGPTL3;APOA4;OSBPL1A;CYP27A1;ACAA2;LCAT;INSIG2;SOAT2;DHCR24;DHCR7;INSIG1;ACLY;HMGCS1;AKR1D1;CYP7A1;FDX1;NR0B2;PMVK;TSKU;SQLE;ABCA5;SCARF1;LSS
15	gsea	Triglyceride Metabolic Process (GO:0006641)	0.776667	2.55852	0	0	0	18/40	0.0578	APOE;APOC1;APOH;APOA2;APOC3;APOB;GPAM;GCK;LIPC;DGAT2;LPIN2;LCP1;APOA5;LPIN1;SLC27A5;PNPLA3;CPS1;LPGAT1
16	gsea	Acylglycerol Metabolic Process (GO:0006639)	0.722496	2.55548	0	0	0	1939-11-01	0.0493	APOE;APOC1;APOH;APOA2;APOC3;GCK;DGAT2;LCP1;APOA5;PNPLA3;MGLL
17	gsea	Regulation Of Lipid Catabolic Process (GO:0050994)	0.842379	2.55371	0	0	0	2022-09-01	0.0347	APOC1;APOA2;APOC3;ANGPTL3;LONP2;APOA5;RARRES2;PDE3B;CIDEC
18	gsea	Positive Regulation Of Cation Channel Activity (GO:2001259)	-0.691983	-2.55324	0	0	0	16/35	0.1915	TMSB4X;GSTO1;CALM1;CALM2;EDN1;AKAP6;ANK2;LRRC26;APEX1;CALM3;EDNRA;JPH2;PPP3R1;P2RY6;PKD2;ANTKMT
19	gsea	Long-Chain Fatty Acid Metabolic Process (GO:0001676)	0.656621	2.54961	0	0	0	26/60	0.0867	SCP2;SLC27A2;ELOVL2;ABCD3;ADTRP;ACSL1;ACSL5;ELOVL6;CPT1A;EPHX1;FAAH;PNPLA8;ELOVL5;FADS1;GSTP1;PNPLA3;CYP1A2;GSTM4;GPX1;MGLL;ACOT4;HACL1;ACSL4;ACSL3;ACOT2;CPT2
20	gsea	Organic Hydroxy Compound Biosynthetic Process (GO:1901617)	0.749446	2.54526	0	0	0	21/38	0.1061	SCP2;SLC27A2;BAAT;OSBPL1A;CYP27A1;ABCD3;CYP39A1;ACOX2;SLC27A5;PRKAG2;OSBPL9;PNPO;AKR1D1;AMACR;CYP7A1;CYP8B1;PMVK;SQLE;OSBP;PER2;CYP7B1
21	gsea	Acylglycerol Catabolic Process (GO:0046464)	0.830192	2.54474	0	0	0	2022-09-01	0.0501	APOA2;APOC3;LIPC;LCP1;APOA5;FAAH;PNPLA3;MGLL;CPS1
22	gsea	Positive Regulation Of Cell Population Proliferation (GO:0008284)	-0.495579	-2.53358	0	0	0	216/421	0.2914	S100A6;ZFPM2;EPCAM;NPM1;CSF1;IGF1R;RAB25;HBEGF;LAMB1;EREG;EPHA4;CDK4;EMP2;CCND2;CRLF1;PRMT1;CXCL5;NAP1L1;THBS1;CDH13;SPHK1;SFRP1;HDAC1;RPS9;PDGFRB;LAMC2;PDGFD;EFNB2;DDR2;EDN1;TMEM119;MEIS2;RPS4X;RPS15A;TIMP1;AREG;GREM1;ACTB;GJA1;GNAI2;TIAM1;CCN4;PDGFRA;GLP2R;PDCD10;FGF2;HES1;FOSL1;RPL17;HAS2;BST1;TGFB3;NES;TGFBR3;TOX;WNT5A;CLEC11A;PDGFB;SCX;SERTAD1;TGFBR2;SLC25A5;RPS6;ID2;MEF2C;S100A13;SDCBP;TGFB…
23	gsea	Long-Chain Fatty Acid Transport (GO:0015909)	0.823112	2.5243	0	0	0	2023-12-01	0.0867	APOE;SLC27A2;CD36;ABCD3;ACSL1;CPT1A;PPARG;FABP4;SLC25A20;ABCD2;ACSL3;CPT2
24	gsea	Steroid Biosynthetic Process (GO:0006694)	0.724308	2.52421	0	0	0	23/43	0.1061	SCP2;SLC27A2;BAAT;OSBPL1A;CYP27A1;ABCD3;CYP39A1;ACOX2;SLC27A5;PRKAG2;OSBPL9;AKR1D1;AMACR;CYP7A1;CYP8B1;PRLR;PMVK;SQLE;HSD3B2;GUCY2C;OSBP;LSS;CYP7B1
25	gsea	Supramolecular Fiber Organization (GO:0097435)	-0.533301	-2.52408	0	0	0	111/285	0.2261	GSN;TPM4;TPM1;KRT19;KRT7;CNN2;ACTN1;TAGLN2;COL3A1;SERPINH1;ALDOA;MARCKS;COL1A2;COL5A2;EMP2;HNRNPA1;P3H4;COL1A1;COL5A1;TPM3;TPM2;EVL;RIPK3;PXDN;ADAMTS2;LUM;LTBP2;DDR2;EMILIN1;APP;COLGALT1;LOX;KRT20;HSP90AB1;TMOD3;LOXL1;EFEMP2;MARCKSL1;GREM1;MYO1D;BAX;FBLN5;FYN;CRTAP;PIN1;DNAJB6;CDC42;SCX;MYO1C;FKBP1A;KRT23;DBN1;RHOA;LOXL3;THSD4;CYP1B1;CST3;STMN1;HIP1;MYL9;CDC42EP2;POF1B;MYO5A;CLIP3;RAC1;SH3KBP1;DE…
26	gsea	Regulation Of Peptide Hormone Secretion (GO:0090276)	0.684095	2.51739	0	0	0	1944-12-01	0.0932	FGB;FGG;FGA;TFR2;GCK;HNF4A;CHD7;HADHA;SLC25A22;SLC8B1;PER2;HFE
27	gsea	Fatty Acid Biosynthetic Process (GO:0006633)	0.66937	2.50676	0	0	0	23/54	0.0732	ACACA;LIPC;FASN;ACSM1;ELOVL2;ABCD3;LCP1;ELOVL6;HACD3;ACSM5;ACLY;ELOVL5;ACSM3;HACD2;FADS1;CYP1A2;GSTM4;ABHD1;ACACB;ABHD3;MLYCD;XBP1;DECR2
28	gsea	Bile Acid Metabolic Process (GO:0008206)	0.835887	2.50403	0	0	0	15/27	0.0608	SCP2;SLC27A2;BAAT;OSBPL1A;CYP27A1;ABCD3;CYP39A1;ACOX2;SLC27A5;NPC1;OSBPL9;AKR1D1;AMACR;CYP7A1;CYP8B1
29	gsea	Bile Acid Biosynthetic Process (GO:0006699)	0.838375	2.49097	0	0	0	14/24	0.0608	SCP2;SLC27A2;BAAT;OSBPL1A;CYP27A1;ABCD3;CYP39A1;ACOX2;SLC27A5;OSBPL9;AKR1D1;AMACR;CYP7A1;CYP8B1
30	gsea	Amino Acid Catabolic Process (GO:0009063)	0.704312	2.48399	0	0	0	25/38	0.1591	KYNU;HOGA1;KMO;BCKDHB;AMDHD1;CBS;HNMT;BCKDHA;UROC1;ETFB;GOT2;HIBCH;THNSL2;ALDH6A1;SLC25A44;ACMSD;OTC;HDC;SARDH;DDO;HAL;ECHS1;ETFA;PRODH;ALDH4A1
31	gsea	Secondary Alcohol Metabolic Process (GO:1902652)	0.694566	2.48255	0	0	0	17/39	0.091	APOE;APOA1;APOA2;APOF;APOB;ANGPTL3;APOA4;OSBPL1A;CYP27A1;LCAT;SOAT2;IDH1;FDX1;NR0B2;TSKU;SQLE;ABCA5
32	gsea	Extracellular Structure Organization (GO:0043062)	-0.627938	-2.48154	0	0	0	40/102	0.1883	COL4A2;COL4A1;COL3A1;SPINT1;COL1A2;COL5A2;CCDC80;COL1A1;COL5A1;NPNT;PXDN;ADAMTS2;MMP3;APP;ADAMTS12;COL4A5;COL15A1;MMP14;THSD4;ADAMTS9;MMP2;MMP8;MMP7;MMP10;COL4A6;COL16A1;ADAMTS5;COL8A1;ADAMTS15;MATN2;COL5A3;COL7A1;MMP13;TGFBI;MMP27;APLP1;MMP11;POSTN;COL11A1;NDNF
33	gsea	External Encapsulating Structure Organization (GO:0045229)	-0.627722	-2.47952	0	0	0	40/103	0.1883	COL4A2;COL4A1;COL3A1;SPINT1;COL1A2;COL5A2;CCDC80;COL1A1;COL5A1;NPNT;PXDN;ADAMTS2;MMP3;APP;ADAMTS12;COL4A5;COL15A1;MMP14;THSD4;ADAMTS9;MMP2;MMP8;MMP7;MMP10;COL4A6;COL16A1;ADAMTS5;COL8A1;ADAMTS15;MATN2;COL5A3;COL7A1;MMP13;TGFBI;MMP27;APLP1;MMP11;POSTN;COL11A1;NDNF
34	gsea	Positive Regulation Of Lipid Metabolic Process (GO:0045834)	0.862204	2.47841	0	0	0	2023-12-01	0.056	APOE;HSD17B13;F2;APOA2;ANGPTL3;PPARA;MLXIPL;APOA5;SORBS1;NR1H3;CREBL2;ZBTB20
35	gsea	Triglyceride Homeostasis (GO:0070328)	0.879921	2.47122	0	0	0	21/29	0.0523	APOE;APOA1;APOC4;APOC3;ANGPTL3;APOA4;NR1H4;PLA2G12B;MLXIPL;LIPC;ANGPTL8;GCKR;DGAT2;LCP1;APOA5;NR1H3;HNF4A;PNPLA8;SCARB1;ANGPTL4;APOC2
36	gsea	Positive Regulation Of Cell Motility (GO:2000147)	-0.526476	-2.46511	0	0	0	104/204	0.2872	ITGB1;CSF1;IGF1R;HBEGF;LAMB1;EPHA4;CLDN4;THBS1;CDH13;COL1A1;SPHK1;VIL1;RACK1;CAVIN1;SEMA3C;SEMA3E;PDGFRB;LAMC2;PDGFD;CXCL16;EDN1;F2RL1;MAP4K4;UBE2I;SNAI1;FAM110C;MMP14;PDPN;TIAM1;PDGFRA;CXCL12;PDCD10;HAS2;TWIST1;ROR2;DUOXA2;SEMA7A;CDC42;PDGFB;MYO1C;SMIM22;SDCBP;TGFB1;PLAU;EPHB2;DUOX2;SEMA6D;HGF;MYADM;CCL7;PAK1;PLET1;MMP7;TWIST2;CAV1;NTN1;CIB1;CCL19;ACTN4;RHOC;F2R;SPRY2;PODXL;SEMA5A;CSF1R;SEMA4B;P…
37	gsea	Steroid Metabolic Process (GO:0008202)	0.631004	2.46028	0	0	0	33/63	0.1742	SCP2;BAAT;HSD17B2;CYP27A1;CYP39A1;DHCR24;NR1I2;BDH1;NPC1;CYP1A2;DHRS4;RDH16;AMACR;CYP7A1;CYP8B1;PRLR;RDH5;CBR1;DHRS9;HSD3B2;SDR9C7;GUCY2C;LSS;CYP7B1;CYP2R1;SRD5A2;LGMN;FDXR;CYP1A1;CYP17A1;CYP2E1;SULT1E1;HSD17B6
38	gsea	acyl-CoA Metabolic Process (GO:0006637)	0.788879	2.44531	0	0	0	14/27	0.0799	HMGCS2;BAAT;GLYAT;ACSM1;SUCLG2;ACOT12;ACSM5;ACSM3;ACSF2;HMGCS1;ACACB;ACOT4;MLYCD;ACOT2
39	gsea	protein-RNA Complex Assembly (GO:0022618)	-0.655693	-2.44511	0	0	0	80/142	0.2159	CELF2;EIF3F;RPLP0;SNRPD1;RPS28;EIF3H;SNRPG;SRSF9;SNRPF;RPS5;SNRPB;EIF3K;RPS15;SNRPE;HSP90AB1;EIF3E;RPL11;RPS14;RPL6;RPL5;SNRPD2;RPSA;EIF3I;RPS27;RPL10;RPL23A;EIF3M;DENR;RPS19;RPL38;NUDT21;POLR2D;DDX39B;EIF3D;SRSF5;EIF3C;LSM4;SRSF6;SRSF10;EIF2S2;ZRSR2;SF3B1;STRAP;EIF3L;SNRPD3;RRS1;TRAF7;PUF60;SRPK1;GEMIN7;PPAN;SMN1;CLNS1A;WDR77;BRIX1;RRP7A;NOP53;MCTS2;RAMAC;MRPL20;EIF6;HSP90AA1;GEMIN8;CELF4;TXNL4A…
40	gsea	Canonical Wnt Signaling Pathway (GO:0060070)	-0.63339	-2.44486	0	0	0	22/61	0.1429	WNT7B;FZD1;SFRP1;WNT4;RYK;WNT10A;CTNNB1;FRZB;CSNK1E;CDH3;WNT7A;PPP1CA;WNT5A;FZD2;NR4A2;WNT2;CAV1;FRAT2;JUP;LRRK2;FZD3;LEF1
41	gsea	Cell Chemotaxis (GO:0060326)	-0.694417	-2.44114	0	0	0	21/39	0.1557	HBEGF;PDGFRB;HMGB2;NR4A1;PDGFRA;CXCL12;LPAR1;CCL20;PDGFB;PARVA;HGF;PRKCD;CX3CL1;ENC1;SEMA5A;PIP5K1A;EGR3;RAB13;ARHGEF16;LEF1;RHOG
42	gsea	Negative Regulation Of Transforming Growth Factor Beta Receptor Signaling Pathway (GO:0030512)	-0.587595	-2.43334	0	0	0	34/74	0.2021	PMEPA1;SMAD7;FBN1;FBN2;HDAC1;SPRY1;EMILIN1;TGFB1I1;PIN1;RBBP7;LTBP1;VASN;FKBP1A;SMAD6;HSPA1A;PRDM16;HDAC2;RBBP4;CAV1;SAP30;STRAP;ING1;SINHCAF;BAMBI;SPRY2;EID2;STUB1;SPRED1;SNX6;LDLRAD4;SKI;CAPN5;SMURF1;SLC2A10
43	gsea	Intracellular Sodium Ion Homeostasis (GO:0006883)	-0.826999	-2.43261	0	0	0	2016-06-01	0.0779	SLC12A2;ATP1B3;TMPRSS4;SLC8A1;ATP1B1;ATP1A3
44	gsea	Positive Regulation Of Blood Vessel Endothelial Cell Migration (GO:0043536)	-0.668319	-2.43142	0	0	0	20/41	0.1701	ANXA1;TMSB4X;THBS1;RHOJ;SRPX2;HMGB1;FGF2;FGFBP1;PTGS2;PDGFB;TGFB1;AKT1;HMOX1;CIB1;PRKD1;AKT3;MAP2K3;ETS1;HDAC9;FOXC2
45	gsea	Positive Regulation Of DNA Biosynthetic Process (GO:2000573)	-0.628992	-2.4271	0	0	0	31/64	0.1759	HNRNPA1;CCT2;PDGFRB;CCT5;HSP90AB1;CCT3;GREM1;CTNNB1;FGF2;PCNA;CCT7;CCT8;GRHL2;PDGFB;CCT4;HGF;CCT6A;KLF4;MAPK3;TCP1;MYC;DKC1;GINS4;RGCC;PARM1;AURKB;RFC5;HSP90AA1;TNKS;TNIP1;TNKS2
46	gsea	mRNA Splicing, Via Spliceosome (GO:0000398)	-0.605874	-2.42373	0	0	0	118/201	0.2694	HNRNPA1;SNRPD1;PABPC1;SNRPG;SRSF9;SNRPF;SRSF7;SNRPB;LSM8;SF3B5;SNRPE;SNU13;SRSF3;HNRNPF;SNRPD2;HNRNPK;EIF4A3;PIN1;SF3B2;HSPA8;MAGOH;HNRNPA2B1;SNRPB2;LSM3;SNRPA;NCBP2;DDX39B;MAGOHB;SF3B6;SRSF5;HNRNPA3;LSM4;SRSF6;SRSF10;RALY;ZRSR2;SF3B1;STRAP;SNW1;SNRPD3;PRPF31;SYNCRIP;SNRNP40;SF3B4;WBP4;BCAS2;SRRM1;PUF60;SNRPA1;SRPK1;GEMIN7;PPIL1;LSM5;SMN1;DDX39A;SRSF2;CLNS1A;WDR77;LSM7;SDE2;RBM8A;PRPF38A;CDC5L;TR…
47	gsea	Regulation Of Lipid Biosynthetic Process (GO:0046890)	0.760938	2.42267	0	2.60796e-05	0.002	14/27	0.0907	APOE;HSD17B13;C3;THRSP;PPARA;MLXIPL;SORBS1;NR1H3;PDK4;CREBL2;ZBTB20;RPTOR;GUCY2C;CEACAM1
48	gsea	Zymogen Activation (GO:0031638)	0.669259	2.42011	0	2.53345e-05	0.002	1939-10-01	0.0507	FGB;FGG;APOH;FGA;F12;F9;C1RL;CIDEB;MASP1;F11
49	gsea	Regulation Of Cell Migration (GO:0030334)	-0.493633	-2.41827	0	0	0	197/402	0.2872	ANXA1;TMSB4X;ACTG1;TPM1;ITGB1;CSF1;IGF1R;HBEGF;LAMB1;EPHA4;FLNA;SMAD7;CLDN4;THBS1;SERPINE2;CDH13;AMOTL1;COL1A1;SGK1;SPHK1;SFRP1;VIL1;DYNLL1;RACK1;CDH11;ENG;SULF1;SEMA3C;HDAC1;SEMA3E;PDGFRB;LAMC2;PDGFD;EMILIN1;CXCL16;EDN1;F2RL1;MAP4K4;NKD1;UBE2I;SNAI1;FAM110C;MMP14;PDPN;TIAM1;TNC;PDGFRA;CXCL12;PDCD10;MAGI2;FGF2;HAS2;LMNA;SIN3B;TWIST1;FYN;ROR2;SEMA7A;CLIC4;CDC42;PDGFB;MYO1C;RBBP7;AMOTL2;RHOA;SMIM22…
50	gsea	Positive Regulation Of Locomotion (GO:0040017)	-0.704345	-2.41678	0	0	0	15/26	0.1509	THBS1;CAVIN1;PDGFRB;F2RL1;TWIST1;DUOXA2;PDGFB;TGFB1;DUOX2;NTN1;STX3;CCL19;CSF1R;TREM2;CFAP20
51	gsea	Negative Regulation Of Endothelial Cell Apoptotic Process (GO:2000352)	0.728224	2.41628	0	2.46308e-05	0.002	2025-03-01	0.002	FGB;FGG;FGA
52	gsea	Regulation Of Cholesterol Metabolic Process (GO:0090181)	0.810455	2.41349	0	2.39651e-05	0.002	2021-10-01	0.0529	APOE;APOA1;FMO5;NR1H4;AQP8;EPHX2;SEC14L2;LPCAT3;ERLIN1;ACADVL
53	gsea	Cellular Response To UV (GO:0034644)	-0.579104	-2.41095	0	0	0	30/73	0.1924	NPM1;RPL26;MAPK13;MMP3;TIMP1;NEDD4;PCNA;RUVBL2;EIF2S1;RBX1;ERCC1;MMP2;NSMCE3;PPID;PRKCD;MFAP4;CDKN1A;SDE2;MYC;ZBTB1;KDM1A;BAK1;ATF4;AURKB;H2AC25;CRIP1;N4BP1;RHNO1;MAPK11;MAP3K20
54	gsea	Regulation Of Fatty Acid Biosynthetic Process (GO:0042304)	0.758267	2.40953	0	3.50016e-05	0.002	16/26	0.0907	APOC1;APOC3;APOA4;MLXIPL;APOA5;NR1H3;PDK4;ELOVL5;KAT2B;APOC2;ERLIN1;ACADVL;LPGAT1;TRIB3;DCAF5;CEACAM1
55	gsea	Positive Regulation Of Immune System Process (GO:0002684)	0.75098	2.40891	0	3.41041e-05	0.002	2023-06-01	0.0376	C9;C8A;C8G;C6;LGALS9;C8B
56	gsea	RNA Splicing, Via Transesterification Reactions With Bulged Adenosine As Nucleophile (GO:0000377)	-0.616453	-2.40614	0	0	0	102/170	0.2694	HNRNPA1;SNRPD1;PABPC1;SNRPG;SRSF9;SNRPF;SRSF7;SNRPB;LSM8;SF3B5;SNRPE;SNU13;SRSF3;HNRNPF;SNRPD2;HNRNPK;EIF4A3;PIN1;SF3B2;HSPA8;MAGOH;HNRNPA2B1;SNRPB2;LSM3;SNRPA;NCBP2;DDX39B;MAGOHB;SF3B6;SRSF5;HNRNPA3;LSM4;SRSF6;SRSF10;RALY;ZRSR2;SF3B1;SNW1;SNRPD3;PRPF31;SYNCRIP;SNRNP40;SF3B4;WBP4;BCAS2;SRRM1;SNRPA1;GEMIN7;PPIL1;LSM5;DDX39A;SRSF2;LSM7;RBM8A;PRPF38A;CDC5L;TRA2A;PPIE;PRPF40A;BUD31;PHF5A;SF3A3;RNPS1;…
57	gsea	Regulation Of Cell Migration Involved In Sprouting Angiogenesis (GO:0090049)	-0.714938	-2.40503	0	0	0	13/29	0.0956	ANXA1;THBS1;RHOJ;SRPX2;PDCD10;FGF2;FGFBP1;PTGS2;RHOA;HMOX1;CARD10;CIB1;KLF4
58	gsea	Acylglycerol Homeostasis (GO:0055090)	0.932719	2.39261	0	3.32515e-05	0.002	19/22	0.0523	APOE;APOA1;APOC4;APOC3;ANGPTL3;APOA4;PLA2G12B;MLXIPL;LIPC;ANGPTL8;GCKR;LCP1;APOA5;NR1H3;HNF4A;PNPLA8;SCARB1;ANGPTL4;APOC2
59	gsea	Sodium Ion Homeostasis (GO:0055078)	-0.778397	-2.39129	0	0	0	2019-06-01	0.0779	SLC12A2;ATP1B3;TMPRSS4;SLC8A1;ATP1B1;ATP1A3
60	gsea	Negative Regulation Of Blood Coagulation (GO:0030195)	0.786301	2.3879	0	3.24405e-05	0.002	13/30	0.0147	APOE;FGB;FGG;CPB2;VTN;KNG1;F2;APOH;FGA;F12;SERPINF2;PLG;PROC
61	gsea	Positive Regulation Of Peptide Hormone Secretion (GO:0090277)	0.648093	2.37976	0	3.16681e-05	0.002	1937-12-01	0.0953	FGB;FGG;FGA;TFR2;GLUD1;GCK;FFAR4;ACSL4;TM7SF3;TCF7L2;HFE;NNAT
62	gsea	Positive Regulation Of Fibroblast Proliferation (GO:0048146)	-0.724849	-2.37789	0	7.35837e-05	0.001	15/27	0.1314	S100A6;EREG;CDK4;SPHK1;DDR2;PDGFRA;WNT5A;PDGFB;WNT2;CDK6;CDKN1A;MYC;PDGFA;GAS6;CD74
63	gsea	Positive Regulation Of Plasma Membrane Bounded Cell Projection Assembly (GO:0120034)	-0.554358	-2.3774	0	7.0239e-05	0.001	26/83	0.1323	EPS8;ACTR3;CDC42EP5;ARPC2;AUTS2;CDC42EP3;F2RL1;PFN1;EPS8L3;FMR1;TGFB3;FSCN1;CDC42;PALM;DOCK11;CDC42EP2;WASF2;RAC1;BRK1;EPS8L1;CCL19;AKIRIN1;AGRN;CYFIP1;ANLN;CCDC88A
64	gsea	Cellular Lipid Catabolic Process (GO:0044242)	0.734836	2.37382	0	3.09316e-05	0.002	2023-08-01	0.046	APOA2;ANGPTL3;ACOX1;LPIN2;LPIN1;FAAH;PLBD1;ENPP2
65	gsea	Positive Regulation Of Cholesterol Transport (GO:0032376)	0.730252	2.37339	0	3.02286e-05	0.002	15/27	0.1153	APOE;APOA1;ABCB4;SCP2;RXRA;NR1H3;PPARG;LPCAT3;LRP1;CYP8B1;ABCA5;PTCH1;EEPD1;ABCA3;SIRT1
66	gsea	Negative Regulation Of Lipid Metabolic Process (GO:0045833)	0.761005	2.37261	0	2.95569e-05	0.002	2023-10-01	0.0907	APOC1;APOA2;APOC3;PPP2R5A;PDE3B;CIDEC;APOC2;SREBF1;NCOR1;CEACAM1
67	gsea	Alpha-Amino Acid Metabolic Process (GO:1901605)	0.69058	2.37093	0	2.89144e-05	0.002	17/29	0.1333	KYAT3;KMO;IYD;SLC25A13;KYAT1;CBS;HNF4A;GNMT;CPS1;ASPG;SRR;ALDH6A1;ASS1;MTHFD1;NOX4;SLC25A12;MMUT
68	gsea	Extracellular Matrix Organization (GO:0030198)	-0.578776	-2.36933	0	0.00013437	0.002	66/165	0.1672	GSN;COL4A2;COL4A1;COL3A1;GPM6B;SERPINH1;CREB3L1;SPINT1;COL1A2;COL5A2;CAPG;CCDC80;P3H4;COL1A1;COL5A1;NPNT;PXDN;ADAMTS2;MMP3;LUM;DDR2;APP;ADAMTS12;COLGALT1;LOX;LOXL1;COL4A5;COL15A1;GREM1;MMP14;HAS2;CTSK;CRTAP;NOXO1;SCX;FLRT2;LOXL3;THSD4;TGFB1;ADAMTS9;CYP1B1;MMP2;MMP8;ADAM8;MMP7;MMP10;NID2;COL4A6;LAMC1;COL16A1;ADAMTS5;COL8A1;COL12A1;GAS6;LOXL2;ADAMTS15;PLOD3;MATN2;COL5A3;COL7A1;MMP13;TGFBI;MMP27;APL…
69	gsea	Very Long-Chain Fatty Acid Metabolic Process (GO:0000038)	0.711287	2.36756	0	2.82992e-05	0.002	14/29	0.0799	ACOX1;SLC27A2;ELOVL2;ABCD3;ACSL1;ELOVL6;HACD3;ACOX2;SLC27A5;ELOVL5;HACD2;ACOT4;ABCD2;ACOT2
70	gsea	Regulation Of Heterotypic Cell-Cell Adhesion (GO:0034114)	0.736114	2.36541	0	2.77096e-05	0.002	2023-07-01	0.0629	FGB;FGG;APOA1;FGA;MBL2;FLOT1;FLOT2
71	gsea	Regulation Of Cell Morphogenesis (GO:0022604)	-0.67965	-2.36367	0	0.000128772	0.002	1930-10-01	0.0626	SPARC;CLDN4;CFL1;VIL1;EFNA5;CD44;PDPN;CAPZB;WTIP;MYO9A
72	gsea	Negative Regulation Of Angiogenesis (GO:0016525)	-0.558184	-2.36295	0	0.000123621	0.002	27/79	0.1433	COL4A2;NIBAN2;CREB3L1;HSPG2;ECSCR;SLC12A2;SPARC;THBS1;SULF1;SEMA3E;EMILIN1;DCN;CTNNB1;THBS2;PTPRM;KLF2;ADAMTS9;ATP2B4;SEMA6A;KLF4;TNF;SPRY2;PF4;HOXA5;RGCC;SPRED1;SERPINF1
73	gsea	RNA Processing (GO:0006396)	-0.557054	-2.3616	0	0.000118866	0.002	81/177	0.2284	CELF2;RBM3;PRMT1;SNRPD1;SNRPG;SRSF9;HNRNPA0;SNRPF;SRSF7;SNRPB;HNRNPF;SNRPD2;HNRNPK;HNRNPD;SF3B2;NUDT21;MAGOH;HNRNPA2B1;LSM3;NCBP2;DDX39B;RBMS1;MAGOHB;SRSF5;LSM4;ZRSR2;SF3B1;SNRPD3;PPP2CA;LSM1;SYNCRIP;SNRNP40;SF3B4;WBP4;BCAS2;SRRM1;SNRPA1;SRPK1;LSM5;SRSF2;EXOSC3;DKC1;RBM8A;SFPQ;DUSP11;SF3A3;RNPS1;EXOSC1;HNRNPL;HNRNPR;RBMS2;HNRNPU;U2AF2;ZCRB1;SMU1;SRSF1;EXOSC8;PPP2R1A;FUS;EXOSC9;DNTTIP2;DDX47;RNASE…
74	gsea	Skin Development (GO:0043588)	-0.594552	-2.36122	0	0.000114464	0.002	23/62	0.1554	ANXA1;COL3A1;COL1A2;COL5A2;EREG;COL1A1;COL5A1;ASAH1;ITGB4;WNT10A;ST14;WNT5A;CLIC4;ITGA3;JAG1;GATA6;PIP5K1A;SPRR1A;PDGFA;IVL;ADAM9;COL5A3;SCEL
75	gsea	Positive Regulation Of Extrinsic Apoptotic Signaling Pathway (GO:2001238)	-0.666563	-2.3592	0	0.000110376	0.002	13/30	0.1571	THBS1;SFRP1;TNFRSF12A;PMAIP1;BCL10;CAV1;HTRA2;TLR4;PAK2;TNF;LTB;INHBA;LTBR
76	gsea	Protein Localization (GO:0008104)	-0.461775	-2.35835	0	0.00010657	0.002	132/333	0.2401	WLS;NPM1;MAL;ANO1;FLNA;EMP2;TMED9;FOXJ1;SNX17;PDCD6;LAMTOR3;ARF5;ARF4;TMED3;IFT22;ARL4C;ID1;ACTB;GJA1;STX7;CTNNB1;ERP29;FBLN5;MAPRE1;ARL1;DUOXA2;JAM3;WNT5A;KIF3A;TIMM17A;ARF1;TNS4;RRAGA;TMED10;EHD1;CAV3;FGF10;TM9SF3;CTTN;RAP2A;FGF7;ARL6;ANK2;WIPI1;SUMO1;ATG9B;AHI1;APEX1;VPS29;CAV1;AXIN2;UNC50;STX3;STXBP1;LAMTOR1;MESD;ARFIP2;NBEA;SAR1A;TMED2;STX6;SNX9;SEC13;RAB19;RAB21;LRRK2;ARL14;STX1A;CD74;NBEAL…
77	gsea	Negative Regulation Of Cell Migration (GO:0030336)	-0.535552	-2.35663	0	0.000103017	0.002	80/156	0.2657	TPM1;COL3A1;EPHA4;SMAD7;SFRP1;DYNLL1;CDH11;EVL;ENG;SULF1;HDAC1;MCC;EMILIN1;TACSTD2;TIMP1;GJA1;MAGI2;FGF2;SIN3B;ADGRG1;CLIC4;RBBP7;CYP1B1;ARHGDIB;CDH1;SLIT2;RAP2A;HDAC2;SRGAP3;HMOX1;DPEP1;NAV3;RBBP4;RAC1;JAG1;SAP30;ING1;DAG1;SINHCAF;CX3CL1;RAP2B;TCAF1;TMEFF2;EMILIN2;PTPRR;THY1;CD74;IGFBP3;MARVELD3;NDRG4;CLDN3;PHLDB2;WNT11;LDLRAD4;ACVRL1;GTPBP4;STC1;CALR;PTEN;CORO1C;ADIPOR1;STK24;VCL;TMIGD3;SERPINE…
78	gsea	Non-Canonical Wnt Signaling Pathway (GO:0035567)	-0.654886	-2.35656	0	9.96941e-05	0.002	22/39	0.2295	PRICKLE1;FZD1;SFRP1;WNT4;RYK;TIAM1;FRZB;WNT7A;WNT5A;CDC42;FZD2;RHOA;RAC1;PRICKLE2;FZD3;WNT11;CELSR1;SMURF1;VANGL2;FZD8;SFRP2;VANGL1
79	gsea	Regulation Of Protein Serine/Threonine Kinase Activity (GO:0071900)	-0.546523	-2.35079	0	9.65786e-05	0.002	51/103	0.2654	CDKN2A;CCND2;CALM1;CCND1;CALM2;RALB;ACTB;PDCD10;CDKN2B;SLC8A1;CDC37;SERTAD1;MACROH2A1;CCNG1;RHOA;AKT1;EZH2;KSR1;CALM3;CIB1;PPP2CA;CCND3;HMGA2;CSF1R;CDKN1A;CCNB1;CCNA2;THY1;CCNB2;TRIB2;CAMK1;CDKN2D;TSG101;CCNE1;MNAT1;CCNH;GTPBP4;SLC27A1;CDK7;SRC;LTF;HRAS;CCNI;SNF8;CDC25C;PYCARD;MAP2K1;CDC6;DUSP19;CDKN3;DAB2IP
80	gsea	Translational Elongation (GO:0006414)	-0.647882	-2.35079	0	9.3652e-05	0.002	1936-08-01	0.0537	EEF1A1;RACK1;EEF1B2;EEF1G;EEF2;EIF5A;EEF1D;PTRH1
81	gsea	Regulation Of Cholesterol Transport (GO:0032374)	0.777037	2.3475	0	3.61921e-05	0.003	2020-08-01	0.0607	APOA1;APOC1;APOA2;ABCB4;APOA4;NR1H3;APOC2;LRP1
82	gsea	Actin Filament Organization (GO:0007015)	-0.540732	-2.34538	0	9.08975e-05	0.002	48/141	0.1827	GSN;TPM4;TPM1;CNN2;ACTN1;ENAH;TAGLN2;EPS8;ALDOA;MARCKS;CAPG;FLNA;EMP2;TPM3;TPM2;VIL1;EVL;MARCKSL1;MYO1D;ARPC4;PLS1;CDC42;MYO1C;DBN1;WIPF1;HIP1;CDC42EP2;POF1B;MYO5A;DSTN;RAC1;SH3KBP1;PLS3;SPIRE1;SH3BP1;RFLNB;SERPINB8;MYO5C;RHOF;VILL;RHOG;ACTA1;MYO7A;NEBL;LMOD1;ZBED3;BIN3;TRPV4
83	gsea	mRNA Processing (GO:0006397)	-0.572155	-2.34307	0	8.83005e-05	0.002	120/202	0.3022	HNRNPA1;SNRPD1;PABPC1;SNRPG;SRSF9;HNRNPA0;SNRPF;SRSF7;SNRPB;LSM8;SF3B5;SNRPE;SNU13;SRSF3;HNRNPF;SNRPD2;HNRNPK;EIF4A3;PIN1;SF3B2;NUDT21;HSPA8;MAGOH;HNRNPA2B1;ALYREF;SNRPB2;LSM3;SNRPA;NCBP2;DDX39B;MAGOHB;SF3B6;SRSF5;HNRNPA3;LSM4;SRSF6;SRSF10;RALY;ZRSR2;SF3B1;SNW1;SNRPD3;PRPF31;SYNCRIP;SNRNP40;SF3B4;WBP4;BCAS2;SRRM1;SNRPA1;GEMIN7;PPIL1;LSM5;DDX39A;SRSF2;LSM7;RBM8A;PRPF38A;CDC5L;TRA2A;PPIE;SFPQ;PRPF4…
84	gsea	Regulation Of Transforming Growth Factor Beta Receptor Signaling Pathway (GO:0017015)	-0.541922	-2.34268	0	8.58477e-05	0.002	47/107	0.2021	PMEPA1;SMAD7;THBS1;ENG;HDAC1;ZEB2;SPRY1;EMILIN1;TGFB1I1;HSP90AB1;DKK3;CDKN2B;GIPC1;PIN1;ITGA3;RBBP7;VASN;FKBP1A;SDCBP;TGFB1;SMAD6;HSPA1A;PRDM16;HDAC2;RBBP4;CAV1;SAP30;STRAP;SNW1;ING1;SINHCAF;BAMBI;SPRY2;DAB2;EID2;STUB1;SPRED1;LTBP4;LATS2;SNX6;LDLRAD4;SKI;CAPN5;SMAD4;SMURF1;NREP;SLC2A10
85	gsea	Monocarboxylic Acid Catabolic Process (GO:0072329)	0.814888	2.34144	0	3.54683e-05	0.003	2019-08-01	0.0419	ACOX1;HAO1;AGXT2;HOGA1;LPIN2;LPIN1;FAAH;LDHD
86	gsea	Alpha-Amino Acid Catabolic Process (GO:1901606)	0.711343	2.34102	0	3.47728e-05	0.003	15/29	0.1077	KYNU;HOGA1;KMO;HMGCL;TAT;CBS;ACAT1;GOT2;HIBCH;THNSL2;ALDH6A1;ACMSD;OTC;SARDH;DDO
87	gsea	Dicarboxylic Acid Metabolic Process (GO:0043648)	0.632154	2.34072	0	3.41041e-05	0.003	20/47	0.0843	PHYH;GPT2;HAAO;SHMT1;NAGS;GCLC;FPGS;TAT;ACLY;GCLM;IDH1;ME1;ADHFE1;ACOT4;GOT2;DHFR;NIT2;DGLUCY;MTHFS;ASS1
88	gsea	Negative Regulation Of Interleukin-2 Production (GO:0032703)	-0.792788	-2.33398	0	0.000125291	0.003	2015-09-01	0.1577	EZR;SFTPD;PRNP;NAV3;HOMER3;TNFAIP3;ZFP36;TRIM27;HDAC9
89	gsea	Intracellular Protein Transport (GO:0006886)	-0.464615	-2.33111	0	0.000121994	0.003	120/304	0.2657	WLS;NPM1;PRICKLE1;RAN;AP1M2;RASSF9;TMED9;SNX17;PDCD6;LTBP2;ARF5;RPL11;ARF4;TMED3;IFT22;ARL4C;STX7;ERP29;GIPC1;ARL1;TIMM17A;ARF1;CDC37;TMED10;EHD1;TGFB1;AKT1;AKAP6;CTTN;CLIP3;ARL6;APEX1;VPS29;HIKESHI;HOMER3;STX3;STXBP1;ATP6AP1;ARFIP2;IPO5;PTTG1IP;EGR2;SAR1A;TMED2;STX6;SNX9;SEC13;RANBP17;RAB19;RAB21;ARL14;RANGRF;STX1A;CD74;COPB2;COPZ2;MVB12A;IFT27;DNAJC15;STXBP2;ARFIP1;RAB28;SYNDIG1;TSG101;STX11;SY…
90	gsea	Negative Regulation Of Cell Motility (GO:2000146)	-0.537931	-2.32824	0	0.000158488	0.004	61/126	0.2657	TPM1;EPHA4;SMAD7;SFRP1;DYNLL1;CDH11;ENG;SULF1;HDAC1;EMILIN1;TACSTD2;MAGI2;SIN3B;PIN1;CLIC4;RBBP7;CYP1B1;CDH1;SLIT2;RAP2A;HDAC2;SRGAP3;DPEP1;NAV3;RBBP4;JAG1;SAP30;FBLN1;SPINT2;ING1;DAG1;SINHCAF;CX3CL1;RAP2B;TCAF1;TMEFF2;EMILIN2;THY1;CD74;CLDN3;WNT11;LDLRAD4;GTPBP4;STC1;PTEN;STK24;VCL;TMIGD3;SERPINE1;FUZ;SFRP2;IFITM1;ING2;NOG;KRT16;ARPIN;RHOB;DLG5;ZMYND8;PTPRU;SF3B3
91	gsea	Regulation Of Cell-Matrix Adhesion (GO:0001952)	-0.635872	-2.32416	0	0.000154526	0.004	30/64	0.1553	ACTG1;CSF1;GPM6B;CDKN2A;EMP2;THBS1;CDH13;SFRP1;EFNA5;SEMA3E;EPHA3;MAP4K4;TLN1;BST1;FYN;RHOA;PLAU;PLEKHA2;PEAK1;PLET1;JAG1;CIB1;CX3CL1;ENC1;PKHD1;CDK6;JUP;THY1;PTPRA;DAPK3
92	gsea	Axonogenesis (GO:0007409)	-0.507511	-2.32008	0	0.000150757	0.004	77/177	0.2816	S100A6;NIBAN2;ENAH;EPHA4;AUTS2;EFNA5;CCK;SEMA3C;SEMA3E;VASP;EFNB2;APP;EPHA3;HSP90AB1;RYK;MAP1B;CXCL12;IGSF9;WNT7A;PAK3;FYN;WNT5A;SEMA7A;MAP1A;EPHA7;EPHB2;SEMA6D;SEMA3A;EFNB1;SLIT2;KIF5B;SEMA6A;PARD6B;DAG1;ARHGEF40;MYCBP2;S100B;BDNF;CYFIP1;RAB10;NEXN;EFNA4;SEMA5A;ARHGEF25;NFASC;SEMA4B;DSCAML1;PAX2;TUBB3;TRIM46;APLP1;HSP90AA1;SEMA4C;SSNA1;EPHB3;BOC;GLI2;PALLD;SEMA3F;PTEN;FEZ1;NRCAM;RAB8A;BRSK1;CYFI…
93	gsea	Positive Regulation Of Calcium Ion Transmembrane Transporter Activity (GO:1901021)	-0.658274	-2.31637	0	0.000147167	0.004	2026-12-01	0.1782	GSTO1;CALM1;CALM2;AKAP6;ATP1B1;ANK2;APEX1;CALM3;JPH2;PPP3R1;P2RY6;PKD2
94	gsea	Lipid Biosynthetic Process (GO:0008610)	0.61148	2.31178	0	4.18258e-05	0.004	25/62	0.1016	SCP2;MLXIPL;ACACA;LIPC;FASN;ACSM1;PCYT2;PRKAA2;ACSL1;LCP1;ACSS2;ACSM5;ACLY;ACSM3;FADS1;AGPAT3;ACACB;MLYCD;PRLR;XBP1;FITM1;SREBF1;HSD3B2;GUCY2C;LSS
95	gsea	Negative Regulation Of Lipid Catabolic Process (GO:0050995)	0.808085	2.31002	0	4.10513e-05	0.004	2017-07-01	0.0347	APOC1;APOA2;APOC3;GPLD1;PDE3B;PLIN5;CIDEC
96	gsea	Regulation Of Fibroblast Proliferation (GO:0048145)	-0.613753	-2.30969	0	0.000143745	0.004	18/44	0.1314	S100A6;EREG;CDK4;SPHK1;SFRP1;DDR2;PDGFRA;CTNNB1;WNT5A;PDGFB;WNT2;EMD;CDK6;CDKN1A;MYC;PDGFA;GAS6;CD74
97	gsea	Regulation Of Sprouting Angiogenesis (GO:1903670)	-0.637507	-2.30951	0	0.000140478	0.004	1932-11-01	0.0956	CREB3L1;PKM;THBS1;RHOJ;BMPER;CEMIP2;FGF2;S100A1;KLF2;SEMA6A;KLF4
98	gsea	Myofibril Assembly (GO:0030239)	-0.620063	-2.30943	0	0.000137356	0.004	14/45	0.1723	TPM1;KRT19;CSRP1;ANKRD1;PDGFRB;TMOD3;CSRP2;PDGFRA;TNNT2;MYL9;FLNC;WDR1;OBSL1;LMOD1
99	gsea	Regulation Of Protein Ubiquitination (GO:0031396)	-0.518344	-2.30912	0	0.000167963	0.005	52/109	0.2426	SMAD7;RPS3;PRICKLE1;SPHK1;UBE2N;UBB;HSP90AB1;DNAJA1;CTNNB1;SVBP;ISG15;NXN;BCL10;FKBP1A;BAG2;AKT1;HSPA1A;NSMCE3;SUMO1;CAV1;UBE2L3;HSPA1B;MYCBP2;PTTG1IP;FOXF2;SPRY2;TNFAIP3;INAVA;PSMD10;LRRK2;SOX4;STUB1;WFS1;KDM1A;BAG5;U2AF2;HSP90AA1;PHF23;N4BP1;GTPBP4;MALT1;UBE2D1;BRCA1;PINX1;BIRC2;AMER1;CUL3;RIPK2;GNL3L;HSPBP1;HDAC3;CENPS
100	gsea	Fatty Acid Transport (GO:0015908)	0.667588	2.3083	0	4.03049e-05	0.004	1934-10-01	0.0871	APOE;FABP1;SLC22A1;CD36;ACSL1;PPARG;FABP4;FABP2;GOT2;LYPLA1
101	gsea	Cellular Response To Growth Factor Stimulus (GO:0071363)	-0.504447	-2.30395	0	0.000164389	0.005	71/148	0.2842	ANXA1;SMAD7;ANKRD1;ZFP36L2;GAS1;EEF1A1;SPHK1;SFRP1;VIL1;RACK1;HDAC1;WNT4;ADAMTS12;PDE3A;NR4A1;CD44;WNT10A;CTNNB1;LIMS1;MAGI2;HAS2;WNT7A;IQGAP1;WNT5A;PDGFB;TGFBR2;EHD1;MEF2C;TGFB1;AKT1;RUNX2;HGF;WNT2;HTRA2;SEMA6A;EMD;CIB1;KLF4;PRKD1;SPRY2;ZFP36;EGR3;ERBB2;KNSTRN;CCL2;MAP2K3;MTSS2;URI1;NTRK1;ACVRL1;RAB35;SLC4A7;NDNF;SMAD4;BMPR1B;BMPR2;MAPK7;RAP1A;OVOL2;BCAR1;PDCD5;SOX9;ITGB1BP1;HYAL2;VSTM2A;DAB2IP;…
102	gsea	Regulation Of Heart Contraction (GO:0008016)	-0.545354	-2.30255	0	0.000160964	0.005	18/63	0.0973	TPM1;CELF2;SMAD7;CALM1;SRI;CALM2;CAMK2D;ATP2B1;SLC8A1;HSPB7;S100A1;CAV3;TNNT2;ATP2B4;ANK2;DES;CALM3;TBX2
103	gsea	Regulation Of mRNA Splicing, Via Spliceosome (GO:0048024)	-0.588681	-2.30218	0	0.000157679	0.005	45/88	0.2526	CELF2;RBM3;HNRNPA1;NCL;SRSF9;HNRNPA0;SRSF7;SRSF3;FMR1;HNRNPK;RBMXL1;KHDRBS1;MAGOH;SAP18;SRSF6;SRSF10;SNW1;REST;SF3B4;SRRM1;PUF60;SRPK1;CLNS1A;WDR77;RBM8A;TRA2A;RNPS1;HNRNPL;PTBP1;HNRNPU;U2AF2;CELF4;SMU1;THRAP3;PRMT5;CIRBP;NCBP1;DDX5;SRPK2;ZBTB7A;LARP7;PCBP4;RBM15B;TIA1;JMJD6
104	gsea	Regulation Of Cell Communication (GO:0010646)	-0.59936	-2.30173	0	0.000154526	0.005	16/47	0.1652	IGFBP7;ANXA1;ITGB6;SOCS2;SRI;CAMK2D;MTCH1;SLC8A1;LTBP1;LRRC32;ITGB8;GLRX2;PTPN1;ITGAV;GRK5;LURAP1L
105	gsea	Gene Expression (GO:0010467)	-0.639758	-2.30049	0	0.000151496	0.005	150/280	0.23	RPL29;CELF2;RBM3;RPL3;RPL10A;RPL18;RPS3;RPLP0;RPL7;EEF1A1;RPL4;RPS28;RPL26;RPS9;RPS20;RPS5;RPL18A;RPL12;RPLP2;RPL19;RPS7;RPL37;RPL13;RPL34;RPS15;RPS11;RPL9;RPS13;RPL35;RPL14;RPL8;RPS26;RPS24;RPL13A;RPS4X;RPS15A;RPL11;SRSF3;RPL32;RPL28;RPS14;RPL15;RPS27A;RPL21;FAU;RPS18;HNRNPF;RPS21;RPL30;RPL36;RPL6;MRPS6;RPL27;RPL27A;RPL5;RPS2;RPS23;RPL31;FMR1;RPSA;RPL37A;RPL7A;RPS8;HNRNPK;RPL17;HNRNPD;EIF4A3;RPS…
106	gsea	fatty-acyl-CoA Biosynthetic Process (GO:0046949)	0.731611	2.29846	0	3.95851e-05	0.004	2024-12-01	0.0733	SLC27A2;ELOVL2;ACSL1;ACSL5;ELOVL6;ACAT1;ELOVL5;HACD2;GCDH;SLC25A1;ACSL4;ACSL3
107	gsea	Hematopoietic Progenitor Cell Differentiation (GO:0002244)	-0.696957	-2.2975	0	0.000148583	0.005	2025-07-01	0.0779	SFRP1;MLF1;FSTL3;MLLT3;PRRC2C;TGFB1;HOXB4
108	gsea	Positive Regulation Of Hormone Secretion (GO:0046887)	0.787759	2.29625	0	3.88907e-05	0.004	2016-05-01	0.0357	FGB;FGG;FGA;TFR2;PPARG
109	gsea	ncRNA Processing (GO:0034470)	-0.621023	-2.2951	0	0.000174935	0.005	55/98	0.2435	RPL7;RPS28;RPL26;SSB;RPS7;RPS15;RPL14;RPS24;RPL11;NOP56;RPL27;RPL5;RPS27;EBNA1BP2;RPL35A;RPS25;RPS17;NOP58;RPS19;RPS6;RPS16;FBL;TSEN34;MRTO4;NOLC1;PIH1D2;RRP7A;EXOSC3;LYAR;DKC1;NOP53;EMG1;RRP9;POP7;EXOSC9;DDX47;DDX54;BYSL;WDR36;DDX27;NOC4L;INTS11;DCAF13;UTP15;DIS3;DDX49;EXOSC5;POP1;POP4;THG1L;NOP14;NOB1;SPPL2B;PES1;INTS12
110	gsea	Positive Regulation Of Endocytosis (GO:0045807)	0.545588	2.28926	0	3.82201e-05	0.004	19/72	0.118	AHSG;APOE;APOA1;VTN;APOA2;C3;MBL2;TFR2;APOA5;IL15RA;GPC3;NEDD4L;B2M;LRP1;FLOT1;SLC11A1;HFE;CAMK1D;CLU
111	gsea	Regulation Of Potassium Ion Transmembrane Transporter Activity (GO:1901016)	-0.727571	-2.28727	0	0.000171695	0.005	2025-09-01	0.1024	ITGB1;ATP1B3;YWHAE;NEDD4;STK39;CAV3;ATP1B1;ANK2;VAMP2
112	gsea	acetyl-CoA Metabolic Process (GO:0006084)	0.865471	2.2851	0	3.75723e-05	0.004	2016-11-01	0.087	HMGCS2;NUDT7;TDO2;ACSS2;ACLY;ACAT1;HMGCS1;ACACB;MLYCD;PMVK;PPCS
113	gsea	Ribonucleoside Bisphosphate Metabolic Process (GO:0033875)	0.785893	2.28229	0	3.63405e-05	0.004	2021-12-01	0.0799	BAAT;GLYAT;CROT;ACSM1;ACOT12;ACSM5;ACLY;ACSM3;ACSF2;ACOT4;MLYCD;ACOT2
114	gsea	Purine Nucleoside Bisphosphate Metabolic Process (GO:0034032)	0.785893	2.28229	0	3.63405e-05	0.004	2021-12-01	0.0799	BAAT;GLYAT;CROT;ACSM1;ACOT12;ACSM5;ACLY;ACSM3;ACSF2;ACOT4;MLYCD;ACOT2
115	gsea	Negative Regulation Of Actin Filament Polymerization (GO:0030837)	-0.738184	-2.28088	0	0.000196669	0.006	2021-08-01	0.0874	GSN;TMSB4X;VIL1;PFN1;TMSB10;SLIT2;MYADM;PRKCD
116	gsea	Positive Regulation Of Signaling Receptor Activity (GO:2000273)	-0.635816	-2.27943	0	0.000220751	0.006	1935-11-01	0.14	ITGB1;HBEGF;EREG;HDAC1;EDN1;AREG;GREM1;EPHB2;HDAC2;BUD31;CCL2
117	gsea	Sulfur Amino Acid Metabolic Process (GO:0000096)	0.752312	2.27774	0	3.57543e-05	0.004	2017-09-01	0.0979	CDO1;MSRA;FMO1;GCLC;CBS;CPS1;TST;MTHFD1;NOX4
118	gsea	Negative Regulation Of Transmembrane Receptor Protein Serine/Threonine Kinase Signaling Pathway (GO:0090101)	-0.528507	-2.27765	0	0.000216878	0.006	39/103	0.2021	PMEPA1;SMAD7;HDAC1;BMPER;SPRY1;EMILIN1;TGFB1I1;NBL1;GREM1;FSTL3;MAGI2;PIN1;RBBP7;VASN;FKBP1A;SMAD6;HSPA1A;PRDM16;HDAC2;RBBP4;CAV1;SAP30;STRAP;ING1;SINHCAF;BAMBI;CRIM1;SPRY2;SKIL;EID2;STUB1;SPRED1;SNX6;LDLRAD4;SKI;CAPN5;SMURF1;UBE2D1;SLC2A10
119	gsea	Branching Morphogenesis Of An Epithelial Tube (GO:0048754)	-0.634941	-2.27678	0	0.000213139	0.006	19/38	0.1806	COL4A1;ENG;NPNT;SEMA3E;CTNNB1;FGF2;TGFBR2;FGF10;SLIT2;PAK1;TCF21;PKHD1;MYC;PAX8;PAX2;NRARP;GLI2;PKD2;GDNF
120	gsea	Regulation Of Establishment Of Planar Polarity (GO:0090175)	-0.638136	-2.27657	0	0.000209527	0.006	17/29	0.2011	PRICKLE1;TIAM1;WNT7A;WNT5A;CDC42;FZD2;RHOA;RAC1;PKHD1;PRICKLE2;DACT1;FZD3;WNT11;CELSR1;SMURF1;SAPCD2;VANGL2
121	gsea	Glycogen Metabolic Process (GO:0005977)	0.806899	2.27612	0	3.51868e-05	0.004	2016-05-01	0.0373	GBE1;PYGL;UGP2;GYS2;PRKAG2
122	gsea	Regulation Of Cyclin-Dependent Protein Kinase Activity (GO:1904029)	-0.617895	-2.2727	0	0.000206034	0.006	22/49	0.2444	CDKN2A;CCND2;CCND1;HSP90AB1;CDKN2B;CDC37;SERTAD1;CCNG1;CCND3;CDKN1A;CCNB1;CCNA2;CCNB2;CDKN2D;CCNE1;MNAT1;CCNH;GTPBP4;CDK7;CCNI;CDC25C;CDC6
123	gsea	Spliceosomal Complex Assembly (GO:0000245)	-0.625173	-2.27249	0	0.000202657	0.006	33/62	0.2146	CELF2;SNRPD1;SNRPG;SRSF9;SNRPF;SNRPB;SF3B5;SNRPE;SNRPD2;SF3B2;SNRPB2;DDX39B;SF3B6;SRSF5;SRSF6;SRSF10;ZRSR2;SF3B1;SNRPD3;SF3B4;PUF60;SNRPA1;SRPK1;SMN1;PHF5A;SF3A3;CELF4;TXNL4A;SRSF1;NCBP1;SF3A1;SRPK2;SF3A2
124	gsea	Regulation Of DNA Replication (GO:0006275)	-0.5591	-2.27091	0	0.000199388	0.006	37/71	0.2631	ZBTB38;EREG;S100A11;SMARCA5;PCNA;RUVBL2;PPP2CA;MCRS1;RUVBL1;STON1;NUCKS1;CCNA2;SMC3;CCDC88A;CDT1;INO80E;ACVRL1;PPP2R1A;GTPBP4;POLE3;GLI2;CHRAC1;GMNN;ESCO2;FBXO5;OBI1;INO80B;ING5;DHX9;MEAF6;UCHL5;BAZ1A;CDC6;TSPYL2;INO80C;DSCC1;YY1
125	gsea	Acute Inflammatory Response (GO:0002526)	0.763888	2.26967	0	4.15644e-05	0.005	2021-07-01	0.0465	HP;ITIH4;APCS;MBL2;CRP;NLRP6;EHHADH
126	gsea	protein-DNA Complex Organization (GO:0071824)	-0.583969	-2.26843	0	0.000196223	0.006	27/52	0.2503	HDAC1;HMGN1;HMGB2;HMGN2;RPL17;HMGN3;CBX5;EZH2;CBX1;NUCKS1;CBX3;HMGA2;MYC;BANF1;TCF4;HNRNPU;SUV39H1;MTA2;ATRX;GATAD1;FAM50A;ZBTB7A;HIRIP3;PWWP3A;HDAC3;TRIM28;LRWD1
127	gsea	Regulation Of Mitotic Cell Cycle (GO:0007346)	-0.514168	-2.26726	0	0.000193157	0.006	63/119	0.2884	GAS1;SPHK1;APP;MEIS2;BTG1;YWHAE;IQGAP1;CAV2;PIN1;TRIM35;CKS1B;SDCBP;BTG2;ANAPC11;CDC16;PIM3;MKI67;TTC28;CDC20;CCNB1;DLGAP5;DYNLT3;BRD7;PLK1;ANAPC5;OBSL1;HNRNPU;DAPK3;AURKA;ANAPC15;CDCA2;ANAPC10;MAD2L1;CDC23;PRMT5;KIF20B;GMNN;FBXO5;CDC26;CDK9;NEK11;CCDC8;CYLD;FZR1;ANAPC7;CDC25C;EIF4E;USP2;NEK7;RCC1;SOX9;ASNS;SIK1;CDC25B;PDXP;USP22;NEK2;SMOC2;MDM2;MAEA;RPS6KB1;BORA;SLC9A3R1
128	gsea	Regulation Of Calcium Ion Transmembrane Transporter Activity (GO:1901019)	-0.636359	-2.26677	0	0.000190186	0.006	13/29	0.171	CALM1;CACNB2;CALM2;CAMK2D;YWHAE;AHNAK;FKBP1A;CAV3;CACNA1A;ANK2;CACNB3;JPH2;SELENON
129	gsea	Cellular Response To Tumor Necrosis Factor (GO:0071356)	-0.518358	-2.26623	0	0.000187304	0.006	47/94	0.2544	TMSB4X;YBX3;RPS3;ANKRD1;ZFP36L2;SFRP1;NPNT;ASAH1;ADAMTS12;EIF5A;LIMS1;HAS2;CCL20;NFKBIA;RRAGA;ILK;AKT1;TNFRSF21;CCL7;CIB1;CX3CL1;CCL19;ACTN4;TNF;ZC3H12A;TXNDC17;ZFP36;LRRK2;CCL2;COMMD7;TNFSF11;TNFRSF1A;TRADD;TRAF4;GBP2;STAT1;PTK2B;BRCA1;CCL8;BIRC2;TNFRSF11A;TRAF1;DHX9;PYCARD;CCL11;CCL17;HYAL2
130	gsea	Regulation Of Cardiac Muscle Contraction By Calcium Ion Signaling (GO:0010882)	-0.710644	-2.26584	0	0.000184508	0.006	2019-07-01	0.0918	GSTO1;CALM1;CALM2;CAMK2D;SLC8A1;ATP1B1;CALM3
131	gsea	Negative Regulation Of Protein Modification By Small Protein Conjugation Or Removal (GO:1903321)	-0.582275	-2.26362	0	0.000204519	0.007	25/50	0.2289	SMAD7;RPS3;DNAJA1;RPL11;CTNNB1;RPL5;SVBP;ISG15;NXN;BAG2;AKT1;HSPA1A;SUMO1;CAV1;HSPA1B;SPRY2;TNFAIP3;SOX4;BAG5;U2AF2;N4BP1;GTPBP4;PINX1;GNL3L;COPS9
132	gsea	RNA Splicing (GO:0008380)	-0.590149	-2.26358	0	0.000201555	0.007	60/95	0.2853	PRMT1;SNRPD1;SNRPG;SNRPF;SRSF7;SNRPB;SNRPD2;SF3B2;MAGOH;NCBP2;DDX39B;MAGOHB;LSM4;SRSF10;ZRSR2;SF3B1;SNRPD3;PPP2CA;LSM1;SYNCRIP;SNRNP40;SF3B4;WBP4;BCAS2;SRRM1;SNRPA1;SRPK1;SRSF2;RBM8A;SMNDC1;SFPQ;SF3A3;RNPS1;TXNL4A;ZCRB1;SMU1;PPP2R1A;FUS;DDX47;NCBP1;SLU7;MPHOSPH10;DHX15;SRPK2;ZMAT5;PRPF8;HNRNPC;WT1;SCNM1;PPIG;TARDBP;SNRNP25;DBR1;MBNL1;U2AF1;SF3B3;USP39;RRAGC;SNRNP48;HNRNPH3
133	gsea	Regulation Of Lipid Metabolic Process (GO:0019216)	0.556592	2.26307	0	5.45666e-05	0.007	16/53	0.0746	APOC1;APOC3;THRSP;PPARA;ANGPTL8;RARRES2;CIDEB;RORC;PPARG;PRKAG2;HNF4A;TM6SF2;APOC2;NCOA2;FGFR4;NR1D2
134	gsea	Regulation Of Angiogenesis (GO:0045765)	-0.479452	-2.26221	0	0.000198676	0.007	85/189	0.2889	COL4A2;ITGB1;NIBAN2;PTGIS;HSPG2;ECSCR;ECM1;EMP2;SPARC;THBS1;RUNX1;RHOJ;SPHK1;ANXA3;SFRP1;SULF1;BMPER;SEMA3E;PDCD6;EMILIN1;DCN;BTG1;CTNNB1;PDCL3;PDCD10;CEMIP2;FGF2;TWIST1;WNT5A;THBS2;PTPRM;HK2;MTDH;CYP1B1;ADGRA2;ATP2B4;ITGB8;HMOX1;GATA6;SEMA6A;EMC10;SP100;KLF4;PRKD1;SPRY2;TNFAIP3;SEMA5A;VEGFC;ZC3H12A;PF4;HMGA2;JUP;HOXA5;EMILIN2;RGCC;ERBB2;MYDGF;ETS1;SPRED1;SERPINF1;AGGF1;GATA4;ISM1;NAXE;VASH2;STAT…
135	gsea	Neuron Projection Guidance (GO:0097485)	-0.517938	-2.26111	0	0.00026117	0.01	50/118	0.2493	NIBAN2;ENAH;EPHA4;EFNA5;SEMA3C;SEMA3E;VASP;EFNB2;EPHA3;RYK;CXCL12;IGSF9;FYN;WNT5A;SEMA7A;EPHA7;EPHB2;SEMA6D;SEMA3A;EFNB1;SLIT2;KIF5B;SEMA6A;DAG1;ARHGEF40;MYCBP2;BDNF;CYFIP1;NEXN;EFNA4;SEMA5A;ARHGEF25;NFASC;SEMA4B;DSCAML1;TUBB3;SEMA4C;EPHB3;BOC;GLI2;PALLD;SEMA3F;FEZ1;NRCAM;CYFIP2;ROBO2;DRAXIN;NOTCH3;KALRN;UNC5C
136	gsea	Wnt Signaling Pathway (GO:0016055)	-0.568225	-2.26042	0	0.000257543	0.01	30/72	0.2339	WLS;WNT7B;FZD1;SFRP1;WNT4;RYK;CSNK1A1;WNT10A;CTNNB1;FRZB;CSNK1E;WNT7A;WNT5A;NXN;FZD2;NR4A2;WNT2;PORCN;JUP;LRRK2;PLCG2;FZD3;LEF1;WNT11;VPS35;PTEN;RAC3;FZD8;SFRP2;RARG
137	gsea	Bile Acid And Bile Salt Transport (GO:0015721)	0.79064	2.26016	0	6.04573e-05	0.008	2017-10-01	0.1222	ABCC2;ABCD3;ABCC3;SLC27A5;SLC10A1;ATP8B1;SLC51B;CEACAM1;SLC10A5;SLCO2B1
138	gsea	Protein Localization To Cell Periphery (GO:1990778)	-0.489778	-2.25974	0	0.000254015	0.01	64/137	0.2452	EZR;ATP1B3;FLNA;EMP2;EHD2;CACNB2;RAMP1;NKD2;ARL3;PKP3;CRB3;TSPAN15;RAB11A;EHD1;CAV3;LRPAP1;CDH1;ATP1B1;MYO5A;BSG;RAP2A;MYADM;ANK2;RAB34;CAV1;CACNB3;STXBP1;RAB10;TNF;SPTBN1;SLC9A3R2;JUP;PDZD11;PIP5K1A;TMED2;RAB40B;PSMD10;GAS6;EPB41L3;RAB13;TSPAN5;EHD4;RAB8B;ZDHHC3;EHD3;TSPAN14;RAMP3;P2RY1;WDR72;CD81;TESC;TNFRSF1A;RAB12;EFR3B;SMURF1;ZDHHC23;RAP1A;KCNIP3;RAB8A;S100A10;ITGB1BP1;LIN7C;PLEKHF1;ROCK1
139	gsea	Positive Regulation Of Protein Modification By Small Protein Conjugation Or Removal (GO:1903322)	-0.532979	-2.25914	0	0.000250582	0.01	36/77	0.2666	SMAD7;PRICKLE1;SPHK1;UBB;DCUN1D5;BCL10;FKBP1A;NSMCE3;SUMO1;CAV1;UBE2L3;MYCBP2;PTTG1IP;ZC3H12A;INAVA;SAE1;PSMD10;LRRK2;STUB1;WFS1;UBA2;KDM1A;GNL3;PHF23;TNIP1;MALT1;UBE2D1;BRCA1;BIRC2;CUL3;RIPK2;HSPBP1;HDAC3;CENPS;FBXO33;NDFIP2
140	gsea	Cellular Response To Heat (GO:0034605)	-0.652972	-2.25907	0	0.000247241	0.01	18/34	0.2174	THBS1;IER5;PDCD6;HSP90AB1;YWHAE;RBBP7;HSPA1A;SUMO1;HMOX1;HTRA2;HIKESHI;HSPA1B;STUB1;HSP90AA1;TRPV4;SLU7;TCIM;HSBP1
141	gsea	NAD Metabolic Process (GO:0019674)	0.720244	2.25869	0	6.61722e-05	0.009	14/22	0.1586	QPRT;KYNU;HAAO;KMO;NADK2;ME1;NMRK1;NUDT12;NUDT13;GPD1L;NAMPT;SARM1;NMNAT1;NADSYN1
142	gsea	Regulation Of Phosphatidylinositol 3-Kinase Signaling (GO:0014066)	-0.539067	-2.25699	0	0.00026432	0.011	35/84	0.2399	IGF1R;PTPN13;SEMA3E;PDGFRB;PDGFD;DDR2;ROR1;UNC5B;F2RL1;DCN;PDGFRA;FGF2;TWIST1;NEDD4;ROR2;PDGFB;HGF;PIK3IP1;PIP5K1B;CSF3;F2R;TNF;TREM2;PIP5K1A;PDGFA;NOP53;MYDGF;NTRK1;HAX1;PTEN;SRC;BECN1;IGF1;SOX9;DDR1
143	gsea	Organonitrogen Compound Biosynthetic Process (GO:1901566)	0.487305	2.25687	0	7.1719e-05	0.01	39/120	0.1053	APOE;APOA1;APOA2;GSTM1;CDO1;FMO1;PAH;ELOVL2;LCAT;ALAS1;CSAD;ELOVL6;HACD3;NAGS;SLC25A15;GPHN;ELOVL5;PLPP3;HACD2;LPCAT3;MOCOS;DMD;GSTP1;CHKA;CERS6;CPS1;GCH1;PRKD3;ABHD3;PPM1L;ORMDL3;ST3GAL4;OTC;ASS1;PCSK5;PCYT1A;CHPT1;GSTA1;FURIN
144	gsea	Cell-Cell Junction Assembly (GO:0007043)	-0.576215	-2.25562	0	0.000260888	0.011	29/66	0.1827	ACTG1;CDH6;SMAD7;CDH13;CDH11;TLN1;GJA1;PKP3;CTNNB1;CDH3;FSCN1;JAM3;CD9;RHOA;CDH1;CTNNA1;PARD6B;GJC1;PAK2;RHOC;TLN2;JUP;PKP1;MPDZ;EPB41L3;WDR1;CTNND1;CDH4;TRPV4
145	gsea	Regulation Of Stem Cell Differentiation (GO:2000736)	-0.595244	-2.25395	0	0.000277354	0.012	18/43	0.1952	ZFP36L2;HDAC1;TACSTD2;SLC4A11;PDGFRA;HES1;RBBP7;NUDT21;HDAC2;HOXB4;RBBP4;JAG1;PTN;HNRNPU;OCIAD1;EIF2AK2;GDNF;MTA2
146	gsea	Positive Regulation Of Protein Autophosphorylation (GO:0031954)	-0.723089	-2.25378	0	0.000273843	0.012	2020-09-01	0.1203	CALM1;CALM2;PDGFD;GREM1;PDGFB;RAP2A;CALM3;TNKS1BP1;PDGFA
147	gsea	rRNA Metabolic Process (GO:0016072)	-0.651154	-2.25271	0	0.00027042	0.012	52/86	0.2416	RPL7;CAVIN1;RPS28;RPL26;RPS7;RPS15;RPL14;RPS24;RPL11;NOP56;RPL27;RPL5;RPS27;EBNA1BP2;RPL35A;RPS25;RPS17;NOP58;RPS19;RPS6;RPS16;FBL;GTF3A;MRTO4;NOLC1;PIH1D2;RRP7A;EXOSC3;LYAR;DKC1;TRIR;NIFK;NOP53;EMG1;RRP9;EXOSC9;DDX47;DDX54;BYSL;WDR36;DDX27;NOC4L;DCAF13;UTP15;DIS3;DDX49;EXOSC5;POP4;NOP14;NOB1;SPPL2B;PES1
148	gsea	Protein Localization To Plasma Membrane (GO:0072659)	-0.498489	-2.25258	0	0.000267082	0.012	60/131	0.2452	EZR;ATP1B3;FLNA;EMP2;EHD2;CACNB2;RAMP1;NKD2;PKP3;CRB3;TSPAN15;RAB11A;EHD1;CAV3;LRPAP1;CDH1;ATP1B1;MYO5A;BSG;RAP2A;ANK2;RAB34;CACNB3;STXBP1;RAB10;TNF;SPTBN1;SLC9A3R2;JUP;PIP5K1A;TMED2;RAB40B;PSMD10;GAS6;EPB41L3;RAB13;TSPAN5;EHD4;CCDC88A;RAB8B;ZDHHC3;EHD3;TSPAN14;RAMP3;P2RY1;WDR72;CD81;TESC;TNFRSF1A;RAB12;EFR3B;SMURF1;ZDHHC23;RAP1A;KCNIP3;RAB8A;S100A10;ITGB1BP1;PLEKHF1;ROCK1
149	gsea	Cholesterol Efflux (GO:0033344)	0.802021	2.25181	0	8.99558e-05	0.013	16/22	0.091	APOE;APOA1;APOC1;APOA2;APOC3;APOM;APOA4;SOAT2;APOA5;NPC1;SCARB1;APOC2;ABCG8;TSKU;ABCG5;ABCA5
150	gsea	Positive Regulation Of Cell Migration (GO:0030335)	-0.472104	-2.24983	0	0.000282669	0.013	117/252	0.2872	ITGB1;CSF1;IGF1R;RAB25;HBEGF;LAMB1;EPHA4;FERMT1;CLDN4;THBS1;CDH13;COL1A1;SPHK1;VIL1;RACK1;S100A11;SEMA3C;SEMA3E;PDGFRB;LAMC2;PDGFD;DDR2;CXCL16;EDN1;F2RL1;PFN1;MAP4K4;UBE2I;SNAI1;FAM110C;MMP14;PDPN;TIAM1;CCN4;PDGFRA;CXCL12;RTN4;PDCD10;HAS2;C1QBP;TWIST1;ROR2;SEMA7A;CDC42;PDGFB;MYO1C;RAB11A;SMIM22;SDCBP;TGFB1;PLAU;EPHB2;FGF10;SEMA6D;SEMA3A;HGF;MYADM;CCL7;PAK1;PLET1;MMP7;TWIST2;CAV1;SEMA6A;CIB1;ACTN4…
151	gsea	Positive Regulation Of Apoptotic Process (GO:0043065)	-0.464318	-2.24924	0	0.000297881	0.014	114/244	0.2727	NUPR1;TNFAIP8;ITGB1;PTGIS;PHLDA1;RPS3;ANKRD1;SFRP1;GADD45B;DYNLL1;RACK1;BOK;TNFRSF12A;EMILIN1;MTCH1;HTRA1;PRNP;MCL1;HMGB1;DNAJA1;BTG1;CTNNB1;FRZB;BAX;PHLDA3;CTSK;C1QBP;TPD52L1;TGFB3;OLFM1;STK17B;PMAIP1;CTSD;BCL10;TRIM35;EPHA7;RPS6;LGALS2;EEF1E1;CYP1B1;SLIT2;CLIP3;PPID;BAD;SAP18;TOP2A;HSPD1;HTRA2;REST;TRAF7;ANO6;TNF;MLLT11;ZC3H12A;HOXA5;EMILIN2;CTSL;SOX4;PRMT2;BCL2;ARL6IP5;IGFBP3;UTP11;RNPS1;KCNMA…
152	gsea	Negative Regulation Of Blood Vessel Morphogenesis (GO:2000181)	-0.544686	-2.24864	0	0.000294335	0.014	23/70	0.1433	COL4A2;NIBAN2;HSPG2;ECSCR;SPARC;THBS1;SULF1;SEMA3E;EMILIN1;WNT4;DCN;CTNNB1;THBS2;PTPRM;ATP2B4;SEMA6A;KLF4;SPRY2;PF4;HOXA5;RGCC;SPRED1;SERPINF1
153	gsea	Proton Transmembrane Transport (GO:1902600)	-0.608542	-2.24761	0	0.000309052	0.015	15/41	0.1931	ATP6V0C;SLC4A11;ATP6V1D;ATP1B1;ATP6AP2;ATP6V1F;ATP1A3;ATP6V0B;ATP6AP1;ATP6V1B2;ATP6V1H;SLC36A2;ATP6V1A;ATP6V0D1;ATP6V0E2
154	gsea	Negative Regulation Of Extrinsic Apoptotic Signaling Pathway Via Death Domain Receptors (GO:1902042)	0.698054	2.24637	0	8.86707e-05	0.013	2021-06-01	0.0763	FGB;FGG;FGA;GPX1;RFFL;CFLAR
155	gsea	Long-Chain Fatty Acid Biosynthetic Process (GO:0042759)	0.746836	2.24604	0	8.74218e-05	0.013	2018-06-01	0.0472	GSTM1;ELOVL6;FADS1;GSTP1;CYP1A2;GSTM4
156	gsea	Regulation Of Neuroinflammatory Response (GO:0150077)	-0.738967	-2.2456	0	0.000323426	0.016	2019-10-01	0.1303	NUPR1;SPHK1;MMP3;PTGS2;IL33;CD200R1;MMP8;TNF;TREM2;PLCG2
157	gsea	Positive Regulation Of Small Molecule Metabolic Process (GO:0062013)	0.701576	2.24511	0	8.62076e-05	0.013	16/30	0.1101	APOE;APOA1;MLXIPL;PRKAA2;SLC4A4;GPLD1;INSR;ARNT;ZBTB20;PRKCE;PRXL2C;STARD4;RPTOR;IRS1;GAPDHS;MTOR
158	gsea	Positive Regulation Of Protein Dephosphorylation (GO:0035307)	-0.642249	-2.24312	0	0.000319709	0.016	18/31	0.1786	CALM1;DYNLL1;CALM2;PDGFRB;HSP90AB1;MAGI2;PIN1;PPP1R15A;ITGA1;TGFB1;PPIA;PRKCD;CALM3;CAMTA1;PTBP1;PPP1R7;CNEP1R1;CDCA2
159	gsea	Cilium Assembly (GO:0060271)	-0.460524	-2.24248	0	0.000333635	0.017	139/232	0.3686	GSN;ACTR3;FLNA;EHD2;DYNC2LI1;DYNLL1;SEPTIN7;FOXJ1;IFT57;DZIP1L;IFT74;B9D1;ARF4;IFT22;ARL3;KIF3A;RSPH9;ATP6V1D;SPATA6;IFT43;EHD1;TMEM138;PARVA;CFAP298;ARL6;DYNLT2B;RILPL2;AHI1;KIF27;GAS8;WDR35;TMEM107;IFT81;TMEM237;MAK;WDPCP;RPGRIP1L;CEP126;CFAP43;EHD4;CEP290;RAB8B;CCDC96;DYNC2H1;CEP20;EHD3;IFT27;TXNDC15;CCDC28B;CIBAR1;CFAP20;ENKD1;RFX2;RSPH1;RILPL1;DNAAF3;DYNC2I2;PIERCE2;B9D2;HOATZ;ATP6V0D1;E2F4;…
160	gsea	Positive Regulation Of Cellular Component Biogenesis (GO:0044089)	-0.532846	-2.24109	0	0.000329887	0.017	41/86	0.2529	RPS3;VIL1;RACK1;MMP3;EMILIN1;PFN1;CRB3;SDC4;BAX;SDCBP;TGFB1;ERCC1;CDC42EP2;SUMO1;SH3GLB1;BRK1;CX3CL1;SDC1;RHOC;TNF;TFRC;RGCC;CHAF1B;BAK1;TSG101;SLF1;SYK;SMPD3;CLDN3;ICE1;TRABD2B;LGALS3;SNF8;CHMP2A;GNL3L;VPS4A;VPS4B;BCL2L11;WARS1;LIMK1;VCP
161	gsea	Regulation Of Vasoconstriction (GO:0019229)	0.699382	2.23968	0	8.50267e-05	0.013	2023-08-01	0.1176	FGB;FGG;FGA;AGT;CHRM3;PER2;ECE1;AVPR1A
162	gsea	Positive Regulation Of Apoptotic Signaling Pathway (GO:2001235)	-0.564409	-2.23894	0	0.000343391	0.017	31/56	0.2884	NUPR1;RPS3;RACK1;BOK;TNFRSF12A;BAX;CTSK;TPD52L1;PMAIP1;BCL10;BCAP31;CAV1;TLR4;TRAF7;PAK2;TNF;FIS1;CTSL;LTB;LTBR;BCLAF1;BECN1;CYLD;ING5;PYCARD;PLEKHF1;HYAL2;DAB2IP;S100A9;CTSH;SLC9A3R1
163	gsea	Response To Interleukin-1 (GO:0070555)	-0.542622	-2.23442	0	0.000373579	0.019	28/65	0.2654	ANXA1;PTGIS;ANKRD1;SFRP1;MAPK13;APP;ADAMTS12;HAS2;CCL20;CCL7;CX3CL1;CCL19;ZC3H12A;CCL2;CD47;IGBP1;MAPK11;GBP2;SRC;CCL8;TNFRSF11A;MYD88;PYCARD;SOX9;CCL11;CCL17;HYAL2;DAB2IP
164	gsea	Regulation Of Small Molecule Metabolic Process (GO:0062012)	0.608131	2.23434	0	9.58602e-05	0.015	17/40	0.1243	APOE;FMO5;NR1H4;PPARA;GCK;EPHX2;PRKN;RORC;PRKAG2;PDK4;ACADVL;MLYCD;PDK1;RORA;PDK2;SIRT1;DGKQ
165	gsea	Metaphase Plate Congression (GO:0051310)	-0.62667	-2.23182	0	0.000369518	0.019	32/49	0.2551	NUDC;CHMP5;RAB11A;CENPF;CHMP2B;RRS1;CDCA8;CCNB1;CHMP6;CENPE;DCTN2;INCENP;CEP55;NDC80;CDC23;CENPQ;BOD1;BECN1;PINX1;CHMP1A;KIF2C;CHMP2A;SPDL1;CUL3;VPS4A;VPS4B;KIF14;KIFC1;CDCA5;CHMP1B;GEM;NUP62
166	gsea	Regulation Of Cell Motility (GO:2000145)	-0.496779	-2.22889	0	0.000398776	0.02	49/110	0.2551	TMSB4X;FLNA;SERPINE2;AMOTL1;SGK1;CAVIN1;TACSTD2;TNC;FGF2;LMNA;TWIST1;FYN;DUOXA2;PIN1;AMOTL2;RHOA;TMSB10;TGFB1;AKT1;DUOX2;PLXNA1;FGF7;RAC1;NTN1;FBLN1;PARD6B;SPINT2;RCC2;CCL19;NEXN;CSF1R;CDK6;KIF2A;BEX4;MGAT3;CFAP20;DAPK3;PLEKHG3;PLXNB2;PRAG1;FGF18;CADM4;ADGRG3;CYRIB;KIF14;PRKX;ROCK1;RHOB;PLXNA4
167	gsea	Negative Regulation Of Epithelial Cell Apoptotic Process (GO:1904036)	0.628208	2.22827	0	9.45821e-05	0.015	1935-05-01	0.0151	FGB;FGG;FGA;PPARA;PRKAA2
168	gsea	Peptidyl-Lysine Modification (GO:0018205)	-0.500738	-2.22823	0	0.000394534	0.02	36/87	0.2843	P3H4;SUMO2;PLOD2;P3H3;LOX;LOXL1;UBE2I;LOXL3;NSMCE3;SUMO1;NDUFAB1;EGR2;EEF1AKMT1;SAE1;LOXL2;STX1A;IVL;NSMCE1;EEF1AKMT2;UBA2;PLOD3;TRIM27;SLF1;HDAC9;LIPT2;SIRT2;SUMO3;SMC6;NSMCE4A;ETFBKMT;TRIM28;VCPKMT;SENP3;TOPORS;MDM2;TRPM4
169	gsea	Positive Regulation Of Proteasomal Protein Catabolic Process (GO:1901800)	-0.51643	-2.22807	0	0.000390381	0.02	37/88	0.1884	NUPR1;ECSCR;SMAD7;PRICKLE1;SUMO2;RACK1;NKD2;CSNK1A1;FMR1;CSNK1E;SH3RF1;DDA1;RNF19B;BAG2;RBX1;HSPA1A;ELOB;SUMO1;AXIN2;HSPA1B;PSMC5;TREM2;PSMD10;DAB2;LRRK2;PSMC2;RAD23A;SH3RF3;NOP53;STUB1;TRIB2;PLK1;PSMC6;GABARAP;PSMC3;SIRT2;USP13
170	gsea	Axon Guidance (GO:0007411)	-0.508524	-2.22698	0	0.000402411	0.021	64/141	0.2551	NIBAN2;ENAH;EPHA4;EFNA5;SEMA3C;SEMA3E;VASP;EFNB2;UNC5B;NCAM1;EPHA3;RYK;CXCL12;IGSF9;FYN;WNT5A;SEMA7A;EPHA7;PTPRM;EPHB2;SEMA6D;SEMA3A;EFNB1;PLXNA1;SLIT2;KIF5B;RAC1;NFIB;NTN1;SEMA6A;DAG1;ARHGEF40;MYCBP2;BDNF;CYFIP1;NEXN;EFNA4;SEMA5A;ARHGEF25;NFASC;CHN1;SEMA4B;DSCAML1;TUBB3;SEMA4C;EPHB3;BOC;GLI2;PALLD;GDNF;PLXNB2;SEMA3F;FEZ1;NRCAM;RAC3;CYFIP2;ROBO2;DRAXIN;NOTCH3;KALRN;UNC5C;UNC5A;SMO;PLXNA4
171	gsea	Wnt Signaling Pathway, Planar Cell Polarity Pathway (GO:0060071)	-0.667158	-2.22668	0	0.000398262	0.021	16/26	0.2011	PRICKLE1;RYK;TIAM1;MAGI2;WNT7A;WNT5A;CDC42;FZD2;RHOA;RAC1;PRICKLE2;FZD3;WNT11;CELSR1;SMURF1;VANGL2
172	gsea	Sterol Transport (GO:0015918)	0.662961	2.22441	0	9.91712e-05	0.016	2024-11-01	0.0916	APOA1;APOA2;APOB;CD36;LCAT;GRAMD1C;NPC1;ABCG8;LDLR;ABCG5;OSBP
173	gsea	Mitotic Sister Chromatid Segregation (GO:0000070)	-0.569798	-2.2234	0	0.000394199	0.021	58/108	0.2672	FLNA;RAN;MISP;KIF23;NUDC;CHMP5;RAB11A;RHOA;TPX2;CHMP2B;SMC4;RRS1;SMC2;CDCA8;MAP9;CCNB1;CHMP6;CENPE;PRC1;SMC3;DLGAP5;KNSTRN;KIF2A;PLK1;SMC1A;DCTN2;CHEK2;CEP55;NDC80;CDC23;SGO1;KIF11;BOD1;KIF18B;KNTC1;BECN1;CENPK;PINX1;CHMP1A;KIF2C;CHMP2A;SPDL1;MZT1;CUL3;NUSAP1;NCAPG;ARHGEF10;VPS4A;VPS4B;KIF14;KIFC1;CDCA5;NCAPH;CHMP1B;NCAPG2;NUP62;KMT5A;CENPI
174	gsea	Nucleosome Organization (GO:0034728)	-0.580755	-2.22201	0	0.000390217	0.021	32/65	0.2649	NPM1;NAP1L1;HMGB2;SMARCA5;SET;MACROH2A1;SMARCE1;H2AX;RBBP4;SMARCB1;SSRP1;NAP1L4;SMARCC1;SMARCD3;HAT1;CHAF1B;DNAJC9;H2AC25;NASP;ASF1B;POLE3;CHRAC1;UBN1;ATRX;GRWD1;HMGA1;BAZ1A;SMARCA4;SOX9;ASF1A;SMARCD1;RSF1
175	gsea	Regulation Of Translation (GO:0006417)	-0.487644	-2.22078	0	0.000386315	0.021	88/194	0.2863	NPM1;RBM3;EPHA4;YBX1;PRMT1;RPS3;THBS1;RACK1;NCL;EIF3H;RPL26;SSB;APP;EIF3E;EEF2;RPL13A;SERBP1;RPS4X;BZW1;PKP3;RPL5;FMR1;HNRNPD;EIF4A3;RPL10;MSI2;EIF1;NIBAN1;EIF4E2;EIF2S1;EIF4H;TENT5B;NCBP2;MTPN;BTG2;EIF3D;TYMS;EIF3C;NOLC1;EIF2B2;SYNCRIP;ENC1;CYFIP1;BZW2;EIF4B;PUM3;MRPL13;EIF4G2;SOX4;ERBB2;TCOF1;EIF1B;GSPT1;TSFM;DAPK3;CSNK2A1;EIF6;UPF3A;PAIP2;EIF3B;EIF2AK2;CALR;DDX6;PLXNB2;CIRBP;NCBP1;LARP6;ELAVL1…
176	gsea	Epidermal Cell Differentiation (GO:0009913)	-0.590806	-2.21734	0	0.000413089	0.023	24/49	0.2706	ANXA1;EREG;HDAC1;ASAH1;CTNNB1;ST14;WNT5A;CLIC4;HDAC2;JAG1;GATA6;PIP5K1A;SPRR1A;IVL;ADAM9;SCEL;CASP3;OVOL2;KRT10;PITX2;SPRR2G;KRT16;OVOL1;MED1
177	gsea	Cellular Response To Light Stimulus (GO:0071482)	-0.558365	-2.21384	0	0.000439338	0.025	20/61	0.1803	NPM1;RPL26;MAPK13;NEDD4;PCNA;RUVBL2;EIF2S1;RBX1;NSMCE3;PRKCD;GPR88;SDE2;MYC;ZBTB1;KDM1A;BAK1;ATF4;AURKB;N4BP1;RHNO1
178	gsea	Proteoglycan Metabolic Process (GO:0006029)	-0.677467	-2.21364	0	0.000435073	0.025	17/25	0.2345	SULF1;CHST11;CSGALNACT1;CHST12;HPSE;B3GALT6;CHST14;CHST8;B4GALT7;BMPR1B;BMPR2;CHST9;SULF2;CSGALNACT2;FAM20B;CANT1;IGF1
179	gsea	Regulation Of DNA Metabolic Process (GO:0051052)	-0.499	-2.21232	0	0.000445748	0.025	54/121	0.2703	ZBTB38;UBE2N;SF3B5;SUB1;SMARCA5;HNRNPD;GRHL2;RUVBL2;ALYREF;NSMCE3;PPP2CA;MCRS1;TMEM98;RUVBL1;NUCKS1;TAF10;MYC;PDGFA;CCNA2;SMC3;CCDC88A;NSMCE1;ACTL6A;UBE2V2;SLF1;INO80E;ACVRL1;PPP2R1A;POLE3;KPNA2;CHRAC1;GMNN;ESCO2;SMC6;FBXO5;NSMCE4A;CDK9;OBI1;BRCA1;INO80B;TADA3;ING5;BARD1;MEAF6;UCHL5;BAZ1A;INO80C;ATXN7L3;DSCC1;YY1;SF3B3;USP22;TAF12;TAF6L
180	gsea	Cell Junction Assembly (GO:0034329)	-0.51322	-2.20949	0	0.000470936	0.027	35/89	0.2288	CDH6;CDH13;CDH11;ADGRL3;TLN1;RYK;PKP3;CDH3;FSCN1;GRHL2;CDC42;FLRT3;RHOA;MYO9A;CDH1;PARD6B;SDK1;GJC1;BDNF;NLGN2;TLN2;SH3BP1;PKP1;SDK2;PCDHB16;CTNND1;CDH4;TRPV4;DBNL;PTEN;PCDHB14;NRCAM;CAPZA1;VMP1;TJP1
181	gsea	Sarcomere Organization (GO:0045214)	-0.68046	-2.20946	0	0.000466493	0.027	2028-08-01	0.13	TPM1;KRT19;CSRP1;ANKRD1;CSRP2;TNNT2;FLNC;WDR1
182	gsea	Positive Regulation Of Phosphatidylinositol 3-Kinase Signaling (GO:0014068)	-0.555651	-2.20908	0	0.000462133	0.027	28/64	0.2399	IGF1R;SEMA3E;PDGFRB;PDGFD;DDR2;ROR1;UNC5B;F2RL1;DCN;PDGFRA;FGF2;NEDD4;ROR2;PDGFB;HGF;CSF3;F2R;TNF;TREM2;PDGFA;MYDGF;NTRK1;HAX1;SRC;BECN1;IGF1;SOX9;DDR1
183	gsea	Protein Localization To Membrane (GO:0072657)	-0.457164	-2.20846	0	0.000457854	0.027	80/187	0.2452	EZR;ANO1;ATP1B3;FLNA;EMP2;EHD2;CACNB2;RFTN1;RAMP1;NKD2;ARL3;PKP3;CRB3;MAGI2;TSPAN15;RAB11A;EHD1;CAV3;LRPAP1;CDH1;TM9SF3;ATP1B1;MYO5A;BSG;RAP2A;ANK2;SH3GLB1;RAB34;CAV1;CACNB3;STXBP1;AGRN;PTN;RAB10;NLGN2;TMEM147;TNF;SPTBN1;SLC9A3R2;JUP;PDZD11;PIP5K1A;TMED2;RAB40B;PSMD10;GAS6;EPB41L3;RAB13;TSPAN5;EHD4;THY1;RAB8B;ZDHHC3;ABHD17A;EHD3;RAB32;TSPAN14;RAMP3;P2RY1;WDR72;CD81;TM9SF2;RAB38;TESC;TNFRSF1A;RAB1…
184	gsea	Positive Regulation Of Translation (GO:0045727)	-0.538802	-2.20798	0	0.000453654	0.027	51/103	0.2777	NPM1;YBX3;PKM;RBM3;YBX1;PRMT1;THBS1;PABPC1;RPL26;SSB;EIF3E;EEF2;RPS4X;EIF5A;RPL5;FMR1;C1QBP;HNRNPD;EIF4A3;POLR2G;NIBAN1;KHDRBS1;TENT5B;CNBP;EIF3D;EIF3C;SYNCRIP;UQCC2;SOX4;ERBB2;MPV17L2;HNRNPU;EIF6;UPF3A;NGRN;PLXNB2;CIRBP;LARP6;EIF2B5;ELAVL1;IL6;DHX9;FASTKD3;VIM;CDC123;COA3;TRMT10C;CSDE1;GUF1;DHX36;RPS6KB1
185	gsea	Positive Regulation Of Phosphoprotein Phosphatase Activity (GO:0032516)	-0.749929	-2.20456	0	0.000491673	0.03	2016-08-01	0.0918	CALM1;CALM2;PDGFRB;HSP90AB1;MAGI2;PPP1R15A;ITGA1;CALM3
186	gsea	Regulation Of Interleukin-2 Production (GO:0032663)	-0.619358	-2.20424	0	0.000487244	0.03	16/41	0.2006	EZR;RPS3;SFTPD;RUNX1;PRNP;PNP;NAV3;HOMER3;TNFAIP3;SPTBN1;ZFP36;PLCG2;TRIM27;HDAC9;STOML2;MALT1
187	gsea	Negative Regulation Of Cell Cycle (GO:0045786)	-0.527722	-2.20369	0	0.00049669	0.031	35/74	0.2888	NUPR1;CDKN2A;NR2F2;DUSP1;GAS1;NR4A1;BTG1;TRIM35;TGFB1;TENT5B;BTG2;HTRA2;IPO5;CDK6;CDKN1A;RRP8;PLK1;CDT1;LATS2;MAD2L1;RPS6KA2;BRINP1;GMNN;SUV39H1;INHA;PTEN;BRCA1;BARD1;TSPYL2;RHOB;HPGD;HEXIM1;MEN1;SLC9A3R1;SIPA1
188	gsea	Protein Localization To Cell Surface (GO:0034394)	-0.67366	-2.20353	0	0.00050597	0.032	2023-10-01	0.0929	FLNA;EMP2;CTNNB1;FBLN5;JAM3;FGF10;FGF7;ANK2;UNC50;MESD
189	gsea	Regulation Of Release Of Sequestered Calcium Ion Into Cytosol By Sarcoplasmic Reticulum (GO:0010880)	-0.690182	-2.20326	0.00197239	0.000501531	0.032	2020-08-01	0.0918	GSTO1;CALM1;SRI;CALM2;CAMK2D;SLC8A1;ANK2;CALM3
190	gsea	Negative Regulation Of Inflammatory Response (GO:0050728)	0.490841	2.20297	0	0.000155462	0.025	29/101	0.1559	APOE;APOA1;SAA1;APCS;NR1H4;PPARA;PROC;NR1H3;PPARG;ENPP3;ARNT;NLRP12;LPCAT3;GSTP1;OTULIN;FFAR4;FNDC4;STAT3;PTPN2;MAPK14;RB1;AHR;FURIN;PLCG1;RORA;FGR;MDK;SIRPA;IL22RA1
191	gsea	Regulation Of Protein Processing (GO:0070613)	-0.706237	-2.20269	0	0.00049717	0.032	2018-11-01	0.1258	PLAUR;SERPINE2;RUNX1;GAS1;PRNP;CCBE1;NKD2;PLAU;BAG2;ADAM8;LRRK2
192	gsea	Negative Regulation Of B Cell Activation (GO:0050869)	-0.713444	-2.20082	0	0.000492884	0.032	2019-07-01	0.2001	SFRP1;FOXJ1;ID2;TNFRSF21;TNFAIP3;INHBA;INHA
193	gsea	Negative Regulation Of Protein Ubiquitination (GO:0031397)	-0.553425	-2.20026	0	0.000501879	0.032	26/52	0.2268	SMAD7;RPS3;DNAJA1;SVBP;ISG15;NXN;BUB3;BAG2;AKT1;HSPA1A;SUMO1;CAV1;HSPA1B;CDC20;SPRY2;TNFAIP3;SOX4;BAG5;U2AF2;BUB1B;N4BP1;GTPBP4;MAD2L1;FBXO5;PINX1;GNL3L
194	gsea	Regulation Of Transcription By RNA Polymerase I (GO:0006356)	-0.64884	-2.19957	0	0.000497626	0.032	17/31	0.2224	FLNA;RASL11A;SMARCA5;WDR75;SF3B1;LYAR;DEK;ERBB2;ATF4;MYBBP1A;WDR43;POLR2K;PRR7;MAF1;DDX21;UTP15;UBTF
195	gsea	Positive Regulation Of Potassium Ion Transmembrane Transport (GO:1901381)	-0.756762	-2.19884	0	0.000493444	0.032	2016-07-01	0.0991	ATP1B3;FLNA;KCNN4;AKAP6;ATP1B1;ANK2;ANO6
196	gsea	Epidermis Development (GO:0008544)	-0.562629	-2.19736	0	0.000489332	0.032	17/63	0.1554	SPINT1;YBX1;CCN2;EMP1;LAMB3;HDAC1;LAMC2;SVEP1;LAMA3;WNT10A;GRHL2;FGF7;HDAC2;GATA6;SPRR1A;COL7A1;SCEL
197	gsea	Positive Regulation Of Nucleocytoplasmic Transport (GO:0046824)	-0.596468	-2.19702	0	0.000485288	0.032	23/42	0.2544	FLNA;RAN;YWHAE;NEDD4;KHDRBS1;TGFB1;CDH1;NCBP2;PRKCD;EMD;IPO5;ZC3H12A;JUP;GAS6;CAMK1;ECT2;RBM22;DHX9;PIK3R2;HDAC3;TRIM28;EFCAB7;HYAL2
198	gsea	Positive Regulation Of Substrate Adhesion-Dependent Cell Spreading (GO:1900026)	0.600006	2.19575	0	0.000204625	0.031	1935-09-01	0.0873	FGB;FGG;APOA1;FGA;LIMS2;FERMT2;RREB1;P4HB;ARHGEF7
199	gsea	Positive Regulation Of Protein Ubiquitination (GO:0031398)	-0.511638	-2.19532	0	0.00048131	0.032	39/80	0.2694	SMAD7;PRICKLE1;SPHK1;PDCD6;UBE2N;UBB;RPS2;DCUN1D5;PIN1;BCL10;FKBP1A;RBX1;NSMCE3;SUMO1;CAV1;UBE2L3;MYCBP2;PTTG1IP;INAVA;PSMD10;LRRK2;STUB1;WFS1;PLK1;KDM1A;PHF23;MALT1;UBE2D1;BRCA1;BIRC2;CUL3;ARRDC4;RIPK2;HSPBP1;HDAC3;CENPS;FBXO33;NDFIP2;TOPORS
200	gsea	Response To Transforming Growth Factor Beta (GO:0071559)	-0.618004	-2.19508	0	0.000477397	0.032	13/36	0.0715	SMAD7;ANKRD1;ZFP36L2;SFRP1;WNT4;PDE3A;WNT10A;LIMS1;WNT7A;WNT5A;MEF2C;TGFB1;WNT2
201	gsea	Negative Regulation Of Cellular Response To Growth Factor Stimulus (GO:0090288)	-0.570626	-2.19408	0	0.000486009	0.033	29/63	0.2094	NIBAN2;CREB3L1;SMAD7;THBS1;SULF1;BMPER;SPRY1;PDCD6;EMILIN1;NBL1;GREM1;FSTL3;GPC1;FGF2;NEDD4;SMAD6;ATP2B4;SLIT2;BAMBI;CRIM1;SPRY2;SKIL;PTPN1;SKI;CAPN5;SMURF1;UBE2D1;SULF2;CADM4
202	gsea	Mitotic Spindle Assembly (GO:0090307)	-0.633428	-2.19268	0	0.000506845	0.034	21/41	0.2371	FLNA;MISP;KIF23;RAB11A;RHOA;TPX2;RACGAP1;CDCA8;BIRC5;MAP9;PRC1;SMC3;KIF2A;SMC1A;AURKB;CHEK2;INCENP;KIF11;MZT1;ARHGEF10;KIFC1
203	gsea	Regulation Of Cation Channel Activity (GO:2001257)	-0.570245	-2.19049	0	0.000515086	0.035	15/52	0.171	ITGB1;CALM1;CACNB2;CALM2;CAMK2D;EDN1;AHNAK;FKBP1A;CACNA1A;ANK2;CACNB3;VAMP2;EDNRA;JPH2;SELENON
204	gsea	Dendritic Spine Organization (GO:0097061)	-0.650959	-2.19046	0	0.00051103	0.035	2025-12-01	0.2021	IGF1R;PRNP;WNT7A;PAK3;FYN;CDC42;ITGA3;EPHB2;DLG4;TREM2;EPHB3;PTEN
205	gsea	rRNA Processing (GO:0006364)	-0.639656	-2.18886	0.00212314	0.00051911	0.035	63/100	0.2416	RPL7;RPS28;RPL26;RPS7;RPS15;SNU13;RPL14;RPS24;RPL11;RPS14;NOP56;RPL27;RPL5;RPS27;NSA2;NEDD4;EBNA1BP2;RPL35A;RPS25;RPS17;NOP58;RPS19;RPS6;NHP2;RPS16;FBL;MAK16;MRTO4;NOLC1;PIH1D2;RRP7A;EXOSC3;LYAR;DKC1;MPHOSPH6;LAS1L;NOP53;EMG1;RRP9;NOL11;EIF6;DDX52;EXOSC9;DDX47;C1D;NOP2;DDX54;WDR36;DDX27;NOC4L;MPHOSPH10;DCAF13;RRP15;ERI1;UTP15;DIS3;DDX49;EXOSC5;POP4;NOP14;NOB1;SPPL2B;PES1
206	gsea	Epithelial To Mesenchymal Transition (GO:0001837)	-0.620416	-2.18785	0	0.000527065	0.036	27/47	0.2582	WNT4;SNAI1;HNRNPAB;CTNNB1;LIMS1;OLFM1;S100A4;TGFBR3;WNT5A;LOXL3;TGFB1;HGF;SLC39A10;FOXF2;HMGA2;LOXL2;LEF1;RBPJ;HEYL;SMAD4;DDX5;IGF1;SOX9;TRIM28;ROCK1;NOG;DLG5
207	gsea	Regulation Of Cell Cycle (GO:0051726)	-0.456793	-2.18725	0	0.00052301	0.036	131/265	0.3211	NUPR1;JUNB;CDKN2A;CDK4;SFRP1;GADD45B;RACK1;HSP90AB1;RPS15A;NR4A1;ACTB;YWHAE;IQGAP1;PPP1R15A;RUVBL2;CKS1B;SMIM22;SDCBP;TGFB1;TENT5B;ANAPC11;CDC16;TBRG1;MORF4L1;HTRA2;PIM3;MCRS1;MORF4L2;TTC28;RUVBL1;CDC20;HMGA2;CDK6;CDKN1A;MYC;PCLAF;EIF4G2;RAD23A;DLGAP5;NOP53;DYNLT3;VPS72;RRP8;BRD7;PLK1;GRK5;ANAPC5;ACTL6A;CDT1;HNRNPU;DAPK3;JUND;MECOM;MCM2;INO80E;PLAGL1;ANAPC15;JUN;PKD2;ANAPC10;FIGNL1;SIRT2;CALR;RPS…
208	gsea	Regulation Of Wnt Signaling Pathway (GO:0030111)	-0.50737	-2.18511	0	0.000566201	0.037	42/95	0.2355	WLS;SFRP1;RACK1;SULF1;ATP6V0C;APP;CDK14;NKD1;NKD2;TIAM1;FRZB;PPP1CA;NXN;ITGA3;SNX3;ATP6AP2;RSPO3;SUMO1;DACT3;EMD;PPP2CA;MDFI;HIC1;TMEM237;TAX1BP3;TNFAIP3;LRRK2;DACT1;GRB10;CBY1;CSNK2A1;SKI;PPP2R1A;TRABD2B;DAAM2;CTNNBIP1;SULF2;TLE1;FAM53B;SFRP2;KREMEN1;SMARCA4
209	gsea	Positive Regulation Of Glial Cell Differentiation (GO:0045687)	-0.719018	-2.18463	0	0.000561912	0.037	2016-07-01	0.1135	SERPINE2;HES1;ID2;TGFB1;IL34;PTN;EGR2
210	gsea	Negative Regulation Of Defense Response (GO:0031348)	0.485574	2.18435	0	0.000224483	0.034	29/103	0.1559	APOE;APOA1;SAA1;NR1H4;PPARA;PROC;NR1H3;PPARG;ILRUN;ENPP3;ARNT;PPM1B;NLRP12;LPCAT3;OTULIN;IRAK3;FFAR4;FNDC4;STAT3;ITCH;PTPN2;ATG5;RB1;AHR;RORA;ZDHHC18;SIRPA;PPP6C;IL22RA1
211	gsea	Regulation Of Potassium Ion Transmembrane Transport (GO:1901379)	-0.604363	-2.18378	0	0.000569306	0.038	1932-09-01	0.0832	FLNA;KCNN4;GNB2;CD63;YWHAE;NEDD4;STK39;CAV3;CAV1
212	gsea	Positive Regulation Of Triglyceride Metabolic Process (GO:0090208)	0.705403	2.18355	0	0.000232761	0.035	2018-10-01	0.1133	APOA4;GPLD1;APOA5;NR1H3;PLIN5;SCARB1;APOC2;LDLR;SREBF1;ABHD5
213	gsea	Positive Regulation Of Smooth Muscle Cell Proliferation (GO:0048661)	-0.558559	-2.1819	0	0.000588121	0.04	24/45	0.2039	EREG;THBS1;CDH13;HDAC1;PDGFRB;EDN1;GJA1;CCN4;FGF2;PDGFB;ID2;TGFB1;AKT1;MMP2;HMOX1;CX3CL1;NR4A3;TNF;FOXP1;P2RY6;JUN;DNMT1;STAT1;IL6
214	gsea	Glucose Homeostasis (GO:0042593)	0.539109	2.18098	0	0.000235361	0.036	34/80	0.1582	PYGL;GCGR;MLXIPL;GCK;GCKR;ADIPOR2;PRKAA2;FOXA3;INSR;CEBPA;PPARG;HNF4A;PIK3R1;PDK4;LRRC8D;HNF1A;FOXO1;FGFR4;CRY2;STAT3;SLC8B1;PTPN2;TCF7L2;IRS1;CRY1;PDK2;SIRT1;G6PC2;PPARGC1A;HECTD4;MBD5;LEPR;PCK1;FOXK1
215	gsea	Mesenchymal Cell Differentiation (GO:0048762)	-0.597959	-2.18075	0	0.000595211	0.041	29/54	0.2582	SEMA3C;WNT4;SNAI1;HNRNPAB;CTNNB1;LIMS1;S100A4;TGFBR3;WNT5A;LOXL3;MEF2C;TGFB1;HGF;TBX20;SLC39A10;FOXF2;HMGA2;LOXL2;LEF1;RBPJ;HEYL;SMAD4;DDX5;IGF1;SOX9;TRIM28;ROCK1;NOG;DLG5
216	gsea	Regulation Of Nucleocytoplasmic Transport (GO:0046822)	-0.724618	-2.17965	0	0.000590834	0.041	2016-06-01	0.1008	NEDD4;PTPN14;KHDRBS1;TGFB1;IFI27;FRAT2
217	gsea	Positive Regulation Of Phagocytosis (GO:0050766)	0.57103	2.17918	0	0.000237897	0.037	1949-10-01	0.065	AHSG;APOA1;APOA2;C4B;C3;MBL2;C2;IL15RA;MYO18A;SLC11A1
218	gsea	Regulation Of Alternative mRNA Splicing, Via Spliceosome (GO:0000381)	-0.5767	-2.17896	0	0.00060908	0.042	22/52	0.25	CELF2;HNRNPA1;HNRNPA0;FMR1;KHDRBS1;MAGOH;SAP18;SRSF6;REST;PUF60;RBM8A;RNPS1;HNRNPL;PTBP1;HNRNPU;CELF4;SMU1;THRAP3;DDX5;ZBTB7A;RBM15B;TIA1
219	gsea	Negative Regulation Of Cation Channel Activity (GO:2001258)	-0.644849	-2.17876	0	0.000615864	0.043	2025-10-01	0.1924	GSTO1;SRI;CALM2;FMR1;KCNE3;FKBP1A;CALM3;PPP3R1;PKD2;GNB5
220	gsea	Renal Absorption (GO:0070293)	-0.699057	-2.17865	0	0.000611433	0.043	2016-05-01	0.0877	GSN;CLDN4;SGK1;HAS2;MAGED2
221	gsea	Regulation Of Monocyte Chemotaxis (GO:0090025)	-0.716357	-2.17858	0	0.000607066	0.043	2023-10-01	0.1199	S100A14;DUSP1;NBL1;HMGB1;GREM1;CXCL12;SLIT2;ANO6;CREB3;PLA2G7
222	gsea	Positive Regulation Of Fatty Acid Metabolic Process (GO:0045923)	0.747725	2.17846	0	0.000235031	0.037	2017-10-01	0.0614	APOA4;PPARA;MLXIPL;APOA5;NR1H3;ELOVL5;KAT2B;APOC2;LPGAT1;MLYCD
223	gsea	Negative Regulation Of Cell-Matrix Adhesion (GO:0001953)	-0.653126	-2.17838	0	0.00060276	0.043	16/31	0.2415	CDKN2A;THBS1;DYNLL1;SEMA3E;MAP4K4;PLET1;JAG1;RCC2;PHLDB2;ACVRL1;RASA1;PTEN;SRC;CORO1C;SERPINE1;ITGB1BP1
224	gsea	Positive Regulation Of Lipid Catabolic Process (GO:0050996)	0.72296	2.17703	0	0.000232233	0.037	2020-10-01	0.1133	APOA2;ANGPTL3;APOA4;PPARA;APOA5;PLIN5;APOC2;ABCD2;IRS1;ABHD5
225	gsea	Positive Regulation Of Cell Migration Involved In Sprouting Angiogenesis (GO:0090050)	-0.765833	-2.17681	0	0.000598516	0.043	2015-08-01	0.093	ANXA1;RHOJ;SRPX2;FGF2;FGFBP1;PTGS2;HMOX1;CIB1
226	gsea	Positive Regulation Of Leukocyte Cell-Cell Adhesion (GO:1903039)	-0.639425	-2.1768	0	0.00059433	0.043	15/29	0.2287	CD44;HAS2;RHOA;HSPD1;NFAT5;NR4A3;TNF;THY1;CCL2;ETS1;TNFSF11;CD47;IL6;CYRIB;PYCARD
227	gsea	Regulation Of Telomere Maintenance Via Telomerase (GO:0032210)	-0.584196	-2.17614	0	0.000600934	0.044	26/50	0.2718	HNRNPA1;CCT2;CCT5;CCT3;CTNNB1;CCT7;CCT8;CCT4;CCT6A;MAPK3;TCP1;STON1;AURKB;HNRNPU;TNKS;TNIP1;TNKS2;SRC;PINX1;HNRNPC;DCP2;GNL3L;NEK7;PNKP;NEK2;MAPK1
228	gsea	Vesicle Fusion (GO:0006906)	-0.506506	-2.17515	0	0.000596789	0.044	36/70	0.3561	NKD2;STX7;VAMP3;CAV2;CHMP5;RAB34;CHMP2B;YIPF4;STXBP1;EEA1;VAMP2;STX6;CHMP6;RAB13;RAB8B;CLTRN;RAB12;YIPF5;STX12;RAB7B;CHMP1A;RAB8A;CHMP2A;VTI1B;PIP4K2A;VPS4A;CHMP1B;CHMP3;SYT11;CLN3;RAB20;VAMP4;SYT4;STX17;VIPAS39;VAMP8
229	gsea	Ribosomal Large Subunit Biogenesis (GO:0042273)	-0.709605	-2.17455	0	0.000603286	0.044	34/49	0.1911	NPM1;RPLP0;RPL7;RPL26;RPL14;RPL11;RPL6;RPL5;RPL10;NSA2;NEDD4;RPL23A;EBNA1BP2;RPL35A;MAK16;GTF3A;MRTO4;NIP7;PAK1IP1;RRS1;TRAF7;PPAN;BRIX1;RSL24D1;LAS1L;NOP53;NOP16;MRPL20;EIF6;LTO1;GTPBP4;RPF2;WDR12;NOP2
230	gsea	Plasma Membrane Organization (GO:0007009)	-0.512505	-2.17381	0	0.000620206	0.045	35/68	0.2963	MYOF;EHD2;COL5A1;PLSCR3;DEGS1;CAVIN2;CHMP5;CAV3;ANK2;CHMP2B;ANO6;PLSCR2;SPTBN1;SNX9;CHMP6;EPB41L3;PLSCR1;BIN3;MYH9;CHMP1A;CHMP2A;STX2;VPS4A;VPS4B;COLEC12;CHMP1B;TLCD1;NSF;ANXA6;RAB3A;CHMP3;SLC9A3R1;PLSCR4;SYT11;CLN3
231	gsea	Positive Regulation Of Telomere Maintenance Via Telomerase (GO:0032212)	-0.659251	-2.17301	0	0.000626456	0.046	15/31	0.1759	HNRNPA1;CCT2;CCT5;CCT3;CTNNB1;CCT7;CCT8;CCT4;CCT6A;MAPK3;TCP1;AURKB;TNKS;TNIP1;TNKS2
232	gsea	Regulation Of Protein Localization To Cell Surface (GO:2000008)	-0.59578	-2.17163	0	0.000632622	0.047	1930-12-01	0.1526	GPM6B;HSP90AB1;CTNNB1;LEPROT;MAP1A;CAV3;STX3;BDNF;TAX1BP3;TNF;RANGRF;RAB11FIP5
233	gsea	Positive Regulation Of Telomere Maintenance Via Telomere Lengthening (GO:1904358)	-0.651032	-2.17143	0	0.000628405	0.047	16/34	0.1759	HNRNPA1;CCT2;CCT5;CCT3;CTNNB1;CCT7;CCT8;CCT4;HNRNPA2B1;CCT6A;MAPK3;TCP1;AURKB;TNKS;TNIP1;TNKS2
234	gsea	Positive Regulation Of Signaling (GO:0023056)	-0.583034	-2.171	0	0.000634477	0.048	1937-10-01	0.1558	WLS;EDN1;VAMP3;CLSTN1;ILK;ANXA2;GATA6;DLG4;TNF;RAMP3
235	gsea	Positive Regulation Of Lipid Storage (GO:0010884)	0.694807	2.17037	0	0.000260796	0.043	2020-10-01	0.1152	APOC4;C3;PLIN2;LCP1;PLIN5;SCARB1;PLIN3;FITM1;OSBPL11;IKBKE
236	gsea	Negative Regulation Of Intrinsic Apoptotic Signaling Pathway In Response To DNA Damage (GO:1902230)	-0.630507	-2.16999	0	0.000630303	0.048	2024-09-01	0.1455	MUC1;SNAI1;CD44;CXCL12;TPT1;BCL2;CD74;CDKN2D;KDM1A
237	gsea	Spliceosomal snRNP Assembly (GO:0000387)	-0.654895	-2.16911	0	0.000626183	0.048	21/37	0.2159	SNRPD1;SNRPG;SNRPF;SNRPB;SNRPE;SNRPD2;LSM4;SRSF10;STRAP;SNRPD3;PRPF31;GEMIN7;SMN1;CLNS1A;WDR77;GEMIN8;CD2BP2;PRMT5;LSM2;PRPF8;HNRNPC
238	gsea	Regulation Of Actin Filament-Based Process (GO:0032970)	-0.5351	-2.16877	0	0.000622117	0.048	25/66	0.1805	CNN2;GPM6B;EZR;ABRACL;DYNLL1;EFNA5;PDGFRB;EPHA3;BST1;FSCN1;PAK3;CDC42;RHOA;SMIM22;PAK1;RAC1;PRKCD;SH3BP1;PDGFA;CCDC88A;DAPK3;RHOG;CELSR1;DAAM2;ARHGAP44
239	gsea	Positive Regulation Of Extracellular Matrix Organization (GO:1903055)	-0.757586	-2.168	0	0.000618103	0.048	2018-10-01	0.1297	RUNX1;DDR2;EMILIN1;COLGALT1;EFEMP2;PDPN;FSCN1;TGFB1;IER3IP1;RGCC
240	gsea	Plasma Membrane Bounded Cell Projection Assembly (GO:0120031)	-0.446305	-2.16779	0	0.000614141	0.048	154/264	0.3593	GSN;ITGB1;EMP3;EZR;ACTR3;FLNA;EMP2;EHD2;EMP1;CDH13;SEPTIN7;FOXJ1;IFT57;RAP1B;FXYD5;DZIP1L;IFT74;B9D1;MAP4K4;ARF4;IFT22;ARL3;FSCN1;KIF3A;ATP6V1D;IFT43;EHD1;SDCBP;TMEM138;PARVA;PMP22;CFAP298;RAP2A;ARL6;DYNLT2B;SRGAP3;RILPL2;AHI1;RAC1;NTN1;KIF27;WDR35;ARFIP2;TMEM107;ANO6;IFT81;TMEM237;RAP2B;CYFIP1;MAK;WDPCP;PARVB;PIP5K1A;CEP126;CFAP43;EHD4;CEP290;CCDC88A;RAB8B;CCDC96;DYNC2H1;CEP20;FMNL3;VSTM5;EHD3;I…
241	gsea	Regulation Of Activated T Cell Proliferation (GO:0046006)	-0.638852	-2.16778	0	0.000610229	0.048	2026-07-01	0.103	RPS3;RIPK3;PRNP;PRKAR1A;HMGB1;TNFSF9;IGFBP2
242	gsea	Regulation Of DNA Damage Response, Signal Transduction By P53 Class Mediator (GO:0043516)	-0.650875	-2.16634	0	0.000635707	0.051	16/28	0.1969	ANKRD1;SNAI1;CD44;TWIST1;PMAIP1;MSX1;EEF1E1;PTTG1IP;HIC1;PSMD10;SOX4;CD74;SPRED1;KDM1A;COPS3;DDX5
243	gsea	Positive Regulation Of Lymphocyte Proliferation (GO:0050671)	-0.577702	-2.16541	0	0.000641428	0.052	22/60	0.2621	ANXA1;VCAM1;CD320;BST1;PNP;MEF2C;EPHB2;FGF10;SLC7A1;CCL19;TFRC;CD38;CD276;BCL2;CD74;CD81;IL6ST;IL6;TNFSF13B;NCK2;CLCF1;IL15
244	gsea	NADP Metabolic Process (GO:0006739)	0.755129	2.16468	0	0.000293851	0.048	2016-08-01	0.0668	FMO5;FMO1;NOCT;IDH1;ME1;NUDT12;NADK;NUDT13
245	gsea	Ribosome Biogenesis (GO:0042254)	-0.619238	-2.1637	0	0.000647077	0.053	89/147	0.2487	NPM1;RPL7;RPS28;RPL26;RPS9;RPS5;RPS7;RPS15;RPS11;RPS13;SNU13;RPL14;RPS24;RPS4X;RPS15A;RPL11;RPS14;NOP56;RPL27;RPL5;RPS23;RPS8;RPS27;EBNA1BP2;RPL35A;RPS25;RPS17;NOP58;RPS19;RPS6;EIF2S1;RPS16;FBL;GTF3A;MRTO4;NOLC1;WDR75;UTP3;NIP7;PAK1IP1;RRS1;MRPL36;PIH1D2;RBIS;RSL24D1;DIMT1;RRP7A;EXOSC3;LYAR;DKC1;NOP53;EMG1;RRP9;UTP11;NOP16;KRR1;FCF1;UTP18;LTO1;TNIP1;GTPBP4;WDR43;RPF2;EXOSC9;DNTTIP2;DDX47;WDR12;DD…
246	gsea	Protein Stabilization (GO:0050821)	-0.460117	-2.16196	0	0.000681449	0.055	80/188	0.2021	CRYAB;ATP1B3;EPHA4;FLNA;SMAD7;CCT2;RPS7;CCT5;HSP90AB1;CCT3;PFN1;RPL11;PFDN4;RPL5;PDCL3;RTN4;PDCD10;PPIB;RPL17;CRTAP;CCT7;PIN1;CCT8;MSX1;CDC37;PFDN5;RUVBL2;CCT4;GLMP;BAG1;BAG2;PARVA;HSPA1A;VBP1;HIP1;PFDN2;ATP1B1;TBRG1;ANK2;SUMO1;PFDN1;HSPD1;CCT6A;PRKCD;HSPA1B;PIH1D2;PFDN6;PDRG1;RUVBL1;TCP1;UBE2B;POLR2E;RAB21;PRKRA;SOX4;GOLGA7;NOP53;STUB1;WFS1;TRIM37;BAG5;CHEK2;CSNK2A1;CTNND1;PHB2;HSP90AA1;P3H1;URI…
247	gsea	Positive Regulation Of Cell Adhesion (GO:0045785)	-0.514138	-2.16144	0	0.000677243	0.055	31/81	0.1883	FBLN2;TPM1;LAMB1;CCDC80;EPHA4;SMAD7;NPNT;ARL2;FSTL3;LIMS1;CXCL12;C1QBP;ADGRG1;PDGFB;ADAM8;LAMA2;RAC1;STX3;CIB1;LAMC1;TNF;ERBB2;ITGAV;ADAM9;SYK;MEGF10;FOXC2;LAMB2;CD47;LAMA1;NDNF
248	gsea	Negative Regulation Of Ubiquitin-Dependent Protein Catabolic Process (GO:2000059)	-0.615757	-2.15988	0	0.000711008	0.056	14/37	0.1731	EIF3H;RPS7;HSP90AB1;RPL11;RPL5;PDCL3;RPL17;GIPC1;MAP1A;SDCBP;NOP53;CSNK2A2;CSNK2A1;N4BP1
249	gsea	Regulation Of Proteasomal Ubiquitin-Dependent Protein Catabolic Process (GO:0032434)	-0.484073	-2.15924	0	0.000706673	0.056	37/105	0.182	SMAD7;PRICKLE1;SUMO2;RACK1;EIF3H;HSP90AB1;RPL11;NKD2;CSNK1A1;CSNK1E;GIPC1;SH3RF1;DDA1;MAP1A;RNF19B;SDCBP;BAG2;RBX1;HSPA1A;ELOB;SUMO1;AXIN2;HSPA1B;FOXF2;PSMD10;DAB2;LRRK2;RAD23A;SH3RF3;NOP53;STUB1;TRIB2;PLK1;BAG5;GABARAP;N4BP1;SIRT2
250	gsea	Positive Regulation Of Telomere Maintenance (GO:0032206)	-0.561515	-2.15916	0	0.00070239	0.056	26/49	0.2761	HNRNPD;RUVBL2;HNRNPA2B1;ERCC1;MCRS1;MAPK3;RUVBL1;ACTL6A;AURKB;GNL3;TNKS;INO80E;TNIP1;TNKS2;RAD50;NABP2;ATRX;INO80B;UCHL5;NEK7;INO80C;YY1;PNKP;NEK2;MAPK1;DHX36
251	gsea	Cilium Organization (GO:0044782)	-0.451947	-2.15907	0	0.000698159	0.056	130/216	0.3713	GSN;ACTR3;FLNA;EHD2;SEPTIN7;FOXJ1;IFT57;DZIP1L;IFT74;B9D1;ARF4;IFT22;ARL3;KIFAP3;KIF3A;ATP6V1D;IFT43;EHD1;TMEM138;PARVA;CFAP298;ARL6;DYNLT2B;RILPL2;AHI1;KIF27;WDR35;TMEM107;IFT81;TMEM237;MNS1;MAK;WDPCP;CFAP126;CEP126;RRP7A;CFAP43;EHD4;CEP290;RAB8B;CCDC96;DYNC2H1;CEP20;EHD3;IFT27;TXNDC15;CCDC28B;CIBAR1;CFAP20;ARMC2;CCDC32;RFX2;RILPL1;DYNC2I2;AURKA;B9D2;HOATZ;PKD2;ATP6V0D1;TTC26;IFT80;TMEM231;TCTN2…
252	gsea	Organelle Assembly (GO:0070925)	-0.419015	-2.15798	0	0.000712484	0.058	167/303	0.3686	GSN;ACTR3;FLNA;EHD2;SEPTIN7;FOXJ1;IFT57;DZIP1L;IFT74;B9D1;ARF4;IFT22;ARL3;STX7;STING1;FMR1;KIF3A;CHMP5;ATP6V1D;IFT43;RAB11A;EHD1;TMEM138;PARVA;CFAP298;ARL6;DYNLT2B;WIPI1;RILPL2;ATG9B;MAP1LC3A;AHI1;AP1S1;KIF27;CHMP2B;WDR35;TMEM107;VTA1;SRPX;IFT81;TMEM237;MAK;WDPCP;CEP126;CHMP6;RAB19;CFAP43;EHD4;CEP290;RAB8B;CCDC96;DYNC2H1;CEP20;EHD3;MVB12A;IFT27;TXNDC15;GABARAPL2;CCDC28B;TSG101;CIBAR1;CFAP20;ATG10…
253	gsea	Positive Regulation Of Phosphorylation (GO:0042327)	-0.44011	-2.15764	0	0.000708243	0.058	104/213	0.3342	PLAUR;IGF1R;EREG;CCND2;THBS1;SLCO3A1;CCND1;RACK1;ENG;EFNA5;AXL;PDGFRB;NPTN;DDR2;APP;ROR1;TMEM119;RALB;RYK;PDGFRA;FMR1;ERP29;FGF2;ROR2;PIN1;BCL10;NIBAN1;SDCBP;TGFB1;ILK;AKT1;FGF10;PPIA;HGF;CLIP3;RAP2A;CAMKK2;PAK1;RAC1;AXIN2;CIB1;IL34;CDCA8;BIRC5;CCND3;MAPK3;TNF;VEGFC;CSF1R;TREM2;TFRC;CDKN1A;LIMK2;DAB2;PIK3R3;GAS6;CCNA2;LRRK2;ERBB2;CD74;MYDGF;RALBP1;AURKB;BTBD10;P2RY1;CLDN3;HSP90AA1;PIFO;NTRK1;INCE…
254	gsea	Positive Regulation Of Telomerase Activity (GO:0051973)	-0.637049	-2.15564	0	0.00072234	0.059	21/32	0.2718	CCT2;HSP90AB1;GREM1;CTNNB1;GRHL2;CCT4;KLF4;MAPK3;TCP1;MYC;DKC1;PARM1;AURKB;HSP90AA1;TNKS;TNIP1;PTGES3;NEK7;PNKP;NEK2;MAPK1
255	gsea	Generation Of Neurons (GO:0048699)	-0.477578	-2.15529	0	0.000718091	0.059	59/152	0.2904	WNT7B;EML1;RUNX1;DDIT4;FZD1;AUTS2;CCK;MARK1;NAV1;WNT4;ADGRL3;RYK;WNT10A;MAP1B;RTN4;SH3RF1;IER2;ITM2C;WNT7A;PIN1;WNT5A;FZD2;NR4A2;MEF2C;SEMA3A;RUNX2;MTPN;WNT2;RAC1;RACGAP1;PAFAH1B1;CDK6;ERBB2;IRX3;FZD3;EN1;TRIM46;WNT11;CELSR1;NGRN;NDNF;PLXNB2;MYEF2;MDGA1;SIX4;CASP3;NRCAM;FZD8;BRSK1;LHX2;MAP2K1;EMX2;CDK5;SIX1;SOX11;FZD5;FUT9;LDB1;THOC2
256	gsea	Energy Reserve Metabolic Process (GO:0006112)	0.7668	2.15526	0	0.000351625	0.059	2017-06-01	0.0511	GBE1;PYGL;PID1;UGP2;PRKAG2;ADRB3
257	gsea	Regulation Of Cardiac Muscle Cell Proliferation (GO:0060043)	-0.733106	-2.15451	0	0.000713891	0.059	2019-09-01	0.1446	ZFPM2;RUNX1;FGF2;TGFBR3;MEF2C;POLR2D;TBX20;TBX2;RBPJ
258	gsea	Regulation Of Osteoclast Differentiation (GO:0045670)	-0.608481	-2.1517	0	0.000736693	0.061	1933-11-01	0.1693	CSF1;FBN1;FSTL3;UBASH3B;TLR3;PRXL2A;GPR137B;TLR4;TNF;CEBPB;TNFSF11
259	gsea	Regulation Of Mitotic Cell Cycle Phase Transition (GO:1901990)	-0.504883	-2.15044	0	0.000732435	0.061	46/84	0.2736	CDKN2A;CDK4;ZFP36L2;CDKN2B;HECW2;ID2;SMARCE1;SMARCB1;CENPF;PPP2CA;SMARCC1;UBE2C;PHF10;CDK6;CDKN1A;PSME2;ANLN;CENPE;SMARCD3;RGCC;CDKN2D;BRD7;PLK1;ACTL6A;MNAT1;AURKA;CCNH;SIRT2;CDK3;CDC23;MAP3K20;KNTC1;CDK7;NEK11;CDC14A;CUL3;KIF14;BCL7C;SMARCA4;CDC6;E2F1;SMARCD1;PSME3;BCL7B;DPF2;PBRM1
260	gsea	Regulation Of Protein Dephosphorylation (GO:0035304)	-0.614051	-2.15037	0	0.000728225	0.061	20/35	0.1878	CALM1;DYNLL1;CALM2;PPP1R2;PIN1;PPP1R15A;YWHAB;TGFB1;PPIA;PRKCD;CALM3;CAMTA1;ENSA;PTBP1;PPP1R7;HSP90B1;PPP1R8;CNEP1R1;CDCA2;TIPRL
261	gsea	Negative Regulation Of Calcium Ion Transmembrane Transporter Activity (GO:1901020)	-0.636804	-2.14967	0	0.000732894	0.061	2026-11-01	0.1924	GSTO1;CALM1;SRI;CALM2;FMR1;YWHAE;FKBP1A;CALM3;PPP3R1;PKD2;GNB5
262	gsea	Ephrin Receptor Signaling Pathway (GO:0048013)	-0.593083	-2.14881	0	0.00072873	0.061	19/43	0.2023	EPHA4;EFNA5;EFNB2;EPHA3;TIAM1;ARHGEF28;PAK3;FYN;EPHA7;EPHB2;MMP2;EFNB1;PAK1;EFNA4;CHN1;EPHB3;EPHB4;RASA1;SRC
263	gsea	Positive Regulation Of Signal Transduction By P53 Class Mediator (GO:1901798)	-0.753703	-2.14845	0	0.000733343	0.062	13/21	0.141	RPS20;RPS7;RPL37;UBB;RPS15;EIF5A;RPL17;PMAIP1;MSX1;EEF1E1;HIC1;MYC;SPRED1
264	gsea	DNA Metabolic Process (GO:0006259)	-0.447878	-2.14748	0	0.000746585	0.064	117/277	0.3058	NPM1;NAP1L1;RPS3;RAN;UBE2N;HMGB2;HMGB1;SMARCA5;DUT;FMR1;CSNK1E;FSCN1;CDK1;SET;ISG20;RUVBL2;MACROH2A1;TSN;RRM1;ORC6;MCM6;RPA3;MCM4;ERCC1;CNBP;MCM3;BTG2;NSMCE3;RBMS1;TYMS;TBRG1;SUMO1;TOP2A;APEX1;SMARCB1;AXIN2;TREX2;SP100;MRPL36;MCRS1;RUVBL1;UBE2B;STON1;PCLAF;GLRX2;PURA;NOP53;MCM5;ZBTB1;HPF1;SMC1A;ACTL6A;UBE2V2;MCM7;TDG;RFC5;UBE2T;POLE;MNAT1;LTO1;MCM2;INO80E;POLE3;KPNA2;RAD50;RBBP8;UBE2A;LIG1;TOPBP1…
265	gsea	Regulation Of Actin Cytoskeleton Organization (GO:0032956)	-0.498288	-2.14629	0	0.000751047	0.065	38/87	0.2506	GPM6B;EZR;EPS8;DYNLL1;EFNA5;SEMA3E;PDGFRB;EPHA3;PDGFRA;BST1;FSCN1;PAK3;CDC42;RHOA;SMIM22;ARHGDIB;PAK1;RAC1;PRKCD;CSF3;SH3BP1;CSF1R;PDGFA;CCDC88A;DAPK3;RHOG;CELSR1;DAAM2;ARHGAP44;HAX1;HRAS;PTK2B;RAC3;ARHGDIA;TWF1;RALA;ROCK1;MYO3B
266	gsea	Regulation Of Amyloid Fibril Formation (GO:1905906)	-0.778184	-2.14579	0	0.000772629	0.067	2015-09-01	0.1156	CRYAB;APP;PFDN4;PFDN5;VBP1;PFDN2;PFDN1;PFDN6;TREM2
267	gsea	Regulation Of Extrinsic Apoptotic Signaling Pathway In Absence Of Ligand (GO:2001239)	-0.645761	-2.14511	0	0.000776898	0.068	14/26	0.2054	UNC5B;MCL1;EYA2;HSPA1A;HTRA2;HSPA1B;CSF2;TNF;PF4;EYA4;BCL2;INHBA;GDNF;MAPK7
268	gsea	Diterpenoid Metabolic Process (GO:0016101)	0.654043	2.14459	0	0.000403049	0.068	2022-11-01	0.112	ALDH1A1;PECR;RARRES2;BCO1;ADH7;ADH4;ALDH3A2;LRP1;RDH5;DHRS3;NAPEPLD
269	gsea	Positive Regulation Of Intracellular Signal Transduction (GO:1902533)	-0.401176	-2.14303	0	0.000806591	0.069	189/473	0.289	WLS;NUPR1;ITGB1;IGF1R;ECM1;HBEGF;FLNA;RPS3;THBS1;CDH13;SPHK1;RACK1;ENG;AXL;BOK;SEMA3E;PDGFRB;RPS20;SLC44A2;PDGFD;TSPAN6;DDR2;UBE2N;APP;ROR1;UNC5B;LAMTOR3;RPL37;RPS15;F2RL1;HMGB1;HSP90AB1;DCN;RYK;FAM110C;EEF1D;GJA1;PDGFRA;LIMS1;RTN4;FGF2;BAX;RPL17;C1QBP;TGFB3;NEDD4;IQGAP1;LPAR1;CAV2;S100A4;ROR2;PMAIP1;WNT5A;FRMD6;BCL10;PDGFB;MYO1C;PLK2;RRAGA;TLR3;FKBP1A;RHOA;S100A13;MTDH;TGFB1;GOLT1B;ILK;FGF10;DOK…
270	gsea	Collagen Fibril Organization (GO:0030199)	-0.688731	-2.14247	0.00192678	0.000810627	0.07	23/42	0.1504	COL3A1;SERPINH1;COL1A2;COL5A2;P3H4;COL1A1;COL5A1;PXDN;ADAMTS2;LUM;DDR2;COLGALT1;LOX;LOXL1;GREM1;CRTAP;SCX;LOXL3;CYP1B1;COL12A1;LOXL2;PLOD3;COL5A3
271	gsea	Positive Regulation Of Calcium Ion Transport (GO:0051928)	-0.647168	-2.14209	0	0.00081462	0.071	13/25	0.2082	CACNB2;PDGFRB;CXCL12;ATP2B1;PDGFB;F2R;ORAI1;TRPC6;WFS1;CCL2;MYLK;STC1;LGALS3
272	gsea	Epithelial Tube Morphogenesis (GO:0060562)	-0.606337	-2.14137	0	0.000810216	0.071	15/32	0.1782	COL4A1;CTNNB1;HES1;MEF2C;FGF10;SLIT2;PAK1;TBX20;PKHD1;CSNK2B;PODXL;CSF1R;ACVRL1;GLI2;PKD2
273	gsea	Positive Regulation Of Phosphatase Activity (GO:0010922)	-0.680911	-2.14077	0	0.00080586	0.071	2021-10-01	0.0918	CALM1;RIPK3;CALM2;PDGFRB;HSP90AB1;MAGI2;PPP1R15A;ITGA1;MEF2C;CALM3
274	gsea	Barbed-End Actin Filament Capping (GO:0051016)	-0.748643	-2.14026	0	0.000821946	0.072	2017-07-01	0.0587	GSN;EPS8;CAPG;VIL1;CAPZB;CAPZA2;ADD3
275	gsea	Actin Filament Capping (GO:0051693)	-0.748643	-2.14026	0	0.000821946	0.072	2017-07-01	0.0587	GSN;EPS8;CAPG;VIL1;CAPZB;CAPZA2;ADD3
276	gsea	Positive Regulation Of mRNA Splicing, Via Spliceosome (GO:0048026)	-0.737601	-2.13922	0	0.000833949	0.072	13/18	0.1944	RBM3;NCL;RBMXL1;SNW1;SF3B4;CLNS1A;WDR77;TRA2A;CELF4;THRAP3;PRMT5;CIRBP;NCBP1
277	gsea	Positive Regulation Of DNA Metabolic Process (GO:0051054)	-0.479073	-2.13876	0	0.00082956	0.072	43/105	0.2761	EREG;RPS3;PDGFRB;UBE2N;HMGB1;HNRNPAB;SMARCA5;FGF2;PCNA;TOX;PDGFB;RUVBL2;EYA2;FGF10;HGF;H2AX;MCRS1;RUVBL1;STON1;MYC;GINS4;EYA4;RGCC;ACTL6A;CDT1;GNL3;INO80E;GLI2;DNMT3L;RAD50;ATRX;BRCA1;INO80B;WT1;DHX9;UCHL5;BAZ1A;TRIM28;INO80C;YY1;SMCHD1;SMOC2;DHX36
278	gsea	Regulation Of Actin Filament Polymerization (GO:0030833)	-0.542193	-2.13633	0	0.000857578	0.074	29/66	0.2447	COTL1;CDC42EP5;EVL;VASP;CDC42EP3;PFN1;PAK3;CDC42EP2;MTPN;CTTN;SLIT2;MYADM;PRKCD;CSF3;SNX9;PLEKHG2;LMOD1;DAAM2;HAX1;RASA1;ARHGAP40;PTK2B;FER;CYRIB;PYCARD;TWF1;ARF6;NCK2;CCL11
279	gsea	Positive Regulation Of Glycolytic Process (GO:0045821)	0.801113	2.13558	0	0.000433391	0.072	2016-10-01	0.1101	MLXIPL;PRKAA2;SLC4A4;INSR;ARNT;ZBTB20;PRXL2C;RPTOR;GAPDHS;MTOR
280	gsea	Regulation Of Immune Response (GO:0050776)	0.519373	2.13538	0	0.000428575	0.072	17/64	0.1339	FGL1;AMBP;TKFC;C9;C8A;C8G;C6;C8B;XIAP;SPPL2A;DENND1B;BCL6;AHR;ERAP1;FGR;CXCL13;SPINK5
281	gsea	Negative Regulation Of Wound Healing (GO:0061045)	0.638989	2.1343	0	0.000423865	0.072	2028-06-01	0.0147	APOE;VTN;KNG1;APOH;APCS;PROC
282	gsea	Nucleosome Assembly (GO:0006334)	-0.605771	-2.13371	0	0.000909449	0.077	22/46	0.2419	NPM1;NAP1L1;HMGB2;SMARCA5;MACROH2A1;H2AX;RBBP4;SSRP1;NAP1L4;HAT1;CHAF1B;DNAJC9;NASP;ASF1B;POLE3;CHRAC1;UBN1;ATRX;GRWD1;BAZ1A;SOX9;ASF1A
283	gsea	Embryonic Organ Morphogenesis (GO:0048562)	-0.594543	-2.13353	0	0.000904737	0.077	24/40	0.2902	FBN1;FBN2;MFAP2;PDGFRA;HES1;EFEMP1;FOXF1;ID2;POLR2D;HOXB4;MFAP5;TBX20;TCF21;HOXB3;DSCAML1;HOXA3;HOXA4;DYNC2I1;FUZ;RARG;SIX1;SOX11;HOXD9;OSR2
284	gsea	Mitotic Spindle Organization (GO:0007052)	-0.554728	-2.13286	0	0.000900073	0.077	41/82	0.2545	FLNA;RAN;EML1;MISP;KIF23;NUDC;PLK2;RAB11A;RHOA;STMN1;DCTN6;TPX2;CDCA8;BIRC5;MAP9;CCNB1;FAM110A;CEP126;CENPE;PRC1;SMC3;DLGAP5;KIF2A;PLK1;SMC1A;DCTN2;AURKB;CENPH;CHEK2;AURKA;TNKS;INCENP;NDC80;KIF11;MZT1;ARHGEF10;RCC1;KIFC1;NUF2;VCP;TTK
285	gsea	Dicarboxylic Acid Catabolic Process (GO:0043649)	0.780534	2.13264	0	0.000433715	0.075	2015-08-01	0.1077	ALDH1L1;QPRT;GLUD1;GLUL;ACOT4;GOT2;MTHFS;DDO
286	gsea	Diacylglycerol Metabolic Process (GO:0046339)	0.660101	2.13194	0	0.000438586	0.076	2023-12-01	0.1904	APOA2;GPAM;DGAT2;PLCE1;MOGAT2;DGKZ;DGKD;DGKQ;DGKB;MOGAT1;DAGLB;DGKG
287	gsea	Response To Amyloid-Beta (GO:1904645)	-0.594807	-2.13147	0	0.000919231	0.077	18/43	0.1707	VCAM1;IGF1R;CACNA2D1;EPHA4;MMP3;APP;PRNP;GJA1;FYN;MMP2;CACNA1A;ATP1A3;TLR4;TREM2;MMP13;SNX6;RAMP3;NTRK1
288	gsea	Negative Regulation Of Fatty Acid Metabolic Process (GO:0045922)	0.731059	2.13101	0	0.000438637	0.077	2017-09-01	0.112	APOC1;APOC3;ERLIN1;ACADVL;TRIB3;NCOR1;DCAF5;CEACAM1;KLHL25
289	gsea	Nicotinamide Nucleotide Metabolic Process (GO:0046496)	0.752106	2.13032	0	0.000438687	0.078	2015-08-01	0.0897	QPRT;KMO;NADK2;NOCT;IDH1;ME1;NMRK1;GPD1L
290	gsea	mRNA Splice Site Recognition (GO:0006376)	-0.625647	-2.12943	0	0.000930309	0.079	13/29	0.2159	CELF2;SRSF9;SRSF5;SRSF6;SRSF10;PUF60;SF3A3;CELF4;SRSF1;SF3A1;SLU7;SF3A2;HNRNPC
291	gsea	Positive Regulation Of T Cell Proliferation (GO:0042102)	-0.594963	-2.12753	0	0.000949118	0.08	17/52	0.2417	ANXA1;VCAM1;RPS3;HMGB1;TNFSF9;PNP;SLC7A1;CCL19;IGFBP2;TFRC;CD276;SYK;IL6ST;IL6;PYCARD;IGF1;NCK2
292	gsea	Positive Regulation Of Programmed Cell Death (GO:0043068)	-0.429939	-2.12679	0	0.000944324	0.08	100/221	0.2727	TNFAIP8;ITGB1;PHLDA1;ANKRD1;SFRP1;GADD45B;RACK1;BOK;TNFRSF12A;EMILIN1;MTCH1;HTRA1;MCL1;HMGB1;DNAJA1;CTNNB1;FRZB;BAX;PHLDA3;C1QBP;TGFB3;OLFM1;STK17B;PMAIP1;CTSD;BCL10;TRIM35;RPS6;LGALS2;EEF1E1;CYP1B1;SLIT2;CLIP3;PPID;BAD;SAP18;TOP2A;HSPD1;HTRA2;REST;ANO6;TNF;MLLT11;HOXA5;EMILIN2;LRRK2;SOX4;PRMT2;BCL2;ARL6IP5;IGFBP3;UTP11;RNPS1;KCNMA1;BAK1;MELK;LATS2;TNFRSF10B;SYK;ATF4;DAPK3;RNF122;SAV1;CASP6;ECT2;…
293	gsea	Positive Regulation Of Cholesterol Efflux (GO:0010875)	0.67974	2.12664	0	0.000457208	0.082	2020-10-01	0.1153	APOE;APOA1;RXRA;NR1H3;PPARG;LRP1;PTCH1;EEPD1;ABCA3;SIRT1
294	gsea	Actin Cytoskeleton Reorganization (GO:0031532)	-0.570974	-2.1261	0	0.000955109	0.082	21/52	0.1912	ANXA1;EZR;FLNA;PTK7;AUTS2;THSD7A;PLEK2;RHOA;FGF10;PARVA;CTTN;RAP2A;FGF7;PAK1;PARVB;PIP5K1A;PTPN1;PDLIM4;DTNBP1;MYH9;PHACTR1
295	gsea	Positive Regulation Of I-kappaB kinase/NF-kappaB Signaling (GO:0043123)	-0.436547	-2.12589	0	0.00095806	0.082	65/154	0.2671	WLS;ECM1;FLNA;SLC44A2;TSPAN6;UBE2N;ROR1;F2RL1;EEF1D;GJA1;LPAR1;S100A4;BCL10;PLK2;FKBP1A;RHOA;S100A13;MTDH;GOLT1B;HMOX1;SLC35B2;CX3CL1;S100B;CCL19;PRKD1;RHOC;F2R;TMEM101;TNF;INAVA;TFRC;TMEM9B;LTB;SHISA5;CD74;TNFRSF10B;TRAF3IP2;LTBR;ECT2;VAPA;PPP5C;LAMTOR5;TNFRSF1A;TRADD;ZDHHC13;SLC20A1;MALT1;LTF;DHX15;DDX21;BIRC2;PARP1;RIPK2;TMED4;CASP8;MYD88;CCDC22;CANT1;TRIM8;NUP62;TRIM5;GPRC5B;NOD2;NDFIP2;DDX1
296	gsea	Regulation Of Protein Export From Nucleus (GO:0046825)	-0.650874	-2.12561	0	0.000953294	0.082	2022-10-01	0.2165	YWHAE;PTPN14;IFI27;EMD;SP100;FRAT2;GAS6;CAMK1;RBM22;BARD1
297	gsea	Vasculogenesis (GO:0001570)	-0.619642	-2.12513	0	0.000948574	0.082	14/31	0.2169	WNT7B;ENG;PDGFRB;HAS2;TGFBR3;TGFBR2;TGFB1;ITGB8;CAV1;TBX20;SPRED1;AGGF1;RASA1;WT1
298	gsea	Lymphocyte Proliferation (GO:0046651)	-0.677574	-2.12462	0	0.000951514	0.083	2022-06-01	0.1161	EMP2;MEF2C;MSN;HSPD1;HELLS;ELF4
299	gsea	Ribonucleoprotein Complex Biogenesis (GO:0022613)	-0.635531	-2.12262	0	0.000984723	0.086	71/112	0.2487	NPM1;RPL7;RPS28;RPL26;RPS9;RPS5;RPS7;RPS15;RPS11;RPS13;SNU13;RPL14;RPS24;RPS4X;RPS15A;RPL11;RPS14;NOP56;RPL5;RPS23;RPS8;RPS27;EBNA1BP2;RPL35A;RPS25;RPS17;NOP58;RPS19;RPS6;RPL38;RPS16;FBL;GTF3A;MRTO4;WDR75;UTP3;NIP7;PAK1IP1;RRS1;MRPL36;RBIS;RSL24D1;DIMT1;RRP7A;EMG1;RRP9;UTP11;NOP16;KRR1;FCF1;UTP18;LTO1;TNIP1;GTPBP4;WDR43;RPF2;DNTTIP2;WDR12;LTV1;BYSL;WDR36;MPHOSPH10;GRWD1;BOP1;UTP15;WDR46;NOP14;SPP…
300	gsea	Mitotic Cell Cycle Phase Transition (GO:0044772)	-0.492643	-2.12178	0	0.000987458	0.086	48/107	0.2627	EPS8;CDK4;CCND2;CCND1;CDK14;BCAT1;TPD52L1;NES;CDK1;PLK2;CCNG1;KHDRBS1;FBXL7;CCND3;UBE2C;CDK6;CDKN1A;MYC;ENSA;CCNB1;CCNA2;CCNB2;DBF4;PLK1;GSPT1;MELK;LATS2;TACC3;CCNE1;CHEK2;POLE;AURKA;CDK3;CDC23;UBE2A;CCNI;CUL5;CHMP2A;CUL3;BRSK1;CDC25C;EIF4E;FOXM1;RCC1;FBXL15;CDC25B;E2F1;CDKN3
301	gsea	Muscle Contraction (GO:0006936)	-0.498171	-2.12167	0	0.000990165	0.086	28/86	0.2845	CRYAB;TPM4;TPM1;ALDOA;MYOF;TPM3;TPM2;MYL6;TMOD3;SLC8A1;TNNT2;DTNA;APBB2;EMD;DES;GJC1;SSPN;EDNRA;LMOD1;MYLK;CHRNB1;BDKRB2;SLC6A8;ROCK1;UTS2;MYH11;TPCN2;SMTN
302	gsea	Acylglycerol Biosynthetic Process (GO:0046463)	0.698407	2.12128	0	0.000484489	0.086	2021-11-01	0.1062	GPAM;GCK;DGAT2;LPIN2;PLCE1;LPIN1;ANG;PNPLA3;LPGAT1;MOGAT2;GPAT3
303	gsea	Regulation Of Telomerase Activity (GO:0051972)	-0.587774	-2.12082	0	0.00100778	0.089	25/42	0.2856	CCT2;HSP90AB1;GREM1;CTNNB1;GRHL2;CCT4;KLF4;MAPK3;TCP1;MYC;DKC1;PARM1;AURKB;HSP90AA1;TNKS;TNIP1;NABP2;SRC;PTGES3;PINX1;NEK7;PNKP;NEK2;MAPK1;MEN1
304	gsea	Chromatin Organization (GO:0006325)	-0.454501	-2.1203	0	0.00101779	0.091	132/242	0.3675	NPM1;NAP1L1;HDAC1;HMGN1;ANP32B;HMGB2;HMGN2;SMARCA5;PADI2;HMGN3;RBBP7;RUVBL2;MACROH2A1;SMARCE1;CBX5;H2AX;HDAC2;PAK1;RBBP4;SMARCB1;EZH2;SF3B1;PWWP2B;REST;SSRP1;MCRS1;HDGFL3;NAP1L4;CBX1;SMARCC1;HDGF;RUVBL1;PHF10;NUCKS1;CBX3;SS18;HMGA2;NPM3;MYC;BANF1;MBD2;SMARCD3;HAT1;DEK;SFPQ;COPRS;ZBTB1;BRD7;KDM5B;CHAF1B;ACTL6A;DNAJC9;HNRNPU;MYBBP1A;NASP;INO80E;ASF1B;POLE3;CHRAC1;SUV39H1;MTA2;CFDP1;UBN1;ATRX;GRWD1;…
305	gsea	Positive Regulation Of Wnt Signaling Pathway (GO:0030177)	-0.491688	-2.11996	0	0.00102031	0.092	59/106	0.3368	WLS;PTK7;COL1A1;SFRP1;SULF1;ZEB2;ATP6V0C;CSNK1E;CDH3;PIN1;LRRK1;DKK2;TGFB1;ILK;FGF10;ATP6AP2;RSPO3;CAV1;BAMBI;RUVBL1;UBE2B;TNFAIP3;SEMA5A;JUP;LRRK2;DACT1;SOX4;TMEM9;DAPK3;SCEL;CSNK2A1;TNKS;NRARP;SKI;TNKS2;ZBED3;DAAM2;SULF2;AMER1;GID8;FAM53B;SFRP2;SMARCA4;TBL1X;VCP;GPRC5B;MACF1;CSNK1G2;MRPS12;TRPM4;CDC73;NFKB1;RSPO1;BMP2;LYPD6;DDX3X;CSNK1D;LGR6;GSKIP
306	gsea	Negative Regulation Of ERK1 And ERK2 Cascade (GO:0070373)	-0.572021	-2.11868	0	0.00103017	0.093	19/43	0.2021	EZR;EPHA4;TIMP3;SPRY1;EMILIN1;PIN1;EPHB2;SEMA6A;FBLN1;TLR4;SPRY2;DUSP4;PTPRR;PTPN1;SPRED1;PSCA;TNIP1;SMAD4;PTEN
307	gsea	Positive Regulation Of mRNA Processing (GO:0050685)	-0.690911	-2.11856	0	0.00102529	0.093	14/23	0.1944	RBM3;NCL;RBMXL1;NCBP2;SNW1;SF3B4;CLNS1A;WDR77;TRA2A;CELF4;THRAP3;PRMT5;CIRBP;NCBP1
308	gsea	Cellular Response To Transforming Growth Factor Beta Stimulus (GO:0071560)	-0.524267	-2.11632	0	0.00106419	0.096	42/88	0.2544	ITGB1;COL3A1;COL1A2;SMAD7;ANKRD1;ZFP36L2;FOS;SFRP1;ENG;LTBP2;WNT4;PDE3A;ID1;WNT10A;LIMS1;TGFB3;WNT7A;TGFBR3;WNT5A;LEFTY1;TGFBR2;MEF2C;TGFB1;SMAD6;LRRC32;WNT2;FNTA;BAMBI;ADAM9;ACVRL1;SKI;JUN;SMAD4;SRC;MAPK7;OVOL2;ITGB5;GDF10;PDCD5;SOX9;TWSG1;HYAL2
309	gsea	Positive Regulation Of Lymphocyte Migration (GO:2000403)	-0.7069	-2.11557	0	0.00109546	0.1	2015-05-01	0.0617	JAM2;APP;CXCL12;CCL20;RHOA
310	gsea	Glutamine Family Amino Acid Metabolic Process (GO:0009064)	0.606657	2.11495	0	0.000533834	0.094	2028-11-01	0.0756	GLUD1;NAGS;GCLC;FPGS;TAT;GCLM;CPS1;GOT2;NIT2;DGLUCY;MTHFS
311	gsea	Mitotic Metaphase Plate Congression (GO:0007080)	-0.600338	-2.11471	0	0.00110479	0.102	31/48	0.2551	MAPRE1;NUDC;CHMP5;RAB11A;CHMP2B;RRS1;CDCA8;CCNB1;CHMP6;CENPE;CDT1;DCTN2;CEP55;NDC80;CDC23;BOD1;BECN1;PINX1;CHMP1A;KIF2C;CHMP2A;SPDL1;CUL3;VPS4A;VPS4B;KIF14;KIFC1;NUF2;CDCA5;CHMP1B;NUP62
312	gsea	Positive Regulation Of Canonical Wnt Signaling Pathway (GO:0090263)	-0.513889	-2.11409	0	0.00109965	0.102	48/83	0.3368	WLS;PTK7;COL1A1;SFRP1;ZEB2;CSNK1E;CDH3;PIN1;LRRK1;DKK2;TGFB1;ILK;FGF10;ATP6AP2;CAV1;BAMBI;RUVBL1;UBE2B;SEMA5A;JUP;LRRK2;DACT1;SOX4;TMEM9;DAPK3;SCEL;TNKS;NRARP;TNKS2;ZBED3;DAAM2;AMER1;GID8;FAM53B;SFRP2;TBL1X;VCP;GPRC5B;CSNK1G2;MRPS12;TRPM4;NFKB1;RSPO1;LYPD6;DDX3X;CSNK1D;LGR6;GSKIP
313	gsea	Regulation Of Endopeptidase Activity (GO:0052548)	0.547253	2.11309	0	0.000550833	0.096	13/56	0.0394	AHSG;VTN;KNG1;SERPINA10;FETUB;SERPINA7;SERPINF2;SERPINA12;SERPIND1;SERPING1;SERPINA11;SERPINA6;NRG1
314	gsea	Establishment Or Maintenance Of Epithelial Cell Apical/Basal Polarity (GO:0045197)	-0.57783	-2.111	0.00207469	0.00113033	0.103	24/40	0.2884	EZR;CRB3;MTCL1;CDC42;RHOA;MYO9A;MSN;RAP2A;DLG4;PARD6B;LLGL2;SH3BP1;PDZD11;WDR1;PARD6G;PARD3B;DLG2;PATJ;PARD6A;LIN7C;DLG3;DLG5;LLGL1;SLC9A3R1
315	gsea	Negative Regulation Of Cell-Substrate Adhesion (GO:0010812)	-0.57986	-2.11068	0	0.00112512	0.103	13/37	0.1046	CDKN2A;THBS1;EFNA5;SEMA3E;TACSTD2;MAP4K4;RHOA;PLET1;JAG1;FBLN1;RCC2;CX3CL1;ACTN4
316	gsea	Heterochromatin Organization (GO:0070828)	-0.586334	-2.11022	0	0.00111996	0.103	17/36	0.1977	HMGB1;SNAI1;SMARCA5;LMNA;LMNB1;PRDM16;HDAC2;EZH2;CBX3;UHRF1;HMGA2;LOXL2;MECOM;POLE3;SIRT2;CTBP1;HP1BP3
317	gsea	Positive Regulation Of Cell Communication (GO:0010647)	-0.616221	-2.10971	0	0.00113601	0.106	1930-07-01	0.1096	WLS;EDN1;CLSTN1;ILK;GATA6;DLG4;TNF
318	gsea	Regulation Of mRNA Catabolic Process (GO:0061013)	-0.549564	-2.10949	0	0.00113787	0.107	18/46	0.2409	ZFP36L2;SERBP1;PKP3;FMR1;EIF4A3;MAGOH;MAGOHB;APEX1;PRKCD;ZC3H12A;ZFP36;PKP1;RBM8A;TTC5;ZC3H14;DCP2;VIM;PCBP4
319	gsea	Purine Ribonucleotide Metabolic Process (GO:0009150)	0.519121	2.10888	0	0.000594094	0.107	28/69	0.1739	BAAT;GLYAT;CROT;ACSM1;ACOT12;CLPX;ACSM5;ACLY;EFNA1;ENPP3;ACAT1;ACSM3;AK4;ACSF2;ACOT4;SULT1A1;MLYCD;PDE9A;NADK;SULT1B1;ACOT2;NT5E;ABHD14B;OPA1;CTNS;OXSM;AMPD3;SULT1E1
320	gsea	Keratinocyte Differentiation (GO:0030216)	-0.595949	-2.10782	0	0.00113972	0.107	16/37	0.2486	ANXA1;EREG;ASAH1;ST14;WNT5A;CLIC4;JAG1;PIP5K1A;SPRR1A;IVL;ADAM9;SCEL;CASP3;KRT10;SPRR2G;KRT16
321	gsea	Negative Regulation Of Programmed Cell Death (GO:0043069)	-0.409712	-2.10755	0	0.00114154	0.108	145/344	0.2807	ANXA1;CRYAB;NPM1;PLAUR;NUPR1;TNFAIP8;NIBAN2;IGF1R;FHL2;FSTL1;FLNA;CCND2;THBS1;SOCS2;CFL1;SPHK1;SFRP1;AXL;HDAC1;IER3;MCL1;LSM8;DNAJA1;YWHAZ;MAP4K4;ARF4;PTMA;CD44;GREM1;PDPN;CTNNB1;VTCN1;PDCD10;TPT1;HNRNPK;SH3RF1;ARL6IP1;RPL10;CDK1;WNT5A;PA2G4;SCX;PLK2;NUAK2;BAG1;MTDH;TENT5B;AKT1;SMAD6;RNF157;HSPA1A;HGF;HDAC2;DPEP1;AHI1;PRDX2;TSC22D1;SERPINB9;HSPD1;GATA6;HSPA1B;XPNPEP1;ANXA4;CIB1;PIM3;PSMC5;CX3CL1;…
322	gsea	Regulation Of Steroid Metabolic Process (GO:0019218)	0.692365	2.10725	0	0.000601381	0.11	2019-10-01	0.1243	APOE;FMO5;NR1H4;EPHX2;ABCB11;RORC;ACADVL;GUCY2C;RORA;DGKQ
323	gsea	Regulation Of Ruffle Assembly (GO:1900027)	-0.621986	-2.10485	0	0.00118493	0.112	2023-09-01	0.0938	EPS8;EVL;TACSTD2;PFN1;EPS8L3;ARHGAP24;CAV1;EPS8L1;SH3YL1
324	gsea	Regulation Of Cholesterol Efflux (GO:0010874)	0.600701	2.10448	0	0.000608524	0.113	2029-11-01	0.1153	APOE;APOA1;RXRA;NR1H3;PPARG;LRP1;ABCA5;PTCH1;EEPD1;ABCA3;SIRT1
325	gsea	Positive Regulation Of Epidermal Cell Differentiation (GO:0045606)	-0.717127	-2.10334	0	0.00117964	0.112	2015-07-01	0.1258	SFN;MACROH2A1;MACROH2A2;TRIM16;KDF1;SULT2B1;PRKCH
326	gsea	Negative Regulation Of Apoptotic Process (GO:0043066)	-0.398023	-2.10219	0	0.0011744	0.112	202/423	0.3347	ANXA1;CRYAB;NPM1;PLAUR;NUPR1;TNFAIP8;ITGB1;NIBAN2;IGF1R;FHL2;FSTL1;FLNA;CCND2;CRLF1;THBS1;SOCS2;CFL1;SPHK1;SFRP1;AXL;HDAC1;SFN;SEMA3E;IER3;UNC5B;MCL1;LSM8;DNAJA1;YWHAZ;MAP4K4;ARF4;PTMA;CD44;GREM1;PDPN;CTNNB1;VTCN1;PDCD10;TPT1;HNRNPK;SH3RF1;TGFB3;ARL6IP1;RPL10;CDK1;SET;WNT5A;DNAJB6;FOXQ1;PA2G4;SCX;PLK2;NUAK2;NR4A2;MEF2C;NFATC4;BAG1;MTDH;TENT5B;AKT1;SMAD6;RNF157;HSPA1A;HGF;HDAC2;ADAM8;DPEP1;AHI1;PR…
327	gsea	Cytoplasmic Translational Initiation (GO:0002183)	-0.730199	-2.10103	0	0.00118971	0.113	19/27	0.1993	EIF3F;EIF3H;EIF3K;EIF3E;EIF4A1;EIF3I;EIF3M;NCBP2;EIF3D;EIF3C;EIF2S2;EIF3L;SLBP;MCTS2;EIF6;EIF3B;EIF3G;NCBP1;MCTS1
328	gsea	Regulation Of DNA Biosynthetic Process (GO:2000278)	-0.583795	-2.10039	0	0.00118447	0.113	15/33	0.2323	NIBAN2;ANKRD1;PDGFRB;FGF2;PDGFB;HGF;CDKN1A;PDGFA;RGCC;TNKS;NABP2;BMPR2;PINX1;ING5;MEAF6
329	gsea	Phosphatidylcholine Metabolic Process (GO:0046470)	0.520401	2.09959	0	0.0006844	0.125	16/50	0.1024	APOA1;APOA2;APOA4;LIPC;LCAT;GPLD1;NR1H3;PNPLA8;LPCAT3;ENPP2;CHKA;TMEM86B;LPGAT1;ABHD3;PCYT1A;CHPT1
330	gsea	Odontogenesis (GO:0042476)	-0.586794	-2.09944	0	0.00117928	0.113	1933-10-01	0.0864	COL1A2;LAMB1;COL1A1;HDAC1;WNT10A;TGFB3;MSX1;HDAC2;AQP5;AXIN2
331	gsea	Positive Regulation Of Protein Serine/Threonine Kinase Activity (GO:0071902)	-0.471732	-2.09743	0	0.00119437	0.116	47/108	0.208	CCND2;THBS1;CALM1;CCND1;CALM2;PDGFRB;PDGFD;EDN1;RALB;PDCD10;ERP29;FGF2;TPD52L1;WNT5A;PDGFB;RHOA;MEF2C;TGFB1;AKT1;ATP2B4;ADAM8;EZH2;CALM3;TLR4;CIB1;IL34;PPP2CA;CCND3;TNF;HMGA2;CSF1R;PDGFA;PSMD10;LRRK2;RGCC;ERBB2;CAMK1;ADAM9;TNFSF11;PKD2;CEMIP;SLC27A1;SRC;LTF;TCIM;HRAS;FGF18
332	gsea	Positive Regulation Of Intracellular Protein Transport (GO:0090316)	-0.459384	-2.09643	0	0.00120261	0.117	54/121	0.2632	FLNA;RAN;PRNP;ANP32B;PDCD10;LEPROT;MTCL1;YWHAE;FYN;PIN1;ERGIC3;MYO1C;TGFB1;CDH1;SH3GLB1;OAZ1;UBE2L3;HTRA2;PRKCD;EMD;CIB1;IPO5;VAMP2;TCAF1;ZC3H12A;JUP;SAR1A;FIS1;SAE1;TOMM7;GAS6;CEP290;ERBB2;CAMK1;CSNK2A2;MFF;CD81;ICE1;OAZ2;ECT2;NPEPPS;KIF20B;CEMIP;RBM22;HRAS;MBD1;PIK3R2;HDAC3;TRIM28;ITGB1BP1;EFCAB7;HYAL2;TCAF2;UBE2J2
333	gsea	RNA Export From Nucleus (GO:0006405)	-0.559345	-2.09626	0	0.00119741	0.117	25/61	0.2551	HNRNPA1;RAN;SRSF3;FMR1;EIF4A3;FYTTD1;MAGOH;HNRNPA2B1;ALYREF;NCBP2;DDX39B;MAGOHB;SARNP;DDX39A;RBM8A;THOC7;RAE1;THOC3;NCBP1;POM121;NUP85;CHTOP;NXT1;RBM15B;NUP62
334	gsea	Regulation Of Signal Transduction By P53 Class Mediator (GO:1901796)	-0.572552	-2.09608	0	0.00119891	0.118	26/44	0.2851	SGK1;RPS20;RPL37;RPS15;RPL11;MLF1;RPL5;RPL17;PAK1IP1;RRS1;SOX4;NOP53;NUAK1;AURKB;CHEK2;RNF34;AURKA;RPF2;PRMT5;NOP2;BOP1;USP2;KMT5A;MDM2;PIP4P1;HEXIM1
335	gsea	Positive Regulation Of Protein Polymerization (GO:0032273)	-0.520285	-2.09503	0	0.00122029	0.121	27/66	0.2695	RPS3;CDC42EP5;EVL;ARL2;VASP;CDC42EP3;PFN1;MAPRE1;CAV3;CDC42EP2;CTTN;PAK1;NAV3;RAC1;CSF3;SNX9;SLAIN1;HSP90AA1;LMOD1;PTK2B;FER;PYCARD;ARF6;NCK2;CCL11;OCLN;DCTN1
336	gsea	Positive Regulation Of Proteasomal Ubiquitin-Dependent Protein Catabolic Process (GO:0032436)	-0.485258	-2.09391	0	0.00122828	0.121	34/81	0.2274	SMAD7;PRICKLE1;SUMO2;RACK1;NKD2;CSNK1A1;CSNK1E;SH3RF1;DDA1;RNF19B;BAG2;RBX1;HSPA1A;ELOB;BCAP31;SUMO1;CAV1;AXIN2;HSPA1B;CDC20;PSMD10;DAB2;LRRK2;RAD23A;SH3RF3;NOP53;STUB1;TRIB2;PLK1;GABARAP;SIRT2;SGTA;FZR1;HSPBP1
337	gsea	Positive Regulation Of Angiogenesis (GO:0045766)	-0.476919	-2.09355	0	0.00122306	0.121	62/109	0.3365	ITGB1;PTGIS;PKM;ECM1;EMP2;THBS1;RUNX1;SPHK1;ANXA3;BMPER;PDCD6;EMILIN1;BTG1;PDCL3;FGF2;TWIST1;WNT5A;S100A1;HK2;MTDH;CYP1B1;ITGB8;HMOX1;GATA6;EMC10;KLF4;PRKD1;SEMA5A;VEGFC;ZC3H12A;HMGA2;JUP;EMILIN2;MYDGF;ETS1;AGGF1;FOXC2;GATA4;VASH2;BRCA1;FGF18;SERPINE1;SFRP2;TJP1;PGF;RHOB;PAK4;CD34;SMOC2;CTSH;RAMP2;VEGFD;DLL1;HIPK1;PIK3CD;IL1A;VEGFA;GRN;AQP1;FLT1;ANGPT4;SIRT6
338	gsea	Positive Regulation Of Chemotaxis (GO:0050921)	-0.584015	-2.09291	0	0.00123752	0.122	14/37	0.1156	TMSB4X;THBS1;CDH13;PDGFRB;F2RL1;FGF2;PDGFB;TGFB1;STX3;CCL19;PTN;PRKD1;SEMA5A;TREM2
339	gsea	Positive Regulation Of Blood Coagulation (GO:0030194)	0.682276	2.09133	0.00209205	0.000792921	0.141	2021-07-01	0.0394	VTN;F2;APOH;F12;SERPINF2;PLG;NRG1
340	gsea	Regulation Of Cell Cycle Process (GO:0010564)	-0.481098	-2.09088	0	0.00125837	0.124	63/126	0.2754	CALM1;SFRP1;CALM2;CTNNB1;CDKN2B;RPL17;CAV2;PIN1;CDC42;RAB11A;SMARCE1;CETN2;TIPIN;SH3GLB1;SMARCB1;CALM3;RACGAP1;SMARCC1;MKI67;PHF10;MAP9;HMGA2;MYC;PRC1;SMARCD3;DBF4;KNSTRN;PRPF40A;RRP8;BRD7;PLK1;BUB1;ACTL6A;OBSL1;AURKB;DAPK3;MYBBP1A;MCM2;AURKA;ECT2;KIF20A;CDCA2;PRMT5;KIF20B;KIF11;FBXO5;GIT1;CCDC8;BECN1;KIF2C;CDC25C;BCL7C;SMARCA4;RCC1;SOX9;CEP250;PDXP;SMARCD1;BCL7B;NEK2;DPF2;PBRM1;KLHL9
341	gsea	Regulation Of Telomerase RNA Localization To Cajal Body (GO:1904872)	-0.790286	-2.09016	0	0.00126607	0.124	2017-12-01	0.1252	CCT5;CCT3;CCT7;CCT8;RUVBL2;NOP10;CCT4;NHP2;CCT6A;RUVBL1;TCP1;DKC1
342	gsea	Positive Regulation Of Stem Cell Population Maintenance (GO:1902459)	-0.572633	-2.09001	0	0.00126078	0.124	21/40	0.2721	HDAC1;RBBP7;SMARCE1;HDAC2;RBBP4;SMARCB1;SAP30;ING1;REST;SINHCAF;SMARCC1;PHF10;SS18;ACTL6A;BCL7C;SMARCA4;ING2;SMARCD1;SF3B3;BCL7B;DPF2
343	gsea	Actomyosin Structure Organization (GO:0031032)	-0.5139	-2.08912	0	0.00125552	0.124	33/76	0.2779	TPM1;KRT19;ITGB1;CSRP1;ANKRD1;EPB41L2;EPB41L4A;TMOD3;CSRP2;FAM171A1;PDCD10;RHOA;TNNT2;MYL9;EPB41L1;FLNC;EPB41L3;WDR1;MYH10;LMOD1;MYH9;PHACTR1;SIX4;SRC;ITGB5;CUL3;TNFAIP1;TJP1;ROCK1;FLII;FHDC1;MYH11;FHOD3
344	gsea	Cellular Response To Cytokine Stimulus (GO:0071345)	-0.416051	-2.08906	0	0.00125031	0.124	110/241	0.3509	PTGIS;YBX3;SLC12A2;EREG;DUSP1;CRLF1;RPS3;ANKRD1;CALM1;ZFP36L2;SFRP1;NPNT;AXL;ASAH1;MAPK13;ADAMTS12;PLP2;RPL13A;CXCL12;HAS2;CCL20;WNT5A;NFKBIA;STK39;RHOA;AKT1;DUOX2;TNFRSF21;AKAP6;ST3GAL6;CCL7;HTRA2;NFAT5;TLR4;CIB1;CX3CL1;SOCS1;CSF3;SYNCRIP;CCL19;CSF2;ZC3H12A;PF4;CSF1R;ZFP36;GAS6;LRRK2;CCL2;LEF1;IL5RA;HNRNPU;EGR1;DAPK3;NDUFA13;RO60;IFIT1;TNFSF11;CD47;IL27RA;IL6ST;MAPK11;HAX1;CRLF2;TNFRSF1A;TRADD;G…
345	gsea	Regulation Of Postsynapse Organization (GO:0099175)	-0.614564	-2.08348	0	0.00136008	0.136	2025-11-01	0.2656	EPHA4;CFL1;PDLIM5;WNT5A;KIF1A;LRRK2;ARHGAP44;VPS35;ZDHHC15;CDK5;ABI3
346	gsea	Epithelial Cell Differentiation (GO:0030855)	-0.458275	-2.08337	0	0.00135449	0.136	46/107	0.2575	ANXA1;BASP1;KRT19;TAGLN2;EHF;FSTL1;VIL1;HDAC1;TAGLN;KRT20;PCNA;CDK1;GRHL2;KRT23;AKT1;PCK2;HDAC2;JAG1;GATA6;TCF21;ANXA4;VDAC1;PLAAT3;RAB10;CTSB;DAB2;MAF;PAX2;CASP6;EDF1;E2F4;E2F7;PLAAT1;KRT14;KRT17;LGALS3;OVOL2;WT1;CNN3;KRT10;BDH2;KRT16;PGK1;DNPH1;OVOL1;SIX1
347	gsea	Regulation Of Striated Muscle Contraction (GO:0006942)	-0.649021	-2.08066	0	0.0013996	0.142	2026-06-01	0.0918	SMAD7;CALM1;SRI;CALM2;CAV3;CALM3
348	gsea	Cytoskeleton-Dependent Cytokinesis (GO:0061640)	-0.514402	-2.07953	0	0.00143173	0.145	49/74	0.3534	CFL1;SEPTIN7;KIF23;ARL3;SEPTIN8;DCTN3;RHOA;STMN1;RACGAP1;CDCA8;BIRC5;RHOC;SPIRE1;SPTBN1;ANLN;SNX9;MYH10;EXOC3;PLK1;JTB;SEPTIN11;AURKB;ECT2;KIF20A;INCENP;BIN3;CEP55;RAB35;RASA1;CKAP2;CENPA;NUSAP1;VPS4A;MITD1;ROCK1;RHOB;EXOC5;SEPTIN5;SON;STAMBP;ESPL1;SEPTIN2;TRIM36;EXOC7;ROCK2;EFHC1;SNX33;SEPTIN6;BBS4
349	gsea	Embryonic Skeletal System Development (GO:0048706)	-0.624853	-2.07944	0	0.00142591	0.145	20/31	0.2902	COL1A1;SULF1;PDGFRA;WNT5A;POLR2D;HOXB4;HOXB3;DSCAML1;HOXA3;HOXA4;WNT11;SLC2A10;DYNC2I1;SULF2;FUZ;NOG;SIX1;SOX11;HOXD9;OSR2
350	gsea	Response To Glucocorticoid (GO:0051384)	-0.635428	-2.07894	0	0.00144516	0.149	2022-09-01	0.1548	ANXA1;ZFP36L2;IL1RN;SLIT2;UBE2L3;REST;TNF;ZFP36;HNRNPU
351	gsea	Axon Development (GO:0061564)	-0.485906	-2.07689	0	0.00147672	0.154	34/84	0.2952	S100A6;GPM6B;CCK;APP;RYK;MAP1B;RTN4;SVBP;WNT7A;PAK3;MAP1A;EPHB2;PARD6B;S100B;RAB10;SEMA5A;DSCAML1;NMNAT2;PAX2;TRIM46;APLP1;SSNA1;EPHB3;NREP;VASH2;NRCAM;RAB8A;BRSK1;CDK5;LLGL1;RAB3A;KLF7;NTNG2;FOLR1
352	gsea	Regulation Of Cardiac Muscle Contraction By Regulation Of The Release Of Sequestered Calcium Ion (GO:0010881)	-0.714984	-2.07577	0	0.00148941	0.157	2015-06-01	0.0918	GSTO1;CALM1;CALM2;CAMK2D;SLC8A1;CALM3
353	gsea	Receptor Metabolic Process (GO:0043112)	-0.638232	-2.07551	0	0.00148963	0.157	2020-11-01	0.2258	NEDD4;NSG1;TGFB1;SH3GLB1;PLEKHJ1;EHD3;MVB12A;PHETA2;SMURF1;BECN1;PLEKHA3
354	gsea	Cell Junction Organization (GO:0034330)	-0.532819	-2.07511	0	0.00148369	0.157	22/60	0.16	WNT7B;PTK7;SEMA3E;APP;LIMS1;TGFB3;PAK3;PIN1;GRHL2;CDC42;RHOA;MYO9A;TGFB1;APBB2;PKHD1;NLGN2;SH3BP1;RAB8B;MARVELD3;ELFN1;RAB39B;CLDN3
355	gsea	Regulation Of Phosphoprotein Phosphatase Activity (GO:0043666)	-0.560894	-2.07348	0	0.0014962	0.158	16/34	0.1931	CALM1;CALM2;PDGFRB;HSP90AB1;PPP1R2;MAGI2;PPP1R15A;FKBP1A;ITGA1;CALM3;CSNK2B;NUAK1;PPP1R11;HSP90B1;TIPRL;BOD1
356	gsea	Peroxisome Organization (GO:0007031)	0.644782	2.07342	0	0.00107672	0.177	2024-12-01	0.107	ABCD3;LONP2;PEX11A;PEX7;PEX19;TMEM135;ABCD2;PEX16;PEX1;PEX14;PEX11G;SEC16B
357	gsea	Fatty Acid Derivative Biosynthetic Process (GO:1901570)	0.62208	2.07103	0	0.00111257	0.182	2021-07-01	0.0528	HMGCS2;SLC27A2;ACACA;HMGCL;SLC27A5;GCDH;SLC25A1
358	gsea	Regulation Of Meiotic Cell Cycle (GO:0051445)	-0.671594	-2.07095	0	0.00155747	0.166	2020-11-01	0.2252	DUSP1;ANAPC11;CDC16;CDC20;ANAPC5;ANAPC15;ANAPC10;CDC23;CDC26;FZR1;ANAPC7
359	gsea	Organic Hydroxy Compound Transport (GO:0015850)	0.552167	2.07016	0	0.00113532	0.188	15/39	0.1222	ABCC2;SLC22A1;ABCD3;ABCC3;SLC27A5;SLC10A1;ATP8B1;ABCG8;SLC51B;SLC16A1;ABCG5;CEACAM1;OSBP;SLC10A5;SLCO2B1
360	gsea	Protein Alkylation (GO:0008213)	-0.666981	-2.06987	0.00205339	0.0016061	0.171	14/20	0.2734	PRMT1;SNRPB;SNRPD3;FAM98B;EEF1AKMT1;PRMT2;EEF1AKMT2;GSPT1;EEF2KMT;ETFBKMT;ETF1;VCPKMT;FAM98A;PCMT1
361	gsea	Stem Cell Differentiation (GO:0048863)	-0.562335	-2.06943	0	0.00160586	0.172	1937-11-01	0.1776	EPCAM;SFRP1;CTNNB1;MLLT3;WNT7A;MEF2C;HOXB4;HMGA2;EPOP;PAX2;DNMT3L
362	gsea	Regulation Of Exocytosis (GO:0017157)	0.502997	2.06909	0	0.00114122	0.192	1952-09-01	0.1443	FGB;FGG;FGA;CADPS2;STXBP6;RAB3D;RIMS2;CLASP1;RAB27A
363	gsea	Regulation Of Cysteine-Type Endopeptidase Activity Involved In Apoptotic Process (GO:0043281)	-0.490625	-2.06902	0	0.00160562	0.173	38/74	0.2287	THBS1;SFN;PDCD6;HMGB1;CD44;SH3RF1;ARL6IP1;PMAIP1;CTSD;DNAJB6;BCL10;EPHA7;AKT1;HGF;BAD;BCAP31;DPEP1;HTRA2;REST;KLF4;F2R;UACA;TNF;MYC;FIS1;GAS6;ARL6IP5;PAX2;CDKN2D;SYK;NDUFA13;CSNK2A1;LAMTOR5;IGBP1;MALT1;SRC;PDCD5;PYCARD
364	gsea	Response To Hexose (GO:0009746)	0.637484	2.06848	0	0.00115109	0.195	2022-08-01	0.0878	APOA2;KHK;GCKR;GYS2;GPLD1;LCP1;HNF4A;TCF7L2
365	gsea	Regulation Of T Cell Proliferation (GO:0042129)	-0.557732	-2.06732	0	0.00167152	0.178	25/60	0.2685	ANXA1;VCAM1;SFTPD;RIPK3;VTCN1;SDC4;TNFSF9;PNP;TNFRSF21;SLC7A1;CCL19;TFRC;CD276;MYDGF;CEBPB;IL6ST;IL6;TNFSF8;LGALS3;GPNMB;PLA2G2D;NCK2;DLG5;IL15;PLA2G2E
366	gsea	Long-Chain fatty-acyl-CoA Biosynthetic Process (GO:0035338)	0.723471	2.06681	0	0.00117287	0.199	2017-08-01	0.0733	ELOVL2;ACSL1;ACSL5;ELOVL6;ELOVL5;HACD2;ACSL4;ACSL3
367	gsea	Extracellular Matrix Assembly (GO:0085029)	-0.727865	-2.06577	0	0.00173692	0.181	2017-10-01	0.1304	GPM6B;PXDN;EMILIN1;EFEMP2;HAS2;FBLN5;TGFB1;MFAP4;GAS6;MLF2
368	gsea	Positive Regulation Of Protein Modification Process (GO:0031401)	-0.422523	-2.06497	0	0.00174214	0.182	102/205	0.3342	PLAUR;CCND2;CALM1;SLCO3A1;CCND1;DYNLL1;RACK1;ENG;EFNA5;CALM2;NPTN;APP;TMEM119;RAMP1;RALB;SMARCA5;FMR1;ERP29;FGF2;PIN1;NIBAN1;TGFB1;ILK;AKT1;FGF10;PPIA;HGF;CLIP3;RAP2A;CAMKK2;PAK1;RAC1;AXIN2;PRKCD;CALM3;CIB1;IL34;CDCA8;BIRC5;CCND3;MAPK3;TNF;CAMTA1;VEGFC;CSF1R;TREM2;TFRC;CDKN1A;LIMK2;DAB2;PIK3R3;GAS6;CCNA2;LRRK2;ERBB2;CD74;MYDGF;RRP8;NNMT;ACE;RALBP1;AURKB;PTBP1;EGR1;P2RY1;CLDN3;HSP90AA1;PPP1R7;NTRK…
369	gsea	Negative Regulation Of Metabolic Process (GO:0009892)	0.508571	2.06492	0	0.00119825	0.204	16/49	0.1679	APOC1;APOC3;ALDH1A1;ARRDC3;NR1H3;GSTP1;LGR4;APOC2;PLCL2;ACOT13;PCTP;RB1;DDIT3;NOTCH1;LNPEP;TLE3
370	gsea	Triglyceride Biosynthetic Process (GO:0019432)	0.740128	2.06426	0	0.00119943	0.204	2016-09-01	0.1062	GPAM;GCK;DGAT2;LPIN2;LPIN1;PNPLA3;LPGAT1;MOGAT2;GPAT3
371	gsea	Gliogenesis (GO:0042063)	-0.661924	-2.06386	0	0.00174733	0.183	2021-08-01	0.136	ANXA1;VCAN;CD9;NDUFS2;METRN;NFIB;CDK6;PAX2
372	gsea	Positive Regulation Of Macromolecule Metabolic Process (GO:0010604)	-0.406463	-2.0627	0	0.00178208	0.185	140/322	0.2981	GSN;ACTG1;RBMS3;CSF1;EZR;RPS3;MARK1;HDAC1;HAND2;EMILIN1;APP;RPS7;TMEM119;RPL11;GJA1;TNC;PKP3;RPL5;PDCL3;LIMS1;ACTA2;PDCD10;ERP29;FGF2;RPL17;VAMP3;CDH3;WNT7A;TWIST1;OLFM1;WNT5A;IL33;PDGFB;SCX;NFKBIA;TLR3;KLF2;ID2;MEF2C;TGFB1;EPHB2;MSN;AKT1;FGF10;HSPA1A;MTPN;ADAM19;IFNGR1;ITGB8;MMP8;FGF7;ANK2;ANXA2;HSPA1B;TLR4;KLF4;CSF2;FAM98B;TNF;SPRY2;ZC3H12A;UHRF1;PF4;SLC38A2;HMGA2;TREM2;TFRC;MYC;HOXA5;C1QTNF1;P…
373	gsea	Response To Steroid Hormone (GO:0048545)	-0.599026	-2.06176	0	0.00177528	0.185	2026-11-01	0.0923	THBS1;TFPI;TGFB3;TGFB1;HSPA8;HSPA1A;ATP1A3;CAV1;UBE2L3;HSPA1B;PAQR8
374	gsea	Regulation Of Neuron Projection Development (GO:0010975)	-0.439869	-2.06164	0	0.00176853	0.185	69/171	0.275	EPHA4;PTK7;MBOAT1;CFL1;FZD1;MARK1;EFNB2;NPTN;DDR2;ROR1;PDLIM5;EPHA3;MAGI2;ITM2C;PAK3;LPAR1;ROR2;TOX;WNT5A;DBN1;SERPINI1;NCS1;AKT1;SEMA3A;SNX3;KIF1A;HDAC2;PAK1;PTPRS;CIB1;MYCBP2;CX3CL1;BDNF;PAK2;PTN;PRKD1;MYLIP;CHN1;SCARB2;LRRK2;CCDC88A;LRRC4C;CAMK1;NDRG4;BAG5;EPHB3;P3H1;NTRK1;ULK4;ARHGAP44;TRPV4;NDNF;PLXNB2;PRAG1;PTEN;ZDHHC15;PTK2B;RAP1A;BRSK1;FKBP4;TWF1;DDR1;PTPN9;CDK5;DAB2IP;ABI3;ITGA6;S100A9;L…
375	gsea	Calcium-Mediated Signaling Using Intracellular Calcium Source (GO:0035584)	-0.67784	-2.05993	0.0020284	0.00182036	0.187	2016-05-01	0.1213	VCAM1;PRNP;CCL20;BCAP31;FIS1
376	gsea	Positive Regulation Of Antigen Receptor-Mediated Signaling Pathway (GO:0050857)	-0.667923	-2.05985	0.00193424	0.00181349	0.187	2019-07-01	0.1641	RPS3;KCNN4;NECTIN2;SLC39A10;PRKCH;FOXP1;CD81
377	gsea	Organelle Membrane Fusion (GO:0090174)	-0.627091	-2.05909	0	0.00183572	0.189	2021-07-01	0.1203	STX7;VAMP3;CAV2;STX3;EEA1;VAMP2;STX6
378	gsea	Positive Regulation Of Protein Kinase Activity (GO:0045860)	-0.441347	-2.05846	0	0.00184621	0.19	59/131	0.2654	CSF1;EREG;EPHA4;EMP2;CALM1;RIPK3;CALM2;DDR2;PRNP;HSP90AB1;RALB;PDCD10;IQGAP1;PDGFB;TGFBR2;RHOA;CAMKK2;EZH2;AXIN2;DLG4;PRKCD;TPX2;CALM3;CIB1;IL34;PPP2CA;CCL19;HMGA2;CSF1R;CDKN1A;SNX9;CENPE;GAS6;CCNA2;LRRK2;PTPN1;CCDC88A;CAMK1;MAP2K3;ACE;CLSPN;JTB;EGR1;HSP90AA1;ECT2;SLC27A1;TRAF4;SRC;LTF;PTK2B;RAP1A;CAMKK1;KIF14;ITGB3;MAP2K1;DUSP19;DLG3;GPRC5B;DAB2IP
379	gsea	Negative Regulation Of Cellular Component Organization (GO:0051129)	0.463729	2.0578	0	0.0013026	0.222	21/72	0.154	APOA1;APOA2;APOC3;APOM;APOA4;NR1H4;ULK1;RAF1;IRAK3;RDX;SCAMP5;RIOK3;PACSIN3;DNAJB2;PEX5;SVIP;CLU;ANKS1B;SORL1;LRSAM1;HDAC6
380	gsea	Positive Regulation Of Cell-Matrix Adhesion (GO:0001954)	-0.555879	-2.05737	0	0.00188545	0.194	16/40	0.129	CSF1;EMP2;CDH13;SFRP1;EFEMP2;MAP4K4;LIMS1;PLEKHA2;RAC1;CIB1;CX3CL1;ENC1;COL16A1;CDK6;JUP;THY1
381	gsea	Regulation Of Synapse Organization (GO:0050807)	-0.644351	-2.05735	0	0.00187844	0.194	2024-09-01	0.1096	EPHA4;PDLIM5;YWHAZ;NEDD4;WNT5A;MEF2C;CTTNBP2;RAP2A;TNF
382	gsea	Regulation Of Fibroblast Growth Factor Receptor Signaling Pathway (GO:0040036)	-0.732208	-2.0573	0.00209644	0.0018772	0.195	2017-07-01	0.0401	CREB3L1;THBS1;SULF1;SPRY1;NPTN;GPC1;FGF2
383	gsea	Negative Regulation Of DNA Metabolic Process (GO:0051053)	-0.577185	-2.05669	0	0.00187598	0.195	13/34	0.247	NIBAN2;RPS3;ANKRD1;S100A11;SUB1;ERCC1;CDKN1A;GTPBP4;DNMT3L;GMNN;BMPR2;CDC6;TSPYL2
384	gsea	Positive Regulation Of Ubiquitin-Dependent Protein Catabolic Process (GO:2000060)	-0.479973	-2.05608	0	0.00188612	0.197	33/79	0.2304	SMAD7;PRICKLE1;SUMO2;RACK1;NKD2;CSNK1A1;CSNK1E;SH3RF1;DDA1;RNF19B;CAV3;BAG2;RBX1;HSPA1A;ELOB;SUMO1;AXIN2;HSPA1B;PSMD10;DAB2;LRRK2;RAD23A;SH3RF3;NOP53;STUB1;TRIB2;PLK1;GABARAP;SIRT2;SMURF1;PTEN;HSPBP1;CCDC22
385	gsea	Response To Tumor Necrosis Factor (GO:0034612)	-0.475726	-2.05599	0	0.00187922	0.197	38/84	0.2654	YBX3;RPS3;ANKRD1;ZFP36L2;SPHK1;SFRP1;NPNT;ASAH1;CXCL16;ADAMTS12;HAS2;CCL20;NFKBIA;AKT1;TNFRSF21;CCL7;CIB1;CX3CL1;CCL19;ZC3H12A;ZFP36;LRRK2;CCL2;ADAM9;IGBP1;TRADD;GBP2;CASP3;BRCA1;CCL8;TNFRSF11A;DHX9;CASP8;PYCARD;CCL11;CCL17;HYAL2;DAB2IP
386	gsea	fatty-acyl-CoA Metabolic Process (GO:0035337)	0.691932	2.05444	0	0.00134562	0.23	2016-08-01	0.0733	SLC27A2;NUDT7;DGAT2;HSD17B4;GCDH;SLC25A1;ACSL4;ACSL3
387	gsea	Negative Regulation Of RNA Splicing (GO:0033119)	-0.685266	-2.05393	0	0.00191747	0.198	2019-10-01	0.1588	SRSF9;SRSF7;RPS13;RPS26;SAP18;SRSF6;SRSF10;RNPS1;PTBP1;U2AF2
388	gsea	Negative Regulation Of Cellular Process (GO:0048523)	-0.390507	-2.05364	0	0.00192174	0.199	223/477	0.3069	IGFBP7;CRYAB;NPM1;NUPR1;NIBAN2;CDKN2A;EREG;EPHA4;DUSP1;CCN2;THBS1;CDH13;JAM2;SFRP1;RERG;DYNLL1;RACK1;S100A11;P3H3;EMILIN1;APP;ANP32B;TGFB1I1;TACSTD2;DDAH1;NR4A1;PLPP1;CTBP2;ACTB;GJA1;PDPN;CCN4;BTG1;CTNNB1;RTN4;CDKN2B;MAGI2;FRZB;LMNA;VAMP3;FGFBP1;TGFB3;CTTNBP2NL;PIN1;ADGRG1;MSX1;CHMP5;PTPN14;MYO1C;RBBP7;ITGA1;EEF1E1;ALDH1A2;TGFB1;EPHB2;TENT5B;CYP1B1;SMAD6;TNFRSF21;HSPA1A;PLXNA1;SLIT2;BTG2;TBRG1;RB…
389	gsea	Negative Regulation Of Response To External Stimulus (GO:0032102)	0.448502	2.05092	0	0.00140717	0.239	36/130	0.1559	APOE;APOA1;SAA1;APCS;NR1H4;PPARA;PROC;RTN4RL1;NR1H3;PPARG;ILRUN;ENPP3;ARNT;PPM1B;NLRP12;LPCAT3;OTULIN;IRAK3;DUSP3;FFAR4;FNDC4;EPPK1;STAT3;ITCH;PTPN2;ATG5;RB1;AHR;TRIB1;RORA;ZDHHC18;CERS2;SIRPA;PPP6C;GRID2;IL22RA1
390	gsea	Negative Regulation Of Ion Transmembrane Transporter Activity (GO:0032413)	-0.612624	-2.05074	0.00200401	0.00199876	0.206	2022-08-01	0.0657	CALM2;CAMK2D;YWHAE;HECW2;NEDD4;STK39;CAV3;EPHB2
391	gsea	Regulation Of calcineurin-NFAT Signaling Cascade (GO:0070884)	-0.584745	-2.05041	0	0.00201386	0.209	1931-12-01	0.1855	FHL2;PRNP;AKAP6;ATP2B4;HOMER3;CIB1;TNF;CAMTA1;PLCG2;PPP3R1;PTBP1;EFHB
392	gsea	Regulation Of Cellular Localization (GO:0060341)	-0.513092	-2.04995	0	0.00202885	0.21	26/55	0.2363	GSN;RACK1;CAMK2D;DZIP1L;HSP90AB1;RSL1D1;CSNK1E;DNAJB6;FKBP1A;REEP5;SUMO1;PARD6B;WDPCP;STX6;MAP2;CAMK1;PARD6G;KDM1A;TRIM46;HSP90AA1;TMEM231;RAB14;PARP1;VPS4A;ITGB3;PARD6A
393	gsea	Protein N-linked Glycosylation (GO:0006487)	-0.496703	-2.04794	0	0.00208804	0.215	24/60	0.2497	TUSC3;PMM1;PDCD6;DDOST;TMEM165;DAD1;MGAT4A;GFPT2;ALG5;OSTC;MLEC;RPN2;MAN1C1;MGAT2;FUT8;MGAT3;KRTCAP2;PSMD2;TMEM258;B4GALT7;GFPT1;SRD5A3;NUDT14;ALG10B
394	gsea	Positive Regulation Of Establishment Of Protein Localization (GO:1904951)	-0.710179	-2.04744	0.0020202	0.00210265	0.218	2018-10-01	0.1252	CCT5;CCT3;CCT7;CCT8;CCT4;CCT6A;TCP1;TNF;TREM2;DKC1
395	gsea	Regulation Of Anatomical Structure Morphogenesis (GO:0022603)	-0.462312	-2.04667	0	0.00210067	0.218	47/123	0.2225	EPHA4;EMP2;SPARC;CLDN4;CFL1;SFRP1;EFNA5;BMPER;PDLIM5;CTNNB1;PDCD10;FGF2;HECW2;NEDD4;PAK3;CAPZB;WTIP;MEF2C;TGFB1;ADGRA2;RAP2A;KIF1A;PAK1;HMOX1;DAG1;SP100;PAK2;TNFAIP3;LFNG;CHN1;LRRK2;ERBB2;LRRC4C;CDX2;ETS1;POGLUT1;CLDN3;PHLDB2;EPHB3;ARHGAP44;GDNF;VASH2;ZDHHC15;IL6;CYRIB;PHLDB1;BRSK1
396	gsea	Positive Regulation Of Nitrogen Compound Metabolic Process (GO:0051173)	-0.588089	-2.04634	0	0.00210418	0.22	17/29	0.2054	CSF1;APP;WNT7A;PDGFB;NFKBIA;KLF2;TGFB1;AKT1;MTPN;KLF4;TNF;UHRF1;PAX8;WFS1;INHBA;NR1H2;MAPK7
397	gsea	Ribosomal Large Subunit Assembly (GO:0000027)	-0.760572	-2.046	0	0.00212951	0.222	14/20	0.1911	RPLP0;RPL11;RPL6;RPL5;RPL10;RPL23A;RRS1;TRAF7;PPAN;BRIX1;NOP53;MRPL20;RPF2;NOP2
398	gsea	Positive Regulation Of Transcription By RNA Polymerase I (GO:0045943)	-0.605144	-2.04495	0	0.00215466	0.225	18/33	0.2479	NCL;RASL11A;SMARCA5;SMARCB1;WDR75;SF3B1;LYAR;DEK;ERBB2;NOL11;ATF4;MYBBP1A;WDR43;DDX21;UTP15;UBTF;SMARCA4;IPPK
399	gsea	Negative Regulation Of Extrinsic Apoptotic Signaling Pathway In Absence Of Ligand (GO:2001240)	-0.667262	-2.04473	0.00189036	0.00214499	0.225	2021-12-01	0.2054	UNC5B;MCL1;EYA2;HSPA1A;HSPA1B;CSF2;TNF;PF4;EYA4;BCL2;GDNF;MAPK7
400	gsea	Negative Regulation Of Signal Transduction In Absence Of Ligand (GO:1901099)	-0.667262	-2.04473	0.00189036	0.00214499	0.225	2021-12-01	0.2054	UNC5B;MCL1;EYA2;HSPA1A;HSPA1B;CSF2;TNF;PF4;EYA4;BCL2;GDNF;MAPK7
401	gsea	Positive Regulation Of Actin Filament Polymerization (GO:0030838)	-0.571937	-2.0438	0	0.00219674	0.231	16/37	0.2447	CDC42EP5;EVL;VASP;CDC42EP3;PFN1;CDC42EP2;CTTN;CSF3;SNX9;LMOD1;PTK2B;FER;PYCARD;ARF6;NCK2;CCL11
402	gsea	Protein Localization To Organelle (GO:0033365)	-0.445582	-2.04232	0	0.00220521	0.233	76/125	0.367	YBX1;COL1A1;SSB;DNAJA1;RPL11;ARL3;LMNA;ISG15;YWHAE;ARL1;MSX1;PPP1R15A;ATP6V1D;NUAK2;RAB11A;EHD1;ARL6;ANK2;PAK1;WDR35;WDR83OS;SYS1;LRRK2;CCDC47;BICD2;GABARAPL2;OBSL1;VAPA;CNEP1R1;TULP3;CALR;RAB35;TTC26;GET3;VPS35;TRAM1L1;SIX4;GBP2;CTDNEP1;RPA1;ZBTB7A;RAB8A;TOR1B;DHX9;RPA2;CNTLN;ARFRP1;ARF6;TTC21B;CEP250;TIA1;IPO4;SIX1;IFT122;DDX1;TOPORS;MDM2;LAMP1;TMEM30A;RIPOR1;BBS2;RCSD1;IFT20;MTCH2;RAB33B;DDX3X…
403	gsea	protein-DNA Complex Assembly (GO:0065004)	-0.563743	-2.04217	0	0.00221362	0.235	33/51	0.3536	NPM1;NAP1L1;HMGB2;SMARCA5;MACROH2A1;H2AX;RBBP4;SSRP1;NAP1L4;HAT1;TCF4;CHAF1B;DNAJC9;NASP;ASF1B;POLE3;CHRAC1;UBN1;ATRX;GRWD1;BAZ1A;SOX9;ASF1A;GTF2H5;RSF1;H2BC11;CHAF1A;RAD51;CABIN1;SART3;H2BC14;DAXX;H2BC15
404	gsea	Positive Regulation Of Ion Transmembrane Transporter Activity (GO:0032414)	-0.563216	-2.04177	0	0.0022273	0.237	1931-12-01	0.14	ATP1B3;EDN1;STK39;EPHB2;ATP1B1;ANK2;TCAF1;CFTR;EDNRA;COX17;TRPC6;CCL2
405	gsea	Extrinsic Apoptotic Signaling Pathway (GO:0097191)	-0.493207	-2.04104	0	0.00223558	0.239	32/60	0.3545	BOK;MCL1;SIVA1;BAX;TLR3;TGFB1;BAD;IFI27;CIB1;TNF;MLLT11;BCL2;ITGAV;BAK1;TNFRSF10B;INHBA;GABARAP;BLOC1S2;DDX47;TNFRSF1A;TRADD;CASP8AP2;CASP8;DIABLO;DAB2IP;RNF41;JAK2;HIPK1;DDX3X;DAXX;BID;CD70
406	gsea	Regulation Of Receptor-Mediated Endocytosis (GO:0048259)	0.535483	2.0408	0	0.00165111	0.264	13/38	0.1453	VTN;APOC1;APOC3;C3;APOA5;APOC2;B2M;FLOT1;MKLN1;HFE;CLU;TNK2;PICALM
407	gsea	Cellular Response To Amyloid-Beta (GO:1904646)	-0.589219	-2.04074	0	0.00223322	0.239	14/34	0.1707	VCAM1;IGF1R;CACNA2D1;EPHA4;APP;PRNP;GJA1;FYN;CACNA1A;ATP1A3;TLR4;TREM2;SNX6;NTRK1
408	gsea	Positive Regulation Of Microtubule Polymerization (GO:0031116)	-0.591526	-2.03996	0	0.00224669	0.241	2029-10-01	0.1351	RPS3;ARL2;MAPRE1;CAV3;HSPA1A;PAK1;NAV3;RAC1;HSPA1B;SLAIN1
409	gsea	Negative Regulation Of Lymphocyte Proliferation (GO:0050672)	-0.594611	-2.03971	0	0.0022443	0.241	2029-11-01	0.2685	SFTPD;VTCN1;SDC4;TNFRSF21;CEBPB;LST1;GPNMB;PLA2G2D;DLG5;SOX11;PLA2G2E
410	gsea	Positive Regulation Of Exocytosis (GO:0045921)	0.568887	2.03961	0	0.00165973	0.267	1934-07-01	0.1443	FGB;FGG;FGA;CADPS2;RAB3D;CLASP1;RAB27A
411	gsea	Positive Regulation Of Phosphate Metabolic Process (GO:0045937)	-0.596794	-2.0393	0	0.00224193	0.242	2027-12-01	0.2711	EREG;THBS1;APP;BCL10;SDCBP;ILK;PTH1R;BTBD10;SRC;PTGES3;ROCK1;ITGA6
412	gsea	Regulation Of Epithelial Cell Proliferation (GO:0050678)	-0.465936	-2.03911	0	0.00223436	0.242	48/83	0.3402	NUPR1;LAMB1;EREG;SFRP1;MCC;NR4A1;LIMS1;CDKN2B;TGFBR3;TGFB1;FGF10;FGF7;BAD;SRSF6;NR4A3;PRKD1;PKHD1;LAMC1;SGPP2;UHRF1;CDK6;MYC;NME1;ZFP36;MAGED1;ERBB2;PAX2;MARVELD3;SIX4;HRAS;FGF18;SFRP2;IGF1;SOX9;FUT2;BMP5;DAB2IP;NOD2;ANGPT1;OSR2;CDC73;KRT4;VEGFA;RAB33B;GRN;OXSR1;NME2;NLRC3
413	gsea	Positive Regulation Of Protein Localization To Plasma Membrane (GO:1903078)	-0.532946	-2.03848	0	0.00224765	0.244	25/49	0.212	ITGB1;RACK1;EPHA3;NKD2;PLS1;ITGA3;EPHB2;AKT1;ATP2B4;CLIP3;KIF5B;CNPY4;STX3;CIB1;TNF;SPTBN1;TREM2;PRKCH;RANGRF;ARHGEF16;RHOG;RAMP3;ZDHHC5;LGALS3;ZDHHC8
414	gsea	Tumor Necrosis Factor-Mediated Signaling Pathway (GO:0033209)	-0.544947	-2.03766	0	0.00227122	0.246	19/36	0.2287	TMSB4X;EIF5A;LIMS1;NFKBIA;RRAGA;ILK;TNF;TXNDC17;COMMD7;TNFSF11;TNFRSF1A;TRADD;TRAF4;STAT1;PTK2B;BIRC2;TNFRSF11A;TRAF1;PYCARD
415	gsea	Negative Regulation Of Macromolecule Biosynthetic Process (GO:0010558)	-0.482151	-2.03748	0	0.00227396	0.247	39/91	0.2798	NIBAN2;EPHA4;YBX1;RPS3;ANKRD1;RACK1;NCL;EDN1;RPL13A;SERBP1;FMR1;EIF4A3;EIF4E2;TGFB1;BTG2;HDAC2;TYMS;SYNCRIP;ENC1;TMEFF2;PF4;CDKN1A;SELENOS;MRPL13;DAPK3;CSNK2A1;PAIP2;TSPO;EIF2AK2;CALR;DDX6;BMPR2;AP2A1;ILF3;TIA1;MALSU1;NANOS3;DHX36;ENPP1
416	gsea	Telomere Organization (GO:0032200)	-0.493067	-2.03732	0	0.00227668	0.249	22/58	0.2631	RUVBL2;RPA3;APEX1;EZH2;SP100;MCRS1;RUVBL1;STON1;ACTL6A;LTO1;INO80E;RAD50;SIRT2;ATRX;INO80B;PTGES3;RPA1;PARP1;RPA2;UCHL5;INO80C;YY1
417	gsea	Regulation Of Mitotic Spindle Organization (GO:0060236)	-0.576957	-2.03638	0	0.00230505	0.253	20/38	0.2879	CHMP5;HSPA1A;GNAI1;TPX2;CHMP2B;HSPA1B;MAP9;CHMP6;PLK1;RAE1;TACC3;HNRNPU;CHMP1A;CHMP2A;VPS4B;CHMP1B;NUP62;DCTN1;CHMP3;BORA
418	gsea	Regulation Of Granulocyte Chemotaxis (GO:0071622)	-0.6495	-2.03627	0.00410678	0.00229742	0.253	2017-08-01	0.1155	CSF1;S100A14;THBS1;BST1;JAM3;IL34;MAPK3;CSF1R
419	gsea	Regulation Of Stem Cell Population Maintenance (GO:2000036)	-0.528444	-2.03598	0	0.00230514	0.255	28/55	0.2721	HDAC1;RBBP7;SMARCE1;HDAC2;RBBP4;SMARCB1;SAP30;ING1;REST;SINHCAF;PTN;SMARCC1;PHF10;SS18;HMGA2;MYC;LOXL2;ACTL6A;WDR43;ELAVL1;BCL7C;SMARCA4;ING2;SMARCD1;SF3B3;BCL7B;TAF6L;DPF2
420	gsea	Positive Regulation Of Cysteine-Type Endopeptidase Activity Involved In Apoptotic Process (GO:0043280)	-0.474814	-2.03524	0	0.00232805	0.258	38/97	0.2287	GSN;RPS3;BEX3;DYNLL1;RACK1;BOK;IFT57;PDCD6;MTCH1;ANP32B;HMGB1;BAX;PMAIP1;CTSD;BCL10;HIP1;BAD;BCAP31;HSPD1;HTRA2;REST;F2R;UACA;TNF;MYC;FIS1;HSPE1;ARL6IP5;SYK;NDUFA13;PRR7;TNFSF15;MALT1;PDCD2;CASP8AP2;PDCD5;CASP8;PYCARD
421	gsea	Regulation Of Primary Metabolic Process (GO:0080090)	0.527409	2.03503	0	0.00174336	0.279	1940-10-01	0.0746	APOE;PPARA;ANGPTL8;PPARG;HNF4A;TM6SF2;NCOA2;FGFR4;LDLR;NR1D2
422	gsea	G1/S Transition Of Mitotic Cell Cycle (GO:0000082)	-0.503906	-2.03501	0	0.00233055	0.259	28/62	0.2896	CDK4;CCND2;CCND1;CDK14;BCAT1;PLK2;KHDRBS1;TFDP1;CCND3;CDK6;CDKN1A;MYC;DBF4;GSPT1;LATS2;CCNE1;CDK16;POLE;CDK3;CUL5;CUL3;EIF4E;RCC1;CDK5;E2F1;CDKN3;RPS6KB1;CDC7
423	gsea	Muscle Organ Development (GO:0007517)	-0.521277	-2.03489	0	0.00232799	0.26	15/52	0.1314	HBEGF;SRI;VAMP5;COL6A3;TAGLN;MEF2C;CAV3;LAMA2;SGCD;SPEG;TCF21;EMD;DES;EGR3;COPRS
424	gsea	Vitamin Transport (GO:0051180)	0.546921	2.03375	0	0.00175479	0.281	1934-11-01	0.2056	APOA1;SLC22A1;TTPA;SLC2A2;AFM;SLC19A2;ABCD1;SLC5A6;SLC25A32;FOLR2;SLC46A1
425	gsea	Protein Localization To Nucleus (GO:0034504)	-0.46214	-2.03357	0	0.00234557	0.263	51/118	0.2777	PRICKLE1;RAN;COL1A1;ARL2;RPL11;LMNA;LMNB1;YWHAE;MSX1;NUAK2;ARL2BP;AKT1;TBRG1;HIKESHI;RRS1;IPO5;PTTG1IP;SEC13;RRP7A;RANBP17;RANGRF;NOP53;PLK1;SYK;HNRNPU;PHB2;AKIRIN2;KPNA2;CNEP1R1;RPF2;CALR;MORC3;SIX4;GBP2;CTDNEP1;PINX1;ZBTB7A;SKP1;POM121;TOR1B;FAM53B;NUP85;NXT1;IPO4;NUP62;SIX1;NUP50;TOPORS;FAM53A;MDM2;NUP107
426	gsea	Positive Regulation Of DNA Repair (GO:0045739)	-0.47767	-2.03259	0	0.00237809	0.267	40/87	0.2736	RPS3;UBE2N;HMGB1;ACTB;PCNA;RUVBL2;EYA2;SMARCE1;FGF10;H2AX;SMARCB1;MCRS1;SMARCC1;RUVBL1;SPIRE1;PHF10;SMARCD3;EYA4;BRD7;ACTL6A;UBE2V2;SLF1;INO80E;BRCA1;INO80B;PARP1;DHX9;FOXM1;UCHL5;BCL7C;SMARCA4;TRIM28;INO80C;YY1;SMARCD1;SMCHD1;BCL7B;XRCC1;DPF2;PBRM1
427	gsea	Regulation Of Signal Transduction (GO:0009966)	-0.422723	-2.03137	0	0.0024154	0.273	72/181	0.2955	IGFBP7;SOCS2;GAS1;SULF1;MTCH1;APP;PRNP;TMEM108;NCAM1;TIMP1;CD63;UBASH3B;BST1;CD55;FYN;TSPAN15;ITGA3;CAV3;ILK;DOK5;PPIA;IGFBP4;SNX3;SUMO1;SNW1;CX3CL1;SP100;PPP2CA;LLGL2;IFT81;TMEM237;PRKD1;IGFBP2;LFNG;SEMA5A;NUCKS1;TREM2;GLRX2;RGS3;LRRK2;PTPN1;ZDHHC3;IGFBP3;GRK5;PLSCR1;DTNBP1;RGS12;LURAP1L;PPP2R1A;TULP3;GDNF;PRAG1;ANKRD54;SRC;GIT1;KAZALD1;RGS2;FUZ;UBTF;SIK2;ITGB1BP1;NCK2;TSPYL2;NUP62;TRIM5;ACVR1;L…
428	gsea	Negative Regulation Of Endopeptidase Activity (GO:0010951)	0.543479	2.03096	0	0.0017808	0.282	1946-12-01	0.0394	VTN;KNG1;SERPINA10;FETUB;SERPINA7;SERPINF2;SERPINA12;SERPIND1;SERPING1;SERPINA11;SERPINA6;NRG1
429	gsea	Regulation Of Phosphorylation (GO:0042325)	-0.479342	-2.03075	0	0.00243254	0.274	32/79	0.254	CDKN2A;EREG;EMP2;THBS1;DYNLL1;SRPX2;APP;CDKN2B;PIN1;BCL10;SDCBP;ILK;SOCS1;PPP2CA;CDKN1A;CCDC88A;NOP53;CDKN2D;MCM7;INHBA;BTBD10;SIRT2;PLXNB2;INHA;CORO1C;CADM4;PTGES3;FER;BARD1;IGF1;ROCK1;PRKRIP1
430	gsea	Hexose Metabolic Process (GO:0019318)	0.535385	2.03005	0	0.00177708	0.284	1942-09-01	0.0548	ALDOB;FBP1;KHK;GCK;SORD;PGM1;GALM;SLC37A4;H6PD
431	gsea	Mesoderm Formation (GO:0001707)	-0.702586	-2.02979	0	0.00246943	0.278	2018-08-01	0.1143	ITGB1;ITGA2;ITGB4;SNAI1;SCX;ITGA3;TBX20;HMGA2
432	gsea	Regulation Of Ryanodine-Sensitive Calcium-Release Channel Activity (GO:0060314)	-0.62462	-2.0279	0	0.00250114	0.281	2023-10-01	0.1782	GSTO1;CALM1;SRI;CALM2;CAMK2D;FKBP1A;CALM3;JPH2;SELENON;PKD2
433	gsea	Regulation Of Canonical Wnt Signaling Pathway (GO:0060828)	-0.432477	-2.02716	0	0.00253758	0.284	102/193	0.3368	WLS;RBMS3;PTK7;PRICKLE1;BICC1;COL1A1;SFRP1;HDAC1;ZEB2;MCC;CDK14;GLI3;NKD1;NKD2;GREM1;CSNK1A1;DKK3;FRZB;CSNK1E;CDH3;MLLT3;PPP1CA;PIN1;WNT5A;LRRK1;PFDN5;DKK2;RUVBL2;LZTS2;TGFB1;ILK;RBX1;FGF10;IGFBP4;ATP6AP2;CAV1;AXIN2;DACT3;EMD;BAMBI;TPBG;IGFBP2;RUVBL1;UBE2B;SEMA5A;JUP;DAB2;LRRK2;DACT1;SOX4;NPHP4;TMEM9;LATS2;DAPK3;SCEL;CTNND1;WNT11;WWTR1;TNKS;NRARP;TNKS2;ZBED3;DAAM2;CYLD;AMER1;GID8;TLE1;SDHAF2;FAM5…
434	gsea	Cellular Response To Peptide (GO:1901653)	-0.520699	-2.02699	0	0.0025295	0.284	24/53	0.2758	VCAM1;IGF1R;CACNA2D1;EPHA4;APP;PRNP;GJA1;RPL17;FYN;CHMP5;CACNA1A;ATP1A3;CAV1;TLR4;TREM2;SNX6;NTRK1;SRC;RIPK2;IGF1;VIM;CDK5;NOD2;MDM2
435	gsea	Positive Regulation Of Cardiac Muscle Tissue Growth (GO:0055023)	-0.731571	-2.02666	0	0.00252147	0.284	2015-08-01	0.1446	ZFPM2;EDN1;FGF2;TGFBR3;MEF2C;TBX20;TBX2;RBPJ
436	gsea	Regulation Of Peptidase Activity (GO:0052547)	-0.700604	-2.02665	0	0.00251349	0.284	13/22	0.1564	ECM1;HDAC1;PRSS22;CTSK;SVBP;CST3;CAV1;CTSB;PSMA3;CSTB;CTSL;NDUFA13;RCAN3
437	gsea	Regulation Of NIK/NF-kappaB Signaling (GO:1901222)	-0.492261	-2.02641	0	0.00251044	0.284	32/79	0.2394	TMSB4X;EZR;RPS3;SPHK1;TSPAN6;APP;LIMS1;MYO1C;NFKBIA;TLR3;RHOA;ILK;MMP8;NFAT5;TLR4;CCL19;UACA;TNF;ZC3H12A;TRIM15;HDAC9;PHB2;EIF2AK2;PTP4A3;TRADD;TRIM44;ADIPOR1;TCIM;CYLD;ADGRG3;PYCARD;TRIP6
438	gsea	Glutamate Metabolic Process (GO:0006536)	0.641014	2.02567	0	0.001857	0.296	2019-10-01	0.0756	GLUD1;GLUL;NAGS;GCLC;FPGS;TAT;GCLM;GOT2;DGLUCY;MTHFS
439	gsea	Regulation Of Acute Inflammatory Response (GO:0002673)	0.73561	2.02552	0.00210526	0.00185271	0.296	2017-05-01	0.0856	F12;CREB3L3;APCS;GSTP1;KLKB1
440	gsea	Regulation Of Blood Coagulation (GO:0030193)	0.587099	2.02531	0.00594059	0.00184492	0.296	2029-08-01	0.0394	APOE;VTN;KNG1;F2;APOH;F12;PROC;NRG1
441	gsea	Negative Regulation Of DNA Biosynthetic Process (GO:2000279)	-0.597327	-2.02489	0	0.0025317	0.286	13/28	0.2268	NIBAN2;HNRNPA1;ANKRD1;STON1;CDKN1A;HNRNPU;ACVRL1;BMPR2;SRC;PINX1;HNRNPC;DCP2;GNL3L
442	gsea	Cell Cycle G1/S Phase Transition (GO:0044843)	-0.516131	-2.02447	0	0.00253829	0.289	25/51	0.2896	CDK4;CCND2;CCND1;BCAT1;PLK2;KHDRBS1;CCND3;CDK6;CDKN1A;MYC;CCNA2;DBF4;GSPT1;LATS2;CCNE1;POLE;CDK3;CUL5;CUL3;EIF4E;RCC1;E2F1;CDKN3;RPS6KB1;CDC7
443	gsea	Negative Regulation Of Stem Cell Population Maintenance (GO:1902455)	-0.679029	-2.02433	0	0.00253519	0.289	2019-08-01	0.1279	HDAC1;RBBP7;HDAC2;RBBP4;SAP30;ING1;SINHCAF;LOXL2
444	gsea	Response To Metal Ion (GO:0010038)	0.482533	2.02181	0	0.00192593	0.308	23/60	0.2341	FGB;FGG;FGA;KHK;TFR2;HAAO;HAMP;SLC25A13;GPHN;ATP7B;HFE;SEC31A;SLC11A2;SLC25A12;SLC30A4;TESMIN;FXN;TTN;ITPKA;D2HGDH;MELTF;SLC30A2;SLC30A3
445	gsea	Sprouting Angiogenesis (GO:0002040)	-0.532451	-2.02157	0	0.0026332	0.296	34/49	0.2955	THBS1;CDH13;ENG;BMPER;SEMA3E;EFNB2;CCBE1;NR4A1;GREM1;FGF2;TGFB1;AKT1;PARVA;ADGRA2;SLIT2;RSPO3;SEMA5A;VEGFC;EGR3;PIK3R3;LOXL2;NRARP;E2F7;EPHB4;NAXE;PTK2B;ITGB1BP1;PGF;JMJD6;RECK;RAMP2;ANGPT1;VEGFD;DLL1
446	gsea	Synapse Organization (GO:0050808)	-0.452265	-2.02106	0	0.00264901	0.299	46/124	0.2895	WNT7B;PTK7;CACNB2;SEMA3E;APP;LRFN4;ADGRL3;RYK;TNC;NEDD4;PAK3;PIN1;CDC42;FLRT3;CDH1;SDF4;APBB2;CACNB3;PTPRS;SDK1;REST;CX3CL1;BDNF;AGRN;CYFIP1;F2R;NLGN2;SDK2;LRRK2;LRRC4C;ELFN1;RAB39B;PCDHB16;DBNL;PTEN;PCDHB14;NRCAM;CDK5;UNC13C;DCTN1;ZC4H2;SNCG;FZD5;FARP1;DNM3;PPFIA1
447	gsea	Negative Regulation Of mRNA Processing (GO:0050686)	-0.711378	-2.01961	0.0021097	0.0026743	0.301	2015-09-01	0.1588	SRSF9;SRSF7;C1QBP;SAP18;SRSF6;SRSF10;RNPS1;PTBP1;U2AF2
448	gsea	Regulation Of Cell-Substrate Adhesion (GO:0010810)	-0.549788	-2.01893	0	0.00268512	0.302	14/42	0.129	FBLN2;CCDC80;NPNT;ARL2;PDPN;LIMS1;BST1;PDGFB;RHOA;MYADM;RAC1;CX3CL1;PKHD1;THY1
449	gsea	Release Of Cytochrome C From Mitochondria (GO:0001836)	-0.707648	-2.01823	0	0.00268637	0.303	2017-09-01	0.18	SFN;BOK;MCL1;BAX;FIS1;BCL2;BAK1;MFF;TIMM50
450	gsea	Positive Regulation Of Lamellipodium Assembly (GO:0010592)	-0.64806	-2.01778	0	0.00268761	0.304	2021-10-01	0.104	ACTR3;ARPC2;AUTS2;FSCN1;CDC42;WASF2;RAC1;BRK1;AKIRIN1;CYFIP1
451	gsea	Positive Regulation Of T Cell Migration (GO:2000406)	-0.634086	-2.01702	0	0.00272192	0.306	2021-06-01	0.0617	APP;CXCL12;CCL20;WNT5A;STK39;RHOA
452	gsea	Negative Regulation Of Protein-Containing Complex Assembly (GO:0031333)	-0.521309	-2.01573	0	0.00277016	0.31	16/50	0.2062	PMEPA1;CRYAB;HMGB1;RPL13A;CSNK1A1;JAM3;CDC42;HSPA8;SMAD6;TREM2;DACT1;ZDHHC12;NOP53;LDLRAD4;SRC;THRA
453	gsea	Neuron Projection Morphogenesis (GO:0048812)	-0.456483	-2.01558	0	0.00276643	0.311	56/138	0.2897	S100A6;EPHA4;SGK1;CCK;DCLK1;APP;NBL1;UBB;MAP4K4;RYK;MAP1B;CTNNB1;WNT7A;PAK3;IQGAP1;MAP1A;CDC42;MAP6;FLRT3;EPHB2;CTTN;SRGAP3;PAK1;GAS7;DLG4;PARD6B;S100B;BDNF;RAB10;DSCAML1;MAP2;LRRK2;EPB41L3;PAX2;TRIM46;DTNBP1;APLP1;SSNA1;EPHB3;KIF20B;DBNL;PTEN;SPACDR;NRCAM;RAB8A;BTBD3;BRSK1;ROCK1;CDK5;DAB2IP;KLK8;LLGL1;RAB3A;KLF7;FARP1;NTNG2
454	gsea	Establishment Of Epithelial Cell Polarity (GO:0090162)	-0.661684	-2.01364	0	0.00280488	0.314	2019-09-01	0.1117	EZR;FERMT1;CDC42;RHOA;MYO9A;MSN;CYTH3;RAP2A;SH3BP1
455	gsea	Positive Regulation Of Intrinsic Apoptotic Signaling Pathway (GO:2001244)	-0.574528	-2.01318	0	0.00281508	0.316	20/36	0.2443	NUPR1;RPS3;RACK1;BOK;RPS7;UBB;EIF5A;PMAIP1;MSX1;BCAP31;CAV1;MYC;FIS1;SFPQ;RNF183;BCLAF1;BECN1;NCK2;PLEKHF1;BCL2L11
456	gsea	Skeletal System Morphogenesis (GO:0048705)	-0.559035	-2.01252	0	0.00282522	0.317	20/41	0.2902	FBN2;PDGFRA;HOXB4;ATG9B;HOXB3;RFLNB;DSCAML1;HOXA3;LAMA5;MMP13;HOXA4;SKI;LTF;DYNC2I1;SPEF2;FUZ;SIX1;SOX11;HOXD9;OSR2
457	gsea	mRNA Export From Nucleus (GO:0006406)	-0.524346	-2.0108	0	0.00286314	0.319	22/59	0.249	SRSF3;FMR1;EIF4A3;FYTTD1;MAGOH;HNRNPA2B1;ALYREF;NCBP2;DDX39B;MAGOHB;SARNP;DDX39A;RBM8A;THOC7;RAE1;THOC3;DDX19A;NCBP1;NUP85;CHTOP;NXT1;RBM15B
458	gsea	Ceramide Metabolic Process (GO:0006672)	-0.514046	-2.01001	0	0.0028777	0.32	18/48	0.2306	ASAH1;PLPP1;DEGS1;DEGS2;CERS5;PPP2CA;SPTSSB;ACER3;ACER2;CERS4;ST6GALNAC3;CERK;TM9SF2;ORMDL1;PPP2R1A;PLPP2;ORMDL2;SPTLC2
459	gsea	Peptidyl-Proline Modification (GO:0018208)	-0.673706	-2.00887	0.00208768	0.00290601	0.322	2020-12-01	0.2249	PPIC;FKBP7;PPIB;PIN1;FKBP1A;PPIA;PPID;PPIL1;PPIE;NTMT1;PPIL3;PPIG
460	gsea	Neuron Migration (GO:0001764)	-0.530296	-2.00872	0	0.00289736	0.322	18/50	0.2118	DDIT4;AUTS2;CCK;MARK1;NAV1;SEMA3E;MAP1B;SH3RF1;NR4A2;MEF2C;SEMA3A;RAC1;PAFAH1B1;TRIM46;CELSR1;NDNF;MDGA1;NRCAM
461	gsea	Endothelial Cell Migration (GO:0043542)	-0.548126	-2.0085	0	0.00289793	0.322	21/36	0.3175	FSTL1;EMP2;CDH13;NR4A1;ID1;GIPC1;RHOA;CYP1B1;ADGRA2;EGR3;LOXL2;RAB13;PTP4A3;MYH9;STAT1;PRKX;S100A9;MEN1;CCN3;CORO1B;VEGFA
462	gsea	Regulation Of DNA Repair (GO:0006282)	-0.457612	-2.0078	0	0.00291679	0.325	54/126	0.2736	RPS3;UBE2N;SF3B5;ACTB;PCNA;RUVBL2;EYA2;SMARCE1;FGF10;H2AX;SMARCB1;MORF4L1;AXIN2;PPP4C;MCRS1;TMEM98;MORF4L2;SMARCC1;RUVBL1;PHF10;TAF10;SMARCD3;EYA4;DEK;VPS72;BRD7;ACTL6A;UBE2V2;INO80E;CDK9;BRCA1;INO80B;TADA3;BARD1;PARP1;DHX9;MEAF6;UCHL5;BCL7C;SMARCA4;TRIM28;YEATS4;INO80C;ATXN7L3;YY1;SMARCD1;SF3B3;USP22;SMCHD1;TAF12;BCL7B;TAF6L;DPF2;PBRM1
463	gsea	Positive Regulation Of Vasculature Development (GO:1904018)	-0.467398	-2.00773	0	0.00290819	0.325	54/95	0.3342	ITGB1;PTGIS;ECM1;EMP2;THBS1;RUNX1;SPHK1;ANXA3;PDCD6;EMILIN1;BTG1;PDCL3;FGF2;TWIST1;WNT5A;HK2;MTDH;CYP1B1;ITGB8;HMOX1;GATA6;EMC10;PRKD1;SEMA5A;VEGFC;ZC3H12A;HMGA2;JUP;EMILIN2;MYDGF;ETS1;AGGF1;GATA4;VASH2;BRCA1;FGF18;SERPINE1;SFRP2;PGF;RHOB;PAK4;CD34;SMOC2;CTSH;RAMP2;VEGFD;HIPK1;PIK3CD;IL1A;VEGFA;GRN;AQP1;FLT1;ANGPT4
464	gsea	Anaphase-Promoting Complex-Dependent Catabolic Process (GO:0031145)	-0.631894	-2.00555	0	0.00298144	0.335	2021-12-01	0.2252	ANAPC11;CDC16;UBE2C;CDC20;ANAPC5;ANAPC15;ANAPC10;CDC23;CDC26;FZR1;CUL3;ANAPC7
465	gsea	Mitotic Cytokinesis (GO:0000281)	-0.530157	-2.0054	0	0.00297723	0.335	39/56	0.3534	CFL1;KIF23;ARL3;STMN1;RACGAP1;CDCA8;BIRC5;RHOC;SPTBN1;ANLN;SNX9;MYH10;EXOC3;PLK1;JTB;AURKB;ECT2;KIF20A;INCENP;CEP55;RAB35;RASA1;CKAP2;CENPA;NUSAP1;MITD1;ROCK1;RHOB;EXOC5;SON;STAMBP;ESPL1;TRIM36;EXOC7;ROCK2;EFHC1;SNX33;SEPTIN6;BBS4
466	gsea	Regulation Of Epithelial To Mesenchymal Transition (GO:0010717)	-0.495749	-2.00459	0	0.00299111	0.336	43/80	0.2221	EPHA4;SMAD7;COL1A1;SFRP1;MARK1;SPRY1;TGFB1I1;EPHA3;SNAI1;GREM1;PDPN;TIAM1;CTNNB1;TGFB3;TWIST1;OLFM1;TGFBR2;VASN;SDCBP;TGFB1;EZH2;AXIN2;DAG1;MCRIP1;PPP2CA;BAMBI;SPRY2;DAB2;LOXL2;RGCC;SPRED1;LEF1;PHLDB2;WWTR1;LDLRAD4;SMAD4;PTEN;ADIPOR1;IL6;OVOL2;SDHAF2;PHLDB1;SFRP2
467	gsea	Regulation Of Notch Signaling Pathway (GO:0008593)	-0.483617	-2.00419	0	0.0029914	0.337	35/63	0.3267	NIBAN2;MMP14;PDCD10;ARRDC1;TSPAN15;AKT1;JAG1;LLGL2;LFNG;TSPAN5;TM2D3;POGLUT1;CCNC;TSPAN14;NRARP;CDK3;IL6ST;PRAG1;SRC;TCIM;BMP2K;ZBTB7A;JAG2;ITGB1BP1;NOD2;EPN2;LLGL1;GALNT11;HEY1;DLL1;DLK2;CCN3;METTL3;RITA1;SREBF2
468	gsea	Synaptic Vesicle Recycling (GO:0036465)	-0.529963	-2.00388	0	0.00299169	0.337	16/42	0.2891	SYT8;WNT7A;AP2S1;AP2M1;VAMP2;NLGN2;STON1;STX1A;GIT1;SYT5;DNM1;CDK5;AP3M2;RAB3A;SNCG;DNM3
469	gsea	Regulation Of Calcium Ion Transport (GO:0051924)	-0.532243	-2.00382	0	0.00298302	0.337	18/49	0.1855	CACNA2D1;CACNB2;SRI;CTNNB1;ATP2B1;CAV3;ANK2;HOMER3;F2R;ORAI1;SARAF;BCL2;TRPC6;WFS1;PKD2;MYLK;STC1;EFHB
470	gsea	Negative Regulation Of Osteoclast Differentiation (GO:0045671)	-0.693866	-2.00285	0	0.00301013	0.34	2016-05-01	0.0918	FBN1;FSTL3;TLR3;GPR137B;TLR4
471	gsea	Negative Regulation Of T Cell Proliferation (GO:0042130)	-0.588169	-2.00264	0	0.00300591	0.34	2027-11-01	0.2685	SFTPD;PRNP;PRKAR1A;VTCN1;SDC4;TNFRSF21;CEBPB;GPNMB;PLA2G2D;DLG5;PLA2G2E
472	gsea	Positive Regulation Of Dephosphorylation (GO:0035306)	-0.611124	-2.00193	0	0.00301503	0.341	15/27	0.2023	CALM1;DYNLL1;RIPK3;CALM2;PIN1;TGFB1;PPIA;PRKCD;CALM3;CAMTA1;PTBP1;PPP1R7;CNEP1R1;CDCA2;SRC
473	gsea	Positive Regulation Of Protein Localization To Cell Periphery (GO:1904377)	-0.535726	-2.00182	0.00203666	0.00301525	0.343	29/49	0.2535	ITGB1;EPB41L2;EPHA3;NKD2;PLS1;ITGA3;EPHB2;AKT1;ATP2B4;CLIP3;GNAI1;KIF5B;CNPY4;STX3;CIB1;TNF;SPTBN1;TREM2;PRKCH;RANGRF;ARHGEF16;RHOG;RAMP3;ZDHHC5;LGALS3;ZDHHC8;ARF6;EFCAB7;PTPN9
474	gsea	Prostaglandin Biosynthetic Process (GO:0001516)	-0.642111	-2.00145	0	0.00303312	0.347	2017-05-01	0.0449	PTGIS;PTGS1;PLA2G4A;EDN1;PTGS2
475	gsea	Alternative mRNA Splicing, Via Spliceosome (GO:0000380)	-0.696602	-2.00124	0	0.00304209	0.349	13/16	0.2514	NCBP2;SRSF6;PUF60;SFPQ;CELF4;SRSF1;NCBP1;DDX5;SLU7;HNRNPM;SCNM1;DHX9;RBM17
476	gsea	Regulation Of Focal Adhesion Assembly (GO:0051893)	-0.55592	-2.00121	0	0.00303345	0.349	28/53	0.2452	ACTG1;GPM6B;THBS1;SFRP1;DYNLL1;EFNA5;EPHA3;MAP4K4;TLN1;LIMS1;FYN;RHOA;PEAK1;RAC1;RCC2;COL16A1;THY1;PTPRA;DAPK3;PHLDB2;ACVRL1;PTEN;SRC;CORO1C;VCL;S100A10;ITGB1BP1;ROCK1
477	gsea	Purine Ribonucleotide Catabolic Process (GO:0009154)	0.644633	2.00055	0	0.00252993	0.374	2022-08-01	0.098	NUDT7;SORD;SUCLG2;NUDT4;MLYCD;PDE9A;NT5E;NUDT18
478	gsea	Myotube Differentiation (GO:0014902)	-0.666888	-2.00028	0	0.00305987	0.349	2020-10-01	0.2345	ITGB1;JAM2;PLD3;MEF2C;ADAMTS5;ADAMTS15;SKI;MYEF2;SIX4;IGF1
479	gsea	Positive Regulation Of Amide Metabolic Process (GO:0034250)	-0.472473	-1.99979	0	0.00307306	0.352	33/81	0.2066	NPM1;RBM3;EPHA4;PRMT1;THBS1;RPL26;SSB;EIF3E;EEF2;RPS4X;RPL5;FMR1;HNRNPD;EIF4A3;NIBAN1;TENT5B;EIF3D;IFNGR1;EIF3C;PRKCD;TNF;SOX4;ERBB2;EIF6;UPF3A;PLXNB2;CIRBP;LARP6;ELAVL1;ABCG1;IL6;SLC2A13;CASP3
480	gsea	Positive Regulation Of Protein-Containing Complex Assembly (GO:0031334)	-0.455621	-1.99949	0	0.00307311	0.352	44/91	0.2688	CAPG;FERMT1;RPS3;RACK1;MMP3;RAP1B;BAX;ISG15;FSCN1;PIEZO1;TGFB1;CDC42EP2;SUMO1;SH3GLB1;BRK1;TLR4;PPP2CA;PRKD1;CSF2;RHOC;TNF;TFRC;PLCG2;STUB1;PSMC6;AJUBA;CHAF1B;BAK1;SLF1;SYK;HSP90AA1;ICE1;TRABD2B;GBP2;SRC;LGALS3;GNL3L;MYD88;NEK7;BCL2L11;WARS1;VCP;DAB2IP;MED9
481	gsea	Purine Nucleotide Metabolic Process (GO:0006163)	0.563594	1.99939	0.00190114	0.00254841	0.382	1931-10-01	0.0971	QPRT;KMO;NADK2;NOCT;IDH1;ME1;NMRK1;MTHFD1;GPD1L;FHIT
482	gsea	Cellular Response To Sterol (GO:0036315)	0.720164	1.99924	0.0040568	0.0025285	0.382	2015-08-01	0.1112	INSIG2;GPLD1;RORC;GRAMD1C;INSIG1;CYP7A1;PTCH1;RORA
483	gsea	Plasma Membrane Bounded Cell Projection Organization (GO:0120036)	-0.437302	-1.99904	0	0.00309052	0.355	54/126	0.3116	TPM1;RAB25;LAMB1;PRMT1;APP;TMEM108;HMGB1;RYK;MAP1B;NEDD4;KIFAP3;FLRT3;RAB11A;PTPRM;EHD1;STMN1;CTTN;BTG2;RAC1;STX3;ARFIP2;HDGFL3;MNS1;CYFIP1;SNAPIN;WDPCP;CSF1R;CFAP126;MAP2;RAB13;ARMC2;CCDC32;CDK16;DTNBP1;VAPA;BLOC1S2;PKD2;GDNF;RAB35;LIMA1;IL6;FAM161A;CFAP61;ROCK1;UNC5A;CDK5;BLOC1S3;CATIP;BLOC1S6;SLC9A3R1;MICALL2;UHMK1;CORO1B;DOCK7
484	gsea	Establishment Of Mitotic Spindle Orientation (GO:0000132)	-0.60569	-1.99895	0.00212314	0.00308186	0.355	18/28	0.2695	ITGB1;MISP;GJA1;MAPRE1;PAFAH1B1;NDE1;PKHD1;PLK1;ENKD1;MAD2L1;NDC80;SAPCD2;GPSM1;SPDL1;CENPA;HDAC3;NSFL1C;DCTN1
485	gsea	Regulation Of Protein Secretion (GO:0050708)	0.435183	1.9989	0	0.00252952	0.384	18/93	0.1309	APOE;FGB;FGG;FGA;SAA1;GCK;ADTRP;HNF4A;ANG;MYO18A;HADHA;SLC25A22;UNC13B;SLC8B1;SERGEF;PER2;MYOM1;G6PC2
486	gsea	Positive Regulation Of Microtubule Polymerization Or Depolymerization (GO:0031112)	-0.586123	-1.99838	0	0.0031121	0.358	2026-12-01	0.2695	RPS3;ARL2;MAPRE1;CAV3;PAK1;NAV3;RAC1;SLAIN1;TRPV4;KATNB1;OCLN;DCTN1
487	gsea	Regulation Of Cardiac Muscle Contraction (GO:0055117)	-0.557285	-1.9974	0	0.00313786	0.361	1933-10-01	0.1121	SMAD7;CALM1;SRI;CALM2;SLC8A1;CAV3;ATP1B1;ANK2;CALM3;ZC3H12A
488	gsea	Morphogenesis Of An Epithelium (GO:0002009)	-0.612153	-1.99728	0	0.00312915	0.361	14/27	0.2486	ACTG1;WNT10A;TNC;AHI1;DAG1;KDF1;RIPK4;KRT6A;TBX18;VCL;PRKX;SOX9;LIN7C;KRT16
489	gsea	Intraciliary Anterograde Transport (GO:0035720)	-0.673112	-1.99687	0	0.00312476	0.361	2015-10-01	0.2454	IFT57;IFT74;IFT22;IFT81;IFT27;TTC26;IFT80;IFT172;CLUAP1;HSPB11
490	gsea	Negative Regulation Of DNA-binding Transcription Factor Activity (GO:0043433)	-0.426877	-1.99674	0	0.0031204	0.361	60/133	0.3532	TMSB4X;NUPR1;PTGIS;CDKN2A;FLNA;SMAD7;FOXJ1;PRNP;ID1;HES1;ID3;NFKBIA;ID2;CYP1B1;HDAC2;SUMO1;FOXS1;GLIS2;ANXA4;TFDP1;SP100;KLF4;MDFI;PKHD1;TNFAIP3;ZC3H12A;PSMD10;GAS6;LRRK2;PRMT2;WFS1;KDM1A;TRIM37;SIGIRR;COMMD7;NFKBIE;PHB2;HEYL;PKD2;CTNNBIP1;CYLD;ADGRG3;TMIGD3;PYCARD;SIK1;E2F1;DAB2IP;MEN1;CD200;PKD1;CMKLR1;NWD1;NFKBIL1;MAP3K10;NLRC3;CACTIN;USP7;HES6;TAF1;PPP2CB
491	gsea	U2-type Prespliceosome Assembly (GO:1903241)	-0.748649	-1.99646	0	0.00312031	0.362	16/23	0.1424	SNRPD1;SNRPG;SNRPF;SNRPB;SF3B5;SNRPE;SNRPD2;SF3B2;SNRPB2;SF3B6;SF3B1;SNRPD3;SF3B4;SNRPA1;PHF5A;SF3A3
492	gsea	Cardiac Ventricle Morphogenesis (GO:0003208)	-0.565295	-1.99638	0	0.00311599	0.362	16/40	0.1745	TPM1;SMAD7;ENG;TGFBR3;FOXF1;TGFBR2;FKBP1A;MEF2C;TGFB1;TNNT2;JAG1;TBX20;SOX4;RBPJ;HEYL;GATA4
493	gsea	Positive Regulation Of DNA Binding (GO:0043388)	-0.558057	-1.99573	0	0.00314132	0.364	15/27	0.2345	PLAUR;NIBAN2;HAND2;HMGB2;HMGB1;HES1;TWIST1;TGFB1;MMP8;NME1;EDF1;SKI;SIRT2;PINX1;IGF1
494	gsea	Positive Regulation Of Gene Expression (GO:0010628)	-0.378395	-1.99536	0	0.00314118	0.365	179/430	0.2982	GSN;ACTG1;RBMS3;NPM1;CSF1;EZR;RBM3;EREG;PRMT1;RPS3;THBS1;MARK1;HDAC1;RPL26;SSB;HAND2;EMILIN1;APP;RPS7;TMEM119;EIF3E;EEF2;RPS4X;RPL11;GJA1;PADI2;TNC;PKP3;RPL5;PDCL3;LIMS1;ACTA2;FMR1;PDCD10;ERP29;FGF2;RPL17;HNRNPD;EIF4A3;CDH3;TWIST1;OLFM1;WNT5A;IL33;PDGFB;SCX;NIBAN1;MACROH2A1;TLR3;ID2;MEF2C;S100A13;TGFB1;EPHB2;MSN;TENT5B;AKT1;FGF10;HSPA1A;ADAM19;EIF3D;IFNGR1;ITGB8;MMP8;FGF7;ANK2;EIF3C;SMARCB1;HSPA1…
495	gsea	Protein Polymerization (GO:0051258)	0.470883	1.99531	0	0.00264989	0.395	13/60	0.0932	FGB;FGG;FGA;PRKN;MSRB1;ANG;DIAPH1;PSTPIP2;COBL;TRIM6;TPPP;TTC17;CORO7
496	gsea	Positive Regulation Of Macromolecule Biosynthetic Process (GO:0010557)	-0.43517	-1.99487	0	0.00315788	0.366	53/110	0.3121	NPM1;RBM3;PRMT1;THBS1;RPL26;PDGFRB;SSB;EIF3E;EEF2;RPS4X;RPL5;FMR1;FGF2;HNRNPD;EIF4A3;IL33;PDGFB;NIBAN1;TENT5B;AKT1;HGF;MTPN;EIF3D;EIF3C;TLR4;KLF4;CCL19;HSPH1;SOX4;RGCC;ERBB2;CCL2;EIF6;UPF3A;PLXNB2;CIRBP;LARP6;ELAVL1;IL6;NMD3;IGF1;VIM;NOD2;SMOC2;GUF1;RFXAP;RPS6KB1;LDB1;EPM2AIP1;POLDIP3;NFKB1;JAK2;METTL3
497	gsea	Oxoacid Metabolic Process (GO:0043436)	0.660004	1.99476	0	0.00264997	0.398	2018-05-01	0.0775	GRHPR;MTARC1;MTARC2;SULT1A1;SULT1B1
498	gsea	Positive Regulation Of Cellular Catabolic Process (GO:0031331)	0.440485	1.99455	0.00390625	0.00264333	0.399	60/131	0.2177	APOE;APOA4;PPARA;MLXIPL;PRKAA2;SLC4A4;BNIP3;GPLD1;APOA5;INSR;PLIN5;ARNT;SQSTM1;ULK1;APOC2;ZBTB20;USP20;FOXO1;PACSIN3;ATG13;ABCD2;RNF152;ATF6;PRXL2C;ORMDL3;OPTN;TRIM6;TPCN1;ITCH;RPTOR;AMBRA1;SVIP;IRS1;GAPDHS;FURIN;MTOR;ABHD5;ENDOG;ULK2;FOXO3;SH3D19;TICAM1;MOV10;UPF1;ABCD1;CNOT1;UFL1;TBK1;TFEB;DTX3L;DAGLB;DXO;PIK3CB;TRIM65;MTLN;AKT2;RB1CC1;NPRL3;P2RX7;ZC3HAV1
499	gsea	Response To Insulin (GO:0032868)	0.48213	1.99434	0	0.00263679	0.401	33/76	0.1652	KHK;GCK;PKLR;INSIG2;SLC39A14;LPIN2;GPLD1;SORBS1;INSR;LPIN1;PDE3B;INSIG1;PPARG;PIK3R1;KAT2B;CPEB2;PCSK9;FOXO1;XBP1;CPEB1;TRIB3;ZFP36L1;C2CD5;CEACAM1;SLC25A33;SORT1;IRS1;SIRT1;ZBTB7B;DENND4C;HDAC5;PCK1;TSC1
500	gsea	Lipid Droplet Organization (GO:0034389)	0.569652	1.99398	0.00191939	0.00262042	0.401	2028-11-01	0.0864	PLIN2;PRKAA2;CIDEB;PLIN5;CIDEC;PNPLA3;ZFYVE1;PLIN3;FITM1;CDS2;SQLE
501	gsea	Regulation Of Cyclin-Dependent Protein Serine/Threonine Kinase Activity (GO:0000079)	-0.484506	-1.99398	0	0.0031829	0.368	35/75	0.2856	CDKN2A;NR2F2;CCND2;CCND1;CDKN2B;PDGFB;CDC37;SERTAD1;CCNG1;AKT1;IPO5;CCND3;CDKN1A;CCNB1;PSMD10;CCNA2;RGCC;CCNB2;CDKN2D;PLK1;LATS2;CCNE1;MNAT1;CCNH;GTPBP4;PKD2;CDK7;PTEN;CCNI;CDC25C;CDC6;CDKN3;ADAM17;HEXIM1;MEN1
502	gsea	Phospholipid Metabolic Process (GO:0006644)	0.476446	1.9932	0	0.00263713	0.404	28/62	0.2808	APOA2;ANGPTL3;PCYT2;LCAT;LCP1;PLBD1;PLPP3;FADS1;ENPP2;PNPLA3;AGPAT3;PLPPR1;AGPAT2;FITM1;TNFAIP8L3;PLD2;PLA2G3;ACP6;FDFT1;LIPG;PLD1;PLBD2;PLCB2;FITM2;GPX4;PLA2G2C;PLA2G5;PNLIPRP2
503	gsea	Negative Regulation Of Transferase Activity (GO:0051348)	-0.550169	-1.99144	0	0.00327477	0.375	17/33	0.2856	SMAD7;BUB3;CDC20;BANF1;ZFP36;HNRNPU;BAG5;BUB1B;MAD2L1;FBXO5;SRC;PINX1;LIMK1;PNKP;XRCC1;EIF4A2;MEN1
504	gsea	RNA Metabolic Process (GO:0016070)	-0.474146	-1.98937	0	0.00335363	0.38	41/100	0.2917	CELF2;RBM3;HNRNPF;HNRNPK;HNRNPD;ISG20;DDX39B;RBMS1;DDX24;SYNCRIP;SNRNP40;ZC3H12A;EXOSC3;DKC1;RNASEH2B;PCBP2;DUSP11;EXOSC1;HNRNPL;RBMS2;HNRNPU;EXOSC8;PPP1R8;EXOSC9;DNTTIP2;RNASEL;DDX54;NCBP1;MPHOSPH10;LAGE3;DIS3;EXOSC5;DHX9;HNRNPH1;ATXN2L;RNASEH1;WDR74;NUDT3;DHX36;HNRNPH3;RBM39
505	gsea	Positive Regulation Of Biomineral Tissue Development (GO:0070169)	-0.520491	-1.98869	0.00194932	0.00336125	0.382	16/42	0.2	GPM6B;FBN2;WNT4;TMEM119;ATP2B1;SLC8A1;ISG15;MEF2C;ANO6;PTN;CCNA2;CEBPB;FBXO5;BMPR1B;ATRAID;BMPR2
506	gsea	Positive Regulation Of Organelle Organization (GO:0010638)	-0.555239	-1.9873	0	0.00341037	0.386	1933-06-01	0.1156	ANXA1;TMED9;PFDN2;ANXA2;HTRA2;TREM2
507	gsea	Regulation Of Synaptic Transmission, GABAergic (GO:0032228)	-0.666361	-1.98723	0.00185529	0.00340537	0.386	2015-06-01	0.1328	APEX1;STXBP1;NLGN2;USP46;ZDHHC12;ZDHHC3
508	gsea	Regulation Of Ubiquitin-Dependent Protein Catabolic Process (GO:2000058)	-0.514627	-1.98591	0	0.0034665	0.393	15/40	0.2304	RPS7;RPL11;RPL5;PDCL3;RPL17;CAV3;FOXF2;RAD23A;CSNK2A2;CSNK2A1;SMURF1;PTEN;PTK2B;SGTA;CCDC22
509	gsea	Peroxisomal Membrane Transport (GO:0015919)	0.661863	1.98396	0	0.00294048	0.427	2017-09-01	0.1041	ABCD3;PEX7;PEX19;ABCD2;PEX16;PEX5;PEX1;PEX14;PEX26
510	gsea	Protein Depolymerization (GO:0051261)	-0.602473	-1.98341	0.0020202	0.00354379	0.397	14/26	0.2395	GSN;VIL1;STMN1;DSTN;WDR1;KIF2A;MICAL1;KIF18B;KIF2C;VPS4A;VPS4B;TWF1;KIF14;KATNB1
511	gsea	Cardiac Muscle Tissue Morphogenesis (GO:0055008)	-0.599758	-1.98295	0.00187266	0.00355492	0.398	2028-09-01	0.0872	TPM1;SMAD7;ANKRD1;ENG;TGFBR3;FKBP1A;TGFB1;TNNT2;TBX20
512	gsea	Peptidyl-Tyrosine Dephosphorylation (GO:0035335)	-0.595893	-1.98295	0.00197239	0.00354549	0.398	2028-11-01	0.145	PTPN13;DUSP1;DUSP18;PTPN18;UBASH3B;DUSP5;PTPRS;PTPRB;PTPRR;PTPN1;DUSP7
513	gsea	mRNA Transport (GO:0051028)	-0.510362	-1.98209	0.00212766	0.00355246	0.398	26/57	0.2904	SRSF3;FMR1;EIF4A3;FYTTD1;MAGOH;HNRNPA2B1;ALYREF;NCBP2;DDX39B;MAGOHB;SARNP;DDX39A;ZFP36;SLBP;RBM8A;THOC7;RAE1;THOC3;NCBP1;NUP85;CHTOP;NXT1;RBM15B;PEG10;NUP107;THOC2
514	gsea	Regulation Of Stem Cell Proliferation (GO:0072091)	-0.697254	-1.98204	0.00221729	0.00354309	0.398	2015-09-01	0.1787	EPCAM;HMGB2;GJA1;FBLN1;HMGA2;KDF1;KDM1A;HNRNPU;EIF2AK2
515	gsea	Positive Regulation Of Cell Differentiation (GO:0045597)	-0.410962	-1.98181	0	0.00353783	0.398	127/252	0.2908	CSF1;LAMB1;WNT7B;CCN2;COL1A1;SFRP1;FBN2;NPNT;DDR2;WNT4;TGFB1I1;TMEM119;NBL1;TACSTD2;HSP90AB1;SNAI1;ACTB;GJA1;PDPN;TIAM1;CCN4;BTG1;CTNNB1;GPC1;FRZB;TGFB3;SLC6A6;TWIST1;OLFM1;PA2G4;KCTD11;TGFBR2;MACROH2A1;RHOA;NUDT21;ID2;MEF2C;SDCBP;TGFB1;AKT1;SMARCE1;RUNX2;HGF;HOXB4;ADAM8;LAMA2;SMARCB1;EZH2;AXIN2;REST;BAMBI;CSF3;AKIRIN1;PTN;PRKD1;SMARCC1;CSF2;LAMC1;PHF10;GDF6;ZC3H12A;PF4;HOXA5;ZFP36;DAB2;CCNA2;PRK…
516	gsea	Dopaminergic Neuron Differentiation (GO:0071542)	-0.686335	-1.98128	0	0.00354882	0.399	2015-06-01	0.1492	RYK;CTNNB1;NR4A2;WNT2;EN1;PHOX2A
517	gsea	Regulation Of Pathway-Restricted SMAD Protein Phosphorylation (GO:0060393)	-0.519128	-1.98082	0.00381679	0.00355571	0.401	29/55	0.2545	PMEPA1;SMAD7;INHBB;ENG;BMPER;EMILIN1;GREM1;TGFB3;PIN1;LEFTY1;TGFBR2;SDCBP;TGFB1;SMAD6;CSNK2B;GDF6;DAB2;INHBA;LDLRAD4;ACVRL1;SMAD4;BMPR2;INHA;GDF10;GDF11;NOG;BMP5;TWSG1;TTK
518	gsea	Negative Regulation Of Protein Catabolic Process (GO:0042177)	-0.499441	-1.98068	0	0.00355853	0.403	22/50	0.2657	TIMP2;TIMP3;FLNA;HSP90AB1;TIMP1;PIN1;CST3;SNX3;ANXA2;AZIN2;GABARAPL2;SNRNP70;PSME3IP1;MAD2L1;SIRT2;ATRAID;CTSA;NQO1;ROCK1;AZIN1;DAB2IP;SF3B3
519	gsea	Primary Neural Tube Formation (GO:0014020)	-0.567281	-1.98002	0.00207039	0.00358548	0.407	13/28	0.2213	PRICKLE1;DYNLL1;VASP;GRHL2;BCL10;TGFB1;PAX2;SEMA4C;SKI;CELSR1;PLXNB2;VANGL2;FUZ
520	gsea	Positive Regulation Of Epithelial Cell Differentiation (GO:0030858)	-0.668797	-1.97964	0	0.00359624	0.408	2018-08-01	0.119	SFN;FOXJ1;BTG1;FGF2;BAD;VEZF1;KDF1;SULT2B1
521	gsea	Monocyte Chemotaxis (GO:0002548)	-0.631203	-1.97899	0	0.00361494	0.409	14/26	0.2499	CCL20;PDGFB;RPS19;CCL7;CX3CL1;CCL19;CCL2;TNFSF11;IL6;LGALS3;CCL8;TNFRSF11A;CCL11;CCL17
522	gsea	Regulation Of DNA Binding (GO:0051101)	-0.488402	-1.97815	0.00218818	0.00365352	0.411	27/43	0.2783	PLAUR;HMGB2;HMGB1;HES1;NFKBIA;TGFB1;MMP8;SUMO1;SP100;MDFI;CSNK2B;HMGA2;NME1;LEF1;KDM1A;CDT1;EDF1;SKI;JUN;SIRT2;SUMO3;ZBTB7A;IGF1;SMO;E2F1;RSF1;ZC4H2
523	gsea	Positive Regulation Of Protein Localization To Membrane (GO:1905477)	-0.455517	-1.9781	0	0.0036441	0.411	42/75	0.2594	ITGB1;PRNP;EPHA3;NKD2;MTCL1;FYN;PLS1;ITGA3;MYO1C;EPHB2;AKT1;ATP2B4;CLIP3;KIF5B;CNPY4;STX3;CIB1;TCAF1;TNF;SPTBN1;TREM2;FIS1;PRKCH;RANGRF;ERBB2;ARHGEF16;RHOG;RAMP3;MFF;CD81;CEMIP;ZDHHC5;HRAS;LGALS3;ZDHHC8;SLC5A3;PDCD5;ARF6;ITGB1BP1;EFCAB7;PTPN9;TCAF2
524	gsea	Neuron Differentiation (GO:0030182)	-0.431121	-1.97798	0	0.00363871	0.412	51/150	0.2904	WNT7B;RUNX1;DDIT4;FZD1;PBX1;HAND2;WNT4;RYK;WNT10A;CTNNB1;RTN4;IER2;ITM2C;WNT7A;PIN1;WNT5A;FZD2;PBX3;NR4A2;ID2;MEF2C;RUNX2;MTPN;WNT2;SOX4;ERBB2;IRX3;FZD3;EPOP;EN1;PHOX2A;INHBA;PBX4;WNT11;MYO7A;GLI2;NGRN;MYEF2;CASP3;FZD8;BRSK1;LHX2;PITX2;MAP2K1;EMX2;CDK5;SOX11;FZD5;FUT9;LDB1;THOC2
525	gsea	Negative Regulation Of Intrinsic Apoptotic Signaling Pathway (GO:2001243)	-0.504339	-1.97752	0.00218341	0.00364919	0.413	26/59	0.224	PLAUR;CREB3L1;YBX3;DNAJA1;SNAI1;CXCL12;TPT1;NME5;AKT1;HSPA1A;PPIA;HTRA2;PTTG1IP;CREB3;SELENOS;LRRK2;PTPN1;BCL2;CDKN2D;NDUFA13;BAG5;URI1;SRC;MAPK7;SFRP2;TXNDC12
526	gsea	Regulation Of Mitotic Metaphase/Anaphase Transition (GO:0030071)	-0.532361	-1.97737	0	0.00364381	0.414	31/49	0.2736	DUSP1;HECW2;SMARCE1;ANAPC11;CDC16;SMARCB1;SMARCC1;UBE2C;CDC20;PHF10;CCNB1;CENPE;SMARCD3;DLGAP5;BRD7;PLK1;ANAPC5;ACTL6A;ANAPC15;CDC23;MAP3K20;FBXO5;CUL3;ANAPC7;BCL7C;SMARCA4;CDC6;SMARCD1;BCL7B;DPF2;PBRM1
527	gsea	protein-DNA Complex Disassembly (GO:0032986)	-0.671023	-1.97704	0	0.00365422	0.415	13/17	0.2633	RPL17;SET;SMARCE1;SMARCB1;SSRP1;SMARCC1;MYC;SMARCD3;H2AC25;GRWD1;HMGA1;SMARCA4;SMARCD1
528	gsea	Regulation Of Platelet Aggregation (GO:0090330)	-0.624608	-1.97649	0.00193424	0.00366065	0.416	2024-10-01	0.2039	SERPINE2;EMILIN1;PDPN;CD9;PRKCD;C1QTNF1;EMILIN2;SYK;IL6ST;IL6
529	gsea	Protein Sumoylation (GO:0016925)	-0.549962	-1.97631	0	0.0036592	0.416	19/41	0.2843	SUMO2;UBE2I;NSMCE3;SUMO1;EGR2;SAE1;STX1A;NSMCE1;UBA2;TRIM27;SLF1;HDAC9;SUMO3;SMC6;NSMCE4A;TRIM28;TOPORS;MDM2;TRPM4
530	gsea	Regulation Of Lysosomal Lumen pH (GO:0035751)	-0.614739	-1.9744	0	0.00373209	0.424	2025-11-01	0.1851	ATP6V0C;TMEM165;ATP6V1D;ATP6AP2;ATP6V1F;ATP6V0B;LRRK2;TMEM9;ATP6V1H;ATP6V1A;TMEM199
531	gsea	Negative Regulation Of Proteasomal Protein Catabolic Process (GO:1901799)	-0.54098	-1.97363	0.00208768	0.00376559	0.427	1936-11-01	0.1731	EIF3H;HSP90AB1;RPL11;GIPC1;MAP1A;SDCBP;NOP53;GABARAPL2;BAG5;PSME3IP1;N4BP1
532	gsea	Superoxide Anion Generation (GO:0042554)	-0.690724	-1.97349	0	0.00376389	0.428	2015-03-01	0.067	CYBA;NOXO1;DUOX2
533	gsea	Regulated Exocytosis (GO:0045055)	-0.515039	-1.97263	0	0.00380879	0.433	26/50	0.3392	STEAP2;TMED10;SYNGR2;SDF4;STXBP1;SYNGR1;VAMP2;RAB10;SNAPIN;STX1A;RAB11FIP5;CLTRN;MYH9;TMEM79;CDK5;RAB3A;CPLX2;DNAJC5;SYT11;RAB11FIP2;SCIN;PLEK;RAB11FIP1;RAB11B;ABCC4;SYT6
534	gsea	Establishment Of Spindle Orientation (GO:0051294)	-0.584825	-1.97007	0.00212314	0.00390768	0.442	20/33	0.2727	ITGB1;MISP;GJA1;MAPRE1;LLGL2;PAFAH1B1;NDE1;PKHD1;PLK1;ENKD1;MAD2L1;NDC80;SAPCD2;GPSM1;SPDL1;CENPA;HDAC3;NSFL1C;DCTN1;LLGL1
535	gsea	Positive Regulation Of Leukocyte Chemotaxis (GO:0002690)	-0.520546	-1.97003	0	0.00389791	0.442	30/47	0.3416	CSF1;S100A14;THBS1;F2RL1;HMGB1;CXCL12;C1QBP;IL34;ANO6;AKIRIN1;PTN;MAPK3;VEGFC;CREB3;CSF1R;PLA2G7;GAS6;CALR;IL6;SERPINE1;PGF;MAPK1;AIF1;VEGFD;CCR1;VEGFA;CMKLR1;CXCL17;PTK2;EDN2
536	gsea	Blood Vessel Diameter Maintenance (GO:0097746)	0.522594	1.96988	0.00423729	0.00348534	0.473	1933-10-01	0.1033	KNG1;SERPINF2;AGT;CRP;GCLC;GCLM;CPS1;HTR2B;PER2;ECE1
537	gsea	Platelet-Derived Growth Factor Receptor Signaling Pathway (GO:0048008)	-0.710619	-1.96986	0.00399202	0.00390361	0.443	2015-08-01	0.1281	PDGFRB;PDGFD;PDGFRA;PDGFB;PLAT;NR4A3;PDGFA;PTPN1
538	gsea	Regulation Of Protein Localization To Plasma Membrane (GO:1903076)	-0.467731	-1.96855	0	0.00393618	0.446	38/74	0.2556	ITGB1;EPHA3;TMEM59;NKD2;ACTB;MMP14;STX7;PLS1;ITGA3;TGFB1;EPHB2;AKT1;AP2M1;LRPAP1;ATP2B4;CLIP3;KIF5B;CNPY4;STX3;CIB1;TNF;SPTBN1;TREM2;DAB2;PRKCH;RANGRF;ARHGEF16;RHOG;RAMP3;TMBIM1;ZDHHC5;LGALS3;ZDHHC8;VTI1B;VPS4A;ARF6;PTPN9;CDK5
539	gsea	Positive Regulation Of Cytoskeleton Organization (GO:0051495)	-0.479115	-1.96837	0.00205761	0.00392641	0.446	38/73	0.3484	GSN;CDC42EP5;VIL1;EVL;VASP;EDN1;CDC42EP3;F2RL1;PFN1;NES;CDC42EP2;PFDN2;CTTN;CX3CL1;CSF3;SEMA5A;SNX9;LMOD1;PTK2B;FER;PYCARD;ARF6;NCK2;CCL11;LIMK1;NUP62;CDK5;PLK4;PDXP;KATNBL1;PFN2;SASS6;SCIN;PLEK;SPAG5;BIN1;CCL24;STIL
540	gsea	RNA Transport (GO:0050658)	-0.541292	-1.96788	0.00200803	0.00392817	0.447	1935-12-01	0.1527	YBX1;HNRNPA1;RFTN1;RTRAF;FMR1;TGFBR2;HNRNPA2B1;DDX39B;DDX39A;ZFP36;SLBP;RAE1
541	gsea	Regulation Of Cell Cycle G1/S Phase Transition (GO:1902806)	-0.485744	-1.96777	0	0.0039261	0.447	38/67	0.3166	CDKN2A;MLF1;CDKN2B;ID2;SMARCE1;ATP2B4;SMARCB1;EZH2;PPP2CA;SMARCC1;PHF10;CDKN1A;PSME2;SMARCD3;PLCG2;CDKN2D;BRD7;ACTL6A;PHB2;MNAT1;CCNH;CDK7;PTEN;TCIM;KIF14;BCL7C;SMARCA4;E2F1;SMARCD1;PSME3;BCL7B;DPF2;PBRM1;TM4SF5;CDC73;STXBP4;PKD1;FAM83D
542	gsea	Plasma Membrane Repair (GO:0001778)	-0.641475	-1.96776	0.00210526	0.00391643	0.447	13/20	0.2958	MYOF;CHMP5;CHMP2B;CHMP6;MYH9;CHMP1A;CHMP2A;VPS4A;VPS4B;CHMP1B;RAB3A;CHMP3;SYT11
543	gsea	Protein Neddylation (GO:0045116)	-0.642745	-1.96744	0.00210526	0.0039144	0.447	2022-12-01	0.1955	RNF7;DCUN1D5;NEDD8;RBX1;UBE2M;COPS6;GPS1;COPS7A;COPS4;COPS3;COPS2;COPS5
544	gsea	Negative Regulation Of Cell Population Proliferation (GO:0008285)	-0.382355	-1.96733	0	0.00390859	0.448	166/340	0.3218	IGFBP7;NPM1;NUPR1;NIBAN2;CDKN2A;EREG;THBS1;CDH13;SFRP1;RERG;DYNLL1;S100A11;P3H3;MCC;APP;TGFB1I1;DDAH1;PLPP1;GREM1;CTBP2;PDPN;BTG1;CTNNB1;CDKN2B;MAGI2;FRZB;HES1;LMNA;FGFBP1;TGFB3;TGFBR3;ADGRG1;WNT5A;PTPN14;MYO1C;ITGA1;EEF1E1;ALDH1A2;TGFB1;TENT5B;CYP1B1;SMAD6;HSPA1A;POLR2D;BTG2;TBRG1;PAK1;HMOX1;RBBP4;GATA6;SPEG;AXIN2;FBLN1;HSPA1B;GAS8;EMD;TES;ING1;REST;CIB1;TFDP1;F2R;CSNK2B;TNFAIP3;KDF1;TREM2;CDK6;…
545	gsea	Cellular Response To Chemokine (GO:1990869)	-0.548169	-1.96502	0	0.00402372	0.452	23/43	0.2912	SLC12A2;DUSP1;CXCL5;CXCL12;CCL20;STK39;RHOA;CCL7;TFF2;CX3CL1;CCL19;ZC3H12A;PF4;CCL2;CXCL2;CXCL3;PTK2B;CCL8;CCL11;CCL17;PPBP;LRCH1;CCR1
546	gsea	Regulation Of Plasma Membrane Bounded Cell Projection Organization (GO:0120035)	-0.583433	-1.96494	0.00191205	0.00401767	0.452	2026-09-01	0.2225	MBOAT1;MARK1;NCS1;TREM2;CCDC88A;ULK4;VPS35;PTEN;BRSK1
547	gsea	Regulation Of Cellular Senescence (GO:2000772)	-0.541383	-1.96459	0	0.00403045	0.453	16/30	0.2457	YBX1;RSL1D1;TWIST1;EEF1E1;TBX2;HMGA2;CDK6;AKT3;NUAK1;YPEL3;FBXO5;MORC3;PTEN;FZR1;ING2;RBL1
548	gsea	Regulation Of Cell Differentiation (GO:0045595)	-0.416264	-1.96456	0	0.00402067	0.453	87/180	0.3093	CSF1;EMP2;SMAD7;CCN2;RUNX1;TRPS1;HDAC1;ANP32B;EPHA3;HSP90AB1;GREM1;TIAM1;CTNNB1;SLC6A6;PA2G4;RBBP7;ID2;TGFB1;SMARCE1;RUNX2;HDAC2;RBBP4;SMARCB1;REST;DAG1;SINHCAF;MCRIP1;PPP2CA;KLF4;BDNF;PLEKHB2;SMARCC1;PHF10;TNF;UQCC2;SS18;CDK6;SMARCD3;PTPRR;CAMK1;CEBPB;BRD7;LEF1;ACTL6A;ATF4;PTBP1;OCIAD1;MEGF10;PHLDB2;PPP2R1A;EIF2AK2;GDNF;MBOAT2;KLK6;MOSMO;CEBPD;MTA2;DDX5;NREP;CDK9;PDCD2;TCFL5;BIRC2;CHD4;PHLDB1;YW…
549	gsea	Cellular Response To Type II Interferon (GO:0071346)	-0.525961	-1.96365	0	0.00406332	0.456	25/47	0.3055	CALM1;RPL13A;CCL20;WNT5A;IFNGR1;CCL7;IFNGR2;TLR4;CX3CL1;SP100;SYNCRIP;CCL19;CCL2;DAPK3;CD47;GBP2;STAT1;CCL8;CCL11;CCL17;PDE12;GBP4;AIF1;IRF1;JAK2
550	gsea	Pore Complex Assembly (GO:0046931)	-0.662362	-1.9636	0	0.00405724	0.456	2017-05-01	0.1182	RTN4;BAD;GSDMD;ANO6;PDZD11
551	gsea	Protein Targeting To Peroxisome (GO:0006625)	0.670908	1.96096	0	0.00388738	0.509	2016-09-01	0.1041	LONP2;PEX7;PEX19;PEX16;PEX5;PEX1;ZFAND6;PEX14;PEX26
552	gsea	Regulation Of Blood Circulation (GO:1903522)	-0.548553	-1.96094	0.00194553	0.00414055	0.46	2029-10-01	0.0973	TPM1;CELF2;SRI;CAMK2D;HSPB7;S100A1;CAV3;TNNT2;DES;TBX2
553	gsea	Positive Regulation Of Neuron Death (GO:1901216)	-0.564154	-1.96054	0	0.00416774	0.461	1932-09-01	0.1096	NUPR1;EFNB2;PRNP;CTNNB1;BAX;FYN;WNT5A;EPHA7;TNF
555	gsea	Negative Regulation Of Supramolecular Fiber Organization (GO:1902904)	-0.463072	-1.95935	0	0.00421434	0.465	33/71	0.2496	CRYAB;EMILIN1;PFN1;PFDN4;MAPRE1;PFDN5;PLEKHH2;CAV3;HSPA8;STMN1;VBP1;PFDN2;SLIT2;CLIP3;MYADM;NAV3;PFDN1;PRKCD;TPX2;CIB1;HDGFL3;PFDN6;TREM2;MAP2;MID1IP1;EML2;SMAD4;LIMA1;CKAP2;CYRIB;TWF1;KATNB1;ARPIN
556	gsea	Positive Regulation Of Protein Metabolic Process (GO:0051247)	-0.408568	-1.95916	0.00198413	0.00421535	0.466	97/183	0.3593	NPM1;CSF1;EZR;RBM3;PRMT1;THBS1;RPL26;SSB;APP;EIF3E;EEF2;RPS4X;NKD1;RPL5;FMR1;HNRNPD;EIF4A3;WNT7A;NEDD4;WNT5A;BCL10;NIBAN1;NFKBIA;PLK2;KLF2;TIPARP;TGFB1;MSN;TENT5B;AKT1;RBX1;MTPN;EIF3D;HDAC2;BAD;EIF3C;AURKAIP1;OAZ1;KLF4;TNF;TNFAIP3;UHRF1;DACT1;SOX4;ERBB2;STUB1;WFS1;PLK1;BAK1;INHBA;NDUFA13;CSNK2A1;EIF6;HSP90AA1;UPF3A;OAZ2;PLXNB2;VPS35;CIRBP;LARP6;ELAVL1;NR1H2;IL6;MAPK7;SNF8;AMER1;TNFSF13B;BARD1;CYF…
557	gsea	Regulation Of Blood Vessel Endothelial Cell Proliferation Involved In Sprouting Angiogenesis (GO:1903587)	-0.685889	-1.95901	0	0.00421267	0.466	2015-05-01	0.0789	THBS1;PDCD10;FGF2;FGFBP1;HMOX1
558	gsea	Negative Regulation Of Gene Expression, Epigenetic (GO:0045814)	-0.521884	-1.95714	0	0.00427974	0.469	27/46	0.3517	HMGB1;SMARCA5;LMNA;LMNB1;MACROH2A1;MACROH2A2;EZH2;HELLS;CBX3;UHRF1;HMGA2;TRIM37;TRIM27;HDAC9;POLE3;DNMT1;SIRT2;CTBP1;SCMH1;MPHOSPH8;PPHLN1;CHEK1;PPM1D;SIRT6;SUV39H2;USP7;CREBZF
559	gsea	Positive Regulation Of Embryonic Development (GO:0040019)	-0.675596	-1.95683	0	0.00428791	0.471	2017-05-01	0.0539	NIBAN2;CFL1;RACK1;WNT4;SCX
560	gsea	Retinoid Metabolic Process (GO:0001523)	0.541942	1.95612	0	0.0040444	0.524	1931-12-01	0.1198	ALDH1A1;RARRES2;ALDH8A1;BCO1;ADH7;ADH4;DHRS4;LRP1;RDH5;DHRS3;NAPEPLD;BCO2
561	gsea	Epiboly Involved In Wound Healing (GO:0090505)	-0.668145	-1.9555	0.00211416	0.00436545	0.48	2015-09-01	0.1349	FLNA;CD44;PDPN;PDCD10;RHOA;RHOC;TMEFF2;CCNA2;CD151
562	gsea	Positive Regulation Of Epithelial Cell Proliferation (GO:0050679)	-0.426674	-1.95428	0	0.00440617	0.482	61/111	0.3347	ECM1;LAMB1;CDH13;SFRP1;PDCD6;HMGB2;NR4A1;AREG;PDCL3;RTN4;FGF2;CDH3;WNT7A;WNT5A;PDGFB;AKT1;FGF10;FGF7;BAD;SRSF6;EMC10;NR4A3;PTN;PRKD1;PKHD1;LAMC1;TNF;SEMA5A;VEGFC;MYC;NME1;EGR3;ERBB2;AKT3;MYDGF;PAX2;NRARP;PTPRN;BMPR2;VASH2;HRAS;ITGB3;IGF1;SOX9;PGF;CCL11;BMP5;NOD2;SOX11;SAAL1;MEN1;VEGFD;OSR2;STXBP4;PIK3CD;NRAS;VEGFA;BMP2;GRN;OXSR1;NME2
563	gsea	B Cell Receptor Signaling Pathway (GO:0050853)	-0.575367	-1.9541	0	0.00440308	0.483	2028-09-01	0.2246	RFTN1;BAX;MEF2C;CD38;PLCG2;BCL2;SYK;BLNK;BCAR1
564	gsea	Chaperone Cofactor-Dependent Protein Refolding (GO:0051085)	-0.600774	-1.9541	0.004329	0.00439274	0.483	2024-12-01	0.2682	SDF2;HSPA8;HSPA1A;HSPA2;HSPA1B;HSPE1;HSPA14;DNAJB14;ERO1A;PTGES3;DNAJC7;SDF2L1
565	gsea	Positive Regulation Of Biosynthetic Process (GO:0009891)	0.496257	1.95401	0.00200803	0.00412319	0.53	15/42	0.1581	APOE;HSD17B13;F2;SERPINF2;PPARA;MLXIPL;CD36;SORBS1;NR1H3;CREBL2;ZBTB20;RPTOR;MTOR;RAB27A;PCK1
566	gsea	Regulation Of Cytokinesis (GO:0032465)	-0.489549	-1.95349	0	0.00440779	0.486	32/71	0.2754	CALM1;CALM2;KIF23;GIPC1;PIN1;CDC42;RAB11A;RHOA;CETN2;SH3GLB1;CALM3;RACGAP1;MAP9;PRC1;PRPF40A;PLK1;AURKB;AURKA;ECT2;KIF20A;E2F7;KIF20B;GIT1;BECN1;CDC14A;CUL3;VPS4A;KIF14;CDC6;CDC25B;PDXP;KLHL9
567	gsea	Late Endosome To Vacuole Transport (GO:0045324)	-0.705053	-1.95316	0	0.00440832	0.486	13/17	0.2433	LEPROT;CHMP5;TMEM50A;CHMP2B;LEPROTL1;VTA1;CHMP6;TMEM50B;CHMP1A;CHMP2A;VPS4A;VPS4B;CHMP1B
568	gsea	Regulation Of Lamellipodium Assembly (GO:0010591)	-0.575931	-1.95277	0	0.00441965	0.486	1931-12-01	0.104	ACTR3;ARPC2;AUTS2;FSCN1;CAPZB;CDC42;SLIT2;WASF2;RAC1;BRK1;AKIRIN1;CYFIP1
569	gsea	Regulation Of Osteoblast Proliferation (GO:0033688)	-0.667652	-1.95177	0.00202429	0.00447406	0.49	2016-09-01	0.2025	SFRP1;TMEM119;GREM1;NPR3;RHOA;HPSE;CCNA2;EIF2AK2;LTF
571	gsea	Cellular Response To Peptide Hormone Stimulus (GO:0071375)	0.464994	1.95168	0	0.0042323	0.542	30/84	0.1581	GCGR;GCK;PKLR;INSIG2;SLC39A14;LPIN2;GPLD1;SORBS1;INSR;LPIN1;PDE3B;INSIG1;SLC30A10;PPARG;PIK3R1;KAT2B;CPEB2;PCSK9;FOXO1;XBP1;CPEB1;TRIB3;ZFP36L1;C2CD5;CEACAM1;SLC25A33;IRS1;DENND4C;HDAC5;PCK1
572	gsea	Cellular Response To Retinoic Acid (GO:0071300)	-0.546096	-1.95134	0	0.00448912	0.492	14/40	0.2474	WNT7B;PTK7;EPHA3;WNT5A;WNT2;HTRA2;SNW1;PAX2;NDUFA13;WNT11;TESC;PTK2B;SOX9;RARA
573	gsea	Regulation Of B Cell Proliferation (GO:0030888)	-0.548508	-1.95122	0	0.00448946	0.493	1939-12-01	0.2478	CD320;BST1;MEF2C;EPHB2;TNFRSF21;TFRC;CD38;BCL2;CD74;CD81;TNFSF13B;CLCF1
574	gsea	Cellular Response To Reactive Oxygen Species (GO:0034614)	-0.450991	-1.95089	0.00201613	0.00448623	0.493	24/71	0.2106	ANXA1;TPM1;RPS3;FOS;RIPK3;MAPK13;EDN1;PDGFRA;FYN;CYP1B1;AKT1;CAMKK2;PRKCD;MAPK3;TNFAIP3;PAX2;MPV17L2;ECT2;JUN;PKD2;ROMO1;IL6;MAPK7;FER
575	gsea	Negative Regulation Of Nucleic Acid-Templated Transcription (GO:1903507)	-0.393719	-1.94971	0	0.00453276	0.494	197/404	0.3591	CRYAB;BASP1;ZFPM2;NIBAN2;CREB3L1;ZBTB38;CDKN2A;NR2F2;EREG;PRDM5;PRICKLE1;SFRP1;LBH;HDAC1;YWHAQ;WNT4;HMGB2;GLI3;UBE2I;ID1;CTBP2;CTNNB1;LIMS1;DKK3;EID1;HES1;HNRNPK;TWIST1;SET;WNT5A;PA2G4;ID3;PDGFB;TSHZ3;PBXIP1;PFDN5;RBBP7;RUNX1T1;TRERF1;KHDRBS1;LOXL3;ID2;NONO;TGFB1;HSPA8;SMARCE1;RUNX2;PRDM16;CBX5;HDAC2;SAP18;SUMO1;DPEP1;RBBP4;TWIST2;FOXS1;GLIS2;GATA6;EZH2;TBX20;CENPF;SNW1;TFDP2;CCDC85B;REST;KLF4;TB…
576	gsea	Positive Regulation Of Osteoblast Differentiation (GO:0045669)	-0.529931	-1.94904	0	0.0045578	0.498	25/42	0.2669	WNT7B;FBN2;NPNT;DDR2;WNT4;TMEM119;CCN4;MEF2C;RUNX2;HGF;PRKD1;CCNA2;WWTR1;IL6ST;CTNNBIP1;FBXO5;BMPR1B;ATRAID;BMPR2;LTF;IL6;IFITM1;IGF1;SUCO;SOX11
577	gsea	Late Endosome To Vacuole Transport Via Multivesicular Body Sorting Pathway (GO:0032511)	-0.608717	-1.94806	0	0.00459334	0.498	2024-12-01	0.2205	LEPROT;CHMP5;TMEM50A;LEPROTL1;VTA1;CHMP6;MVB12A;TSG101;TMEM50B;VPS36;SNF8;VPS37B
578	gsea	Response To Organonitrogen Compound (GO:0010243)	0.514546	1.9475	0	0.00435548	0.555	15/43	0.1322	NR1H4;KYNU;PRKN;IRAK3;XBP1;ATF6;SEL1L;RNF185;MARCHF6;SYVN1;RHBDD1;MTOR;CLU;HLCS;ADORA1
579	gsea	Presynaptic Endocytosis (GO:0140238)	-0.548934	-1.9465	0.0040404	0.00469222	0.504	2029-12-01	0.2891	SYT8;AP2S1;AP2M1;VAMP2;NLGN2;STON1;STX1A;SYT5;DNM1;CDK5;SNCG;DNM3
580	gsea	Establishment Or Maintenance Of Apical/Basal Cell Polarity (GO:0035088)	-0.612805	-1.946	0	0.00469209	0.505	15/26	0.2727	FOXJ1;CRB3;MTCL1;FSCN1;DLG4;PARD6B;LLGL2;PARD6G;PARD3B;DLG2;PATJ;PARD6A;DLG3;DLG5;LLGL1
581	gsea	Ribosomal Small Subunit Biogenesis (GO:0042274)	-0.629202	-1.9458	0.00655022	0.00468494	0.506	48/80	0.2382	NPM1;RPS28;RPS9;RPS5;RPS7;RPS15;RPS11;RPS13;SNU13;RPS24;RPS4X;RPS15A;RPS14;NOP56;RPS23;RPSA;RPS8;RPS27;RPS25;RPS17;NOP58;RPS19;RPS6;RPS16;FBL;WDR75;UTP3;DIMT1;RRP7A;EMG1;RRP9;UTP11;KRR1;NOL11;FCF1;UTP18;DDX52;WDR43;DNTTIP2;MRPS11;LTV1;WDR36;MPHOSPH10;UTP15;WDR46;NOP14;NOB1;SPPL2B
582	gsea	Cell Projection Organization (GO:0030030)	-0.627267	-1.94559	0	0.00469184	0.506	2020-09-01	0.2263	GSN;ITGB1;CAPG;PARVB;PDGFA;NPHP1;MTSS2;RAC3;CYFIP2
583	gsea	Outflow Tract Septum Morphogenesis (GO:0003148)	-0.629277	-1.9449	0	0.0046987	0.507	2022-12-01	0.2278	ZFPM2;ENG;SEMA3C;TGFBR2;SMAD6;PARVA;GATA6;TBX20;TBX2;SMAD4;BMPR2;ROBO2
584	gsea	Regulation Of Neuroblast Proliferation (GO:1902692)	-0.629681	-1.94271	0	0.00482065	0.513	2022-08-01	0.1455	CTNNB1;VCAN;CX3CL1;PTN;LRRK2;SMARCD3;FZD3;KDM1A
585	gsea	Regulation Of Gluconeogenesis (GO:0006111)	0.551195	1.94182	0	0.00457305	0.572	2029-12-01	0.1422	FBP1;GCK;MST1;GNMT;FOXO1;ARPP19;PTPN2;CRY1;PDK2;SIRT1;DGKQ;PPARGC1A
586	gsea	Protein Peptidyl-Prolyl Isomerization (GO:0000413)	-0.69452	-1.94072	0.00409836	0.00490028	0.515	2015-07-01	0.1308	PPIC;PPIB;PIN1;PPIA;PPID;PPIL1;PPIE
587	gsea	Regulation Of Mononuclear Cell Migration (GO:0071675)	-0.602905	-1.94013	0.0040568	0.00492399	0.516	2021-09-01	0.1155	CSF1;THBS1;MSN;SLIT2;IL34;AKIRIN1;MAPK3;TNF;CSF1R
588	gsea	DNA Replication (GO:0006260)	-0.49064	-1.94	0.00423729	0.00491642	0.516	44/70	0.3689	NAP1L1;DUT;CDK1;SET;MCM6;RPA3;MCM4;RBMS1;TBRG1;STON1;PCLAF;MCM5;MCM7;RFC5;POLE;MCM2;POLE3;CHRAC1;CDK2AP1;GRWD1;RPA1;WRNIP1;RFC2;RPA2;BAZ1A;FEN1;POLD2;RFC1;POLE2;TICRR;RFC4;PNKP;RNASEH1;POLA1;KIN;TOP1;CHEK1;POLD3;RFC3;WDR18;POLB;PTMS;POLE4;ORC5
589	gsea	Tube Closure (GO:0060606)	-0.552392	-1.93961	0.00207469	0.00493307	0.517	13/29	0.2213	PRICKLE1;DYNLL1;VASP;GRHL2;BCL10;TGFB1;PAX2;SEMA4C;SKI;CELSR1;PLXNB2;VANGL2;FUZ
[truncated: 507 more rows]

## Sheet: Hep_GO_CC
GSEA of hepatocytes versus cholangiocytes and mesenchyme, GO_Cellular_Component_2023
[truncated: 129 more rows]

[truncated: 4 more sheets: Hep_GO_MF, Chol_GO_BP, Chol_GO_CC, Chol_GO_MF]
