# Supplementary material for: Mouse liver assembloids model periportal architecture and biliary fibrosis
Source: Nature. 2025 May 29;644(8076):473–82. doi: 10.1038/s41586-025-09183-9 (PMC12350178; doi:10.1038/s41586-025-09183-9)
Supplement: Supplementary file 8 — LIANA Inferred cell–cell interactions. 4_1: Interactions from fibrosis-like assembloids and the bile duct ligation (BDL) and CCl4 models from Yang et al., 2021; Related to Figure 4d, Top 100 significant interactions from all models; 4_2: Interactions from fibrosis-like and homeostasis assembloids; Related to Extended Data Figure 12a; Top 30 significant interactions from all models. [file 41586_2025_9183_MOESM8_ESM.xlsx]

## Sheet: Suppl.Table 4 - Legend
Supplementary Table 4 – Liana Cell Contacts
4_1_"Liana_Yang_etal_THISstudy"
Related to Figure 4d; Cell-cell interactions from fibrosis-like assembloids and the bile duct ligation (BDL) and CCl4 models from Yang et al., 2021; The figure shows selected interactions from the top 100 significant interactions from all models.
4_2_"Liana_Assembloid_Hom_Fib"
Related to Extended Data Figure 12a; Cell-cell interactions from fibrosis-like assembloids and homeostasis assembloids; The figure shows selected interactions from the top 30 significant interactions from all models.

## Sheet: 4_1_Liana_Yang_etal_THISstudy
Column1	Condition	source	target	ligand_complex	receptor_complex	lr_means	cellphone_pvals	expr_prod	scaled_weight	lr_logfc	spec_weight	lrscore	lr_probs	cellchat_pvals	steady_rank	specificity_rank	magnitude_rank
11501	Fibrosis-like	Mesenchyme	Mesenchyme	Timp1	Cd63	2.60695	0	6.58777	0.769476	2.3384	0.38807	0.936176	0.189437	0	0.000210264	0.00722298	7.67461e-10
11502	Fibrosis-like	Mesenchyme	Cholangiocyte	App	Rpsa	2.46189	0	5.46147	0.216769	0.312931	0.137126	0.93034	0.167936	0	0.0279033	0.241935	3.46604e-08
11503	Fibrosis-like	Hepatocyte	Mesenchyme	Apoe	Lrp1	2.4594	0	5.49359	0.84364	2.12762	0.404136	0.93053	0.1675	0	0.000252706	0.00816172	5.98816e-08
11504	Fibrosis-like	Mesenchyme	Mesenchyme	App	Rpsa	2.44247	0	5.39592	0.192654	0.275292	0.13548	0.929947	0.164895	0	0.0371804	0.254229	1.41886e-07
11505	Fibrosis-like	Cholangiocyte	Cholangiocyte	App	Rpsa	2.31886	0	4.53572	0.0261586	0.00804555	0.113883	0.924075	0.145365	1	0.0649395	1	1.13333e-06
11506	Fibrosis-like	Cholangiocyte	Mesenchyme	App	Rpsa	2.29944	0.22	4.48128	0.00204321	-0.0295938	0.112516	0.923651	0.142663	1	0.0741685	1	1.61303e-06
11507	Fibrosis-like	Mesenchyme	Mesenchyme	Serping1	Lrp1	2.24629	0	4.76289	0.779242	2.26262	0.465356	0.925772	0.148503	0	0.00017282	0.00634022	3.81901e-06
11508	Fibrosis-like	Mesenchyme	Hepatocyte	App	Rpsa	2.23688	1	4.70199	-0.0626353	0.0714588	0.118057	0.925329	0.155437	0	0.0556984	1	4.85365e-06
11509	Fibrosis-like	Hepatocyte	Cholangiocyte	App	Rpsa	2.23343	1	3.98277	-0.0876937	-0.146563	0.0999992	0.919387	0.133132	1	0.110965	1	5.43444e-06
11510	Fibrosis-like	Hepatocyte	Mesenchyme	App	Rpsa	2.21401	1	3.93497	-0.111809	-0.184203	0.098799	0.918939	0.130622	1	0.129292	1	6.73113e-06
11511	Fibrosis-like	Mesenchyme	Hepatocyte	Dcn	Egfr	2.15624	0	3.97957	0.571085	2.37275	0.36354	0.919357	0.121543	0	0.00567293	0.0311269	1.76254e-05
11512	Fibrosis-like	Hepatocyte	Mesenchyme	Fgb	Itgb1	2.14193	0	4.18233	0.755648	2.38093	0.335181	0.921181	0.132238	0	0.000252706	0.00816172	2.18832e-05
11513	Fibrosis-like	Mesenchyme	Mesenchyme	Col3a1	Ddr2	2.52514	0	3.64989	0.827497	3.09632	0.841195	0.916093	0.105396	0	2.82426e-07	2.09164e-05	2.49356e-05
11514	Fibrosis-like	Mesenchyme	Mesenchyme	Lgals1	Itgb1	2.10048	0	4.05756	0.258369	0.453115	0.155639	0.920074	0.127951	0	0.0764661	0.131846	3.04091e-05
11515	Fibrosis-like	Mesenchyme	Mesenchyme	Dcn	Egfr	2.09638	0	3.62343	0.504888	1.98468	0.331006	0.915813	0.117647	0	0.0135254	0.0311269	3.23432e-05
11516	Fibrosis-like	Cholangiocyte	Hepatocyte	App	Rpsa	2.09385	1	3.90498	-0.253246	-0.233427	0.098046	0.918653	0.134274	1	0.147571	1	3.43573e-05
11517	Fibrosis-like	Hepatocyte	Cholangiocyte	Fgb	Itgb1	2.08183	0	3.84833	0.675211	2.31936	0.308413	0.918106	0.124401	0	0.00190572	0.0311269	3.86322e-05
11518	Fibrosis-like	Hepatocyte	Hepatocyte	Fgb	Itgb1	2.05195	0	3.68227	0.635223	2.19007	0.295105	0.916432	0.12546	0	0.0051508	0.0311269	5.35441e-05
11519	Fibrosis-like	Mesenchyme	Cholangiocyte	Lgals1	Itgb1	2.04038	0	3.73352	0.177932	0.391551	0.14321	0.91696	0.120333	0	0.127476	0.201852	5.92531e-05
11520	Fibrosis-like	Hepatocyte	Cholangiocyte	Fn1	Plaur	2.03639	0	3.24338	0.746939	1.17287	0.277668	0.911442	0.0980274	0	0.0135254	0.0311269	6.85524e-05
11521	Fibrosis-like	Mesenchyme	Mesenchyme	Col1a1	Ddr2	2.36294	0	3.36638	0.8269	2.99945	0.836577	0.912933	0.097294	0	3.68466e-07	2.55293e-05	6.9096e-05
11522	Fibrosis-like	Mesenchyme	Hepatocyte	Timp1	Cd63	2.01192	0	4.02863	0.18404	1.0048	0.237317	0.91981	0.135662	0	0.0209808	0.0448775	8.61194e-05
11523	Fibrosis-like	Mesenchyme	Hepatocyte	Lgals1	Itgb1	2.0105	0	3.57242	0.137944	0.262259	0.13703	0.915265	0.121363	0	0.158878	0.24251	8.99572e-05
11524	Fibrosis-like	Hepatocyte	Hepatocyte	App	Rpsa	2.00842	1	3.42892	-0.367098	-0.388035	0.0860932	0.913661	0.12284	1	0.247262	1	9.39068e-05
11525	Fibrosis-like	Hepatocyte	Cholangiocyte	Spp1	Itgav_Itgb1	2.52383	0	3.27473	0.573257	1.28731	0.195969	0.911829	0.0933592	0	0.0182928	0.0400322	9.46512e-05
11526	Fibrosis-like	Hepatocyte	Cholangiocyte	C3	Cd81	1.98339	0	3.92064	0.436873	0.762333	0.175813	0.918803	0.127097	0	0.0371015	0.0721666	0.000106443
11527	Fibrosis-like	Mesenchyme	Mesenchyme	Sparc	Eng	2.33143	0	2.91906	0.81899	2.89548	0.844754	0.907097	0.0869302	0	2.47392e-06	2.55293e-05	0.000112638
11528	Fibrosis-like	Hepatocyte	Mesenchyme	Lgals1	Itgb1	1.97198	0	3.67074	0.15073	0.19998	0.140802	0.916312	0.123266	0	0.139998	0.218246	0.000115388
11529	Fibrosis-like	Mesenchyme	Cholangiocyte	Col3a1	Itga2_Itgb1	2.45706	0	3.08122	0.874309	2.9292	0.155926	0.90935	0.0839589	0	0.000120699	0.000959824	0.000125807
11530	Fibrosis-like	Hepatocyte	Hepatocyte	Spp1	Itgav_Itgb1	2.484	0	2.93355	0.514751	1.18096	0.175552	0.907305	0.0826462	0	0.0375068	0.0728231	0.000139959
11531	Fibrosis-like	Hepatocyte	Hepatocyte	C3	Cd81	1.93906	0	3.755	0.375612	0.793423	0.168385	0.917178	0.126722	0	0.0470763	0.088006	0.000145183
11532	Fibrosis-like	Hepatocyte	Hepatocyte	Apoe	Lrp1	2.01839	0	2.66724	0.368104	0.97122	0.196216	0.903225	0.0826093	0	0.0179228	0.0393565	0.000147414
11533	Fibrosis-like	Hepatocyte	Mesenchyme	Hpx	Lrp1	1.93626	0	3.69987	0.962509	2.91917	0.587302	0.916614	0.115411	0	1.646e-05	8.3548e-05	0.000150597
11534	Fibrosis-like	Hepatocyte	Cholangiocyte	Lgals1	Itgb1	1.91188	0	3.37759	0.0702927	0.138416	0.129557	0.913065	0.115889	0	0.205269	0.300225	0.000161824
11535	Fibrosis-like	Mesenchyme	Mesenchyme	Hsp90b1	Lrp1	1.8907	0	3.54367	0.474919	1.01247	0.244102	0.914951	0.113707	0	0.0135254	0.0311269	0.000185913
11536	Fibrosis-like	Hepatocyte	Hepatocyte	Apoe	Lsr	1.99171	0	2.49627	0.814011	1.7316	0.330732	0.900291	0.0807824	0	0.00252848	0.0311269	0.000188658
11537	Fibrosis-like	Hepatocyte	Hepatocyte	Lgals1	Itgb1	1.882	0	3.23184	0.0303042	0.00912476	0.123967	0.911298	0.116886	0	0.318872	0.473514	0.000212267
11538	Fibrosis-like	Mesenchyme	Cholangiocyte	Col1a1	Itga2_Itgb1	2.29486	0	2.84188	0.873712	2.83233	0.15507	0.905962	0.077362	0	0.000283926	0.00107551	0.000226671
11539	Fibrosis-like	Mesenchyme	Cholangiocyte	Col1a2	Itga2_Itgb1	2.28408	0	2.82597	0.878073	2.84001	0.158089	0.905722	0.0769109	0	0.000300447	0.000850666	0.000236907
11540	Fibrosis-like	Mesenchyme	Mesenchyme	Timp2	Itgb1	1.85591	0	3.32134	0.444177	1.11504	0.225645	0.912396	0.105735	0	0.0135254	0.0311269	0.000240984
11541	Fibrosis-like	Mesenchyme	Mesenchyme	Serpine2	Lrp1	1.85519	0	3.42189	0.70031	2.0665	0.443277	0.91358	0.110433	0	0.0011337	0.0221062	0.000248545
11542	Fibrosis-like	Hepatocyte	Mesenchyme	Alcam	Chl1	1.85027	0	3.04548	0.869379	2.55771	0.577693	0.908868	0.0945009	0	0.000140072	0.00119771	0.00025626
11543	Fibrosis-like	Cholangiocyte	Cholangiocyte	Spp1	Itgav_Itgb1	2.06855	0	2.57854	0.329461	0.290434	0.154307	0.901737	0.073224	0	0.0817739	0.13943	0.000292696
11544	Fibrosis-like	Mesenchyme	Mesenchyme	Calr	Lrp1	1.82828	0	3.32965	0.443975	0.956096	0.237355	0.912496	0.110022	0	0.0135254	0.0311269	0.000297225
11545	Fibrosis-like	Mesenchyme	Cholangiocyte	Dcn	Egfr	1.89955	0	2.45241	0.287234	1.69671	0.224031	0.899492	0.0723966	0	0.0135254	0.0311269	0.000330009
11546	Fibrosis-like	Mesenchyme	Hepatocyte	Serping1	Lrp1	1.80528	0	2.31247	0.303707	1.10622	0.225939	0.896805	0.0724027	0	0.0135254	0.0311269	0.000332951
11547	Fibrosis-like	Mesenchyme	Cholangiocyte	Timp2	Itgb1	1.79581	0	3.05609	0.36374	1.05347	0.207625	0.909012	0.0992886	0	0.0135254	0.0311269	0.000351833
11548	Fibrosis-like	Hepatocyte	Mesenchyme	C3	Lrp1	1.79148	0	3.20345	0.634936	1.41939	0.315126	0.910941	0.104911	0	0.0125664	0.0311269	0.00037141
11549	Fibrosis-like	Hepatocyte	Mesenchyme	C3	Cd81	1.77495	0	3.14167	0.148762	0.276369	0.140882	0.910148	0.105159	0	0.139592	0.217718	0.000412699
11550	Fibrosis-like	Mesenchyme	Cholangiocyte	Timp1	Cd63	1.77222	0	2.99772	-0.0517873	0.620393	0.176589	0.908211	0.100385	0	0.326971	0.544311	0.000434435
11551	Fibrosis-like	Mesenchyme	Cholangiocyte	Fn1	Plaur	1.76935	0	2.66345	0.480356	0.712379	0.228019	0.903163	0.0819097	0	0.0135254	0.0311269	0.000456915
11552	Fibrosis-like	Hepatocyte	Mesenchyme	Apob	Lrp1	1.76762	0	3.12163	1.02948	2.232	0.572401	0.909886	0.102856	0	0.000130147	0.00378224	0.000468438
11553	Fibrosis-like	Hepatocyte	Cholangiocyte	Apoe	Lsr	1.94058	0	2.16856	0.730087	1.58419	0.287313	0.893794	0.0702265	0	0.00559503	0.0311269	0.000476837
11554	Fibrosis-like	Mesenchyme	Hepatocyte	Timp2	Itgb1	1.76593	0	2.92422	0.323752	0.924183	0.198666	0.907171	0.100159	0	0.015439	0.0347557	0.000480151
11555	Fibrosis-like	Cholangiocyte	Mesenchyme	Calr	Lrp1	1.74532	0	3.0452	0.330331	0.769857	0.217077	0.908864	0.103166	0	0.0135254	0.0311269	0.000516449
11556	Fibrosis-like	Hepatocyte	Cholangiocyte	Fn1	Itgav_Itgb1	1.87575	0	2.28372	0.439487	0.697736	0.174103	0.896225	0.065387	0	0.0397316	0.0764053	0.000564147
11557	Fibrosis-like	Mesenchyme	Mesenchyme	Psap	Lrp1	1.73576	0	3.0124	0.63031	1.45907	0.326305	0.908415	0.0984243	0	0.0103963	0.0311269	0.000567606
11558	Fibrosis-like	Cholangiocyte	Hepatocyte	Spp1	Itgav_Itgb1	2.02872	0	2.30989	0.270955	0.184086	0.138231	0.896753	0.0646567	0	0.15397	0.236251	0.000582788
11559	Fibrosis-like	Mesenchyme	Mesenchyme	Spon1	App	1.73273	0	3.00034	0.552059	1.55587	0.351835	0.908248	0.101951	0	0.0135254	0.0311269	0.000594393
11560	Fibrosis-like	Cholangiocyte	Mesenchyme	Hsp90b1	Lrp1	1.71809	0	2.95183	0.242889	0.661419	0.203334	0.907566	0.100008	0	0.0135254	0.0311269	0.000679737
11561	Fibrosis-like	Hepatocyte	Mesenchyme	Hsp90b1	Lrp1	1.71329	0	2.93538	0.236436	0.743782	0.202201	0.907331	0.101105	0	0.0138295	0.031709	0.000694704
11562	Fibrosis-like	Hepatocyte	Cholangiocyte	Fn1	Itga2	1.86235	0	2.20369	0.677235	1.04817	0.29269	0.894554	0.0608784	0	0.0135254	0.0311269	0.000746749
11563	Fibrosis-like	Mesenchyme	Mesenchyme	App	Lrp1	1.70102	0	2.89327	0.481983	1.05501	0.25379	0.906722	0.0956799	0	0.0135254	0.0311269	0.000772804
11564	Fibrosis-like	Mesenchyme	Mesenchyme	Sparc	Fgfr1	2.24163	0	2.2155	0.714224	2.7019	0.675252	0.894806	0.0592293	0	3.0338e-05	0.00069437	0.000815307
11565	Fibrosis-like	Mesenchyme	Hepatocyte	Col4a1	Cd47	1.68479	0	2.63763	0.593995	1.68828	0.312028	0.902736	0.0935264	0	0.0118137	0.0311269	0.000909461
11566	Fibrosis-like	Mesenchyme	Mesenchyme	Apoe	Lrp1	1.675	0	2.80407	0.324808	0.208658	0.206282	0.90539	0.0894945	0	0.0477362	0.0890329	0.000964548
11567	Fibrosis-like	Hepatocyte	Hepatocyte	Fn1	Itgav_Itgb1	1.83592	0	2.04579	0.38098	0.591388	0.155964	0.890996	0.0576796	0	0.0757318	0.13079	0.000964623
11568	Fibrosis-like	Hepatocyte	Mesenchyme	Calr	Lrp1	1.65584	0	2.73837	0.207748	0.716378	0.195205	0.904369	0.0967872	0	0.018669	0.0407172	0.00106117
11569	Fibrosis-like	Hepatocyte	Mesenchyme	Alcam	Nrp1	1.65025	0	2.05936	0.791981	1.85951	0.412733	0.891317	0.061531	0	0.00163615	0.0226302	0.00118529
11570	Fibrosis-like	Hepatocyte	Mesenchyme	Serpina1b	Lrp1	1.64278	0	2.69361	0.917928	2.48652	0.612188	0.903654	0.0788767	0	0.000119593	0.00146161	0.00125078
11571	Fibrosis-like	Cholangiocyte	Hepatocyte	Hsp90aa1	Egfr	1.64264	0	2.60535	0.322902	0.621904	0.151219	0.902194	0.0837133	0	0.0915869	0.15324	0.00127313
11572	Fibrosis-like	Hepatocyte	Hepatocyte	Hsp90aa1	Egfr	1.61484	0	2.53098	0.287482	0.62321	0.146903	0.900909	0.0843261	0	0.106828	0.174214	0.00141276
11573	Fibrosis-like	Mesenchyme	Cholangiocyte	Fn1	Itgav_Itgb1	1.60871	0	1.87538	0.172904	0.237243	0.142972	0.8867	0.0543129	0	0.12823	0.202847	0.00146145
11574	Fibrosis-like	Mesenchyme	Cholangiocyte	C3	Cd81	1.59962	0	2.31021	0.0848604	-0.101295	0.103597	0.89676	0.0709587	0.99	0.631994	0.860587	0.00153654
11575	Fibrosis-like	Mesenchyme	Cholangiocyte	Spon1	App	1.5897	0	2.49176	0.361448	1.25099	0.292197	0.90021	0.087318	0	0.0135254	0.0311269	0.00164054
11576	Fibrosis-like	Cholangiocyte	Mesenchyme	Hsp90aa1	Egfr	1.58278	0	2.37219	0.256706	0.233832	0.137686	0.897979	0.0809182	0	0.157526	0.24079	0.00169424
11577	Fibrosis-like	Mesenchyme	Cholangiocyte	Col4a1	Cd47	1.579	0	2.18633	0.445977	1.44046	0.25864	0.894181	0.0694801	0	0.0135254	0.0311269	0.00172152
11578	Fibrosis-like	Cholangiocyte	Mesenchyme	App	Lrp1	1.55798	0	2.40285	0.291372	0.750121	0.210771	0.898566	0.0818648	0	0.0135254	0.0311269	0.00195019
11579	Fibrosis-like	Cholangiocyte	Hepatocyte	Mif	Egfr	1.55713	0	2.37657	0.22451	0.473173	0.145171	0.898063	0.0782505	0	0.116249	0.186925	0.00198011
11580	Fibrosis-like	Mesenchyme	Cholangiocyte	Fn1	Itga2	1.59531	0	1.80966	0.410652	0.58768	0.240355	0.884896	0.0505266	0	0.0135254	0.0311269	0.00198357
11581	Fibrosis-like	Mesenchyme	Hepatocyte	C3	Cd81	1.5553	0.93	2.21261	0.0235988	-0.0702051	0.0992199	0.894745	0.0707354	1	0.699586	1	0.00201032
11582	Fibrosis-like	Hepatocyte	Mesenchyme	Hsp90aa1	Egfr	1.55498	0	2.30448	0.221285	0.235139	0.133756	0.896645	0.0815123	0	0.177341	0.265777	0.00204083
11583	Fibrosis-like	Mesenchyme	Cholangiocyte	Col5a2	Itga2_Itgb1	1.56716	0	1.76812	0.85689	2.30935	0.161695	0.883708	0.0498339	0	0.0037773	0.00449971	0.00215734
11584	Fibrosis-like	Cholangiocyte	Cholangiocyte	Hbegf	Cd9	1.54437	0	2.26104	0.899243	1.44679	0.344282	0.89576	0.0722324	0	0.0116301	0.0311269	0.00216594
11585	Fibrosis-like	Mesenchyme	Mesenchyme	Lum	Itgb1	1.52454	0	2.32385	0.411533	1.45797	0.330715	0.897032	0.0761023	0	0.0135254	0.0311269	0.00236289
11586	Fibrosis-like	Mesenchyme	Hepatocyte	Spon1	App	1.50427	0	2.18799	0.247596	1.09638	0.256576	0.894216	0.0795152	0	0.0135254	0.0311269	0.00243105
11587	Fibrosis-like	Mesenchyme	Hepatocyte	Fn1	Itgav_Itgb1	1.56888	0	1.67999	0.114397	0.130895	0.128076	0.881055	0.047844	0	0.212652	0.309196	0.00248497
11588	Fibrosis-like	Mesenchyme	Mesenchyme	Fbn1	Itgb1	1.49783	0	2.24344	0.466371	1.26829	0.333891	0.895394	0.0760102	0	0.0135254	0.0311269	0.00253571
11589	Fibrosis-like	Cholangiocyte	Mesenchyme	Mif	Egfr	1.49727	0	2.16388	0.158313	0.085102	0.132179	0.893691	0.0756227	0	0.186963	0.277742	0.00257124
11590	Fibrosis-like	Hepatocyte	Hepatocyte	Hpx	Lrp1	1.49525	0	1.79635	0.486973	1.76277	0.285146	0.884519	0.0551698	0	0.0135254	0.0311269	0.0026071
11591	Fibrosis-like	Cholangiocyte	Cholangiocyte	C3	Cd81	1.49034	1	1.85161	-0.0153833	-0.242512	0.0830317	0.886058	0.0516634	1	0.946775	1	0.00264328
11592	Fibrosis-like	Cholangiocyte	Hepatocyte	Anxa1	Egfr	1.48566	0	2.18532	0.402476	0.860202	0.21628	0.894159	0.0723671	0	0.0135254	0.0311269	0.00271664
11593	Fibrosis-like	Mesenchyme	Mesenchyme	Timp1	Fgfr2	1.48035	0	1.74247	0.474101	1.58315	0.323251	0.882955	0.051479	0	0.0135254	0.0311269	0.00279131
11594	Fibrosis-like	Hepatocyte	Mesenchyme	App	Lrp1	1.47255	0	2.10992	0.17752	0.595512	0.185076	0.892486	0.0745095	0	0.0266289	0.0547401	0.00286732
11595	Fibrosis-like	Mesenchyme	Cholangiocyte	Lum	Itgb1	1.46444	0	2.13826	0.331096	1.3964	0.304304	0.893124	0.0713186	0	0.0135254	0.0311269	0.00290583
11596	Fibrosis-like	Mesenchyme	Mesenchyme	Col4a1	Cd47	1.45845	0	1.67203	0.277301	1.10159	0.197799	0.880805	0.0561705	0	0.0160313	0.0358633	0.00306327
11597	Fibrosis-like	Hepatocyte	Hepatocyte	Mif	Egfr	1.45691	0	2.1084	0.0974625	0.422923	0.12879	0.892451	0.0728609	0	0.209786	0.305721	0.00310348
11598	Fibrosis-like	Mesenchyme	Hepatocyte	Hsp90b1	Lrp1	1.44969	0.99	1.72052	-0.000616521	-0.143932	0.118516	0.882298	0.0543009	1	1	1	0.00322619
11599	Fibrosis-like	Cholangiocyte	Hepatocyte	Hbegf	Cd9	1.44822	0	2.03179	0.805093	1.26959	0.309376	0.890662	0.0668837	0	0.0135254	0.0311269	0.00326779
11600	Fibrosis-like	Cholangiocyte	Hepatocyte	C3	Cd81	1.44601	1	1.77338	-0.0766449	-0.211422	0.0795237	0.88386	0.0514975	1	1	1	0.00335204
11601	Fibrosis-like	Mesenchyme	Mesenchyme	Cxcl12	Itgb1	1.44481	0	2.08384	0.376474	1.39796	0.326454	0.891887	0.063542	0	0.0135254	0.0311269	0.0034377
11602	Fibrosis-like	Mesenchyme	Cholangiocyte	Fbn1	Itgb1	1.43773	0	2.06427	0.385934	1.20672	0.307226	0.891432	0.0712319	0	0.0135254	0.0311269	0.00352479
11603	Fibrosis-like	Mesenchyme	Cholangiocyte	Col4a1	Itga2_Itgb1	1.43539	0	1.57369	0.788952	2.01279	0.134085	0.877587	0.0449973	0	0.00761786	0.0132749	0.00356887
11604	Fibrosis-like	Mesenchyme	Hepatocyte	Lum	Itgb1	1.43456	0	2.04599	0.291107	1.26711	0.291173	0.891001	0.0719633	0	0.0135254	0.0311269	0.00361331
11605	Fibrosis-like	Hepatocyte	Cholangiocyte	Fn1	Itga6	1.78424	0	1.73708	0.582446	0.81587	0.2377	0.882795	0.0428396	0	0.0135254	0.0311269	0.00372314
11606	Fibrosis-like	Mesenchyme	Mesenchyme	Col4a2	Itgb5	1.42752	0	1.84649	0.66146	1.89098	0.517155	0.885918	0.0554762	0	0.000788452	0.00791646	0.0037488
11607	Fibrosis-like	Cholangiocyte	Mesenchyme	Anxa1	Egfr	1.42579	0	1.98975	0.336279	0.47213	0.196924	0.88964	0.0699219	0	0.0171309	0.0379019	0.00379469
11608	Fibrosis-like	Mesenchyme	Hepatocyte	Serpine2	Lrp1	1.41418	0	1.66139	0.224774	0.910104	0.215219	0.88047	0.0526358	0	0.0135254	0.0311269	0.00402967
11609	Fibrosis-like	Mesenchyme	Hepatocyte	Mif	Egfr	1.41415	0	1.99401	0.0432678	0.14423	0.121803	0.889745	0.0666031	0	0.291133	0.401717	0.00407778
11610	Fibrosis-like	Cholangiocyte	Mesenchyme	Bmp4	Rgmb	0.0788667	0	0.00620714	0.027859	0.0162569	0.119642	0.310461	0	1	1	1	0.00414025
11611	Fibrosis-like	Mesenchyme	Hepatocyte	Fbn1	Itgb1	1.40785	0	1.9752	0.345945	1.07743	0.293969	0.889279	0.0718759	0	0.0135254	0.0311269	0.00417513
11612	Fibrosis-like	Mesenchyme	Mesenchyme	C3	Lrp1	1.40771	0	1.88761	0.282923	0.55576	0.185686	0.887026	0.0579219	0	0.0259227	0.0535275	0.00422437
11613	Fibrosis-like	Hepatocyte	Mesenchyme	Mif	Egfr	1.39704	0	1.91971	0.0312657	0.034852	0.117264	0.887868	0.0704003	0	0.341605	0.458966	0.00432398
11614	Fibrosis-like	Mesenchyme	Mesenchyme	C3	Cd81	1.39118	1	1.85121	-0.203251	-0.587259	0.0830137	0.886047	0.0580659	1	0.954846	1	0.00447627
11615	Fibrosis-like	Mesenchyme	Hepatocyte	Calr	Lrp1	1.38728	1	1.61661	-0.0315606	-0.200302	0.11524	0.879025	0.0524273	1	1	1	0.0045278
11616	Fibrosis-like	Cholangiocyte	Cholangiocyte	Hsp90aa1	Egfr	1.38594	0.17	1.60554	0.0390519	-0.0541291	0.0931886	0.878659	0.0490102	1	1	1	0.00457972
11617	Fibrosis-like	Mesenchyme	Cholangiocyte	Cxcl12	Itgb1	1.38471	0	1.91742	0.296037	1.3364	0.300383	0.887809	0.059497	0	0.0135254	0.0311269	0.00463202
11618	Fibrosis-like	Cholangiocyte	Cholangiocyte	Fn1	Plaur	1.3843	1	1.82722	0.0959512	0.174199	0.156429	0.885386	0.0588673	0	0.821048	1	0.00468472
11619	Fibrosis-like	Cholangiocyte	Hepatocyte	Cdh1	Egfr	1.38182	0	1.90748	0.65263	1.24239	0.269053	0.88755	0.0643163	0	0.0135254	0.0311269	0.00484515
11620	Fibrosis-like	Cholangiocyte	Hepatocyte	Gnai2	Egfr	1.36815	0	1.87091	0.186993	0.43275	0.142901	0.88658	0.0640026	0	0.128608	0.203346	0.00500913
11621	Fibrosis-like	Hepatocyte	Mesenchyme	Psap	Lrp1	1.36564	0	1.74336	0.184694	0.479764	0.188841	0.882981	0.0569611	0	0.0235264	0.0493712	0.00512044
11622	Fibrosis-like	Hepatocyte	Mesenchyme	Fga	Itgb1	1.36	0	1.82854	0.560401	1.3838	0.307956	0.885423	0.0537339	0	0.0135254	0.0311269	0.00523336
11623	Fibrosis-like	Hepatocyte	Cholangiocyte	Hsp90aa1	Egfr	1.35815	1	1.55971	0.00363167	-0.0528228	0.0905286	0.877107	0.0493827	1	1	1	0.00529042
11624	Fibrosis-like	Mesenchyme	Hepatocyte	Cxcl12	Itgb1	1.35483	0	1.83468	0.256049	1.20711	0.287422	0.885593	0.0600417	0	0.0135254	0.0311269	0.00546405
11625	Fibrosis-like	Mesenchyme	Mesenchyme	Mif	Egfr	1.35429	1	1.81555	-0.022929	-0.243841	0.110902	0.885061	0.0643392	0	1	1	0.00552274
11626	Fibrosis-like	Mesenchyme	Cholangiocyte	Calr	Itgav	1.35338	0	1.48495	0.23824	0.395567	0.151684	0.874435	0.0448373	0	0.0913017	0.152842	0.00558184
11627	Fibrosis-like	Hepatocyte	Mesenchyme	C3	Nrp1	1.352	0	1.56103	0.515035	1.15731	0.323427	0.877152	0.0474728	0	0.0135254	0.0311269	0.00564136
11628	Fibrosis-like	Hepatocyte	Hepatocyte	C3	Lrp1	1.35047	0	1.55533	0.1594	0.26299	0.152999	0.876955	0.049842	0	0.0857503	0.145058	0.00570128
11629	Fibrosis-like	Cholangiocyte	Mesenchyme	Cd14	Itgb1	1.34518	0	1.78392	0.526666	0.889947	0.236638	0.884164	0.0561171	0	0.0135254	0.0311269	0.00576162
11630	Fibrosis-like	Hepatocyte	Cholangiocyte	Spp1	Itgav_Itgb6	2.4019	0	2.23027	0.868879	1.58304	0.442305	0.895118	0.0384756	0	0.00356361	0.0243402	0.00580662
11631	Fibrosis-like	Mesenchyme	Cholangiocyte	Timp1	Fgfr2	1.39308	0	1.36714	0.360579	1.36708	0.253622	0.869826	0.0378758	0	0.0135254	0.0311269	0.00597912
11632	Fibrosis-like	Hepatocyte	Mesenchyme	Serping1	Lrp1	1.33947	0.45	1.65362	0.112403	-0.0739629	0.161567	0.880223	0.0527952	1	1	1	0.00600716
11633	Fibrosis-like	Cholangiocyte	Mesenchyme	Alcam	Chl1	1.33815	0	1.78011	0.459161	1.12932	0.337666	0.884054	0.0584848	0	0.0135254	0.0311269	0.00619572
11634	Fibrosis-like	Hepatocyte	Hepatocyte	Apob	Lrp1	1.32661	0	1.51561	0.553944	1.0756	0.277911	0.875552	0.0488068	0	0.0135254	0.0311269	0.00638811
11635	Fibrosis-like	Cholangiocyte	Mesenchyme	Cdh1	Egfr	1.32195	0	1.73677	0.586433	0.854316	0.244975	0.882785	0.0621249	0	0.0135254	0.0311269	0.00645309
11636	Fibrosis-like	Mesenchyme	Hepatocyte	Anxa1	Egfr	1.31696	0	1.73394	0.229661	0.452861	0.171607	0.882701	0.057669	0	0.0428175	0.0813196	0.00658435
11637	Fibrosis-like	Mesenchyme	Hepatocyte	App	Aplp2	1.31359	0	1.58561	0.284358	0.45436	0.156647	0.877991	0.0515115	0	0.0740414	0.128353	0.00678449
11638	Fibrosis-like	Mesenchyme	Hepatocyte	Calr	Itgav	1.31355	0	1.33024	0.179733	0.289219	0.135881	0.868269	0.0394499	0	0.165779	0.251257	0.00685207
11639	Fibrosis-like	Mesenchyme	Mesenchyme	Col3a1	Itga1_Itgb1	2.34934	0	2.18149	0.665115	2.67587	0.140108	0.894076	0.0367024	0	0.00239467	0.0362796	0.00698782
11640	Fibrosis-like	Cholangiocyte	Mesenchyme	Gnai2	Egfr	1.30828	0	1.70347	0.120796	0.0446788	0.130112	0.88178	0.0618212	0	0.258345	0.363645	0.00698855
11641	Fibrosis-like	Cholangiocyte	Hepatocyte	Calr	Lrp1	1.30432	1	1.4785	-0.145204	-0.386542	0.105395	0.874196	0.0489626	1	1	1	0.00705745
11642	Fibrosis-like	Mesenchyme	Cholangiocyte	Col4a2	Itga2_Itgb1	1.30136	0	1.37591	0.776245	1.86433	0.134384	0.870188	0.039154	0	0.0156601	0.0221062	0.00719657
11643	Fibrosis-like	Cholangiocyte	Cholangiocyte	Mif	Egfr	1.30044	1	1.46456	-0.0593407	-0.20286	0.0894617	0.873674	0.045699	1	1	1	0.0072668
11644	Fibrosis-like	Hepatocyte	Hepatocyte	Apob	Lsr	1.29993	0	1.41846	0.999851	1.83598	0.468435	0.871898	0.0476885	0	0.0019423	0.015497	0.00733747
11645	Fibrosis-like	Hepatocyte	Cholangiocyte	Fga	Itgb1	1.2999	0	1.68251	0.479964	1.32223	0.283362	0.881133	0.0502797	0	0.0135254	0.0311269	0.00740859
11646	Fibrosis-like	Mesenchyme	Cholangiocyte	Col1a1	Itga3_Itgb1	2.20309	0	2.13487	0.741177	2.55812	0.468493	0.893048	0.0355239	0	0.00134719	0.0113112	0.00748073
11647	Fibrosis-like	Cholangiocyte	Mesenchyme	C3	Lrp1	1.29843	0	1.5129	0.182679	0.414543	0.148825	0.875455	0.0420113	0	0.0998808	0.16472	0.00755217
11648	Fibrosis-like	Mesenchyme	Cholangiocyte	Fn1	Itga6	1.5172	0	1.42648	0.315863	0.355377	0.195198	0.872213	0.0354393	0	0.018745	0.0408554	0.00758195
11649	Fibrosis-like	Mesenchyme	Hepatocyte	Hsp90aa1	Egfr	1.29765	1	1.68228	-0.116745	-0.187604	0.0976426	0.881126	0.0577932	0.06	1	1	0.00762464
11650	Fibrosis-like	Cholangiocyte	Mesenchyme	Cdh1	Cdh2	1.29685	0	1.66519	0.713804	1.26836	0.334434	0.88059	0.0550134	0	0.0135254	0.0311269	0.00769755
11651	Fibrosis-like	Mesenchyme	Cholangiocyte	Col1a2	Itga3_Itgb1	2.1923	0	2.12291	0.745538	2.5658	0.477613	0.89278	0.0353074	0	0.00139282	0.00984998	0.00778706
11652	Fibrosis-like	Mesenchyme	Hepatocyte	Psap	Lrp1	1.29475	0	1.46258	0.154774	0.302667	0.158427	0.873599	0.0465829	0.31	0.0830242	0.141204	0.00784475
11653	Fibrosis-like	Mesenchyme	Mesenchyme	Thbs1	Lrp1	1.29405	0	1.49789	0.533582	1.35902	0.36783	0.87491	0.0453364	0	0.0135254	0.0311269	0.00791903
11654	Fibrosis-like	Hepatocyte	Hepatocyte	H2-K1	Aplp2	1.29368	0	1.54819	0.527463	0.837813	0.192596	0.876707	0.052413	0	0.0206484	0.0442843	0.00799376
11655	Fibrosis-like	Cholangiocyte	Mesenchyme	Timp2	Itgb1	1.28882	1	1.61427	-0.093798	-0.420243	0.10967	0.878948	0.0560326	1	1	1	0.00806896
11656	Fibrosis-like	Hepatocyte	Hepatocyte	Gnai2	Egfr	1.2877	0	1.65567	0.0759742	0.371981	0.126461	0.880288	0.0517076	0	0.223839	0.322693	0.00814461
11657	Fibrosis-like	Mesenchyme	Mesenchyme	Jag1	Notch3	0.0791909	1	0.00624833	-0.0909257	-0.281938	0.0628298	0.311169	0	1	1	1	0.00827729
11658	Fibrosis-like	Mesenchyme	Hepatocyte	Gnai2	Egfr	1.28742	0	1.6549	0.0755792	0.220863	0.126402	0.880264	0.057138	0	0.224441	0.323417	0.0082973
11659	Fibrosis-like	Cholangiocyte	Cholangiocyte	Cd14	Itgb1	1.28508	0	1.64145	0.446229	0.828384	0.21774	0.879833	0.0525183	0	0.0135254	0.0311269	0.00860825
11660	Fibrosis-like	Hepatocyte	Cholangiocyte	Apob	Eno1	1.28332	0	1.35797	0.85395	1.64563	0.374818	0.869445	0.0453249	0	0.0135254	0.0311269	0.00868715
11661	Fibrosis-like	Cholangiocyte	Mesenchyme	C3	Cd81	1.2819	1	1.48373	-0.303494	-0.728476	0.0665346	0.874389	0.0421175	1	1	1	0.00884636
11662	Fibrosis-like	Cholangiocyte	Mesenchyme	Lgals1	Itgb1	1.27764	1	1.58061	-0.430883	-0.806314	0.0606288	0.877822	0.045629	1	1	1	0.00900746
11663	Fibrosis-like	Cholangiocyte	Hepatocyte	Hsp90b1	Lrp1	1.27709	1	1.43317	-0.232647	-0.494979	0.0987225	0.872473	0.0473762	1	1	1	0.00908872
11664	Fibrosis-like	Hepatocyte	Mesenchyme	Fgg	Itgb1	1.27657	0	1.57739	0.496408	1.57603	0.331347	0.877713	0.03523	0	0.0135254	0.0311269	0.00917046
11665	Fibrosis-like	Mesenchyme	Cholangiocyte	App	Aplp2	1.2765	0	1.46041	0.22997	0.383251	0.144279	0.873517	0.0466001	0	0.120492	0.192594	0.00925267
11666	Fibrosis-like	Mesenchyme	Mesenchyme	Col1a1	Itga1_Itgb1	2.18714	0	2.01204	0.664518	2.579	0.139339	0.890185	0.0336821	0	0.00246098	0.0369415	0.00932467
11667	Fibrosis-like	Hepatocyte	Hepatocyte	Hsp90b1	Lrp1	1.27229	1	1.42518	-0.2391	-0.412616	0.0981722	0.872162	0.0479269	1	1	1	0.00941854
11668	Fibrosis-like	Mesenchyme	Mesenchyme	Col1a2	Itga1_Itgb1	2.17636	0	2.00078	0.668879	2.58668	0.142052	0.889911	0.0334764	0	0.00208057	0.0330548	0.00944147
11669	Fibrosis-like	Cholangiocyte	Cholangiocyte	Calr	Itgav	1.27042	0	1.35809	0.124597	0.209327	0.138726	0.869449	0.041852	0	0.15353	0.235689	0.00950219
11670	Fibrosis-like	Hepatocyte	Hepatocyte	Fga	Itgb1	1.27002	0	1.60991	0.439976	1.19294	0.271135	0.878804	0.0507446	0	0.0135254	0.0311269	0.00958632
11671	Fibrosis-like	Mesenchyme	Mesenchyme	Vcan	Itgb1	1.26942	0	1.55588	0.343799	0.964044	0.287334	0.876974	0.0471776	0	0.0135254	0.0311269	0.00967093
11672	Fibrosis-like	Hepatocyte	Hepatocyte	Apob	Eno1	1.2601	0	1.27342	0.816919	1.61688	0.351482	0.865753	0.0419666	0	0.0135254	0.0311269	0.0101013
11673	Fibrosis-like	Mesenchyme	Hepatocyte	Slit3	Robo1	1.26001	0	1.4113	0.653453	1.98591	0.58049	0.871615	0.0426328	0	0.000571309	0.00315526	0.0101888
11674	Fibrosis-like	Mesenchyme	Hepatocyte	App	Lrp1	1.26001	0.99	1.40474	0.0064477	-0.101392	0.12322	0.871354	0.0452115	1	1	1	0.0102769
11675	Fibrosis-like	Mesenchyme	Mesenchyme	Anxa1	Egfr	1.25709	0	1.57876	0.163464	0.0647899	0.15625	0.877759	0.0556906	0	0.213807	0.310596	0.0103654
11676	Fibrosis-like	Mesenchyme	Mesenchyme	Lpl	Lrp1	1.28565	0	1.4691	0.596648	1.8728	0.573153	0.873844	0.0330304	0	0.000410664	0.00486633	0.0104102
11677	Fibrosis-like	Hepatocyte	Cholangiocyte	H2-K1	Aplp2	1.25659	0	1.42595	0.473076	0.766704	0.177389	0.872192	0.04742	0	0.0348728	0.0685356	0.0104544
11678	Fibrosis-like	Cholangiocyte	Hepatocyte	Cd14	Itgb1	1.2552	0	1.57062	0.406241	0.699092	0.208344	0.877482	0.0530027	0	0.0135254	0.0311269	0.0106339
11679	Fibrosis-like	Mesenchyme	Hepatocyte	Col3a1	Ddr1	2.30875	0	1.8424	0.676093	2.56713	0.425656	0.885806	0.03189	0	0.0028105	0.029972	0.0107895
11680	Fibrosis-like	Hepatocyte	Cholangiocyte	Apob	Lsr	1.2488	0	1.23224	0.915927	1.68858	0.406938	0.863831	0.0412629	0	0.00837811	0.0311269	0.0108154
11681	Fibrosis-like	Cholangiocyte	Hepatocyte	Cdh1	Cdh2	1.24729	0	1.52385	0.657394	1.04846	0.306048	0.875848	0.049302	0	0.0135254	0.0311269	0.0109989
11682	Fibrosis-like	Mesenchyme	Mesenchyme	Serpine1	Lrp1	1.2499	0	1.34649	0.56616	1.52935	0.472893	0.868962	0.0313683	0	0.00188725	0.0151688	0.0110472
11683	Fibrosis-like	Mesenchyme	Hepatocyte	Col1a1	Itga3_Itgb1	2.16203	0	1.81859	0.665896	2.45643	0.399086	0.885146	0.0311553	0	0.00311225	0.0311269	0.011309
11684	Fibrosis-like	Hepatocyte	Mesenchyme	Nid1	Itgb1	1.24007	0	1.46752	0.247977	0.468458	0.187263	0.873785	0.0455158	0	0.0246524	0.0513327	0.011372
11685	Fibrosis-like	Mesenchyme	Hepatocyte	Col1a2	Itga3_Itgb1	2.15125	0	1.8084	0.670257	2.46412	0.406854	0.88486	0.0309646	0	0.00335187	0.0311269	0.0114413
11686	Fibrosis-like	Mesenchyme	Mesenchyme	Hsp90aa1	Egfr	1.23779	1	1.53173	-0.182942	-0.575676	0.0889042	0.876128	0.0558108	1	1	1	0.0115616
11687	Fibrosis-like	Mesenchyme	Hepatocyte	Apoe	Lrp1	1.23399	1	1.36143	-0.150728	-0.94774	0.100154	0.869589	0.0421367	1	1	1	0.0116571
11688	Fibrosis-like	Hepatocyte	Hepatocyte	Apoe	Abca1	1.89106	0	1.85118	0.749239	1.69714	0.394377	0.886046	0.0304549	0	0.00295887	0.0311269	0.0117091
11689	Fibrosis-like	Cholangiocyte	Hepatocyte	Calr	Itgav	1.23059	0	1.21659	0.0660898	0.102979	0.124273	0.863077	0.0368095	0	0.242499	0.34496	0.0117532
11690	Fibrosis-like	Cholangiocyte	Cholangiocyte	Anxa1	Egfr	1.22896	0	1.3467	0.118625	0.184169	0.133282	0.868971	0.0421512	0	0.179832	0.268885	0.0118497
11691	Fibrosis-like	Cholangiocyte	Cholangiocyte	Timp2	Itgb1	1.22872	1	1.48535	-0.174235	-0.481807	0.100912	0.87445	0.0524389	1	1	1	0.0119468
11692	Fibrosis-like	Hepatocyte	Mesenchyme	Gnai2	Egfr	1.22784	0	1.5075	0.00977742	-0.0160909	0.115144	0.87526	0.0499229	0	0.472385	0.601299	0.0120444
11693	Fibrosis-like	Mesenchyme	Mesenchyme	Gnai2	Egfr	1.22755	0	1.5068	0.00938237	-0.167209	0.11509	0.875234	0.0551767	0	1	1	0.0121425
11694	Fibrosis-like	Cholangiocyte	Cholangiocyte	Fn1	Itgav_Itgb1	1.22365	1	1.28657	-0.211501	-0.300938	0.0980837	0.866349	0.0387066	0.01	1	1	0.0123403
11695	Fibrosis-like	Cholangiocyte	Cholangiocyte	Spp1	Itgav_Itgb6	1.94662	0	1.75612	0.625083	0.586172	0.348273	0.883357	0.0297885	0	0.0135254	0.0311269	0.0123961
11696	Fibrosis-like	Mesenchyme	Cholangiocyte	Nampt	Itga5_Itgb1	0.080136	1	0.00641549	-0.16041	-0.221529	0.0418804	0.314006	0	1	1	1	0.0124111
11697	Fibrosis-like	Cholangiocyte	Mesenchyme	Psap	Lrp1	1.2193	0	1.2416	0.0084995	0.228969	0.134491	0.864275	0.0404585	1	1	1	0.01244
11698	Fibrosis-like	Cholangiocyte	Cholangiocyte	Lgals1	Itgb1	1.21754	1	1.45438	-0.51132	-0.867877	0.0557869	0.873288	0.0426724	1	1	1	0.0125402
11699	Fibrosis-like	Hepatocyte	Cholangiocyte	Fgg	Itgb1	1.21647	0	1.45142	0.415971	1.51446	0.304885	0.873175	0.0329239	0	0.0135254	0.0311269	0.0126409
11700	Fibrosis-like	Hepatocyte	Hepatocyte	Calr	Lrp1	1.21483	1	1.32953	-0.267787	-0.44002	0.0947758	0.868239	0.0457643	1	1	1	0.0127421
11701	Fibrosis-like	Cholangiocyte	Cholangiocyte	Fn1	Itga2	1.21026	1	1.24149	0.0262468	0.0494999	0.164892	0.86427	0.0359668	0	1	1	0.0128439
11702	Fibrosis-like	Mesenchyme	Cholangiocyte	Vcan	Itgb1	1.20932	0	1.43162	0.263363	0.90248	0.264387	0.872413	0.0441252	0	0.0135254	0.0311269	0.013049
11703	Fibrosis-like	Mesenchyme	Hepatocyte	Apoe	Lsr	1.20731	0	1.27416	0.295179	-0.187364	0.168815	0.865786	0.0411647	0	0.394198	0.630034	0.0131523
11704	Fibrosis-like	Mesenchyme	Hepatocyte	Col1a1	Ddr1	2.14655	0	1.69929	0.675496	2.47026	0.42332	0.881652	0.0292537	0	0.00462849	0.0305772	0.0132543
11705	Fibrosis-like	Hepatocyte	Hepatocyte	Serpina1b	Lrp1	1.20177	0	1.3078	0.442392	1.33013	0.297229	0.867293	0.0369098	0	0.0135254	0.0311269	0.0134655
11706	Fibrosis-like	Hepatocyte	Cholangiocyte	Mif	Egfr	1.20021	1	1.2993	-0.186388	-0.25311	0.0793669	0.866917	0.0424482	1	1	1	0.0135709
11707	Fibrosis-like	Cholangiocyte	Hepatocyte	Timp2	Itgb1	1.19884	1	1.42126	-0.214223	-0.611099	0.0965576	0.872008	0.0529226	1	1	1	0.0136769
11708	Fibrosis-like	Mesenchyme	Mesenchyme	Mmp2	Fgfr1	1.19435	0	1.03103	0.635091	1.91343	0.679927	0.853001	0.0288504	0	0.00383099	0.00225251	0.0137835
11709	Fibrosis-like	Cholangiocyte	Hepatocyte	Lgals1	Itgb1	1.18766	1	1.39162	-0.551308	-0.997169	0.0533797	0.870828	0.0430701	1	1	1	0.0139981
11710	Fibrosis-like	Hepatocyte	Hepatocyte	Fgg	Itgb1	1.18659	0	1.38879	0.375983	1.38517	0.291729	0.870713	0.033234	0	0.0135254	0.0311269	0.014215
11711	Fibrosis-like	Hepatocyte	Hepatocyte	Spp1	Itgav_Itgb5	2.32846	0	1.60118	0.27208	0.689551	0.0299187	0.878514	0.0285551	0.1	0.570515	0.840707	0.0143032
11712	Fibrosis-like	Mesenchyme	Hepatocyte	Vcan	Egfr	1.18577	0	1.38294	0.395156	1.2205	0.318472	0.870475	0.0401772	0	0.0135254	0.0311269	0.0143242
11713	Fibrosis-like	Cholangiocyte	Hepatocyte	Fn1	Itgav_Itgb1	1.18382	1	1.15253	-0.270008	-0.407286	0.0878647	0.85985	0.0340296	0.73	1	1	0.0144339
11714	Fibrosis-like	Hepatocyte	Mesenchyme	Alb	B2m_Fcgrt	1.23947	0	1.08558	0.719915	2.49339	0.542228	0.856205	0.0282965	0	0.00262856	0.0055189	0.0144573
11715	Fibrosis-like	Hepatocyte	Cholangiocyte	Calr	Itgav	1.18094	0.88	1.22125	0.00201362	0.155849	0.124748	0.863303	0.0390991	0	1	1	0.0146551
11716	Fibrosis-like	Hepatocyte	Cholangiocyte	Nid1	Itgb1	1.17997	0	1.35032	0.16754	0.406894	0.172308	0.869124	0.0425662	0	0.0419161	0.0798904	0.0147665
11717	Fibrosis-like	Mesenchyme	Hepatocyte	Vcan	Itgb1	1.17944	0	1.36985	0.223374	0.773189	0.252979	0.869938	0.0445359	0	0.0135254	0.0311269	0.0148784
11718	Fibrosis-like	Mesenchyme	Hepatocyte	Efemp1	Egfr	1.1734	0	1.34983	0.313074	0.968423	0.234101	0.869103	0.0422142	0	0.0135254	0.0311269	0.0149909
11719	Fibrosis-like	Cholangiocyte	Hepatocyte	App	Aplp2	1.17056	0	1.31684	0.0937473	0.149474	0.130094	0.867689	0.0437651	0	0.200833	0.294808	0.0151039
11720	Fibrosis-like	Hepatocyte	Hepatocyte	Gstp1	Egfr	1.16925	0	1.33873	0.57119	1.1956	0.296928	0.868633	0.0410818	0	0.0135254	0.0311269	0.0152175
11721	Fibrosis-like	Hepatocyte	Cholangiocyte	Fn1	Itga3_Itgb1	1.77058	0	1.65545	0.544699	0.773963	0.221066	0.880281	0.0276872	0	0.0135254	0.0311269	0.0152438
11722	Fibrosis-like	Mesenchyme	Mesenchyme	Nid1	Itgb1	1.16566	0	1.24353	0.153048	0.182425	0.158682	0.864366	0.0374451	0	0.0682584	0.119943	0.0155616
11723	Fibrosis-like	Mesenchyme	Cholangiocyte	Mif	Egfr	1.15746	1	1.2288	-0.240583	-0.531803	0.0750608	0.863666	0.0386935	1	1	1	0.0159107
11724	Fibrosis-like	Mesenchyme	Cholangiocyte	Apoe	Lsr	1.15618	0	1.10689	0.211255	-0.334767	0.146652	0.857397	0.0355852	0	0.724869	1	0.0160281
11725	Fibrosis-like	Hepatocyte	Mesenchyme	Spp1	Itgav_Itgb1	2.33762	0	1.67962	0.299713	0.652648	0.100514	0.881043	0.0272996	1	0.786102	1	0.0163069
11726	Fibrosis-like	Hepatocyte	Mesenchyme	Spp1	Itgav_Itgb5	2.33762	0	1.67962	0.299713	0.652648	0.0251284	0.881043	0.0272996	1	0.786102	1	0.0163069
11727	Fibrosis-like	Mesenchyme	Cholangiocyte	Col5a1	Itga2_Itgb1	1.15283	0	1.15675	0.792914	1.87694	0.161659	0.86007	0.0337151	0	0.0359927	0.0210757	0.0163839
11728	Fibrosis-like	Mesenchyme	Mesenchyme	Plat	Lrp1	1.1519	0	1.0105	0.407463	0.94441	0.259036	0.851736	0.027479	0	0.0135254	0.0311269	0.0165036
11729	Fibrosis-like	Cholangiocyte	Cholangiocyte	Adam15	Itga5	0.0818035	1	0.00667436	-0.246003	-0.299126	0.0300219	0.318282	0	1	1	1	0.0165417
11730	Fibrosis-like	Mesenchyme	Cholangiocyte	Col3a1	Ddr1	2.28478	0	1.64226	0.626333	2.47366	0.379417	0.879859	0.0271261	0	0.0060633	0.0311269	0.0165589
11731	Fibrosis-like	Cholangiocyte	Mesenchyme	Agrn	Lrp1	1.15168	0	1.00974	0.554737	1.10826	0.304007	0.851689	0.0277669	0	0.0135254	0.0311269	0.0166239
11732	Fibrosis-like	Hepatocyte	Cholangiocyte	Fga	Plaur	1.15037	0	1.31919	0.960789	2.05059	0.571044	0.867791	0.0369583	0	0.00094161	0.00391662	0.0167447
11733	Fibrosis-like	Hepatocyte	Hepatocyte	Nid1	Itgb1	1.15009	0	1.29205	0.127552	0.277603	0.164873	0.866594	0.042963	0	0.0777031	0.133621	0.0168661
11734	Fibrosis-like	Hepatocyte	Hepatocyte	Calr	Itgav	1.14111	1	1.09401	-0.0564931	0.0495011	0.111751	0.85668	0.0343764	0	1	1	0.0172338
11735	Fibrosis-like	Cholangiocyte	Mesenchyme	Alcam	Nrp1	1.13814	0	1.20372	0.381764	0.43112	0.241246	0.862447	0.0375591	0	0.0135254	0.0311269	0.0173574
11736	Fibrosis-like	Hepatocyte	Cholangiocyte	Fn1	Itgav_Itgb6	1.75382	0	1.55534	0.735109	0.993474	0.098238	0.876955	0.0264676	0	0.101828	0.305299	0.0174168
11737	Fibrosis-like	Cholangiocyte	Mesenchyme	Gnai2	F2r	1.13719	0	1.22495	0.340215	0.767929	0.254005	0.863481	0.0389787	0	0.0135254	0.0311269	0.0174817
11738	Fibrosis-like	Cholangiocyte	Cholangiocyte	App	Aplp2	1.13347	0	1.21287	0.0393594	0.0783651	0.119823	0.862896	0.0395615	0	0.31433	0.428218	0.0178579
11739	Fibrosis-like	Mesenchyme	Mesenchyme	Lrpap1	Lrp1	1.13089	0	0.938435	0.537952	1.15092	0.386511	0.847004	0.0290888	0	0.0131794	0.0311269	0.0181116
11740	Fibrosis-like	Hepatocyte	Cholangiocyte	Trf	Ldlr	2.03643	0	1.51919	0.70332	1.94018	0.261372	0.875681	0.0258489	0	0.00909287	0.021588	0.0184836
11741	Fibrosis-like	Mesenchyme	Mesenchyme	Vcan	Egfr	1.12591	0	1.25918	0.328959	0.832432	0.28997	0.865098	0.0387742	0	0.0135254	0.0311269	0.0184964
11742	Fibrosis-like	Cholangiocyte	Cholangiocyte	Cdh1	Egfr	1.12512	0	1.17548	0.36878	0.566355	0.165804	0.861033	0.0373266	0	0.0508021	0.0937732	0.0186259
11743	Fibrosis-like	Mesenchyme	Cholangiocyte	Col6a1	Itga2_Itgb1	1.1238	0	1.11392	0.783422	1.8299	0.160919	0.857784	0.0332288	0	0.0410559	0.0276089	0.0188865
11744	Fibrosis-like	Cholangiocyte	Cholangiocyte	Fn1	Itga6	1.13215	1	0.978614	-0.0685415	-0.182803	0.133912	0.8497	0.0251122	0	1	1	0.0197805
11745	Fibrosis-like	Cholangiocyte	Hepatocyte	App	Lrp1	1.11697	1	1.16663	-0.184163	-0.406277	0.102333	0.86058	0.0383743	1	1	1	0.0198173
11746	Fibrosis-like	Cholangiocyte	Mesenchyme	Lgals3bp	Itgb1	1.11591	0	1.09377	0.198589	0.279353	0.154754	0.856667	0.0362635	0	0.0794628	0.136138	0.0199527
11747	Fibrosis-like	Mesenchyme	Cholangiocyte	Col1a1	Ddr1	2.12258	0	1.51469	0.625736	2.37679	0.377334	0.875519	0.0248735	0	0.00940824	0.0311269	0.0201614
11748	Fibrosis-like	Mesenchyme	Mesenchyme	Efemp1	Egfr	1.11354	0	1.22903	0.246877	0.580351	0.21315	0.863677	0.0407431	0	0.0135254	0.0311269	0.0202251
11749	Fibrosis-like	Mesenchyme	Mesenchyme	App	Aplp2	1.11294	0.22	0.908351	-0.00988074	-0.0987669	0.0897387	0.84488	0.028149	1	1	1	0.0203622
11750	Fibrosis-like	Hepatocyte	Mesenchyme	C4b	Nrp1	1.1124	0	1.16072	0.526745	1.02178	0.372106	0.860275	0.0367082	0	0.0135254	0.0311269	0.0206383
11751	Fibrosis-like	Mesenchyme	Hepatocyte	Pf4	Procr	0.086941	0	0.00754895	0.0338501	0.0345266	0.13462	0.331787	0	1	1	1	0.0206691
11752	Fibrosis-like	Cholangiocyte	Cholangiocyte	Gnai2	Egfr	1.11145	1	1.15295	-0.0968574	-0.243283	0.0880626	0.859871	0.0371393	1	1	1	0.0209167
11753	Fibrosis-like	Hepatocyte	Hepatocyte	Fn1	Itga3_Itgb1	1.72952	0	1.41019	0.469418	0.672281	0.188315	0.871571	0.0242581	0	0.0238038	0.0498558	0.0209375
11754	Fibrosis-like	Mesenchyme	Mesenchyme	Col1a1	Itgav_Itgb8	2.12205	0	1.51055	0.36242	1.84723	0.189244	0.87537	0.0240707	0.99	0.104178	0.170604	0.0211345
11755	Fibrosis-like	Mesenchyme	Mesenchyme	Hspg2	Lrp1	1.10988	0	0.866411	0.551831	1.16937	0.434128	0.841758	0.0261109	0	0.00829753	0.0290036	0.0211975
11756	Fibrosis-like	Hepatocyte	Mesenchyme	Gstp1	Egfr	1.10939	0	1.21893	0.504994	0.807529	0.270354	0.863191	0.0396485	0	0.0135254	0.0311269	0.0213389
11757	Fibrosis-like	Mesenchyme	Mesenchyme	Adam12	Itgb1	1.10875	0	1.07221	0.293359	0.71911	0.281848	0.85544	0.0295235	0	0.0135254	0.0311269	0.0214808
11758	Fibrosis-like	Mesenchyme	Mesenchyme	Col1a2	Itgav_Itgb8	2.11126	0	1.50209	0.366781	1.85491	0.192928	0.875064	0.0239223	0.97	0.0999879	0.164867	0.0215321
11759	Fibrosis-like	Mesenchyme	Cholangiocyte	Nid1	Itgb1	1.10556	0	1.14422	0.0726114	0.120862	0.146009	0.859413	0.0349993	0	0.183879	0.273918	0.0220546
11760	Fibrosis-like	Hepatocyte	Cholangiocyte	Apoe	Ldlr	1.80989	0	1.331	0.529884	1.34705	0.231896	0.868302	0.0232925	0	0.0135254	0.0311269	0.0223415
11761	Fibrosis-like	Hepatocyte	Cholangiocyte	Kng2	Plaur	1.10083	0	1.2116	1.0493	1.76023	0.634327	0.862834	0.0367724	0	0.00155685	0.00122881	0.0224914
11762	Fibrosis-like	Mesenchyme	Hepatocyte	Igfbp4	Lrp6	1.89253	0	1.33338	0.45083	1.71645	0.238858	0.868404	0.0232348	0	0.0135254	0.0311269	0.0225469
11763	Fibrosis-like	Mesenchyme	Hepatocyte	Tnc	Egfr	1.1004	0	1.15451	0.336163	1.12241	0.299445	0.859953	0.0296534	0	0.0135254	0.0311269	0.0226382
11764	Fibrosis-like	Hepatocyte	Mesenchyme	H2-K1	Aplp2	1.09303	0	0.886916	0.233225	0.284686	0.110333	0.843309	0.028654	0	0.21887	0.397378	0.0232316
11765	Fibrosis-like	Mesenchyme	Cholangiocyte	Spp1	Itgav_Itgb1	1.09131	1	1.08421	-0.193825	-0.990915	0.0648821	0.856127	0.0259093	0.95	1	1	0.0233815
11766	Fibrosis-like	Mesenchyme	Cholangiocyte	Fn1	Itga3_Itgb1	1.50354	0	1.35944	0.278116	0.313469	0.181538	0.869506	0.022842	0	0.0299525	0.0603769	0.0238047
11767	Fibrosis-like	Mesenchyme	Hepatocyte	Grn	Egfr	1.08642	0	1.1171	0.232057	0.561947	0.177562	0.857958	0.034287	0	0.0347452	0.0683266	0.024294
11768	Fibrosis-like	Hepatocyte	Hepatocyte	App	Aplp2	1.08513	1	1.1563	-0.020105	-0.00513434	0.114235	0.860046	0.039685	0	1	1	0.0244482
11769	Fibrosis-like	Mesenchyme	Mesenchyme	Tfpi	Lrp1	1.09032	0	0.799352	0.606908	1.25476	0.578511	0.836318	0.0227407	0	0.0106789	0.0134431	0.0244501
11770	Fibrosis-like	Hepatocyte	Cholangiocyte	Sema4b	Dcbld2	0.0887285	1	0.00778062	-0.0540835	-0.0552182	0.0732314	0.335147	0	1	1	1	0.0247933
11771	Fibrosis-like	Mesenchyme	Cholangiocyte	Lama2	Rpsa	1.84286	0	1.45491	0.306551	0.62599	0.334604	0.873309	0.022496	0	0.0135254	0.0311269	0.0248866
11772	Fibrosis-like	Cholangiocyte	Cholangiocyte	Cdh1	Itga2_Itgb1	1.08179	0	1.05193	0.931958	1.52802	0.47448	0.854255	0.0317351	0	0.00326921	0.014845	0.0249148
11773	Fibrosis-like	Cholangiocyte	Mesenchyme	Cdh1	Ptprm	1.07715	0	1.03868	0.666501	1.09575	0.31877	0.853464	0.0342035	0	0.0135254	0.0311269	0.0253871
11774	Fibrosis-like	Hepatocyte	Hepatocyte	Vtn	Cd47	1.07707	0	1.13463	0.661968	1.4024	0.390366	0.858904	0.0295059	0	0.0123035	0.0311269	0.0255458
11775	Fibrosis-like	Mesenchyme	Hepatocyte	Dcn	Met	1.70139	0	1.27353	0.698984	2.36156	0.49754	0.865758	0.0223064	0	0.00117219	0.010639	0.0255506
11776	Fibrosis-like	Mesenchyme	Hepatocyte	Igf1	Igf2r	1.07704	0	1.08383	0.526358	1.8224	0.461208	0.856105	0.029308	0	0.00295499	0.0211761	0.0257051
11777	Fibrosis-like	Mesenchyme	Hepatocyte	Nid1	Itgb1	1.07568	0	1.09485	0.0326229	-0.00842994	0.139709	0.856727	0.0353282	0	0.409006	0.533276	0.0260256
11778	Fibrosis-like	Mesenchyme	Cholangiocyte	Cxcl12	Itgav	1.07454	0	1.05855	0.469411	1.58962	0.379562	0.854646	0.0286732	0	0.0135254	0.0311269	0.0263488
11779	Fibrosis-like	Cholangiocyte	Hepatocyte	Cdh1	Ptprf	1.07406	0	1.02988	0.814451	1.30294	0.339986	0.852932	0.0344968	0	0.0135254	0.0311269	0.0265113
11780	Fibrosis-like	Mesenchyme	Mesenchyme	Gas6	Axl	1.11174	0	0.844092	0.459058	1.41335	0.420915	0.840012	0.0220879	0	0.0117779	0.0311269	0.0266824
11781	Fibrosis-like	Cholangiocyte	Hepatocyte	Spp1	Itgav_Itgb5	1.87318	0	1.26078	0.0282845	-0.307322	0.0235582	0.865172	0.0220565	1	1	1	0.0269126
11782	Fibrosis-like	Hepatocyte	Hepatocyte	Fn1	Itga6	1.70584	0	1.2687	0.436054	0.617888	0.173608	0.865537	0.0220452	0	0.0407389	0.0780162	0.027144
11783	Fibrosis-like	Cholangiocyte	Mesenchyme	Lgals3	Eng	1.06999	0	1.03931	0.707185	1.44017	0.522104	0.853503	0.02985	0	0.00352041	0.00728965	0.0273335
11784	Fibrosis-like	Mesenchyme	Mesenchyme	Lama2	Rpsa	1.82344	0	1.43745	0.282436	0.588351	0.330587	0.872639	0.0220189	0	0.0135254	0.0311269	0.0273767
11785	Fibrosis-like	Mesenchyme	Cholangiocyte	Fn1	Itgav_Itgb6	1.48678	0	1.27724	0.468526	0.532981	0.0806725	0.865926	0.021831	0	0.156487	0.305299	0.027846
11786	Fibrosis-like	Hepatocyte	Mesenchyme	Trf	Ldlr	2.01604	0	1.37007	0.66813	1.84828	0.235716	0.869947	0.0216285	0	0.0135254	0.0311269	0.0283203
11787	Fibrosis-like	Mesenchyme	Mesenchyme	Serpinf1	Plxdc2	1.06641	0	1.02188	0.478386	1.21134	0.396945	0.852442	0.032042	0	0.0102983	0.0311269	0.0288544
11788	Fibrosis-like	Mesenchyme	Cholangiocyte	Angpt1	Itga5	0.089507	1	0.00787037	-0.0382794	-0.0810381	0.11331	0.336426	0	1	1	1	0.0289143
11789	Fibrosis-like	Hepatocyte	Hepatocyte	Apoe	Lrp6	1.79876	0	1.25965	0.527337	1.3849	0.233099	0.86512	0.0215326	0	0.0135254	0.0311269	0.0290415
11790	Fibrosis-like	Mesenchyme	Cholangiocyte	Anxa1	Egfr	1.06026	1	1.06854	-0.05419	-0.223172	0.105753	0.855228	0.0333693	1	1	1	0.0293731
11791	Fibrosis-like	Hepatocyte	Mesenchyme	Apoa1	Lrp1	1.32986	0	1.62067	0.720568	2.606	0.599378	0.879158	0.0213613	0	0.000187104	0.00239757	0.0295288
11792	Fibrosis-like	Hepatocyte	Mesenchyme	Gnai2	F2r	1.05675	0	1.08402	0.229196	0.707159	0.224783	0.856116	0.0313299	0	0.0135254	0.0311269	0.0297223
11793	Fibrosis-like	Mesenchyme	Mesenchyme	Gnai2	F2r	1.05646	0	1.08352	0.228801	0.556041	0.224679	0.856088	0.0346985	0	0.0135254	0.0311269	0.0298978
11794	Fibrosis-like	Mesenchyme	Mesenchyme	Col5a2	Itga1_Itgb1	1.45944	0	1.25182	0.647696	2.05602	0.145292	0.864755	0.0213374	0	0.0252484	0.0513476	0.0300213
11795	Fibrosis-like	Cholangiocyte	Cholangiocyte	Lgals3bp	Itgb1	1.05581	0	1.00642	0.118152	0.217789	0.142395	0.851481	0.0338921	0	0.130515	0.205855	0.030074
11796	Fibrosis-like	Mesenchyme	Hepatocyte	Thbs1	Cd47	1.05515	0	1.08042	0.370637	0.82442	0.229903	0.855911	0.0352964	0	0.0135254	0.0311269	0.0302509
11797	Fibrosis-like	Mesenchyme	Hepatocyte	Spp1	Itgav_Itgb1	1.05148	1	0.971247	-0.252331	-1.09726	0.0581222	0.849217	0.022742	1	1	1	0.0307855
11798	Fibrosis-like	Mesenchyme	Cholangiocyte	Adam12	Itgb1	1.04865	0	0.986582	0.212922	0.657547	0.259339	0.850217	0.0275803	0	0.0135254	0.0311269	0.0311453
11799	Fibrosis-like	Cholangiocyte	Mesenchyme	Spp1	Itgav_Itgb1	1.88234	0	1.32255	0.0559168	-0.344224	0.079145	0.867937	0.0210805	1	1	1	0.0311485
11800	Fibrosis-like	Cholangiocyte	Mesenchyme	Spp1	Itgav_Itgb5	1.88234	0	1.32255	0.0559168	-0.344224	0.0197862	0.867937	0.0210805	1	1	1	0.0311485
11801	Fibrosis-like	Hepatocyte	Cholangiocyte	App	Aplp2	1.04804	1	1.06501	-0.074493	-0.0762436	0.105215	0.855023	0.0358586	0.37	1	1	0.0315078
11802	Fibrosis-like	Hepatocyte	Mesenchyme	Serpina1a	Lrp1	1.24466	0	1.32853	0.758709	1.9644	0.613844	0.868196	0.0210733	0	0.000893547	0.00189403	0.0315302
11803	Fibrosis-like	Hepatocyte	Mesenchyme	Timp1	Cd63	1.72326	0.98	1.17341	0.0492087	-0.334621	0.069123	0.860928	0.0210689	1	1	1	0.0317863
11804	Fibrosis-like	Cholangiocyte	Mesenchyme	Agrn	Itgb1	1.04705	0	0.886491	0.256066	0.356072	0.167096	0.843277	0.0243213	0	0.0489096	0.090853	0.0318729
11805	Fibrosis-like	Mesenchyme	Cholangiocyte	Col6a1	Itga6	1.0457	0	0.878059	0.688634	1.59759	0.522744	0.842645	0.0231806	0	0.00798082	0.00718841	0.0320565
11806	Fibrosis-like	Mesenchyme	Mesenchyme	Igfbp4	Lrp6	1.88305	0	1.26903	0.43301	1.63497	0.22733	0.865552	0.0207882	0	0.0135254	0.0311269	0.0323025
11807	Fibrosis-like	Cholangiocyte	Hepatocyte	H2-K1	Aplp2	1.04538	0	1.08162	0.223739	0.268359	0.134554	0.855979	0.0368986	0	0.171961	0.259041	0.0324256
11808	Fibrosis-like	Mesenchyme	Hepatocyte	Lama2	Rpsa	1.61785	1	1.25259	0.0271464	0.384518	0.288073	0.864791	0.0205542	0	0.523323	0.9505	0.032824
11809	Fibrosis-like	Mesenchyme	Mesenchyme	Slpi	Plscr1	0.0948342	1	0.00788238	-0.414639	-1.13107	0.00507145	0.336596	0	1	1	1	0.0330321
11810	Fibrosis-like	Mesenchyme	Cholangiocyte	Timp2	Itga3	1.38046	0	1.22302	0.642326	1.38292	0.333123	0.863388	0.0205071	0	0.0135254	0.0311269	0.0333509
11811	Fibrosis-like	Mesenchyme	Cholangiocyte	Hsp90aa1	Egfr	1.04095	1	1.0367	-0.400595	-0.863637	0.0601721	0.853345	0.033443	1	1	1	0.0335495
11812	Fibrosis-like	Hepatocyte	Hepatocyte	Fn1	Plaur	1.68531	0	1.14609	0.23663	0.255296	0.0981171	0.859511	0.0204067	0	0.27705	0.478072	0.0336163
11813	Fibrosis-like	Mesenchyme	Mesenchyme	Tnc	Egfr	1.04054	0	1.05118	0.269966	0.734338	0.272647	0.854211	0.0286069	0	0.0135254	0.0311269	0.0339295
11814	Fibrosis-like	Cholangiocyte	Cholangiocyte	Hspa8	Ldlr	1.61082	0	1.16562	0.318329	0.376453	0.14037	0.860529	0.0203044	0	0.143284	0.222507	0.0341513
11815	Fibrosis-like	Mesenchyme	Cholangiocyte	Col4a1	Itga3_Itgb1	1.34362	0	1.18218	0.656416	1.73858	0.405095	0.861373	0.0202776	0	0.00878954	0.0311269	0.0349638
11816	Fibrosis-like	Mesenchyme	Hepatocyte	Cxcl12	Itgav	1.03471	0	0.948266	0.410904	1.48327	0.340017	0.847678	0.0251768	0	0.0135254	0.0311269	0.0354772
11817	Fibrosis-like	Hepatocyte	Mesenchyme	Spp1	Itga9_Itgb1	2.29908	0	1.3495	0.632222	1.35907	0.111174	0.869089	0.0201443	0	0.017969	0.134731	0.0355123
11818	Fibrosis-like	Mesenchyme	Hepatocyte	Fn1	Itga3_Itgb1	1.46248	0	1.15804	0.202835	0.211788	0.154643	0.860137	0.0200006	0	0.0799716	0.136864	0.0360663
11819	Fibrosis-like	Mesenchyme	Cholangiocyte	Col12a1	Itga2_Itgb1	1.03229	0	0.97889	0.694338	1.60375	0.131605	0.849718	0.0273839	0	0.0672765	0.0544921	0.0362677
11820	Fibrosis-like	Hepatocyte	Hepatocyte	App	Lrp1	1.03154	1	1.0244	-0.298015	-0.560886	0.0898579	0.852597	0.0347784	1	1	1	0.0366671
11821	Fibrosis-like	Mesenchyme	Cholangiocyte	Cthrc1	Fzd5	0.0903614	0	0.00788968	0.193519	0.201229	0.476193	0.336699	0	1	1	0.667384	0.0371467
11822	Fibrosis-like	Hepatocyte	Cholangiocyte	Gnai2	Egfr	1.03101	1	1.02031	-0.207876	-0.304052	0.0779315	0.852345	0.0298403	1	1	1	0.0372715
11823	Fibrosis-like	Hepatocyte	Mesenchyme	Apoe	Ldlr	1.7895	0	1.20035	0.494694	1.25515	0.209134	0.862281	0.0194812	0	0.0135254	0.0311269	0.0374753
11824	Fibrosis-like	Mesenchyme	Cholangiocyte	Gnai2	Egfr	1.03072	1	1.01983	-0.208271	-0.45517	0.0778953	0.852316	0.0330542	1	1	1	0.0376779
11825	Fibrosis-like	Hepatocyte	Mesenchyme	Apoe	Lrp6	1.78927	0	1.19886	0.509517	1.30342	0.221849	0.862207	0.0192617	0	0.0135254	0.0311269	0.0377612
11826	Fibrosis-like	Mesenchyme	Mesenchyme	Col4a1	Itga1_Itgb1	1.32768	0	1.11417	0.579757	1.75946	0.120483	0.857797	0.0192106	0	0.0406516	0.12645	0.0386274
11827	Fibrosis-like	Mesenchyme	Mesenchyme	Grn	Egfr	1.02656	0	1.01713	0.16586	0.173875	0.161672	0.852149	0.0330826	0	0.0712166	0.124259	0.0389141
11828	Fibrosis-like	Cholangiocyte	Hepatocyte	Lgals3bp	Itgb1	1.02593	0	0.962995	0.0781637	0.0884976	0.136251	0.84867	0.034211	0	0.171961	0.259041	0.0391226
11829	Fibrosis-like	Hepatocyte	Cholangiocyte	Hspa8	Ldlr	1.45094	0	1.0328	0.0902877	0.159491	0.124375	0.853109	0.0188602	0	0.241857	0.344199	0.0392118
11830	Fibrosis-like	Mesenchyme	Cholangiocyte	Calr	Itga3	1.24821	0	1.07642	0.343452	0.471793	0.192601	0.855682	0.0187481	0	0.020566	0.044137	0.0398018
11831	Fibrosis-like	Cholangiocyte	Cholangiocyte	Cdh1	Ptprf	1.02034	0	0.876692	0.725181	1.12549	0.289414	0.842542	0.0280981	0	0.0135254	0.0311269	0.0403886
11832	Fibrosis-like	Hepatocyte	Mesenchyme	Fn1	Itgav_Itgb8	1.68954	0	1.17133	0.165942	0.0630777	0.0892981	0.860822	0.0187117	1	1	1	0.0405473
11833	Fibrosis-like	Hepatocyte	Mesenchyme	Fn1	Itgav_Itgb1	1.68954	0	1.17133	0.165942	0.0630777	0.0892981	0.860822	0.0187117	1	1	1	0.0405473
11834	Fibrosis-like	Hepatocyte	Mesenchyme	Gdf15	Tgfbr2	1.0198	0	0.977196	0.638376	1.31237	0.404868	0.849608	0.0306941	0	0.00895815	0.0311269	0.0406021
11835	Fibrosis-like	Mesenchyme	Hepatocyte	Timp1	Fgfr2	1.35734	0	1.21341	0.314083	1.47051	0.225104	0.862922	0.0185433	1	0.156487	0.305299	0.0409988
11836	Fibrosis-like	Mesenchyme	Hepatocyte	Adam12	Itgb1	1.01877	0	0.944011	0.172934	0.528255	0.248149	0.847387	0.0278415	0	0.0290634	0.0588797	0.0410312
11837	Fibrosis-like	Mesenchyme	Mesenchyme	Pf4	Thbd	0.0888851	0	0.00789915	0.0457365	0.057071	0.164399	0.336833	0	1	1	1	0.041258
11838	Fibrosis-like	Mesenchyme	Mesenchyme	Lgals3bp	Itgb1	1.01608	0	0.793266	0.0336424	0.0176662	0.112237	0.835794	0.0237948	0.56	0.368085	0.488428	0.0414633
11839	Fibrosis-like	Mesenchyme	Hepatocyte	Col5a2	Ddr1	1.41885	0	1.05724	0.658674	1.94729	0.441404	0.854568	0.018501	0	0.00369554	0.0250069	0.0416057
11840	Fibrosis-like	Cholangiocyte	Mesenchyme	Gnai2	Unc5b	1.0157	0	0.885132	0.264639	0.506744	0.218982	0.843176	0.0270237	0	0.0135254	0.0311269	0.0418982
11841	Fibrosis-like	Mesenchyme	Hepatocyte	Fn1	Itga6	1.4388	0	1.04185	0.169471	0.157395	0.142566	0.853655	0.0181689	0	0.129368	0.204347	0.0425269
11842	Fibrosis-like	Mesenchyme	Hepatocyte	Timp2	Itga3	1.33941	0	1.04183	0.567045	1.28124	0.283771	0.853654	0.0179509	0	0.0135254	0.0311269	0.0431481
11843	Fibrosis-like	Hepatocyte	Hepatocyte	Ahsg	Insr	1.25593	0	1.10067	0.814696	2.30937	0.519134	0.857052	0.0179492	0	0.00249231	0.00426199	0.0434609
11844	Fibrosis-like	Cholangiocyte	Cholangiocyte	H2-K1	Aplp2	1.00829	0	0.996216	0.169351	0.19725	0.12393	0.850835	0.0333315	0	0.245732	0.348788	0.0436669
11845	Fibrosis-like	Mesenchyme	Cholangiocyte	Dcn	Met	1.66258	0	1.04262	0.616308	2.20093	0.407327	0.853701	0.0178563	0	0.00829753	0.0311269	0.0437751
11846	Fibrosis-like	Mesenchyme	Hepatocyte	Col4a1	Itga3_Itgb1	1.30256	0	1.00704	0.581135	1.63689	0.34508	0.85152	0.0177495	0	0.0135254	0.0311269	0.0444078
11847	Fibrosis-like	Mesenchyme	Mesenchyme	Col1a1	Itga9_Itgb1	2.08351	0	1.21366	0.69493	2.55365	0.837259	0.862935	0.0177463	0	0.00130255	0.000552034	0.0447263
11848	Fibrosis-like	Mesenchyme	Mesenchyme	Hspg2	Itgb1	1.00525	0	0.760655	0.25316	0.41719	0.238616	0.832893	0.022866	0	0.0135254	0.0311269	0.044796
11849	Fibrosis-like	Hepatocyte	Mesenchyme	Serpine2	Lrp1	1.15407	0	1.01793	0.0899992	-0.0604578	0.131864	0.852198	0.0176709	1	1	1	0.0450463
11850	Fibrosis-like	Cholangiocyte	Cholangiocyte	Etv5	Erbb2	0.0901288	0	0.00801247	0.0679677	0.0391664	0.151992	0.338426	0	1	1	1	0.0453662
11851	Fibrosis-like	Mesenchyme	Mesenchyme	Col1a2	Itga9_Itgb1	2.07272	0	1.20686	0.699291	2.56133	0.853558	0.862602	0.0176362	0	0.00117448	0.000497461	0.0453677
11852	Fibrosis-like	Mesenchyme	Cholangiocyte	Col4a2	Itga3_Itgb1	1.20958	0	1.0336	0.643709	1.59012	0.405997	0.853158	0.0175853	0	0.00862325	0.0311269	0.0456906
11853	Fibrosis-like	Cholangiocyte	Cholangiocyte	Calr	Itga3	1.16525	0	0.984464	0.229809	0.285554	0.176147	0.85008	0.017468	0	0.0365667	0.0712987	0.046015
11854	Fibrosis-like	Hepatocyte	Cholangiocyte	Vtn	Plaur	1.00171	0	0.996342	0.92663	1.85161	0.636558	0.850843	0.0227477	0	0.00273817	0.00116619	0.0464077
11855	Fibrosis-like	Hepatocyte	Mesenchyme	Fn1	Nt5e	1.6787	0	1.10661	0.438474	0.70415	0.270304	0.857382	0.0171547	0	0.0135254	0.0311269	0.0469968
11856	Fibrosis-like	Hepatocyte	Mesenchyme	Serpina1c	Lrp1	1.18686	0	1.13037	0.724935	1.84856	0.603098	0.858675	0.017137	0	0.00226643	0.00225251	0.0476586
11857	Fibrosis-like	Cholangiocyte	Mesenchyme	Hspa8	Ldlr	1.59043	0	1.05121	0.28314	0.284552	0.126592	0.854213	0.0169735	0	0.219528	0.321251	0.0479917
11858	Fibrosis-like	Hepatocyte	Hepatocyte	Grn	Egfr	0.997335	0	0.878744	0.0957713	0.327988	0.139676	0.842697	0.0274461	0	0.150049	0.231227	0.0485334
11859	Fibrosis-like	Mesenchyme	Hepatocyte	Fn1	Plaur	1.41827	0.99	0.941161	-0.0299529	-0.205197	0.0805732	0.847191	0.0168135	1	1	1	0.049339
11860	Fibrosis-like	Mesenchyme	Cholangiocyte	Etv5	Erbb2	0.0960501	0	0.00920445	0.0883519	0.0599949	0.174604	0.354121	0	1	1	1	0.0494712
11861	Fibrosis-like	Hepatocyte	Hepatocyte	Cdh1	Egfr	0.99521	0	0.873057	0.168887	0.299414	0.123146	0.842266	0.026053	0	0.254975	0.359687	0.0497406
11862	Fibrosis-like	Mesenchyme	Mesenchyme	Col4a2	Itga1_Itgb1	1.19364	0	0.974139	0.56705	1.611	0.120752	0.849407	0.0166575	0	0.0695	0.144474	0.0507101
11863	Fibrosis-like	Cholangiocyte	Mesenchyme	Vcl	Itgb5	0.990868	0	0.981819	0.366161	0.795628	0.253053	0.849909	0.0274342	0	0.0135254	0.0311269	0.0509666
11864	Fibrosis-like	Hepatocyte	Mesenchyme	Spp1	Itga5_Itgb1	2.28062	0	1.19138	0.542185	1.23165	0.280866	0.861835	0.0166492	0	0.0135254	0.0311269	0.0510566
11865	Fibrosis-like	Mesenchyme	Hepatocyte	Calr	Itga3	1.20716	0	0.916951	0.268171	0.370112	0.164067	0.845497	0.0164074	0	0.0542147	0.0989938	0.0517541
11866	Fibrosis-like	Cholangiocyte	Cholangiocyte	Agrn	Itgb1	0.986951	0	0.815695	0.175629	0.294509	0.153751	0.837699	0.0227125	0	0.0833456	0.14166	0.051961
11867	Fibrosis-like	Mesenchyme	Hepatocyte	Serpinf1	Plxdc2	1.04251	0	0.95467	0.446655	1.32548	0.370839	0.848112	0.0163791	0	0.0135254	0.0311269	0.052105
11868	Fibrosis-like	Hepatocyte	Cholangiocyte	Calr	Itga3	1.07576	0	0.885272	0.107226	0.232076	0.158399	0.843187	0.0162918	0	0.108462	0.176431	0.0524575
11869	Fibrosis-like	Hepatocyte	Mesenchyme	Adam10	Epha3	0.985206	0	0.938652	0.5779	1.40417	0.455799	0.847019	0.0295668	0	0.00594033	0.0203792	0.0527149
11870	Fibrosis-like	Hepatocyte	Cholangiocyte	Adam10	Cadm1	0.98299	0	0.935078	0.533916	0.824537	0.238707	0.846771	0.0291026	0	0.0135254	0.0311269	0.0532213
11871	Fibrosis-like	Cholangiocyte	Cholangiocyte	Nampt	Itga5_Itgb1	0.0981013	1	0.00920466	-0.0996036	-0.14772	0.0600882	0.354124	0	1	1	1	0.053573
11872	Fibrosis-like	Cholangiocyte	Cholangiocyte	Fn1	Itga3_Itgb1	1.11848	1	0.932625	-0.106289	-0.224711	0.124541	0.846601	0.0161244	0	1	1	0.0538826
11873	Fibrosis-like	Mesenchyme	Hepatocyte	Wnt5a	Ptprk	1.29946	0	1.03328	0.655714	1.53337	0.466214	0.853138	0.0160938	0	0.00374029	0.0163372	0.0542426
11874	Fibrosis-like	Hepatocyte	Hepatocyte	Adam10	Cadm1	0.981557	0	0.932768	0.532235	0.892955	0.238117	0.846611	0.0267312	0	0.0135254	0.0311269	0.0545007
11875	Fibrosis-like	Hepatocyte	Mesenchyme	Plat	Lrp1	1.12152	0	0.906322	0.36219	0.835177	0.232331	0.844734	0.0160498	0	0.0135254	0.0311269	0.0546042
11876	Fibrosis-like	Hepatocyte	Mesenchyme	Agrn	Lrp1	1.13599	0	0.95594	0.52764	1.09723	0.287808	0.848197	0.0158388	0	0.0135254	0.0311269	0.0553319
11877	Fibrosis-like	Mesenchyme	Cholangiocyte	Hspa8	Ldlr	1.28746	1	0.896997	-0.142878	-0.334379	0.108021	0.844054	0.0157984	0	1	1	0.0556981
11878	Fibrosis-like	Hepatocyte	Mesenchyme	Hspa8	Ldlr	1.43055	0	0.931427	0.0550981	0.0675891	0.112167	0.846517	0.0157624	0	0.370824	0.491455	0.0560657
11879	Fibrosis-like	Mesenchyme	Cholangiocyte	Col5a2	Ddr1	1.39488	0	0.942389	0.608914	1.85382	0.393454	0.847276	0.0157047	0	0.0111688	0.0311269	0.0564349
11880	Fibrosis-like	Mesenchyme	Cholangiocyte	Lama1	Rpsa	1.79363	0	1.13628	0.282238	0.513355	0.336042	0.858992	0.0156214	0	0.0135254	0.0311269	0.0571779
11881	Fibrosis-like	Hepatocyte	Cholangiocyte	Vtn	Cd47	0.971279	0	0.940498	0.51395	1.15458	0.323575	0.847146	0.0215288	0	0.0135254	0.0311269	0.0573836
11882	Fibrosis-like	Cholangiocyte	Mesenchyme	Spp1	Itga9_Itgb1	1.8438	0	1.0626	0.388426	0.362198	0.0875388	0.854883	0.0155292	0	0.156487	0.305299	0.0575517
11883	Fibrosis-like	Mesenchyme	Cholangiocyte	Angptl4	Itga5_Itgb1	0.0982252	1	0.0092239	-0.109114	-0.145911	0.0625604	0.354363	0	1	1	1	0.0576716
11884	Fibrosis-like	Cholangiocyte	Mesenchyme	App	Aplp2	0.969909	1	0.754381	-0.200492	-0.403652	0.0745275	0.832316	0.0238276	1	1	1	0.0579178
11885	Fibrosis-like	Mesenchyme	Mesenchyme	Fn1	Itgav_Itgb8	1.4225	1	0.961893	-0.10064	-0.397415	0.0733312	0.848596	0.0154122	1	1	1	0.0581153
11886	Fibrosis-like	Mesenchyme	Mesenchyme	Fn1	Itgav_Itgb1	1.4225	1	0.961893	-0.10064	-0.397415	0.0733312	0.848596	0.0154122	1	1	1	0.0581153
11887	Fibrosis-like	Cholangiocyte	Mesenchyme	Pdap1	Pdgfrb	0.969759	0	0.929288	0.424139	0.908288	0.347369	0.846368	0.0303198	0	0.0135254	0.0311269	0.0581861
11888	Fibrosis-like	Cholangiocyte	Cholangiocyte	Fn1	Itgav_Itgb6	1.10173	1	0.876227	0.0841208	-0.00519991	0.055344	0.842506	0.015406	0	1	1	0.0586824
11889	Fibrosis-like	Mesenchyme	Mesenchyme	C3	Nrp1	0.968231	0	0.91983	0.163022	0.293686	0.190578	0.845702	0.0254776	0	0.0373713	0.0726037	0.0587251
11890	Fibrosis-like	Mesenchyme	Hepatocyte	Col4a2	Itga3_Itgb1	1.16853	0	0.880475	0.568428	1.48844	0.345848	0.842827	0.0153875	0	0.0135254	0.0311269	0.0590624
11891	Fibrosis-like	Mesenchyme	Hepatocyte	C3	Lrp1	0.966705	1	0.916472	-0.192613	-0.600638	0.090154	0.845463	0.02678	1	1	1	0.0598125
11892	Fibrosis-like	Mesenchyme	Mesenchyme	Lama1	Rpsa	1.77421	0	1.12264	0.258122	0.475715	0.332008	0.858259	0.0152878	0	0.0135254	0.0311269	0.059827
11893	Fibrosis-like	Cholangiocyte	Hepatocyte	Calr	Itga3	1.12419	0	0.838615	0.154528	0.183873	0.150051	0.839574	0.0152847	0	0.0971493	0.160957	0.0602117
11894	Fibrosis-like	Hepatocyte	Hepatocyte	Trf	Tfr2	1.96719	0	1.01271	0.99711	2.20446	0.655057	0.851874	0.0152721	0	0.00226557	0.000963577	0.0605979
11895	Fibrosis-like	Mesenchyme	Hepatocyte	Apoe	Abca1	1.10666	0	0.944894	0.230407	-0.221818	0.2013	0.847447	0.0151133	0	0.164927	0.318173	0.0613749
11896	Fibrosis-like	Mesenchyme	Hepatocyte	Nampt	Itga5_Itgb1	0.0971724	1	0.00923142	-0.11968	-0.173399	0.0602629	0.354456	0	1	1	1	0.061767
11897	Fibrosis-like	Mesenchyme	Cholangiocyte	Igfbp4	Lrp6	1.83692	0	0.956123	0.346368	1.5325	0.171277	0.84821	0.0149461	0	0.0431215	0.0818004	0.0621583
11898	Fibrosis-like	Mesenchyme	Mesenchyme	Bmp1	Bmpr2	0.962317	0	0.925238	0.45346	0.934768	0.333151	0.846084	0.0300208	0	0.0135254	0.0311269	0.0623054
11899	Fibrosis-like	Mesenchyme	Cholangiocyte	Col6a1	Itga3_Itgb1	1.03203	0	0.836796	0.650887	1.55569	0.486164	0.839427	0.0148736	0	0.00947802	0.0127024	0.0625523
11900	Fibrosis-like	Cholangiocyte	Hepatocyte	Agrn	Itgb1	0.957071	0	0.780497	0.13564	0.165217	0.147117	0.834678	0.0229286	0	0.105215	0.172018	0.0642888
11901	Fibrosis-like	Hepatocyte	Hepatocyte	Trf	Ldlr	1.99091	0	1.18619	0.624738	1.90209	0.20408	0.861575	0.0146893	0	0.0135254	0.0311269	0.064546
11902	Fibrosis-like	Mesenchyme	Cholangiocyte	Lgals3bp	Itgb1	0.955982	1	0.729915	-0.0467946	-0.0438974	0.103273	0.830003	0.02222	1	1	1	0.0645754
11903	Fibrosis-like	Mesenchyme	Mesenchyme	Col1a1	Itga5	2.06505	0	1.07145	0.604892	2.42623	0.528807	0.855397	0.014661	0	0.00303137	0.00669587	0.0649495
11904	Fibrosis-like	Hepatocyte	Mesenchyme	Vcl	Itgb5	0.953154	0	0.907136	0.316467	0.778232	0.233805	0.844793	0.0254528	0	0.0135254	0.0311269	0.0654399
11905	Fibrosis-like	Cholangiocyte	Cholangiocyte	Bmp4	Acvr2a_Bmpr1a	0.0976851	1	0.00931018	-0.018209	-0.0343864	0.0848999	0.355428	0	1	1	1	0.0658592
11906	Fibrosis-like	Hepatocyte	Cholangiocyte	Hbegf	Cd9	1.149	0	0.761357	0.361386	0.425654	0.11593	0.832958	0.014428	0	0.156487	0.305299	0.0665793
11907	Fibrosis-like	Mesenchyme	Cholangiocyte	Thbs1	Cd47	0.94936	0	0.895563	0.222619	0.576597	0.190566	0.843949	0.0257954	0	0.0222671	0.047159	0.0671907
11908	Fibrosis-like	Hepatocyte	Hepatocyte	Fam3c	Lamp1	1.04059	0	0.753583	0.128747	0.214285	0.14665	0.832242	0.0143029	0	0.108462	0.176431	0.0674038
11909	Fibrosis-like	Mesenchyme	Mesenchyme	Col5a1	Itga1_Itgb1	1.04511	0	0.818975	0.58372	1.62361	0.14526	0.837971	0.0142971	0	0.115553	0.118401	0.0678184
11910	Fibrosis-like	Cholangiocyte	Mesenchyme	Efna5	Epha3	0.948026	0	0.852096	0.501161	1.27005	0.441279	0.840645	0.0249965	0	0.00862325	0.0305047	0.0683741
11911	Fibrosis-like	Hepatocyte	Mesenchyme	Cd14	Itgb1	1.03139	0	0.839349	0.108119	0.0707981	0.11134	0.839633	0.0142844	0	0.389525	0.512024	0.0686524
11912	Fibrosis-like	Mesenchyme	Hepatocyte	Lama1	Rpsa	1.56862	1	0.978267	0.0028328	0.271882	0.289312	0.849678	0.0142643	0	0.905931	1	0.0694929
11913	Fibrosis-like	Mesenchyme	Cholangiocyte	Hspg2	Itgb1	0.945148	0	0.699908	0.172723	0.355627	0.21956	0.827021	0.0213513	0	0.0293942	0.0594377	0.0695705
11914	Fibrosis-like	Mesenchyme	Hepatocyte	Col4a5	Cd47	0.943113	0	0.803341	0.364922	0.669796	0.237409	0.836659	0.0253064	0	0.0135254	0.0311269	0.0698716
11915	Fibrosis-like	Hepatocyte	Hepatocyte	Calr	Itga3	1.03471	0.98	0.754119	0.0319448	0.130394	0.134932	0.832292	0.0142533	0	1	1	0.0699156
11916	Fibrosis-like	Mesenchyme	Mesenchyme	Cthrc1	Fzd3	0.0970884	0	0.00932872	0.134932	0.175899	0.391631	0.355656	0	1	1	0.787706	0.0699482
11917	Fibrosis-like	Hepatocyte	Hepatocyte	Timp1	Cd63	1.12823	1	0.717579	-0.536227	-1.66822	0.0422709	0.828797	0.014248	1	1	1	0.0703399
11918	Fibrosis-like	Mesenchyme	Mesenchyme	Fn1	Nt5e	1.41167	0	0.908741	0.171891	0.243657	0.221972	0.844909	0.0141259	0	0.0316806	0.0632662	0.0711932
11919	Fibrosis-like	Cholangiocyte	Hepatocyte	Fn1	Itga3_Itgb1	1.07743	1	0.794456	-0.18157	-0.326392	0.106091	0.835897	0.0141066	0	1	1	0.0716224
11920	Fibrosis-like	Mesenchyme	Mesenchyme	Col6a1	Itga1_Itgb1	1.01609	0	0.788654	0.574228	1.57657	0.144595	0.835394	0.0140868	0	0.119064	0.134731	0.0720531
11921	Fibrosis-like	Hepatocyte	Mesenchyme	Grn	Egfr	0.937472	0	0.800102	0.0295745	-0.0600831	0.127176	0.836382	0.0264754	0	0.588021	0.721669	0.0726189
11922	Fibrosis-like	Hepatocyte	Mesenchyme	Fam3c	Lamp1	1.06851	0	0.779655	0.168358	0.224993	0.151724	0.834603	0.0139267	0	0.0910172	0.152445	0.0729195
11923	Fibrosis-like	Hepatocyte	Mesenchyme	Agrn	Itgb1	1.03136	0	0.839255	0.228968	0.345046	0.158192	0.839625	0.0138523	0	0.0707547	0.123587	0.0733551
11924	Fibrosis-like	Mesenchyme	Cholangiocyte	Serpine1	Plaur	0.935636	0	0.852847	0.667877	1.44396	0.481976	0.840704	0.0187443	0	0.00845925	0.0134431	0.0735494
11925	Fibrosis-like	Hepatocyte	Cholangiocyte	Apoe	Lrp6	1.74315	0	0.903256	0.422875	1.20094	0.167147	0.844511	0.0138425	0	0.0487405	0.0905912	0.0737923
11926	Fibrosis-like	Mesenchyme	Cholangiocyte	Itgb3bp	Itgb5	0.0975997	1	0.0093571	-0.396519	-0.742275	0.0158701	0.356004	0	1	1	1	0.074034
11927	Fibrosis-like	Hepatocyte	Mesenchyme	Cdh1	Egfr	0.935346	0	0.794924	0.10269	-0.088657	0.112125	0.835938	0.0251304	0	0.674991	0.809579	0.074174
11928	Fibrosis-like	Mesenchyme	Hepatocyte	App	Notch2	1.07566	0	0.782519	0.245962	0.43061	0.174631	0.834856	0.0138395	0	0.0391653	0.0754968	0.0742312
11929	Fibrosis-like	Hepatocyte	Mesenchyme	Gnai2	Unc5b	0.935256	0	0.783302	0.15362	0.445975	0.193789	0.834925	0.0216679	0	0.0446688	0.0842392	0.0744875
11930	Fibrosis-like	Hepatocyte	Mesenchyme	Fn1	Itga9	1.651	0	0.941112	0.498452	0.769501	0.395075	0.847188	0.0137754	0	0.0135254	0.0311269	0.0748926
11931	Fibrosis-like	Hepatocyte	Mesenchyme	Fn1	Itga9_Itgb1	1.651	0	0.941112	0.498452	0.769501	0.395075	0.847188	0.0137754	0	0.0135254	0.0311269	0.0748926
11932	Fibrosis-like	Mesenchyme	Mesenchyme	Gnai2	Unc5b	0.934969	0	0.782939	0.153225	0.294857	0.193699	0.834893	0.0240234	0	0.0454596	0.0854801	0.075433
11933	Fibrosis-like	Mesenchyme	Cholangiocyte	Fbn1	Itgb6	1.00563	0	0.776148	0.854929	1.75568	0.876193	0.834292	0.0137166	0	0.00220276	0.000936678	0.0755577
11934	Fibrosis-like	Mesenchyme	Mesenchyme	Col4a1	Itgav_Itgb8	1.26258	0	0.836467	0.27766	1.02769	0.163635	0.839401	0.0136703	0.98	0.101137	0.166445	0.0768989
11935	Fibrosis-like	Mesenchyme	Mesenchyme	Fbln1	Itgb1	1.02472	0	0.819279	0.297999	0.653618	0.329129	0.837996	0.0136661	0	0.0135254	0.0311269	0.0773493
11936	Fibrosis-like	Hepatocyte	Mesenchyme	Adam17	Rhbdf2	0.100013	1	0.00937998	-0.145592	-0.2007	0.0404085	0.356284	0	1	1	1	0.0781166
11937	Fibrosis-like	Hepatocyte	Mesenchyme	Pdap1	Pdgfrb	0.930314	0	0.861111	0.367587	0.878993	0.321885	0.841348	0.0262768	0	0.0135254	0.0311269	0.0783145
11938	Fibrosis-like	Hepatocyte	Hepatocyte	Cd14	Itgb1	0.941411	0.9	0.738992	-0.0123061	-0.120057	0.0980279	0.830873	0.0134585	0	1	1	0.0787103
11939	Fibrosis-like	Hepatocyte	Cholangiocyte	Apob	Ldlr	1.11811	0	0.756315	0.715724	1.45144	0.328447	0.832495	0.0134068	0	0.0135254	0.0311269	0.0791673
11940	Fibrosis-like	Mesenchyme	Cholangiocyte	Vcan	Egfr	0.929078	0	0.852236	0.111305	0.54447	0.196258	0.840656	0.0230675	0	0.100805	0.165989	0.0792901
11941	Fibrosis-like	Hepatocyte	Cholangiocyte	Cd14	Itgb1	0.97129	0.01	0.772318	0.0276824	0.00923449	0.102449	0.83395	0.0133304	0	0.878013	1	0.0796259
11942	Fibrosis-like	Hepatocyte	Hepatocyte	Hbegf	Cd9	1.05285	0	0.684164	0.267237	0.248458	0.104176	0.825387	0.0132982	0	0.292204	0.498443	0.0800862
11943	Fibrosis-like	Mesenchyme	Hepatocyte	App	Tspan12	1.06914	0	0.76051	0.480651	0.649808	0.297557	0.83288	0.0132866	0	0.0135254	0.0311269	0.0805482
11944	Fibrosis-like	Mesenchyme	Hepatocyte	Lgals3bp	Itgb1	0.926102	1	0.698419	-0.0867831	-0.173189	0.098817	0.826868	0.0224316	1	1	1	0.081264
11945	Fibrosis-like	Hepatocyte	Hepatocyte	Apoe	Ldlr	1.76437	0	1.03925	0.451302	1.30897	0.181066	0.853499	0.0132216	0	0.0304054	0.0611369	0.0814771
11946	Fibrosis-like	Mesenchyme	Mesenchyme	Hspa8	Ldlr	1.26707	1	0.80895	-0.178068	-0.426281	0.0974177	0.837133	0.0131968	1	1	1	0.0819441
11947	Fibrosis-like	Cholangiocyte	Hepatocyte	Tgfb1	Vasn	0.0970061	1	0.00939494	-0.269336	-0.352805	0.031853	0.356467	0	1	1	1	0.0821961
11948	Fibrosis-like	Hepatocyte	Hepatocyte	Fgl1	Egfr	0.982039	0	0.837816	0.522436	1.14958	0.386499	0.839509	0.013189	0	0.0132919	0.0311269	0.0824127
11949	Fibrosis-like	Hepatocyte	Hepatocyte	Psap	Lrp1	0.924633	1	0.846433	-0.290841	-0.676634	0.091686	0.840198	0.0263213	1	1	1	0.0829323
11950	Fibrosis-like	Hepatocyte	Hepatocyte	Agrn	Itgb1	0.941379	0	0.738909	0.108543	0.154191	0.139278	0.830865	0.0130511	0	0.152654	0.234567	0.083355
11951	Fibrosis-like	Mesenchyme	Hepatocyte	Col6a1	Itga3_Itgb1	0.990976	0	0.712824	0.575606	1.454	0.414139	0.828325	0.0130102	0	0.0135254	0.0311269	0.0838286
11952	Fibrosis-like	Mesenchyme	Mesenchyme	Vegfc	Itgb1	1.00993	0	0.774746	0.264208	0.502668	0.265443	0.834167	0.0129498	0	0.0135254	0.0311269	0.084304
11953	Fibrosis-like	Hepatocyte	Cholangiocyte	Agrn	Itgb1	0.971259	0	0.772231	0.148531	0.283482	0.145559	0.833942	0.0129268	0	0.114174	0.18414	0.0852597
11954	Fibrosis-like	Mesenchyme	Hepatocyte	Fbln1	Itgb1	0.934743	0	0.721322	0.177574	0.462763	0.289777	0.829166	0.0128756	0	0.0253298	0.0525054	0.0857401
11955	Fibrosis-like	Cholangiocyte	Mesenchyme	Spp1	Itga5_Itgb1	1.82534	0	0.938099	0.298389	0.234779	0.221155	0.84698	0.0128244	0	0.0343649	0.0677028	0.0862222
11956	Fibrosis-like	Cholangiocyte	Cholangiocyte	Inhba_Inhbb	Acvr1_Acvr2a	0.0982397	1	0.00943544	-0.240307	-0.458451	0.0303641	0.356961	0	1	1	1	0.0862723
11957	Fibrosis-like	Cholangiocyte	Hepatocyte	Fn1	Itga6	1.05374	1	0.714745	-0.214934	-0.380786	0.0978049	0.828516	0.0128075	0	1	1	0.086706
11958	Fibrosis-like	Mesenchyme	Cholangiocyte	Fbln1	Itgb1	0.964623	0	0.75385	0.217562	0.592055	0.302844	0.832267	0.0127529	0	0.0135254	0.0311269	0.0871914
11959	Fibrosis-like	Cholangiocyte	Hepatocyte	Mmp7	Cd151	0.921446	0	0.837954	0.745126	1.57716	0.447808	0.839521	0.0224605	0	0.00930237	0.0221998	0.0877167
11960	Fibrosis-like	Hepatocyte	Mesenchyme	Apoe	Vldlr	1.73412	0	0.845437	0.649081	1.53876	0.464939	0.840119	0.0127309	0	0.00878954	0.01703	0.0881674
11961	Fibrosis-like	Hepatocyte	Mesenchyme	Fgl1	Egfr	0.922175	0	0.762836	0.45624	0.761513	0.351909	0.833093	0.012716	0	0.0135254	0.0311269	0.088658
11962	Fibrosis-like	Cholangiocyte	Hepatocyte	Arf1	Insr	0.919405	0	0.720059	0.324998	0.507299	0.20531	0.829042	0.0131679	0	0.0135254	0.0311269	0.0887639
11963	Fibrosis-like	Mesenchyme	Mesenchyme	Calr	Itgav	1.16717	1	0.761637	-0.0353045	-0.239091	0.0777997	0.832983	0.0126327	1	1	1	0.0901398
11964	Fibrosis-like	Cholangiocyte	Cholangiocyte	Fgb	Itga5	0.0996406	1	0.00944366	-0.367874	-1.74588	0.00682417	0.357061	0	1	1	1	0.0903454
11965	Fibrosis-like	Mesenchyme	Cholangiocyte	Efemp1	Egfr	0.916703	0.04	0.83183	0.0292237	0.29239	0.144264	0.839026	0.024259	0	0.933804	1	0.0905263
11966	Fibrosis-like	Mesenchyme	Hepatocyte	Hspg2	Itgb1	0.915268	0	0.669707	0.132735	0.226335	0.210086	0.823843	0.0215548	0	0.0702952	0.122918	0.0915942
11967	Fibrosis-like	Mesenchyme	Mesenchyme	Slit3	Robo1	1.06406	0	0.752942	0.376004	1.34926	0.309697	0.832183	0.0125173	0	0.0135254	0.0311269	0.0916371
11968	Fibrosis-like	Cholangiocyte	Mesenchyme	Thbs1	Lrp1	1.06733	0	0.72052	0.242515	0.558297	0.176935	0.829087	0.0125071	0	0.0353869	0.0693765	0.0921396
11969	Fibrosis-like	Hepatocyte	Cholangiocyte	Gstp1	Egfr	0.912556	0	0.824994	0.28734	0.519568	0.182981	0.838468	0.0235963	0	0.0288446	0.0585101	0.0926699
11970	Fibrosis-like	Mesenchyme	Hepatocyte	Col4a2	Itgb5	1.11938	0	0.697182	0.23732	0.916141	0.195263	0.826741	0.0123984	0.04	0.0740509	0.128367	0.0931497
11971	Fibrosis-like	Hepatocyte	Hepatocyte	Apob	Lrp6	1.10698	0	0.715776	0.713177	1.48928	0.330151	0.828618	0.0123844	0	0.0135254	0.0311269	0.0936573
11972	Fibrosis-like	Cholangiocyte	Hepatocyte	Cdh1	Ptprm	0.948338	0	0.67137	0.482026	0.883715	0.206044	0.824023	0.0123336	0	0.0135254	0.0311269	0.0941667
11973	Fibrosis-like	Mesenchyme	Cholangiocyte	Spon2	Itga5	0.0997015	1	0.00945312	-0.113666	-0.132995	0.0609446	0.357176	0	1	1	1	0.0944153
11974	Fibrosis-like	Hepatocyte	Mesenchyme	Cdh1	Cdh2	0.910244	0	0.76216	0.230061	0.325382	0.153071	0.833031	0.0221536	0	0.085211	0.144297	0.0944802
11975	Fibrosis-like	Mesenchyme	Hepatocyte	Vegfc	Itgb1	0.91995	0	0.682114	0.143782	0.311813	0.233705	0.825171	0.0122001	0	0.0560861	0.101833	0.0946778
11976	Fibrosis-like	Mesenchyme	Hepatocyte	App	Lrp10	1.04242	0	0.670315	0.140628	0.264058	0.13302	0.823909	0.0121996	0	0.182352	0.272022	0.0951906
11977	Fibrosis-like	Cholangiocyte	Mesenchyme	Cdh1	Igf1r	0.959669	0	0.703682	0.654974	1.10992	0.329912	0.827405	0.0121791	0	0.0135254	0.0311269	0.0957051
11978	Fibrosis-like	Cholangiocyte	Cholangiocyte	Cdh1	Igf1r	0.949198	0	0.673821	0.636976	1.04032	0.315912	0.824287	0.0121735	0	0.0135254	0.0311269	0.0962214
11979	Fibrosis-like	Cholangiocyte	Mesenchyme	Gnai2	Igf1r	0.946002	0	0.690191	0.189337	0.300288	0.175225	0.826018	0.0121164	0	0.0383286	0.0741503	0.0967394
11980	Fibrosis-like	Cholangiocyte	Cholangiocyte	Gnai2	Igf1r	0.93553	0	0.660904	0.171339	0.230685	0.167789	0.822881	0.0121108	0	0.048069	0.0895499	0.0972591
11981	Fibrosis-like	Mesenchyme	Cholangiocyte	Vegfc	Itgb1	0.949829	0	0.712874	0.183771	0.441104	0.244245	0.82833	0.0120838	0	0.0211486	0.0451765	0.0977806
11982	Fibrosis-like	Hepatocyte	Cholangiocyte	Kng1	Plaur	0.906937	0	0.790521	0.867193	1.77591	0.638386	0.835556	0.0119152	0	0.00259717	0.0011057	0.0983038
11983	Fibrosis-like	Mesenchyme	Cholangiocyte	Pf4	Procr	0.0981155	0	0.0095619	0.076656	0.0754163	0.170517	0.35849	0	1	1	1	0.0984821
11984	Fibrosis-like	Hepatocyte	Mesenchyme	Tgm2	Itgb1	0.977166	0	0.676119	0.106545	0.168641	0.13603	0.824533	0.0119151	0	0.164379	0.249488	0.0988287
11985	Fibrosis-like	Cholangiocyte	Hepatocyte	Efemp1	Egfr	0.932169	0	0.704383	0.0238619	0.0477196	0.122161	0.827476	0.011889	0.24	0.387621	0.509937	0.0993554
11986	Fibrosis-like	Cholangiocyte	Hepatocyte	Fn1	Plaur	1.03322	1	0.645668	-0.414358	-0.743378	0.0552759	0.821175	0.0118473	1	1	1	0.100414
11987	Fibrosis-like	Hepatocyte	Hepatocyte	Serping1	Lrp1	0.898462	1	0.802864	-0.363132	-1.23036	0.0784435	0.836618	0.0243385	1	1	1	0.100799
11988	Fibrosis-like	Mesenchyme	Mesenchyme	Col4a2	Itgav_Itgb8	1.12854	0	0.731339	0.264953	0.879238	0.163999	0.83014	0.0118446	0.98	0.101137	0.166445	0.100946
11989	Fibrosis-like	Hepatocyte	Mesenchyme	Lgals3bp	Itgb1	0.964058	1	0.636661	-0.052316	-0.0678492	0.090079	0.820141	0.0118338	1	1	1	0.10148
11990	Fibrosis-like	Hepatocyte	Hepatocyte	St6gal1	Egfr	0.942273	0	0.731416	0.238466	0.552286	0.177259	0.830148	0.0118202	0	0.0352577	0.0691655	0.102015
11991	Fibrosis-like	Cholangiocyte	Hepatocyte	Adam15	Itga5	0.0988398	1	0.00960393	-0.205273	-0.250995	0.0431994	0.358995	0	1	1	1	0.102546
11992	Fibrosis-like	Mesenchyme	Hepatocyte	Col6a1	Itga6	0.967291	0	0.641304	0.542242	1.39961	0.381794	0.820676	0.0118109	0	0.0135254	0.0311269	0.102552
11993	Fibrosis-like	Mesenchyme	Hepatocyte	Col3a1	Itga2_Itgb1	2.22886	0	1.17517	0.489792	2.26399	0.0594701	0.861018	0	1	0.0794484	0.241132	0.102877
11994	Fibrosis-like	Cholangiocyte	Mesenchyme	Calr	Itgav	1.08421	1	0.69657	-0.148948	-0.425331	0.0711532	0.826679	0.0117652	1	1	1	0.103091
11995	Fibrosis-like	Mesenchyme	Mesenchyme	Bgn	Ly96	1.68782	0	0.72839	0.541065	2.03546	0.383045	0.829855	0.011727	0	0.0135254	0.0311269	0.104174
11996	Fibrosis-like	Hepatocyte	Mesenchyme	Ngf	Maged1	0.891912	0	0.783072	0.503783	0.980065	0.328157	0.834905	0.0230358	0	0.0135254	0.0311269	0.105024
11997	Fibrosis-like	Cholangiocyte	Hepatocyte	App	Notch2	0.932629	0	0.649878	0.055351	0.125724	0.14503	0.821651	0.0116885	0	0.245732	0.348788	0.105264
11998	Fibrosis-like	Mesenchyme	Cholangiocyte	Col6a2	Itga2_Itgb1	0.89111	0	0.770567	0.729163	1.54168	0.161806	0.833792	0.0202795	0	0.0612054	0.0760778	0.105414
11999	Fibrosis-like	Mesenchyme	Cholangiocyte	App	Lrp10	1.03961	0	0.660829	0.135268	0.229167	0.131138	0.822872	0.0115906	0	0.19273	0.284863	0.106361
12000	Fibrosis-like	Hepatocyte	Cholangiocyte	Fam3c	Lamp1	0.902633	1	0.624792	-0.0669204	-0.0668349	0.121587	0.818749	0.0115772	0	1	1	0.106913
12001	Fibrosis-like	Mesenchyme	Mesenchyme	Col12a1	Itga1_Itgb1	0.924575	0	0.693051	0.485143	1.35042	0.118254	0.826315	0.0115686	0	0.156487	0.305299	0.107466
12002	Fibrosis-like	Mesenchyme	Cholangiocyte	Wnt5a	Ptprk	1.00178	0	0.741588	0.3961	0.5973	0.334605	0.831119	0.0115439	0	0.0135254	0.0311269	0.10802
12003	Fibrosis-like	Mesenchyme	Cholangiocyte	Apoe	Ldlr	1.02549	1	0.679376	0.0110515	-0.571906	0.118366	0.824881	0.0115161	0	1	1	0.108577
12004	Fibrosis-like	Mesenchyme	Cholangiocyte	Hbegf	Erbb2_Erbb4	0.0982993	1	0.00965722	-0.159718	-0.64924	0.029382	0.359632	0	1	1	1	0.108635
12005	Fibrosis-like	Mesenchyme	Cholangiocyte	Hbegf	Egfr_Erbb2	0.0982993	1	0.00965722	-0.159718	-0.64924	0.029382	0.359632	0	1	1	1	0.108635
12006	Fibrosis-like	Cholangiocyte	Hepatocyte	Hspa8	Ldlr	1.5653	0	0.910125	0.239747	0.338365	0.109602	0.845008	0.0115102	1	0.786102	1	0.109135
12007	Fibrosis-like	Mesenchyme	Hepatocyte	Igf1	Insr	0.95928	0	0.765157	0.529499	1.7637	0.508823	0.833304	0.0114891	0	0.0131794	0.018287	0.109695
12008	Fibrosis-like	Mesenchyme	Mesenchyme	Serpine1	Itgb5	0.887761	0	0.777644	0.483388	1.3459	0.488789	0.834425	0.0161574	0	0.0120913	0.0311269	0.109757
12009	Fibrosis-like	Mesenchyme	Hepatocyte	App	Lrp6	1.04037	0	0.663414	0.16568	0.312284	0.146382	0.823157	0.0114399	0	0.109121	0.177325	0.110821
12010	Fibrosis-like	Hepatocyte	Mesenchyme	App	Aplp2	0.884476	1	0.662414	-0.314344	-0.558261	0.0654418	0.823047	0.0215643	1	1	1	0.112172
12011	Fibrosis-like	Hepatocyte	Mesenchyme	Fn1	Itga5_Itgb1	1.63254	0	0.830842	0.408415	0.642081	0.0623816	0.838946	0.0113725	0	0.156487	0.305299	0.112522
12012	Fibrosis-like	Mesenchyme	Mesenchyme	Fn1	Itga9	1.38396	0	0.772836	0.231869	0.309007	0.324433	0.833996	0.0113363	0	0.0157987	0.0354293	0.113379
12013	Fibrosis-like	Mesenchyme	Mesenchyme	Fn1	Itga9_Itgb1	1.38396	0	0.772836	0.231869	0.309007	0.324433	0.833996	0.0113363	0	0.0157987	0.0354293	0.113379
12014	Fibrosis-like	Mesenchyme	Mesenchyme	Efna5	Epha3	0.884072	0	0.703206	0.409301	1.1019	0.364173	0.827357	0.019622	0	0.0135254	0.0311269	0.113392
12015	Fibrosis-like	Mesenchyme	Mesenchyme	C4b	Nrp1	0.88284	0	0.777157	0.271588	0.627301	0.249144	0.834382	0.022192	0	0.0135254	0.0311269	0.114209
12016	Fibrosis-like	Hepatocyte	Hepatocyte	Tgm2	Itgb1	0.887186	1	0.595279	-0.0138807	-0.0222144	0.119765	0.815131	0.0112247	0	1	1	0.11424
12017	Fibrosis-like	Mesenchyme	Cholangiocyte	Gdf11	Acvr2a_Tgfbr1	0.0992877	0	0.00967212	0.0738827	0.0627967	0.241335	0.359809	0	1	1	1	0.114717
12018	Fibrosis-like	Cholangiocyte	Hepatocyte	App	Tspan12	0.926108	0	0.631599	0.29004	0.344922	0.24712	0.819551	0.0112205	0	0.0135254	0.0311269	0.114816
12019	Fibrosis-like	Hepatocyte	Mesenchyme	St6gal1	Egfr	0.882409	0	0.665958	0.172269	0.164215	0.161395	0.823435	0.0113957	0	0.0782025	0.134337	0.115031
12020	Fibrosis-like	Hepatocyte	Mesenchyme	Apob	Ldlr	1.09772	0	0.682078	0.680534	1.35954	0.296208	0.825167	0.0111945	0	0.0135254	0.0311269	0.115394
12021	Fibrosis-like	Mesenchyme	Cholangiocyte	Lamb1	Itga2_Itgb1	0.879677	0	0.753697	0.718837	1.39322	0.57569	0.832253	0.0220061	0	0.0135254	0.00660006	0.116269
12022	Fibrosis-like	Hepatocyte	Cholangiocyte	Tgm2	Itgb1	0.917065	0.06	0.622123	0.0261078	0.107077	0.125166	0.818431	0.0111176	0	0.948203	1	0.117724
12023	Fibrosis-like	Mesenchyme	Hepatocyte	Timp3	Ddr1	1.03712	0	0.720437	0.451285	1.69894	0.344855	0.829079	0.01108	0	0.0135254	0.0311269	0.118311
12024	Fibrosis-like	Cholangiocyte	Hepatocyte	Lama4	Itga6_Itgb4	0.0984771	1	0.00968745	-0.234286	-0.343018	0.0270488	0.359992	0	1	1	1	0.118768
12025	Fibrosis-like	Hepatocyte	Hepatocyte	Lgals3bp	Itgb1	0.874078	1	0.560539	-0.172741	-0.258704	0.0793087	0.810557	0.011148	1	1	1	0.118772
12026	Fibrosis-like	Hepatocyte	Mesenchyme	Apob	Lrp6	1.09749	0	0.681231	0.695357	1.40781	0.314217	0.825078	0.0110674	0	0.0135254	0.0311269	0.1189
12027	Fibrosis-like	Hepatocyte	Cholangiocyte	Lgals3bp	Itgb1	0.903957	1	0.585817	-0.132753	-0.129413	0.0828852	0.81392	0.0110416	1	1	1	0.11949
12028	Fibrosis-like	Cholangiocyte	Mesenchyme	Efemp1	Egfr	0.872306	1	0.641345	-0.0423349	-0.340352	0.111228	0.820681	0.011462	0.91	1	1	0.120035
12029	Fibrosis-like	Hepatocyte	Mesenchyme	Calr	Itgav	0.994725	1	0.626386	-0.271531	-0.478809	0.063984	0.818938	0.0109687	1	1	1	0.120083
12030	Fibrosis-like	Mesenchyme	Mesenchyme	Tln1	Itgb5	0.872002	0	0.746439	0.34309	0.780446	0.267831	0.831576	0.0211499	0	0.0135254	0.0311269	0.120458
12031	Fibrosis-like	Cholangiocyte	Mesenchyme	Fn1	Itgav_Itgb1	1.03744	1	0.659891	-0.485045	-0.935596	0.0503076	0.822769	0.0108554	1	1	1	0.121572
12032	Fibrosis-like	Cholangiocyte	Mesenchyme	Fn1	Itgav_Itgb8	1.03744	1	0.659891	-0.485045	-0.935596	0.0503076	0.822769	0.0108554	1	1	1	0.121572
12033	Fibrosis-like	Hepatocyte	Mesenchyme	Fgb	Itga5	1.52845	0	0.772934	0.817512	2.51692	0.558537	0.834005	0.0107832	0	0.00604064	0.00337451	0.12247
12034	Fibrosis-like	Hepatocyte	Cholangiocyte	Nid1	Itgav	0.869796	0	0.745473	0.340913	0.660111	0.217728	0.831486	0.0203242	0	0.0135254	0.0311269	0.122587
12035	Fibrosis-like	Hepatocyte	Cholangiocyte	Adam17	Itga5	0.101297	1	0.00970076	-0.174917	-0.20856	0.0439665	0.36015	0	1	1	1	0.122816
12036	Fibrosis-like	Mesenchyme	Cholangiocyte	Col3a1	Itga1_Itgb1	2.20404	0	0.967864	0.403007	2.1586	0.062162	0.848994	0.010385	0.65	0.30178	0.303015	0.122816
12037	Fibrosis-like	Hepatocyte	Mesenchyme	Mfge8	Itgb5	0.865838	0	0.734232	0.380557	0.822836	0.262181	0.830418	0.0221568	0	0.0135254	0.0311269	0.124307
12038	Fibrosis-like	Hepatocyte	Hepatocyte	Hspa8	Ldlr	1.40541	0.04	0.806419	0.0117058	0.121402	0.0971129	0.83692	0.0106847	1	1	1	0.124887
12039	Fibrosis-like	Mesenchyme	Mesenchyme	Gnai2	Igf1r	0.865271	0	0.610505	0.0779234	0.0884002	0.154994	0.817026	0.0107529	0	0.172444	0.259648	0.125172
12040	Fibrosis-like	Mesenchyme	Hepatocyte	Timp3	Met	1.0306	0	0.699167	0.498073	1.76419	0.39215	0.826945	0.0106662	0	0.0135254	0.0311269	0.125496
12041	Fibrosis-like	Mesenchyme	Hepatocyte	Apoe	Lrp6	1.01436	1	0.642961	0.00850513	-0.534064	0.11898	0.820866	0.0106363	0	1	1	0.126106
12042	Fibrosis-like	Hepatocyte	Cholangiocyte	Ptdss1	Scarb1	0.101635	1	0.00972276	-0.0643616	-0.0475859	0.0710265	0.360411	0	1	1	1	0.12686
12043	Fibrosis-like	Mesenchyme	Hepatocyte	Col1a1	Itga2_Itgb1	2.06666	0	1.08389	0.489195	2.16712	0.0591437	0.856109	0	1	0.0806725	0.296856	0.126928
12044	Fibrosis-like	Mesenchyme	Mesenchyme	App	Lrp10	1.03269	0	0.637486	0.12208	0.195648	0.126506	0.820236	0.0104053	0.01	0.223238	0.321971	0.127333
12045	Fibrosis-like	Cholangiocyte	Mesenchyme	Mif	Ackr3	1.06763	0	0.637417	0.32317	0.543501	0.339165	0.820228	0.0103894	0	0.0135254	0.0311269	0.128567
12046	Fibrosis-like	Hepatocyte	Hepatocyte	Cdh1	Cdh2	0.86068	0	0.69747	0.173651	0.105482	0.140079	0.826771	0.0197822	0	0.147058	0.227379	0.129112
12047	Fibrosis-like	Mesenchyme	Mesenchyme	Wnt5a	Ror1	0.921863	0	0.663274	0.561179	1.59755	0.712961	0.823141	0.0103443	0	0.0135254	0.00975529	0.129808
12048	Fibrosis-like	Mesenchyme	Cholangiocyte	Ptdss1	Scarb1	0.101884	1	0.00976115	-0.063611	-0.0783806	0.0713069	0.360865	0	1	1	1	0.130902
12049	Fibrosis-like	Hepatocyte	Hepatocyte	Spp1	Itga5_Itgb1	2.19739	0	0.478419	0.343209	0.899658	0.112786	0.798094	0	1	0.623037	1	0.130902
12050	Fibrosis-like	Mesenchyme	Hepatocyte	Col1a2	Itga2_Itgb1	2.05588	0	1.07782	0.493556	2.1748	0.060295	0.855763	0	1	0.076438	0.29069	0.131016
12051	Fibrosis-like	Cholangiocyte	Mesenchyme	C3	Nrp1	0.858946	1	0.737234	0.0627783	0.152469	0.152746	0.830706	0.018306	0	1	1	0.131333
12052	Fibrosis-like	Cholangiocyte	Hepatocyte	App	Lrp10	0.899386	1	0.556693	-0.0499832	-0.0408278	0.110473	0.810028	0.0103008	0.08	1	1	0.131683
12053	Fibrosis-like	Mesenchyme	Mesenchyme	Pdap1	Pdgfrb	0.858455	0	0.736912	0.264561	0.618143	0.275459	0.830675	0.0212021	0	0.0135254	0.0311269	0.132229
12054	Fibrosis-like	Mesenchyme	Cholangiocyte	Spp1	Itgav_Itgb6	0.969385	1	0.738404	0.101797	-0.695178	0.14644	0.830817	0.0102304	0	1	1	0.132312
12055	Fibrosis-like	Mesenchyme	Mesenchyme	App	Lrp6	1.03089	0	0.631396	0.14786	0.230811	0.139317	0.819528	0.0102223	0	0.152217	0.234008	0.132943
12056	Fibrosis-like	Mesenchyme	Cholangiocyte	Igf1	Itga6_Itgb4	0.922426	0	0.665427	0.724981	1.87927	0.766356	0.823377	0.0102176	0	0.00101696	0.000430404	0.133576
12057	Fibrosis-like	Cholangiocyte	Hepatocyte	C3	Lrp1	0.857421	1	0.734542	-0.292857	-0.741855	0.0722575	0.830448	0.019249	1	1	1	0.13403
12058	Fibrosis-like	Hepatocyte	Cholangiocyte	Timp1	Cd63	0.888525	1	0.533953	-0.772055	-2.05262	0.0314539	0.806798	0.0101715	1	1	1	0.13421
12059	Fibrosis-like	Mesenchyme	Mesenchyme	Vcl	Itgb5	0.856777	0	0.716289	0.189467	0.410174	0.184616	0.828669	0.0202904	0	0.0269365	0.0552664	0.134483
12060	Fibrosis-like	Hepatocyte	Cholangiocyte	Nampt	Itga5_Itgb1	0.102043	1	0.00981667	-0.0862593	-0.121396	0.0640834	0.361519	0	1	1	1	0.13494
12061	Fibrosis-like	Hepatocyte	Cholangiocyte	Spp1	Itgav_Itgb5	2.19683	0	0.473641	0.0909144	0.369378	0.0088502	0.797285	0	1	1	1	0.13494
12062	Fibrosis-like	Hepatocyte	Hepatocyte	Alcam	Nrp1	1.37899	0	0.721998	0.408254	0.994948	0.144701	0.829232	0.0101367	0	0.118001	0.189271	0.136124
12063	Fibrosis-like	Mesenchyme	Cholangiocyte	Gnai2	Igf1r	0.8548	0	0.584599	0.059925	0.0187978	0.148417	0.813763	0.0107479	0	0.319958	0.434598	0.13676
12064	Fibrosis-like	Mesenchyme	Hepatocyte	App	Ncstn	1.00799	0	0.554102	0.142489	0.265496	0.134632	0.809669	0.0100779	0	0.170998	0.257831	0.13741
12065	Fibrosis-like	Mesenchyme	Mesenchyme	Col4a1	Itga9_Itgb1	1.22404	0	0.672062	0.610169	1.73411	0.723958	0.824098	0.0100504	0	0.00878438	0.00378224	0.138055
12066	Fibrosis-like	Mesenchyme	Hepatocyte	Thbs1	Lrp1	0.853042	0	0.727253	0.0580461	0.202622	0.178588	0.829745	0.0208117	0	0.23426	0.335165	0.138138
12067	Fibrosis-like	Mesenchyme	Mesenchyme	Col6a1	Itgav_Itgb8	0.950992	0	0.592085	0.27213	0.844801	0.196382	0.814725	0.0100091	0	0.0177766	0.0390888	0.138703
12068	Fibrosis-like	Hepatocyte	Mesenchyme	Farp2	Plxna4	0.0997707	0.83	0.00993346	0.0298906	0.0504236	0.201557	0.362886	0	1	1	1	0.138975
12069	Fibrosis-like	Cholangiocyte	Mesenchyme	Plat	Lrp1	1.03726	0	0.617409	0.236632	0.658339	0.15827	0.817865	0.00997955	0	0.0700664	0.122585	0.139352
12070	Fibrosis-like	Hepatocyte	Mesenchyme	Apoe	Abca1	1.72551	0	0.790194	0.448685	1.16315	0.168343	0.835528	0.00996727	0	0.0472405	0.0882618	0.140003
12071	Fibrosis-like	Hepatocyte	Mesenchyme	Vtn	Cd47	0.850721	0	0.719259	0.345274	0.81571	0.247459	0.828963	0.0172346	0	0.0135254	0.0311269	0.140454
12072	Fibrosis-like	Cholangiocyte	Mesenchyme	Fn1	Nt5e	1.02661	1	0.623427	-0.212514	-0.294524	0.15228	0.818586	0.00994551	0	1	1	0.140656
12073	Fibrosis-like	Mesenchyme	Mesenchyme	Lman1	Mcfd2	0.849807	0	0.706791	0.311382	0.594529	0.227531	0.82772	0.0212991	0	0.0135254	0.0311269	0.14092
12074	Fibrosis-like	Cholangiocyte	Mesenchyme	Tgm2	Itgb1	0.936923	0	0.554978	0.0374336	0.029037	0.111657	0.80979	0.00992452	0.43	0.381015	0.502685	0.141311
12075	Fibrosis-like	Hepatocyte	Hepatocyte	Nid1	Ptprf	0.848667	0	0.704272	0.461154	0.785467	0.262276	0.827465	0.0205251	0	0.0135254	0.0311269	0.141386
12076	Fibrosis-like	Mesenchyme	Mesenchyme	Igf1	Igf1r	0.923295	0	0.667778	0.425618	1.60801	0.451854	0.823633	0.00984427	0	0.0135254	0.0311269	0.141968
12077	Fibrosis-like	Mesenchyme	Cholangiocyte	Igf1	Igf1r	0.912823	0	0.639441	0.407619	1.53841	0.43268	0.820462	0.00983973	0	0.0135254	0.0311269	0.142626
12078	Fibrosis-like	Hepatocyte	Cholangiocyte	Etv5	Erbb2	0.100292	0	0.0100584	0.102954	0.0856704	0.190802	0.364331	0	1	1	1	0.143007
12079	Fibrosis-like	Hepatocyte	Hepatocyte	App	Notch2	0.847195	1	0.570651	-0.0585013	-0.0288845	0.127349	0.811926	0.0105657	0	1	1	0.143263
12080	Fibrosis-like	Mesenchyme	Mesenchyme	Vegfa	Itgb1	0.953655	0	0.605347	0.166568	0.281794	0.185023	0.816391	0.00981542	0	0.0339881	0.0670836	0.143287
12081	Fibrosis-like	Cholangiocyte	Cholangiocyte	App	Lrp10	0.896576	1	0.548815	-0.0553432	-0.075719	0.108909	0.808929	0.00978564	0.94	1	1	0.144613
12082	Fibrosis-like	Cholangiocyte	Mesenchyme	H2-K1	Aplp2	0.844729	1	0.619628	-0.0705001	-0.284767	0.0770821	0.818132	0.0200237	1	1	1	0.144681
12083	Fibrosis-like	Mesenchyme	Hepatocyte	Lpl	Lrp1	0.844646	0	0.713276	0.121113	0.716399	0.278276	0.82837	0.0150576	0	0.086021	0.145439	0.145155
12084	Fibrosis-like	Mesenchyme	Cholangiocyte	Tnc	Egfr	0.843703	0	0.711463	0.0523123	0.446376	0.184533	0.828189	0.0169462	0	0.253637	0.358114	0.145631
12085	Fibrosis-like	Hepatocyte	Mesenchyme	Gnai2	Igf1r	0.865559	0	0.610788	0.0783184	0.239518	0.155066	0.817061	0.00968566	0	0.171479	0.258436	0.145947
12086	Fibrosis-like	Hepatocyte	Cholangiocyte	Gnai2	Igf1r	0.855087	0	0.58487	0.06032	0.169915	0.148486	0.813798	0.00968119	0	0.22204	0.320532	0.146617
12087	Fibrosis-like	Cholangiocyte	Mesenchyme	Bmp4	Acvr2a_Bmpr1a	0.102268	0.8	0.0100658	-0.00509313	-0.0257618	0.0917909	0.364417	0	1	1	1	0.147035
12088	Fibrosis-like	Hepatocyte	Mesenchyme	Spp1	Ptger4	2.18169	0	0.343935	0.461772	1.04944	0.212112	0.770195	0	1	0.156487	0.305299	0.147035
12089	Fibrosis-like	Hepatocyte	Hepatocyte	Apoa1	Lrp1	0.88885	0	0.786864	0.245032	1.4496	0.291009	0.835238	0.00967446	0	0.0135254	0.0311269	0.147289
12090	Fibrosis-like	Cholangiocyte	Cholangiocyte	Mmp7	Cd151	0.842684	0	0.6762	0.617719	1.35088	0.361366	0.824542	0.0174557	0	0.0135254	0.0311269	0.147542
12091	Fibrosis-like	Cholangiocyte	Hepatocyte	App	Lrp6	0.897342	1	0.550962	-0.0249304	0.00739866	0.121569	0.80923	0.00965818	0	1	1	0.148638
12092	Fibrosis-like	Hepatocyte	Mesenchyme	Mif	Ackr3	0.967403	0	0.565492	0.196123	0.493251	0.300894	0.811231	0.00962499	0	0.0165735	0.0368714	0.149315
12093	Fibrosis-like	Hepatocyte	Cholangiocyte	Vtn	Itgav_Itgb1	0.841067	0	0.701542	0.619178	1.37647	0.399133	0.827187	0.0147631	0	0.0135254	0.0311269	0.149952
12094	Fibrosis-like	Mesenchyme	Mesenchyme	Apoe	Ldlr	1.00511	1	0.61269	-0.024138	-0.663808	0.106747	0.817293	0.00961273	0.02	1	1	0.149994
12095	Fibrosis-like	Hepatocyte	Hepatocyte	App	Tspan12	0.840675	0	0.554601	0.176188	0.190314	0.216993	0.809738	0.0101423	0	0.0578162	0.104444	0.150437
12096	Fibrosis-like	Mesenchyme	Mesenchyme	Pros1	Axl	0.84042	0	0.580507	0.522354	1.11629	0.509206	0.81323	0.0159514	0	0.0135254	0.0273125	0.150923
12097	Fibrosis-like	Mesenchyme	Cholangiocyte	Saa1	Scarb1	0.104319	0.98	0.0101361	-0.0263092	-0.216119	0.102311	0.365223	0	1	1	1	0.151061
12098	Fibrosis-like	Hepatocyte	Cholangiocyte	Spp1	Itga5_Itgb1	2.18035	0	0.332483	0.30248	0.851528	0.0783823	0.767184	0	1	0.786102	1	0.151061
12099	Fibrosis-like	Hepatocyte	Mesenchyme	Apob	Eno1	1.06444	0	0.56087	0.504835	1.01223	0.154808	0.810602	0.00956511	0	0.0787046	0.135055	0.151358
12100	Fibrosis-like	Mesenchyme	Cholangiocyte	Col4a5	Cd47	0.837324	0	0.66589	0.216904	0.421973	0.196788	0.823428	0.0184431	0	0.0172017	0.0380324	0.151898
12101	Fibrosis-like	Mesenchyme	Hepatocyte	Fam3c	Lamp1	0.979099	0.02	0.555057	0.0101242	0.0174897	0.108016	0.809801	0.00956322	1	1	1	0.152043
12102	Fibrosis-like	Hepatocyte	Mesenchyme	Cp	Slc40a1	1.60353	0	0.908586	0.562603	1.22386	0.268022	0.844897	0.00955023	0	0.0135254	0.0311269	0.15273
12103	Fibrosis-like	Mesenchyme	Cholangiocyte	Col1a1	Itga1_Itgb1	2.04184	0	0.892685	0.40241	2.06173	0.0618207	0.843737	0.00950898	0.89	0.305791	0.358158	0.154802
12104	Fibrosis-like	Cholangiocyte	Mesenchyme	Mfge8	Itgb5	0.834223	0	0.671627	0.330423	0.734231	0.239826	0.824051	0.0192365	0	0.0135254	0.0311269	0.154845
12105	Fibrosis-like	Mesenchyme	Mesenchyme	Apoe	Lrp6	1.00487	1	0.61193	-0.00931484	-0.615538	0.113238	0.8172	0.00950337	0	1	1	0.155496
12106	Fibrosis-like	Cholangiocyte	Hepatocyte	Icam1	Egfr	0.882976	0	0.572758	0.207504	0.496663	0.167575	0.812207	0.00949022	0	0.0484038	0.0900693	0.156192
12107	Fibrosis-like	Mesenchyme	Cholangiocyte	Col1a2	Itga1_Itgb1	2.03106	0	0.887687	0.40677	2.06941	0.0630242	0.843367	0.00944948	0.7	0.287326	0.345949	0.156891
12108	Fibrosis-like	Cholangiocyte	Mesenchyme	Inhba_Inhbb	Acvr1b_Acvr2a	0.102823	1	0.0102013	-0.227192	-0.449826	0.0328286	0.365966	0	1	1	1	0.157093
12109	Fibrosis-like	Cholangiocyte	Mesenchyme	Inhba_Inhbb	Acvr1_Acvr2a	0.102823	1	0.0102013	-0.227192	-0.449826	0.0328286	0.365966	0	1	1	1	0.157093
12110	Fibrosis-like	Mesenchyme	Cholangiocyte	Timp3	Ddr1	1.01316	0	0.642175	0.401526	1.60547	0.307393	0.820776	0.00939465	0	0.0135254	0.0311269	0.157591
12111	Fibrosis-like	Mesenchyme	Mesenchyme	Fn1	Itga5_Itgb1	1.3655	0	0.682283	0.141832	0.181588	0.0512275	0.825189	0.00935487	0	0.497929	0.756099	0.158293
12112	Fibrosis-like	Cholangiocyte	Hepatocyte	Tgm2	Itgb1	0.846943	1	0.488622	-0.0829918	-0.161818	0.0983069	0.799789	0.00934834	0.99	1	1	0.158996
12113	Fibrosis-like	Hepatocyte	Hepatocyte	Nid1	Itgav	0.829967	0	0.667805	0.282407	0.553763	0.195043	0.823636	0.0178272	0	0.0188213	0.0409938	0.159331
12114	Fibrosis-like	Cholangiocyte	Hepatocyte	Col4a1	Cd47	0.829881	1	0.523301	-0.134906	-0.731735	0.0619058	0.805223	0.0101422	1	1	1	0.159834
12115	Fibrosis-like	Mesenchyme	Cholangiocyte	Grn	Egfr	0.829723	1	0.688413	-0.0517937	-0.114086	0.109423	0.825833	0.0196344	1	1	1	0.160338
12116	Fibrosis-like	Mesenchyme	Mesenchyme	Fam3c	Lamp1	1.00702	0	0.57426	0.049735	0.0281971	0.111753	0.812407	0.00931051	1	1	1	0.16041
12117	Fibrosis-like	Mesenchyme	Mesenchyme	Thbs1	Cd47	0.828802	0	0.684895	0.0539433	0.237727	0.145738	0.825464	0.0206682	0	0.250318	0.354204	0.160843
12118	Fibrosis-like	Cholangiocyte	Hepatocyte	Thbs1	Cd47	0.828429	0	0.519709	0.0795701	0.0236966	0.110589	0.804682	0.0096637	0.01	0.406033	0.530044	0.161349
12119	Fibrosis-like	Cholangiocyte	Cholangiocyte	Tgm2	Itgb1	0.876822	1	0.510657	-0.0430034	-0.0325266	0.10274	0.803298	0.00925899	0.99	1	1	0.162544
12120	Fibrosis-like	Mesenchyme	Hepatocyte	Cthrc1	Fzd6	0.101887	0	0.0103553	0.191703	0.225878	0.426813	0.367707	0	1	1	0.573577	0.163119
12121	Fibrosis-like	Mesenchyme	Hepatocyte	Vegfa	Itgb1	0.863675	0.11	0.532969	0.0461427	0.0909386	0.162901	0.806654	0.00924551	0	0.96892	1	0.16326
12122	Fibrosis-like	Mesenchyme	Mesenchyme	Hgf	Itgb1	0.949128	0	0.591719	0.270466	0.523062	0.340441	0.814678	0.0091672	0	0.0135254	0.0311269	0.163977
12123	Fibrosis-like	Mesenchyme	Cholangiocyte	Vegfa	Itgb1	0.893555	0	0.557004	0.0861312	0.22023	0.170247	0.810071	0.00915713	0	0.150913	0.232336	0.164696
12124	Fibrosis-like	Cholangiocyte	Mesenchyme	Icam1	Egfr	0.823112	0	0.5215	0.141307	0.108592	0.152578	0.804952	0.0091486	0	0.141633	0.220368	0.165417
12125	Fibrosis-like	Cholangiocyte	Mesenchyme	Gnai2	Ednra	0.897516	0	0.55458	0.300148	0.551381	0.345521	0.809735	0.0091325	0	0.0135254	0.0311269	0.166865
12126	Fibrosis-like	Hepatocyte	Mesenchyme	Fst	Bmpr2	0.816908	0	0.653686	0.459137	0.887297	0.320857	0.822079	0.0140364	0	0.0135254	0.0311269	0.168018
12127	Fibrosis-like	Mesenchyme	Hepatocyte	Hspa8	Ldlr	1.24193	1	0.70038	-0.22146	-0.372468	0.0843432	0.827069	0.00893802	1	1	1	0.169051
12128	Fibrosis-like	Mesenchyme	Mesenchyme	Gdf11	Acvr2a_Tgfbr1	0.10387	0	0.0104572	0.0869986	0.0714212	0.260923	0.368846	0	1	1	1	0.169137
12129	Fibrosis-like	Mesenchyme	Mesenchyme	Gdf11	Acvr1b_Acvr2a	0.10387	0	0.0104572	0.0869986	0.0714212	0.260923	0.368846	0	1	1	1	0.169137
12130	Fibrosis-like	Mesenchyme	Mesenchyme	App	Ncstn	1.00066	0	0.529382	0.127108	0.196647	0.128626	0.806127	0.00888396	0	0.210929	0.307107	0.170518
12131	Fibrosis-like	Hepatocyte	Mesenchyme	Tln1	Itgb5	0.815604	0	0.634757	0.256278	0.641227	0.227758	0.81992	0.0181008	0	0.0135254	0.0311269	0.170626
12132	Fibrosis-like	Mesenchyme	Mesenchyme	Tgm2	Itgb1	0.933167	0	0.543673	0.030982	0.0359784	0.109383	0.8082	0.00887965	1	1	1	0.171255
12133	Fibrosis-like	Mesenchyme	Hepatocyte	Arf1	Insr	0.814628	0	0.601555	0.174026	0.251083	0.171521	0.81592	0.0109275	0	0.0429693	0.0815597	0.172731
12134	Fibrosis-like	Mesenchyme	Cholangiocyte	App	Ncstn	0.999177	0	0.524359	0.123986	0.226348	0.127406	0.805381	0.00879853	0	0.217304	0.314823	0.172733
12135	Fibrosis-like	Hepatocyte	Hepatocyte	App	Lrp10	0.813953	1	0.488826	-0.163836	-0.195437	0.097005	0.799823	0.00931012	1	1	1	0.173259
12136	Fibrosis-like	Cholangiocyte	Mesenchyme	App	Lrp10	0.88966	1	0.529429	-0.0685311	-0.109238	0.105062	0.806134	0.00878331	1	1	1	0.173476
12137	Fibrosis-like	Cholangiocyte	Cholangiocyte	Timp2	Itga3	0.813376	0.98	0.594425	0.104351	-0.152364	0.161908	0.815022	0.0104015	0	1	1	0.174851
12138	Fibrosis-like	Mesenchyme	Mesenchyme	Mif	Ackr3	0.92465	0	0.53481	0.141928	0.214558	0.284569	0.806923	0.00874709	0	0.0593911	0.10681	0.175714
12139	Fibrosis-like	Hepatocyte	Mesenchyme	Lgals3	Eng	0.812152	0	0.655093	0.423897	0.755867	0.329089	0.822236	0.0191384	0	0.0135254	0.0311269	0.175917
12140	Fibrosis-like	Hepatocyte	Hepatocyte	App	Lrp6	0.811908	1	0.483794	-0.138783	-0.14721	0.106749	0.798993	0.00872874	0.88	1	1	0.176987
12141	Fibrosis-like	Hepatocyte	Cholangiocyte	App	Lrp10	0.811142	1	0.481909	-0.169196	-0.230328	0.0956323	0.798679	0.00884405	1	1	1	0.177523
12142	Fibrosis-like	Mesenchyme	Mesenchyme	Col4a2	Itga9_Itgb1	1.09	0	0.587597	0.597462	1.58566	0.72557	0.81415	0.00870388	0	0.0110905	0.00478848	0.17797
12143	Fibrosis-like	Mesenchyme	Mesenchyme	Gnas	Adcy7	1.16193	0	0.579166	0.245607	0.347797	0.323773	0.813054	0.00864653	0	0.0135254	0.0311269	0.178726
12144	Fibrosis-like	Cholangiocyte	Mesenchyme	Wnt4	Fzd2_Lrp5	0.110374	1	0.0104636	-0.299327	-0.735275	0.0213855	0.368917	0	1	1	1	0.179152
12145	Fibrosis-like	Cholangiocyte	Mesenchyme	Wnt4	Fzd3_Lrp5	0.110374	1	0.0104636	-0.299327	-0.735275	0.0213855	0.368917	0	1	1	1	0.179152
12146	Fibrosis-like	Mesenchyme	Mesenchyme	Col3a1	Ddr1	2.13406	0	0.383352	0.313322	1.95227	0.0885672	0.779656	0	1	0.623495	0.436893	0.179152
12147	Fibrosis-like	Cholangiocyte	Mesenchyme	Wnt4	Fzd1_Lrp5	0.110374	1	0.0104636	-0.299327	-0.735275	0.0213855	0.368917	0	1	1	1	0.179152
12148	Fibrosis-like	Mesenchyme	Hepatocyte	Hgf	Itgb1	0.859148	0	0.52097	0.15004	0.332207	0.299736	0.804872	0.0086346	0	0.0489096	0.090853	0.179483
12149	Fibrosis-like	Mesenchyme	Hepatocyte	Serpine1	Lrp1	0.808887	0	0.653747	0.0906242	0.372951	0.229598	0.822086	0.0142865	0	0.139998	0.218246	0.18022
12150	Fibrosis-like	Hepatocyte	Hepatocyte	Nrg4	Egfr	0.878826	0	0.561655	0.456457	0.888389	0.370883	0.81071	0.00863295	0	0.0135254	0.0311269	0.180243
12151	Fibrosis-like	Hepatocyte	Hepatocyte	Arf1	Insr	0.808787	0	0.594949	0.16561	0.332799	0.169638	0.815089	0.00957839	0	0.0454596	0.0854801	0.180762
12152	Fibrosis-like	Cholangiocyte	Mesenchyme	App	Lrp6	0.887856	1	0.524371	-0.0427504	-0.0740748	0.115702	0.805383	0.00862855	1	1	1	0.181005
12153	Fibrosis-like	Cholangiocyte	Hepatocyte	Fam3c	Lamp1	0.95764	0.97	0.485772	-0.0312779	-0.00137174	0.0945331	0.79932	0.00857863	1	1	1	0.181768
12154	Fibrosis-like	Mesenchyme	Cholangiocyte	Col6a3	Itga2_Itgb1	0.807741	0	0.647551	0.688304	1.48315	0.162163	0.821388	0.0162522	0	0.0599908	0.0915959	0.182395
12155	Fibrosis-like	Cholangiocyte	Mesenchyme	Adam10	Epha3	0.80732	0	0.524525	0.299843	0.917131	0.254703	0.805406	0.00892177	0	0.0135254	0.0311269	0.183489
12156	Fibrosis-like	Mesenchyme	Mesenchyme	Grn	Tnfrsf1a	0.806386	0	0.649439	0.327273	0.613047	0.248421	0.821602	0.0202306	0	0.0135254	0.0311269	0.184037
12157	Fibrosis-like	Mesenchyme	Cholangiocyte	Hgf	Itgb1	0.889027	0	0.544463	0.190029	0.461498	0.313253	0.808313	0.00855202	0	0.0185177	0.0404421	0.184071
12158	Fibrosis-like	Hepatocyte	Mesenchyme	Gnas	Adcy7	1.09433	0	0.540782	0.144515	0.330093	0.302315	0.807787	0.00851813	0	0.0542147	0.0989938	0.185615
12159	Fibrosis-like	Cholangiocyte	Cholangiocyte	Adam10	Cadm1	0.805105	0	0.522528	0.25586	0.337496	0.133391	0.805107	0.00877875	0	0.156487	0.268261	0.185688
12160	Fibrosis-like	Mesenchyme	Cholangiocyte	Timp3	Met	0.991791	0	0.572396	0.415398	1.60356	0.321047	0.812159	0.00851804	0	0.0135254	0.0311269	0.186391
12161	Fibrosis-like	Cholangiocyte	Cholangiocyte	Ptdss1	Scarb1	0.106712	1	0.0105047	-0.0490831	-0.053466	0.0767386	0.369374	0	1	1	1	0.187149
12162	Fibrosis-like	Cholangiocyte	Hepatocyte	App	Ncstn	0.864956	1	0.460179	-0.0481216	-0.0393891	0.111811	0.794944	0.00850649	0.08	1	1	0.187168
12163	Fibrosis-like	Cholangiocyte	Cholangiocyte	Cdh1	Ptprm	0.890033	0	0.505107	0.398539	0.674592	0.155017	0.802433	0.00846763	0	0.0782025	0.134337	0.187947
12164	Fibrosis-like	Mesenchyme	Mesenchyme	App	Gpc1	1.00585	0	0.546888	0.313182	0.533436	0.310909	0.808657	0.00845374	0	0.0135254	0.0311269	0.188728
12165	Fibrosis-like	Hepatocyte	Hepatocyte	Serpina1a	Lrp1	0.803648	0	0.645025	0.283174	0.808004	0.298032	0.821102	0.0095425	0	0.0135254	0.0311269	0.189016
12166	Fibrosis-like	Cholangiocyte	Mesenchyme	Serpine2	Lrp1	1.02491	1	0.575077	-0.0224392	-0.283446	0.0744964	0.812515	0.008442	1	1	1	0.189511
12167	Fibrosis-like	Mesenchyme	Mesenchyme	Igf1	Igf2r	0.891012	0	0.580418	0.25387	1.18268	0.246988	0.813218	0.0084291	0	0.0135254	0.0311269	0.190296
12168	Fibrosis-like	Cholangiocyte	Mesenchyme	Pdgfb	Lrp1	1.03245	0	0.600917	0.640046	1.21445	0.481382	0.81584	0.00839856	0	0.0135254	0.0159977	0.191083
12169	Fibrosis-like	Cholangiocyte	Cholangiocyte	Sema4d	Erbb2	0.10259	0	0.010521	0.221812	0.151741	0.31145	0.369555	0	1	1	0.912624	0.191143
12170	Fibrosis-like	Hepatocyte	Mesenchyme	Mfge8	Pdgfrb	0.802877	0	0.640853	0.444838	0.966626	0.368869	0.820624	0.0195103	0	0.0135254	0.0311269	0.191255
12171	Fibrosis-like	Mesenchyme	Hepatocyte	Tgm2	Itgb1	0.843187	1	0.478669	-0.0894435	-0.154877	0.0963043	0.798137	0.00836362	1	1	1	0.192663
12172	Fibrosis-like	Mesenchyme	Cholangiocyte	Col15a1	Itga2_Itgb1	0.801925	0	0.638969	0.651224	1.55271	0.156103	0.820408	0.0141679	0	0.0754884	0.0724035	0.192944
12173	Fibrosis-like	Cholangiocyte	Mesenchyme	Fam3c	Lamp1	0.985566	0	0.502578	0.00833293	0.00933564	0.0978036	0.802034	0.00835173	1	1	1	0.193456
12174	Fibrosis-like	Mesenchyme	Cholangiocyte	Lamb1	Itga6_Itgb1	0.801568	0	0.594109	0.624049	1.16092	0.467531	0.814982	0.0152978	0	0.0135254	0.0221998	0.194076
12175	Fibrosis-like	Hepatocyte	Hepatocyte	Vtn	Itgav_Itgb1	0.801237	0	0.628451	0.560671	1.27013	0.357549	0.819182	0.0129403	0	0.0135254	0.0311269	0.194643
12176	Fibrosis-like	Hepatocyte	Mesenchyme	Nrg4	Egfr	0.818962	0	0.51139	0.39026	0.500318	0.337691	0.803411	0.00832194	0	0.0135254	0.0311269	0.195048
12177	Fibrosis-like	Cholangiocyte	Cholangiocyte	Tgfb1	Vasn	0.103145	1	0.0106339	-0.25413	-0.32878	0.0360537	0.370799	0	1	1	1	0.195134
12178	Fibrosis-like	Mesenchyme	Hepatocyte	Vegfa	Egfr	0.870009	0	0.538064	0.217924	0.538253	0.205074	0.807395	0.00831063	0	0.0135254	0.0311269	0.195847
12179	Fibrosis-like	Mesenchyme	Cholangiocyte	Tgm2	Itgb1	0.873067	1	0.500255	-0.049455	-0.0255852	0.100647	0.801666	0.0082836	1	1	1	0.196648
12180	Fibrosis-like	Mesenchyme	Cholangiocyte	Tnc	Itga2	0.800376	0	0.636684	0.615491	1.40804	0.528076	0.820144	0.0143621	0	0.0135254	0.00679257	0.196922
12181	Fibrosis-like	Mesenchyme	Cholangiocyte	Col6a2	Itga3_Itgb1	0.799336	0	0.578862	0.596627	1.26747	0.488843	0.813014	0.00901067	0	0.0135254	0.0127024	0.198067
12182	Fibrosis-like	Mesenchyme	Mesenchyme	App	Tnfrsf21	1.01547	0	0.579344	0.244005	0.490933	0.220166	0.813077	0.00821602	0	0.0135254	0.0311269	0.198255
12183	Fibrosis-like	Cholangiocyte	Hepatocyte	Grn	Egfr	0.853554	1	0.494035	-0.124196	-0.00209436	0.0785265	0.80067	0.00814965	1	1	1	0.199062
12184	Fibrosis-like	Cholangiocyte	Mesenchyme	Farp2	Plxna4	0.103732	0.27	0.0107599	0.0409822	0.0500401	0.218326	0.372174	0	1	1	1	0.199122
12185	Fibrosis-like	Cholangiocyte	Mesenchyme	Gnas	Adcy7	1.09054	0	0.538627	0.138846	0.234012	0.30111	0.807476	0.00812129	0	0.0641195	0.113851	0.200681
12186	Fibrosis-like	Mesenchyme	Mesenchyme	Adam9	Itgb1	0.923245	0	0.513804	0.143913	0.221017	0.170507	0.803783	0.00811489	0	0.0553312	0.10069	0.201494
12187	Fibrosis-like	Mesenchyme	Cholangiocyte	Nid1	Itgav	0.795388	0	0.631693	0.245985	0.374079	0.184496	0.819562	0.0166425	0	0.0273511	0.0559745	0.202107
12188	Fibrosis-like	Mesenchyme	Mesenchyme	Gnai2	Ednra	0.816786	0	0.490551	0.188734	0.339494	0.305628	0.800105	0.00810205	0	0.0193625	0.0419738	0.202308
12189	Fibrosis-like	Cholangiocyte	Hepatocyte	Pf4	Procr	0.106826	0	0.0108822	0.108003	0.0886114	0.194061	0.373495	0	1	1	1	0.203107
12190	Fibrosis-like	Hepatocyte	Mesenchyme	Ahsg	Insr	1.11244	0	0.542103	0.554989	1.79594	0.255685	0.807976	0.00805039	0	0.0135254	0.0311269	0.203125
12191	Fibrosis-like	Hepatocyte	Cholangiocyte	Nid1	Ptprf	0.794947	0	0.599515	0.371883	0.608019	0.223264	0.815664	0.0166732	0	0.0135254	0.0311269	0.203854
12192	Fibrosis-like	Cholangiocyte	Hepatocyte	Adam10	Cadm1	0.803672	0	0.521237	0.254179	0.405915	0.133061	0.804913	0.00804969	0	0.156487	0.270764	0.203944
12193	Fibrosis-like	Mesenchyme	Mesenchyme	Vegfa	Egfr	0.810145	0	0.48991	0.151727	0.150182	0.186721	0.8	0.00801113	0	0.0901681	0.151259	0.205587
12194	Fibrosis-like	Mesenchyme	Hepatocyte	Thbs2	Cd47	0.80924	0	0.472252	0.400226	0.728072	0.383431	0.797047	0.00798804	0	0.0135254	0.0311269	0.206411
12195	Fibrosis-like	Hepatocyte	Mesenchyme	Sema3f	Nrp2_Plxna4	0.104394	0	0.0108981	0.146798	0.166545	0.323688	0.373665	0	1	1	0.838138	0.207088
12196	Fibrosis-like	Mesenchyme	Mesenchyme	Cxcl12	Itgav	0.888328	0	0.542938	0.195866	0.954957	0.194679	0.808095	0.00798152	0	0.0188978	0.0411327	0.208066
12197	Fibrosis-like	Mesenchyme	Cholangiocyte	Lamb1	Itga3_Itgb1	0.787903	0	0.566189	0.586302	1.11901	0.434814	0.811326	0.00978739	0	0.0135254	0.028271	0.209148
12198	Fibrosis-like	Cholangiocyte	Mesenchyme	Fn1	Itga9_Itgb1	0.998906	1	0.530191	-0.152536	-0.229173	0.222572	0.806246	0.00797481	0	1	1	0.209313
12199	Fibrosis-like	Cholangiocyte	Mesenchyme	Fn1	Itga9	0.998906	1	0.530191	-0.152536	-0.229173	0.222572	0.806246	0.00797481	0	1	1	0.209313
12200	Fibrosis-like	Cholangiocyte	Cholangiocyte	Ngf	Erbb2	0.10484	1	0.0109739	-0.151694	-0.545989	0.0381145	0.374477	0	1	1	1	0.211067
12201	Fibrosis-like	Hepatocyte	Mesenchyme	App	Lrp10	0.804227	1	0.464886	-0.182383	-0.263847	0.0922542	0.795773	0.00793739	1	1	1	0.2114
12202	Fibrosis-like	Hepatocyte	Cholangiocyte	Apob	Lrp6	1.05137	0	0.513259	0.608715	1.30533	0.23674	0.803699	0.00793499	0	0.0135254	0.0311269	0.212239
12203	Fibrosis-like	Mesenchyme	Mesenchyme	App	Notch2	0.998548	0	0.522237	0.102852	0.137631	0.116545	0.805063	0.00789129	0.9	0.318341	0.432768	0.213079
12204	Fibrosis-like	Mesenchyme	Hepatocyte	H2-K1	Aplp2	0.785591	1	0.593454	-0.0940369	-0.411348	0.0738261	0.814899	0.018794	1	1	1	0.214524
12205	Fibrosis-like	Mesenchyme	Hepatocyte	Pf4	Thbd	0.106383	0	0.0110512	0.108844	0.102118	0.23	0.375299	0	1	1	1	0.215042
12206	Fibrosis-like	Cholangiocyte	Mesenchyme	Grn	Egfr	0.79369	1	0.449822	-0.190393	-0.390166	0.0714989	0.793083	0.00785591	1	1	1	0.215612
12207	Fibrosis-like	Hepatocyte	Mesenchyme	App	Lrp6	0.802422	1	0.460445	-0.156603	-0.228684	0.101597	0.794992	0.00779742	1	1	1	0.216461
12208	Fibrosis-like	Mesenchyme	Mesenchyme	Col6a2	Itga1_Itgb1	0.783393	0	0.545559	0.519969	1.28835	0.145392	0.808468	0.00853134	0	0.114862	0.185065	0.216939
12209	Fibrosis-like	Mesenchyme	Cholangiocyte	Igf1	Igf2r	0.870108	0	0.523849	0.223251	1.20791	0.222916	0.805305	0.0077864	0	0.0135254	0.0311269	0.217311
12210	Fibrosis-like	Hepatocyte	Cholangiocyte	Adam15	Itga5	0.110081	1	0.0110646	-0.171416	-0.212666	0.0497698	0.375442	0	1	1	1	0.219014
12211	Fibrosis-like	Mesenchyme	Cholangiocyte	Fam3c	Lamp1	0.841146	1	0.460195	-0.185543	-0.26363	0.0895557	0.794947	0.0077337	1	1	1	0.219874
12212	Fibrosis-like	Mesenchyme	Mesenchyme	Wnt5a	Antxr1	0.781528	0	0.525762	0.578501	1.46322	0.816458	0.80559	0.00803982	0	0.0135254	0.00708809	0.219982
12213	Fibrosis-like	Hepatocyte	Hepatocyte	C3	Nrp1	1.08073	0	0.547287	0.131308	0.292752	0.113391	0.808713	0.0077241	1	1	1	0.220733
12214	Fibrosis-like	Cholangiocyte	Mesenchyme	Pdgfd	Pdgfra_Pdgfrb	0.780027	0	0.607586	0.785123	1.58947	0.857957	0.816668	0.0137105	0	0.0051508	0.00220546	0.221206
12215	Fibrosis-like	Hepatocyte	Hepatocyte	App	Ncstn	0.779522	1	0.404078	-0.161974	-0.193998	0.0981805	0.784145	0.00768702	1	1	1	0.221819
12216	Fibrosis-like	Hepatocyte	Cholangiocyte	Farp2	Plxna2	0.105835	1	0.0110884	-0.0399018	-0.0483853	0.0872735	0.375694	0	1	1	1	0.222983
12217	Fibrosis-like	Mesenchyme	Mesenchyme	Bmp1	Bmpr1a	0.778583	0	0.561122	0.292446	0.553713	0.230361	0.810637	0.017144	0	0.0135254	0.0311269	0.22305
12218	Fibrosis-like	Mesenchyme	Mesenchyme	Adam10	Epha3	0.789656	0	0.483401	0.272242	0.788994	0.234734	0.798928	0.00766907	0	0.0135254	0.0311269	0.22332
12219	Fibrosis-like	Cholangiocyte	Hepatocyte	Psap	Lrp1	0.778296	1	0.602821	-0.467036	-0.927429	0.0652978	0.816077	0.0185213	1	1	1	0.223666
12220	Fibrosis-like	Mesenchyme	Hepatocyte	Adam9	Itgb1	0.833265	0.96	0.452371	0.0234877	0.0301621	0.15012	0.793546	0.00764295	0	1	1	0.224187
12221	Fibrosis-like	Hepatocyte	Hepatocyte	Apob	Ldlr	1.07259	0	0.590535	0.637142	1.41335	0.256453	0.814527	0.00757698	0	0.0135254	0.0311269	0.225055
12222	Fibrosis-like	Mesenchyme	Cholangiocyte	Adam9	Itgb1	0.863144	0	0.472771	0.0634762	0.159454	0.15689	0.797136	0.00756978	0	0.208083	0.303651	0.225925
12223	Fibrosis-like	Hepatocyte	Hepatocyte	Fn1	Itga2	1.63416	0	0.840487	0.292717	0.382969	0.111632	0.839724	0	1	0.786102	1	0.226288
12224	Fibrosis-like	Mesenchyme	Cholangiocyte	Adam10	Cadm1	0.787441	0	0.481561	0.228258	0.20936	0.122933	0.798621	0.00754598	0	0.259023	0.36444	0.226798
12225	Fibrosis-like	Cholangiocyte	Hepatocyte	Lamb2	Itga6_Itgb4	0.105527	1	0.0111211	-0.116819	-0.15792	0.0453189	0.376039	0	1	1	1	0.226949
12226	Fibrosis-like	Mesenchyme	Hepatocyte	Spp1	Itgav_Itgb5	0.895946	1	0.530123	-0.495002	-1.58867	0.00990558	0.806236	0.00753555	1	1	1	0.227672
12227	Fibrosis-like	Mesenchyme	Hepatocyte	S100a4	Egfr	0.896148	0	0.608003	0.282922	0.933449	0.328856	0.816719	0.0075156	0	0.0135254	0.0311269	0.229427
12228	Fibrosis-like	Cholangiocyte	Mesenchyme	App	Ncstn	0.857632	1	0.439649	-0.0635031	-0.108238	0.106823	0.7912	0.00749731	1	1	1	0.230308
12229	Fibrosis-like	Hepatocyte	Cholangiocyte	Farp2	Plxna1	0.106063	1	0.0111318	-0.151446	-0.155518	0.0580854	0.376152	0	1	1	1	0.230912
12230	Fibrosis-like	Mesenchyme	Hepatocyte	Nid1	Ptprf	0.77426	0	0.59678	0.366225	0.499435	0.222246	0.81532	0.0168076	0	0.0135254	0.0311269	0.231145
12231	Fibrosis-like	Cholangiocyte	Hepatocyte	St6gal1	Egfr	0.8475	0	0.477838	0.0774241	0.284034	0.115804	0.797996	0.00744302	0	0.326493	0.441983	0.232075
12232	Fibrosis-like	Cholangiocyte	Hepatocyte	Timp2	Itga3	0.772321	1	0.506361	0.0290695	-0.254045	0.137921	0.802629	0.00909321	0	1	1	0.232406
12233	Fibrosis-like	Mesenchyme	Mesenchyme	Lamb1	Itga1	0.77196	0	0.533615	0.509643	1.13989	0.51729	0.806749	0.00926713	0	0.0135254	0.0266072	0.233671
12234	Fibrosis-like	Cholangiocyte	Cholangiocyte	App	Ncstn	0.856144	1	0.435478	-0.0666244	-0.0785379	0.10581	0.790411	0.00742511	1	1	1	0.23385
12235	Fibrosis-like	Cholangiocyte	Cholangiocyte	Tgfb1	Itgb5	0.105747	1	0.011159	-0.469939	-0.846132	0.0132298	0.376439	0	1	1	1	0.234871
12236	Fibrosis-like	Mesenchyme	Cholangiocyte	Lamb1	Dag1	0.7714	0	0.53247	0.394724	0.848425	0.322154	0.806581	0.0152623	0	0.0135254	0.0311269	0.236213
12237	Fibrosis-like	Mesenchyme	Mesenchyme	Tgfb1	Itgb1	0.918061	0	0.4982	0.175336	0.317879	0.206617	0.801339	0.00737066	0	0.027247	0.0557968	0.236528
12238	Fibrosis-like	Cholangiocyte	Mesenchyme	Mfge8	Pdgfrb	0.771262	0	0.58621	0.394704	0.87802	0.337417	0.813971	0.0169328	0	0.0135254	0.0311269	0.236851
12239	Fibrosis-like	Mesenchyme	Mesenchyme	Col6a1	Itga9_Itgb1	0.912454	0	0.475713	0.60464	1.55122	0.86884	0.797637	0.00735146	0	0.0100599	0.00433832	0.238323
12240	Fibrosis-like	Mesenchyme	Cholangiocyte	Cthrc1	Fzd6	0.105792	0	0.0111906	0.208304	0.21978	0.461243	0.376771	0	1	1	0.607537	0.238828
12241	Fibrosis-like	Mesenchyme	Cholangiocyte	App	Lrp6	0.984764	0	0.475712	0.0612181	0.128332	0.104965	0.797637	0.00732729	1	1	1	0.239224
12242	Fibrosis-like	Hepatocyte	Hepatocyte	Fga	Plaur	0.79929	0	0.466151	0.45048	1.13301	0.201785	0.795993	0.00730225	0	0.0140077	0.0320492	0.241032
12243	Fibrosis-like	Hepatocyte	Mesenchyme	Gnai2	Ednra	0.817073	0	0.490779	0.189129	0.490612	0.30577	0.800142	0.00729597	0	0.0189746	0.041272	0.242847
12244	Fibrosis-like	Hepatocyte	Mesenchyme	Apob	Vldlr	1.04234	0	0.480405	0.834921	1.64314	0.658519	0.798428	0.00729425	0	0.00360316	0.00153792	0.243758
12245	Fibrosis-like	Cholangiocyte	Cholangiocyte	Wnt4	Fzd5_Lrp5	0.112798	1	0.0111997	-0.123404	-0.535716	0.0707836	0.376866	0	1	1	1	0.244757
12246	Fibrosis-like	Cholangiocyte	Cholangiocyte	Wnt4	Fzd5_Lrp6	0.112798	1	0.0111997	-0.123404	-0.535716	0.0707836	0.376866	0	1	1	1	0.244757
12247	Fibrosis-like	Hepatocyte	Hepatocyte	Icam1	Egfr	0.83024	0	0.431656	0.106742	0.33391	0.126292	0.78968	0.00726542	0	0.226255	0.325594	0.245586
12248	Fibrosis-like	Mesenchyme	Hepatocyte	Sparc	Fgfr1	2.03796	0	0.619593	0.349407	1.99052	0.188843	0.818128	0	1	0.237143	0.406737	0.246732
12249	Fibrosis-like	Mesenchyme	Hepatocyte	Tgfb1	Lpp	0.890497	0	0.479953	0.177505	0.415789	0.205209	0.798352	0.00725648	0	0.0255262	0.0528443	0.247422
12250	Fibrosis-like	Mesenchyme	Mesenchyme	S100a4	Egfr	0.836285	0	0.55359	0.216725	0.545378	0.299426	0.809597	0.00724455	0	0.0135254	0.0311269	0.249266
12251	Fibrosis-like	Mesenchyme	Hepatocyte	Angpt1	Itga5	0.106543	1	0.0113249	0.00245052	-0.0329075	0.163045	0.378172	0	1	1	1	0.250679
12252	Fibrosis-like	Hepatocyte	Cholangiocyte	Nid1	Itga3	0.764625	0	0.540386	0.446126	0.736338	0.276459	0.80773	0.00837324	0	0.0135254	0.0311269	0.251148
12253	Fibrosis-like	Mesenchyme	Mesenchyme	Spp1	Itgav_Itgb5	0.905104	1	0.556095	-0.467369	-1.62557	0.00831959	0.809945	0.00719739	1	1	1	0.251582
12254	Fibrosis-like	Mesenchyme	Mesenchyme	Spp1	Itgav_Itgb1	0.905104	1	0.556095	-0.467369	-1.62557	0.0332784	0.809945	0.00719739	1	1	1	0.251582
12255	Fibrosis-like	Mesenchyme	Cholangiocyte	Thbs1	Ptprj	0.763934	0	0.571543	0.284032	0.676595	0.221792	0.812045	0.0142825	0	0.0135254	0.0311269	0.252473
12256	Fibrosis-like	Cholangiocyte	Mesenchyme	St6gal1	Egfr	0.787637	0	0.435074	0.0112273	-0.104037	0.10544	0.790334	0.00717457	0.01	0.74253	0.876541	0.252978
12257	Fibrosis-like	Mesenchyme	Hepatocyte	Thbs1	Ptprj	0.763457	0	0.570709	0.28333	0.753575	0.221468	0.811934	0.00814181	0	0.0135254	0.0311269	0.253802
12258	Fibrosis-like	Cholangiocyte	Mesenchyme	Pf4	Thbd	0.10877	0	0.011387	0.11989	0.111156	0.236989	0.378815	0	1	1	1	0.254623
12259	Fibrosis-like	Cholangiocyte	Mesenchyme	App	Gpc1	0.862819	0	0.454188	0.122571	0.22855	0.258208	0.793874	0.00713375	0	0.0841409	0.142785	0.255784
12260	Fibrosis-like	Cholangiocyte	Hepatocyte	Efna1	Epha4	0.106783	1	0.0114005	-0.209259	-0.380955	0.0275812	0.378955	0	1	1	1	0.258564
12261	Fibrosis-like	Mesenchyme	Mesenchyme	Wnt5a	Fzd1	0.761497	0	0.506134	0.560711	1.41798	0.780924	0.802594	0.00711354	0	0.0135254	0.00987853	0.259554
12262	Fibrosis-like	Mesenchyme	Hepatocyte	Lman1	Mcfd2	0.761327	0	0.534465	0.168659	0.334169	0.172055	0.806873	0.00855202	1	0.368514	0.597706	0.259832
12263	Fibrosis-like	Mesenchyme	Mesenchyme	Cxcl12	Ackr3	0.871659	0	0.496783	0.52649	1.72475	0.84535	0.801112	0.007044	0	0.0135254	0.0207753	0.260501
12264	Fibrosis-like	Cholangiocyte	Cholangiocyte	Sema4b	Dcbld2	0.112058	0.09	0.0114727	0.0250192	0.0162527	0.107981	0.379698	0	1	1	1	0.262502
12265	Fibrosis-like	Mesenchyme	Hepatocyte	Col6a2	Itga3_Itgb1	0.758281	0	0.493103	0.521347	1.16579	0.416421	0.800519	0.00787595	0	0.0135254	0.0311269	0.262539
12266	Fibrosis-like	Hepatocyte	Mesenchyme	Icam1	Egfr	0.770376	0	0.393025	0.040545	-0.0541612	0.114989	0.781789	0.00700333	0	0.566825	0.699925	0.263356
12267	Fibrosis-like	Mesenchyme	Hepatocyte	Tgfb1	Itgb1	0.828081	0.16	0.438632	0.0549106	0.127024	0.181913	0.791008	0.0069417	0	0.991264	1	0.264312
12268	Fibrosis-like	Mesenchyme	Mesenchyme	Lamb1	Dag1	0.757516	0	0.504104	0.370144	0.832565	0.304992	0.802275	0.0148318	0	0.0135254	0.0311269	0.26458
12269	Fibrosis-like	Cholangiocyte	Cholangiocyte	Fam3c	Lamp1	0.819687	1	0.402751	-0.226946	-0.282492	0.0783769	0.783867	0.00693615	1	1	1	0.265269
12270	Fibrosis-like	Mesenchyme	Cholangiocyte	Lamb1	Itga6_Itgb4	0.756685	0	0.502405	0.741216	1.24639	0.678893	0.802007	0.00871219	0	0.0135254	0.0140552	0.265946
12271	Fibrosis-like	Cholangiocyte	Hepatocyte	Proc	Procr	0.110774	0.79	0.011544	-0.00309607	-0.040257	0.0830036	0.380427	0	1	1	1	0.266436
12272	Fibrosis-like	Cholangiocyte	Mesenchyme	App	Tnfrsf21	0.872434	0.02	0.481142	0.0533945	0.186047	0.182847	0.798551	0.0069329	0	0.903228	1	0.267191
12273	Fibrosis-like	Mesenchyme	Hepatocyte	Nid1	Itgav	0.755559	0	0.565879	0.187478	0.267731	0.165274	0.811284	0.0145911	0	0.0516823	0.0951252	0.267317
12274	Fibrosis-like	Mesenchyme	Mesenchyme	Tgfb1	Lpp	0.845873	0	0.450411	0.120742	0.15289	0.192578	0.79319	0.00692505	0	0.0884897	0.148909	0.268155
12275	Fibrosis-like	Mesenchyme	Hepatocyte	Adam10	Cadm1	0.786008	0	0.480371	0.226578	0.277778	0.122629	0.798422	0.00691858	0	0.233676	0.366036	0.269121
12276	Fibrosis-like	Cholangiocyte	Mesenchyme	Tnf	Sema4c	0.109314	0	0.0116156	0.294292	0.226232	0.536893	0.381156	0	1	1	0.570013	0.270368
12277	Fibrosis-like	Mesenchyme	Cholangiocyte	Tgfb1	Itgb1	0.85796	0	0.458413	0.094899	0.256316	0.190117	0.794631	0.0068752	0	0.132057	0.20788	0.271059
12278	Fibrosis-like	Hepatocyte	Cholangiocyte	Mfge8	Itgav	0.753069	0	0.566981	0.257594	0.445757	0.162101	0.811433	0.0166831	0	0.0601918	0.108009	0.272839
12279	Fibrosis-like	Hepatocyte	Mesenchyme	Bmp1	Bmpr2	0.752574	0	0.533542	0.155856	0.359112	0.192113	0.806738	0.0116821	0	0.0428175	0.0813196	0.27423
12280	Fibrosis-like	Hepatocyte	Hepatocyte	Farp2	Plxna1	0.108754	1	0.0116443	-0.144442	-0.131483	0.0607595	0.381447	0	1	1	1	0.274297
12281	Fibrosis-like	Mesenchyme	Cholangiocyte	Apoe	Lrp6	0.958749	1	0.461046	-0.0959571	-0.718016	0.0853165	0.795098	0.00681058	1	1	1	0.27496
12282	Fibrosis-like	Mesenchyme	Mesenchyme	Arf6	Smap1	0.463674	1	0.140312	-0.0600992	-0.129978	0.0744305	0.681596	0.0019945	1	1	1	0.275514
12283	Fibrosis-like	Hepatocyte	Mesenchyme	App	Ncstn	0.772198	1	0.386051	-0.177355	-0.262847	0.0938004	0.780258	0.0067744	1	1	1	0.27594
12284	Fibrosis-like	Hepatocyte	Hepatocyte	Kng2	Plaur	0.74975	0	0.428134	0.53899	0.842649	0.224147	0.788999	0.0072644	0	0.0135254	0.0311269	0.277726
12285	Fibrosis-like	Cholangiocyte	Cholangiocyte	Plau	Itga5	0.113855	0.83	0.0116506	0.0760947	0.0145985	0.139906	0.381511	0	1	1	1	0.278222
12286	Fibrosis-like	Cholangiocyte	Hepatocyte	Vegfa	Itgav	0.450494	0	0.147991	0.0139995	0.0550034	0.103531	0.68735	0.00110893	1	1	1	0.278871
12287	Fibrosis-like	Mesenchyme	Cholangiocyte	H2-K1	Aplp2	0.7485	1	0.546598	-0.148425	-0.482457	0.0679971	0.808616	0.0169464	1	1	1	0.279836
12288	Fibrosis-like	Mesenchyme	Mesenchyme	App	Vldlr	0.975742	0	0.445261	0.287424	0.466144	0.291973	0.792245	0.00673528	0	0.0135254	0.0311269	0.279882
12289	Fibrosis-like	Hepatocyte	Cholangiocyte	Trf	Tfrc	1.93261	0	0.759726	0.918175	2.10387	0.540503	0.832808	0	1	0.0135495	0.0058654	0.2807
12290	Fibrosis-like	Hepatocyte	Cholangiocyte	App	Ncstn	0.77071	1	0.382389	-0.180477	-0.233147	0.0929105	0.779439	0.00670912	1	1	1	0.280872
12291	Fibrosis-like	Cholangiocyte	Mesenchyme	Ngf	Ntrk1	0.108095	1	0.0116837	-0.113027	-0.488063	0.0692102	0.381846	0	1	1	1	0.282144
12292	Fibrosis-like	Cholangiocyte	Mesenchyme	App	Notch2	0.855515	1	0.433715	-0.0877584	-0.167255	0.0967899	0.790075	0.00665854	1	1	1	0.283857
12293	Fibrosis-like	Mesenchyme	Hepatocyte	Jag1	Notch1	0.111794	1	0.011724	-0.0457754	-0.239633	0.0535318	0.382252	0	1	1	1	0.286064
12294	Fibrosis-like	Cholangiocyte	Hepatocyte	Adam9	Itgav	0.447419	0	0.143779	0.0311985	0.0935357	0.109207	0.684239	0.00140695	0.99	0.433448	0.559703	0.286248
12295	Fibrosis-like	Cholangiocyte	Mesenchyme	Fn1	Itga5_Itgb1	0.980447	1	0.468069	-0.242573	-0.356593	0.0351437	0.796327	0.00657698	0	1	1	0.286859
12296	Fibrosis-like	Mesenchyme	Hepatocyte	Lamb1	Itga3_Itgb1	0.746848	0	0.482308	0.511021	1.01733	0.370396	0.798746	0.0085557	0	0.0135254	0.0311269	0.287653
12297	Fibrosis-like	Mesenchyme	Hepatocyte	Apoe	Ldlr	0.979969	1	0.530461	-0.0675303	-0.609995	0.0924207	0.806286	0.00650297	1	1	1	0.288872
12298	Fibrosis-like	Hepatocyte	Hepatocyte	Serpina1c	Lrp1	0.745854	0	0.548814	0.2494	0.692167	0.292815	0.808929	0.00774301	0	0.0135254	0.0311269	0.289807
12299	Fibrosis-like	Mesenchyme	Cholangiocyte	Tgfb1	Lpp	0.804468	0	0.423	0.0680744	0.167718	0.180859	0.787993	0.00646484	0	0.193795	0.286173	0.290892
12300	Fibrosis-like	Cholangiocyte	Cholangiocyte	Bmp6	Acvr2a_Bmpr1a	0.108427	0	0.0117362	0.0504808	0.0187947	0.12976	0.382375	0	1	1	1	0.291937
12301	Fibrosis-like	Cholangiocyte	Cholangiocyte	Bmp6	Acvr1_Acvr2a	0.108427	0	0.0117362	0.0504808	0.0187947	0.12976	0.382375	0	1	1	1	0.291937
12302	Fibrosis-like	Hepatocyte	Mesenchyme	App	Gpc1	0.777385	1	0.398818	0.00871876	0.0739418	0.22673	0.783034	0.00644567	0	1	1	0.292921
12303	Fibrosis-like	Cholangiocyte	Mesenchyme	Tln1	Itgb5	0.742597	0	0.490187	0.143907	0.458125	0.175885	0.800045	0.00742735	0.02	0.072637	0.126321	0.295597
12304	Fibrosis-like	Mesenchyme	Cholangiocyte	App	Notch2	0.975905	0	0.445809	0.0608281	0.116396	0.0994887	0.792347	0.00637361	1	1	1	0.295979
12305	Fibrosis-like	Mesenchyme	Hepatocyte	Col1a1	Itga5	1.98182	0	0.43026	0.405917	2.09424	0.212351	0.789411	0	1	0.156487	0.305299	0.297803
12306	Fibrosis-like	Cholangiocyte	Cholangiocyte	Sorbs1	Itgb5	0.108365	1	0.0117381	-0.53819	-0.997751	0.00856671	0.382395	0	1	1	1	0.297803
12307	Fibrosis-like	Mesenchyme	Cholangiocyte	Tnfsf12	Tnfrsf12a	0.881514	0	0.372526	0.4274	0.603939	0.27608	0.777185	0.00635277	0	0.0135254	0.0311269	0.299057
12308	Fibrosis-like	Hepatocyte	Cholangiocyte	Grn	Egfr	0.740639	1	0.541525	-0.188079	-0.348045	0.0860749	0.807893	0.0156695	1	1	1	0.299984
12309	Fibrosis-like	Cholangiocyte	Cholangiocyte	Fga	Itga5	0.114506	1	0.0117515	-0.267422	-0.829066	0.0178454	0.382529	0	1	1	1	0.301709
12310	Fibrosis-like	Mesenchyme	Mesenchyme	Gdf10	Bmpr2	0.739572	0	0.509262	0.440396	1.19176	0.544366	0.803081	0.00794206	0	0.0135254	0.0311269	0.302192
12311	Fibrosis-like	Mesenchyme	Cholangiocyte	Fgf7	Fgfr2	0.442139	0	0.157999	0.129198	0.180173	0.296895	0.694338	0.00123313	0	0.0759759	0.131142	0.303832
12312	Fibrosis-like	Hepatocyte	Cholangiocyte	Cdh1	Egfr	0.738514	1	0.53802	-0.114964	-0.376619	0.0758887	0.807389	0.0148651	0	1	1	0.30515
12313	Fibrosis-like	Hepatocyte	Mesenchyme	App	Tnfrsf21	0.787001	1	0.422486	-0.0604579	0.0314386	0.160556	0.787891	0.00626407	0	1	1	0.305267
12314	Fibrosis-like	Hepatocyte	Cholangiocyte	Angptl4	Itga5_Itgb1	0.114681	1	0.0117787	-0.0576953	-0.0999229	0.079888	0.382802	0	1	1	1	0.305613
12315	Fibrosis-like	Mesenchyme	Mesenchyme	Col1a1	Ddr1	1.97186	0	0.353575	0.312725	1.8554	0.088081	0.772632	0	1	0.749814	0.526409	0.305613
12316	Fibrosis-like	Mesenchyme	Cholangiocyte	Col4a5	Itga1_Itgb1	0.440699	0	0.150556	0.0885763	0.223708	0.0406716	0.689193	0.0013557	0	0.889212	1	0.305633
12317	Fibrosis-like	Mesenchyme	Mesenchyme	Apoe	Vldlr	0.949727	0	0.431534	0.130249	-0.380205	0.237317	0.789657	0.00626006	0	0.556523	0.824601	0.306309
12318	Fibrosis-like	Mesenchyme	Hepatocyte	Tgfb1	Egfr	0.834415	0	0.442825	0.226692	0.574338	0.229008	0.791794	0.00623831	0	0.0135254	0.0311269	0.307354
12319	Fibrosis-like	Cholangiocyte	Hepatocyte	Tnf	Tnfrsf21	0.110542	1	0.0119289	0.088321	-0.0728857	0.144264	0.3843	0	1	1	1	0.309514
12320	Fibrosis-like	Mesenchyme	Mesenchyme	Mfge8	Itgb5	0.73472	0	0.474588	0.172633	0.422871	0.169467	0.797446	0.0126907	0	0.0459397	0.0862317	0.310367
12321	Fibrosis-like	Cholangiocyte	Mesenchyme	Gnai2	Adcy7	0.841191	0	0.397043	0.273914	0.409282	0.334789	0.782655	0.00619171	0	0.0135254	0.0311269	0.311552
12322	Fibrosis-like	Cholangiocyte	Cholangiocyte	App	Lrp6	0.841731	1	0.395076	-0.129393	-0.176553	0.0871732	0.782232	0.00618209	1	1	1	0.312607
12323	Fibrosis-like	Mesenchyme	Hepatocyte	Bmp1	Bmpr1a	0.732541	0	0.469876	0.215408	0.47664	0.192901	0.796639	0.00821867	0	0.0204021	0.0438435	0.312619
12324	Fibrosis-like	Mesenchyme	Mesenchyme	Rspo1	Znrf3	0.114052	1	0.0119825	0.0112045	-0.125725	0.173795	0.384831	0	1	1	1	0.313411
12325	Fibrosis-like	Mesenchyme	Cholangiocyte	Col1a1	Itga5	1.96478	0	0.299015	0.365187	2.04611	0.147576	0.757575	0	1	0.546495	0.382499	0.313411
12326	Fibrosis-like	Cholangiocyte	Cholangiocyte	Adam9	Itgav	0.487248	0	0.160501	0.0897052	0.199884	0.121908	0.696002	0.00160778	0.85	0.264505	0.370856	0.314148
12327	Fibrosis-like	Mesenchyme	Cholangiocyte	Ptn	Ncl	1.07121	0	0.659455	0.435298	0.987727	0.390601	0.822721	0.00612081	0	0.0135254	0.0311269	0.314723
12328	Fibrosis-like	Hepatocyte	Mesenchyme	Serpina7	Slc16a2	0.731057	0	0.511836	0.645577	1.28739	0.535331	0.80348	0.0127381	0	0.0135254	0.0113008	0.316394
12329	Fibrosis-like	Hepatocyte	Mesenchyme	Apoa2	Lrp1	1.06725	0	0.720256	0.610189	1.9531	0.609561	0.829061	0	1	0.00863269	0.00371619	0.316769
12330	Fibrosis-like	Mesenchyme	Hepatocyte	Gstp1	Traf2	0.110062	1	0.0119862	-0.138089	-0.559643	0.0377391	0.384868	0	1	1	1	0.317306
12331	Fibrosis-like	Hepatocyte	Cholangiocyte	Vtn	Itga3	0.735896	0	0.50854	0.72439	1.4527	0.506798	0.802969	0.00606192	0	0.0135254	0.0095118	0.317912
12332	Fibrosis-like	Cholangiocyte	Hepatocyte	Alcam	Nrp1	0.866876	0	0.422013	-0.0019637	-0.433442	0.084579	0.787798	0.0060583	0.12	1	1	0.31898
12333	Fibrosis-like	Cholangiocyte	Cholangiocyte	Arpc5	Ldlr	0.729224	0	0.433259	0.247955	0.342793	0.161609	0.789988	0.00767333	0	0.0628567	0.111979	0.319432
12334	Fibrosis-like	Mesenchyme	Cholangiocyte	Thbs1	Itga6	0.727641	0	0.508123	0.470806	0.916626	0.320932	0.802904	0.0114045	0	0.0135254	0.0311269	0.320958
12335	Fibrosis-like	Cholangiocyte	Cholangiocyte	Farp2	Plxna2	0.109796	1	0.0120109	-0.0288101	-0.0487689	0.0945343	0.385111	0	1	1	1	0.321197
12336	Fibrosis-like	Cholangiocyte	Mesenchyme	Cp	Slc40a1	1.06684	0	0.571478	0.104553	0.188475	0.168579	0.812036	0.00602046	0	0.114174	0.18414	0.322194
12337	Fibrosis-like	Hepatocyte	Cholangiocyte	Fgl1	Egfr	0.725342	0	0.516303	0.238586	0.473551	0.238179	0.804165	0.00748279	0	0.0135254	0.0311269	0.323254
12338	Fibrosis-like	Hepatocyte	Mesenchyme	App	Notch2	0.770082	1	0.380841	-0.201611	-0.321864	0.0849903	0.779091	0.00601602	1	1	1	0.32327
12339	Fibrosis-like	Hepatocyte	Cholangiocyte	Gpi1	Amfr	0.4474	1	0.162109	-0.0879572	-0.0824252	0.0857152	0.697056	0.0023441	1	1	1	0.324096
12340	Fibrosis-like	Mesenchyme	Mesenchyme	Tgfb1	Egfr	0.774551	0	0.403195	0.160495	0.186267	0.208513	0.78396	0.00601304	0	0.0597903	0.107408	0.324347
12341	Fibrosis-like	Cholangiocyte	Cholangiocyte	Serpine1	Itgb5	0.109809	1	0.0120574	-0.556075	-1.25091	0.00757868	0.385569	0	1	1	1	0.325085
12342	Fibrosis-like	Cholangiocyte	Cholangiocyte	Col4a1	Cd47	0.724092	1	0.433764	-0.282924	-0.979559	0.0513137	0.790084	0.00736048	1	1	1	0.32633
12343	Fibrosis-like	Hepatocyte	Hepatocyte	Nid1	Itga3	0.72357	0	0.460328	0.370845	0.634657	0.235502	0.794971	0.0073182	0	0.0135254	0.0311269	0.327102
12344	Fibrosis-like	Mesenchyme	Hepatocyte	St6gal1	Egfr	0.827295	0	0.423776	0.0430896	0.182784	0.102702	0.788146	0.00598842	1	1	1	0.327593
12345	Fibrosis-like	Cholangiocyte	Cholangiocyte	Farp2	Plxna1	0.110024	1	0.0120579	-0.140354	-0.155902	0.0629179	0.385574	0	1	1	1	0.328971
12346	Fibrosis-like	Mesenchyme	Hepatocyte	Lamb1	Itga6_Itgb1	0.723164	0	0.433916	0.477657	0.962937	0.341468	0.790113	0.00776381	0	0.0135254	0.0311269	0.329424
12347	Fibrosis-like	Mesenchyme	Hepatocyte	Tnfsf12	Tnfrsf12a	0.825599	0	0.345074	0.364363	0.527432	0.255735	0.770487	0.00598227	0	0.0135254	0.0311269	0.329767
12348	Fibrosis-like	Hepatocyte	Hepatocyte	Ngf	Maged1	0.722655	0	0.443399	0.230918	0.533547	0.185812	0.7919	0.0071245	0	0.0258231	0.0533561	0.3302
12349	Fibrosis-like	Cholangiocyte	Cholangiocyte	Thbs1	Cd47	0.72264	1	0.430787	-0.0684478	-0.224126	0.0916669	0.789513	0.00701229	1	1	1	0.330977
12350	Fibrosis-like	Cholangiocyte	Cholangiocyte	Mfge8	Itgav	0.721454	0	0.518637	0.20746	0.357151	0.14828	0.80452	0.0144736	0	0.102676	0.168552	0.331755
12351	Fibrosis-like	Mesenchyme	Cholangiocyte	Col5a2	Itga1_Itgb1	1.31414	0	0.555397	0.385587	1.53875	0.0644617	0.809848	0.00596915	0	0.156487	0.305299	0.33195
12352	Fibrosis-like	Cholangiocyte	Mesenchyme	Proc	Thbd	0.112718	0.33	0.0120795	0.00879042	-0.0177126	0.101365	0.385786	0	1	1	1	0.332853
12353	Fibrosis-like	Mesenchyme	Cholangiocyte	Nid1	Ptprf	0.720539	0	0.508012	0.276955	0.321986	0.189188	0.802887	0.0136436	0	0.0231607	0.0487308	0.334096
12354	Fibrosis-like	Mesenchyme	Cholangiocyte	Col8a1	Itga2_Itgb1	0.720285	0	0.518504	0.614833	1.54695	0.163712	0.8045	0.00752088	0	0.0553312	0.0817442	0.334878
12355	Fibrosis-like	Mesenchyme	Cholangiocyte	Gpi1	Amfr	0.44955	1	0.163194	-0.0845281	-0.153475	0.0862889	0.69776	0.0024032	1	1	1	0.334922
12356	Fibrosis-like	Hepatocyte	Hepatocyte	C4b	Nrp1	0.84114	0	0.406938	0.143018	0.157221	0.130458	0.784741	0.00591665	0.96	0.197558	0.290797	0.33634
12357	Fibrosis-like	Hepatocyte	Cholangiocyte	Sema3f	Nrp2_Plxna2	0.110458	0	0.0121651	0.0770055	0.0677356	0.140156	0.386623	0	1	1	1	0.336732
12358	Fibrosis-like	Cholangiocyte	Mesenchyme	Arf1	Insr	0.775915	0	0.354644	0.0652916	-0.00612655	0.10112	0.772897	0.00589009	0.83	0.574698	0.708017	0.339655
12359	Fibrosis-like	Mesenchyme	Mesenchyme	Col6a2	Itgav_Itgb8	0.718297	0	0.409581	0.217871	0.556588	0.197465	0.785288	0.00605193	0	0.0166423	0.0369989	0.340385
12360	Fibrosis-like	Hepatocyte	Hepatocyte	Lamb2	Itga6_Itgb4	0.110762	1	0.0121857	-0.102074	-0.129113	0.0496574	0.386824	0	1	1	1	0.340608
12361	Fibrosis-like	Mesenchyme	Cholangiocyte	Col8a1	Itga1_Itgb1	0.46727	0	0.162871	0.14353	0.776357	0.0652659	0.697551	0.000866878	0	0.474386	0.704747	0.340965
12362	Fibrosis-like	Hepatocyte	Mesenchyme	F2	F2r	0.718063	0	0.490697	0.685986	1.32361	0.683	0.800128	0.00739725	0	0.0135254	0.0095118	0.341968
12363	Fibrosis-like	Mesenchyme	Hepatocyte	Fn1	Itga2	1.36712	0	0.690203	0.0261343	-0.0775239	0.0916714	0.82602	0	1	1	1	0.342166
12364	Fibrosis-like	Cholangiocyte	Cholangiocyte	Lama3	Itga6_Itgb1	0.426523	0	0.157885	0.621044	0.726324	0.549445	0.694261	0.00117662	0	0.0698383	0.0311269	0.342725
12365	Fibrosis-like	Mesenchyme	Mesenchyme	Fbn1	Itga5	0.88435	0	0.414608	0.528234	1.40429	0.556387	0.786314	0.00585003	0	0.0135254	0.0190311	0.342989
12366	Fibrosis-like	Hepatocyte	Mesenchyme	Grn	Tnfrsf1a	0.717302	0	0.510867	0.190988	0.379088	0.195415	0.80333	0.0161473	0	0.0185177	0.0404421	0.343555
12367	Fibrosis-like	Cholangiocyte	Cholangiocyte	Vegfa	Itgav	0.490323	0	0.165203	0.0725062	0.161351	0.115572	0.699049	0.00126727	0.95	0.328972	0.444778	0.344039
12368	Fibrosis-like	Mesenchyme	Mesenchyme	Adam15	Itgb1	0.876079	0	0.371826	0.144252	0.205651	0.18549	0.777022	0.00581609	0	0.0549569	0.100122	0.344104
12369	Fibrosis-like	Cholangiocyte	Cholangiocyte	Vegfb	Nrp1	0.111264	1	0.0122003	-0.338235	-0.622478	0.022384	0.386965	0	1	1	1	0.344481
12370	Fibrosis-like	Cholangiocyte	Cholangiocyte	Trf	Ldlr	0.737426	1	0.440073	-0.0940566	-0.801101	0.0757132	0.791279	0.00580122	1	1	1	0.345222
12371	Fibrosis-like	Mesenchyme	Hepatocyte	Arf6	Smap1	0.426512	1	0.126161	-0.119137	-0.192264	0.0669239	0.669951	0.00184114	1	1	1	0.34734
12372	Fibrosis-like	Mesenchyme	Mesenchyme	Col4a5	Cd47	0.716766	0	0.509249	0.0482281	0.0831035	0.150497	0.803079	0.0147551	0	0.2722	0.379826	0.347541
12373	Fibrosis-like	Mesenchyme	Cholangiocyte	Col6a3	Itga3_Itgb1	0.715967	0	0.48645	0.555769	1.20894	0.489922	0.799432	0.00720477	0	0.0135254	0.0166813	0.348341
12374	Fibrosis-like	Mesenchyme	Cholangiocyte	Tgfb3	Itgb5	0.110468	1	0.0122031	-0.249211	-0.556525	0.0499101	0.386993	0	1	1	1	0.34835
12375	Fibrosis-like	Hepatocyte	Cholangiocyte	Vtn	Itgb6	0.719138	0	0.477788	0.9148	1.67221	0.900849	0.797988	0.00578921	0	0.000861302	0.000479494	0.349712
12376	Fibrosis-like	Mesenchyme	Cholangiocyte	Ecm1	Itgb4	0.714628	0	0.461039	0.58028	0.838508	0.411468	0.795097	0.00729996	0	0.0135254	0.0311269	0.351554
12377	Fibrosis-like	Mesenchyme	Mesenchyme	St6gal1	Egfr	0.767432	0.62	0.385851	-0.0231073	-0.205287	0.0935109	0.780213	0.00577213	1	1	1	0.35197
12378	Fibrosis-like	Hepatocyte	Cholangiocyte	Sema3f	Nrp2_Plxna1	0.110686	1	0.0122128	-0.0345384	-0.0393975	0.0932815	0.387086	0	1	1	1	0.352217
12379	Fibrosis-like	Mesenchyme	Cholangiocyte	Thbs1	Itga3_Itgb1	0.713976	0	0.484244	0.433059	0.874718	0.298474	0.799068	0.0072861	0	0.0135254	0.0311269	0.353166
12380	Fibrosis-like	Cholangiocyte	Cholangiocyte	Arf1	Chrm3	0.814761	0	0.453572	0.366761	0.538357	0.267417	0.793763	0.00571964	0	0.0135254	0.0311269	0.354237
12381	Fibrosis-like	Mesenchyme	Mesenchyme	Il16	Kcnj15	0.116011	0	0.0122987	0.239471	0.26751	0.821175	0.387919	0	1	0.309962	0.216197	0.356081
12382	Fibrosis-like	Hepatocyte	Hepatocyte	Mfge8	Itgav	0.71324	0	0.507909	0.199088	0.339409	0.145212	0.802871	0.0146268	0	0.115901	0.186458	0.356404
12383	Fibrosis-like	Cholangiocyte	Mesenchyme	App	Vldlr	0.83271	0	0.369787	0.096813	0.161258	0.242482	0.776545	0.00568209	0	0.1271	0.201356	0.356512
12384	Fibrosis-like	Mesenchyme	Hepatocyte	Col5a2	Itga2_Itgb1	1.33896	0	0.674359	0.472373	1.64415	0.0616703	0.824345	0	1	0.209967	0.443151	0.357016
12385	Fibrosis-like	Hepatocyte	Hepatocyte	Serpine2	Lrp1	0.713062	1	0.494224	-0.385536	-1.21686	0.0640226	0.800701	0.00798663	1	1	1	0.357217
12386	Fibrosis-like	Mesenchyme	Mesenchyme	Sema3a	Nrp2	0.422704	0	0.154007	0.328179	0.901398	0.518491	0.691616	0.000987897	0	0.0762207	0.0311269	0.357385
12387	Fibrosis-like	Mesenchyme	Mesenchyme	Ltbp3	Itgb5	0.712901	0	0.431383	0.37729	0.819473	0.327626	0.789628	0.00619323	0	0.0135254	0.0311269	0.358844
12388	Fibrosis-like	Cholangiocyte	Hepatocyte	Lin7c	Abca1	0.42215	0	0.154016	0.32392	0.473971	0.252104	0.691622	0.00114441	0	0.0759759	0.0311269	0.35942
12389	Fibrosis-like	Mesenchyme	Cholangiocyte	Gstp1	Traf2	0.111378	1	0.0123057	-0.132812	-0.56577	0.0387451	0.387986	0	1	1	1	0.359941
12390	Fibrosis-like	Mesenchyme	Hepatocyte	Plat	Lrp1	0.710894	1	0.490616	-0.0680727	-0.211988	0.125767	0.800115	0.0124879	0	1	1	0.360476
12391	Fibrosis-like	Hepatocyte	Cholangiocyte	Lama5	Itga3_Itgb1	0.42965	0	0.169079	0.351546	0.484728	0.205905	0.701482	0.00129491	0	0.0513287	0.0311269	0.360782
12392	Fibrosis-like	Cholangiocyte	Hepatocyte	Agrn	Lrp1	0.710674	0.29	0.490249	0.0792014	-0.0481429	0.147601	0.800055	0.0126207	0	1	1	0.361293
12393	Fibrosis-like	Mesenchyme	Hepatocyte	Adam15	Itgav	0.465978	0	0.169202	0.178681	0.290957	0.193196	0.701559	0.00222178	0	0.0511527	0.0505079	0.361464
12394	Fibrosis-like	Mesenchyme	Cholangiocyte	Sptan1	Ptpra	0.443348	1	0.169251	-0.133498	-0.237688	0.0799089	0.701589	0.00242222	1	1	1	0.362147
12395	Fibrosis-like	Hepatocyte	Cholangiocyte	App	Lrp6	0.756298	1	0.346913	-0.243245	-0.331162	0.0765459	0.770957	0.00558529	1	1	1	0.363386
12396	Fibrosis-like	Cholangiocyte	Mesenchyme	Arpc5	Ldlr	0.708838	0	0.390731	0.212766	0.250892	0.145746	0.781289	0.00640099	0	0.113148	0.182761	0.363752
12397	Fibrosis-like	Mesenchyme	Cholangiocyte	Lefty1	Acvr2a	0.111304	0	0.0123861	0.0956182	0.0676018	0.227634	0.388759	0	1	1	1	0.363799
12398	Fibrosis-like	Hepatocyte	Cholangiocyte	Lgals8	Itga3	0.421251	0	0.159768	0.323015	0.449907	0.225657	0.695518	0.00130523	0	0.0658359	0.0311269	0.364202
12399	Fibrosis-like	Mesenchyme	Hepatocyte	Inhba	Actr2	0.708536	0	0.490475	0.268603	0.639858	0.23102	0.800092	0.00737366	0	0.0135254	0.0311269	0.364574
12400	Fibrosis-like	Cholangiocyte	Mesenchyme	Col18a1	Itgb5	0.706877	0	0.419453	0.274734	0.567093	0.230832	0.787289	0.00664202	0	0.0135254	0.0311269	0.366221
12401	Fibrosis-like	Hepatocyte	Cholangiocyte	Bmp1	Bmpr2	0.420129	1	0.153627	-0.320836	-0.553921	0.0553165	0.691352	0.00156261	1	1	1	0.366266
12402	Fibrosis-like	Mesenchyme	Mesenchyme	Lamb1	Itgav_Itgb8	0.706864	0	0.400614	0.207545	0.408127	0.17564	0.783416	0.0065753	0	0.0372362	0.0723849	0.367046
12403	Fibrosis-like	Mesenchyme	Cholangiocyte	Bdnf	Erbb2	0.112125	0	0.0124403	0.148458	0.150211	0.276414	0.389278	0	1	1	0.914216	0.367653
12404	Fibrosis-like	Cholangiocyte	Mesenchyme	Sema3c	Nrp2_Plxna1	0.482174	0	0.170708	0.518875	0.838242	0.403384	0.702485	0.00207719	0	0.0495053	0.0311269	0.367993
12405	Fibrosis-like	Cholangiocyte	Mesenchyme	Sema3c	Nrp1_Plxna1	0.482174	0	0.170708	0.518875	0.838242	0.403384	0.702485	0.00207719	0	0.0495053	0.0311269	0.367993
12406	Fibrosis-like	Mesenchyme	Mesenchyme	Slit2	App	1.00379	0	0.53994	0.175834	0.317805	0.165811	0.807666	0.00554103	0	0.0506276	0.0935047	0.368012
12407	Fibrosis-like	Cholangiocyte	Mesenchyme	Col27a1	Itga1_Itgb1	0.41891	0	0.164787	0.278352	0.51323	0.280829	0.698783	0.00120821	0	0.0566579	0.0311269	0.369726
12408	Fibrosis-like	Cholangiocyte	Mesenchyme	Cgn	Tgfbr2	0.776319	0	0.358548	0.546228	0.984063	0.42438	0.773856	0.00549893	0	0.0135254	0.0311269	0.371502
12409	Fibrosis-like	Hepatocyte	Hepatocyte	Ereg	Erbb3	0.112547	1	0.0124768	-0.166125	-0.570856	0.0404331	0.389627	0	1	1	1	0.371505
12410	Fibrosis-like	Mesenchyme	Mesenchyme	Gnai2	Adcy7	0.760461	0	0.351202	0.1625	0.197394	0.296136	0.77204	0.00549124	0	0.0547706	0.0998389	0.37267
12411	Fibrosis-like	Hepatocyte	Hepatocyte	Ngf	Kidins220	0.704585	0	0.407135	0.424945	0.830047	0.282795	0.784782	0.00622162	0	0.0135254	0.0311269	0.37285
12412	Fibrosis-like	Mesenchyme	Mesenchyme	Inhba	Tgfbr3	0.70427	0	0.485346	0.471649	1.21683	0.556898	0.79925	0.00713166	0	0.0135254	0.0311269	0.373684
12413	Fibrosis-like	Mesenchyme	Hepatocyte	Adam15	Itgb1	0.786099	1	0.327369	0.023826	0.0147957	0.163312	0.765797	0.00547711	0	1	1	0.37384
12414	Fibrosis-like	Hepatocyte	Mesenchyme	Hras	Insr	0.417324	0.79	0.154893	-0.00915288	-0.0910941	0.0917254	0.692227	0.0011364	1	1	1	0.37461
12415	Fibrosis-like	Mesenchyme	Cholangiocyte	Tgfb1	Itgav_Itgb6	0.42586	0	0.172359	0.563894	0.80527	0.135551	0.70349	0.00125376	0	0.167189	0.253037	0.375312
12416	Fibrosis-like	Cholangiocyte	Mesenchyme	Adam17	Rhbdf2	0.120702	1	0.0124858	-0.0898772	-0.152527	0.0537882	0.389713	0	1	1	1	0.375353
12417	Fibrosis-like	Mesenchyme	Cholangiocyte	Lama1	Itga6_Itgb4	0.421459	0	0.17268	0.601843	0.898506	0.787962	0.703684	0.00114192	0	0.0475705	0.0311269	0.376014
12418	Fibrosis-like	Mesenchyme	Cholangiocyte	Thbs2	Cd47	0.703451	0	0.39145	0.252208	0.480249	0.317826	0.781446	0.00579369	0	0.0135254	0.0311269	0.377867
12419	Fibrosis-like	Mesenchyme	Cholangiocyte	Adam15	Itgb1	0.815979	0	0.342132	0.0638145	0.144087	0.170676	0.769729	0.00542456	0	0.205829	0.300908	0.378541
12420	Fibrosis-like	Cholangiocyte	Cholangiocyte	Timp3	Met	0.415457	1	0.168385	-0.0257314	-0.827086	0.0944442	0.701052	0.00131236	0	1	1	0.378835
12421	Fibrosis-like	Mesenchyme	Mesenchyme	Lama1	Dag1	0.42229	0	0.173264	0.230771	0.484681	0.353991	0.704036	0.00195452	0	0.0469125	0.0311269	0.378835
12422	Fibrosis-like	Cholangiocyte	Mesenchyme	Tgfb1	Acvr1b_Tgfbr2	0.112373	1	0.0124963	-0.0503579	-0.113004	0.103828	0.389812	0	1	1	1	0.379198
12423	Fibrosis-like	Cholangiocyte	Cholangiocyte	App	Notch2	0.832872	1	0.370242	-0.129783	-0.18849	0.0826249	0.776652	0.00537666	1	1	1	0.379722
12424	Fibrosis-like	Mesenchyme	Mesenchyme	Vegfc	Itga9_Itgb1	0.414909	0	0.162183	0.416109	0.766086	0.700336	0.697104	0.00113824	0	0.0615123	0.0311269	0.380606
12425	Fibrosis-like	Mesenchyme	Mesenchyme	Vegfc	Itga9	0.414909	0	0.162183	0.416109	0.766086	0.700336	0.697104	0.00113824	0	0.0615123	0.0311269	0.380606
12426	Fibrosis-like	Mesenchyme	Mesenchyme	Fgf2	Gpc4	0.414771	0	0.166668	0.230155	0.383424	0.28906	0.699976	0.00120767	0	0.0534808	0.0311269	0.381671
12427	Fibrosis-like	Mesenchyme	Mesenchyme	Sorbs1	Itgb5	0.701181	0	0.408173	0.338732	0.746803	0.297892	0.784997	0.00596439	0	0.0135254	0.0311269	0.382078
12428	Fibrosis-like	Mesenchyme	Mesenchyme	Jam3	Itgb1	0.861901	0	0.329145	0.23592	0.29622	0.327867	0.766282	0.00536849	0	0.0178496	0.0392224	0.382089
12429	Fibrosis-like	Cholangiocyte	Cholangiocyte	Arf6	Pld1	0.414433	0	0.171613	0.139619	0.171625	0.143717	0.703037	0.00147055	0	0.123759	0.196936	0.382383
12430	Fibrosis-like	Hepatocyte	Mesenchyme	Sorbs1	Itgb5	0.70048	0	0.406786	0.337482	0.803579	0.29688	0.78471	0.00590362	0	0.0135254	0.0311269	0.382923
12431	Fibrosis-like	Cholangiocyte	Cholangiocyte	Ngf	Sort1	0.111916	1	0.0125169	-0.174012	-0.554311	0.0296966	0.390008	0	1	1	1	0.383041
12432	Fibrosis-like	Cholangiocyte	Mesenchyme	Lama5	Itgav_Itgb8	0.414404	0	0.171236	0.115443	-0.0724248	0.119049	0.702808	0.00134368	0	0.61544	0.749605	0.383095
12433	Fibrosis-like	Hepatocyte	Mesenchyme	Gas6	Axl	0.421711	1	0.17374	-0.133101	-0.80756	0.0866373	0.704322	0.00243343	1	1	1	0.383095
12434	Fibrosis-like	Mesenchyme	Cholangiocyte	Col4a1	Itga1_Itgb1	1.18238	0	0.494324	0.317649	1.24219	0.0534549	0.800717	0.00536577	0.53	0.618025	0.894733	0.383276
12435	Fibrosis-like	Mesenchyme	Mesenchyme	Col6a3	Itga1_Itgb1	0.700024	0	0.458464	0.47911	1.22982	0.145713	0.79464	0.00682084	0	0.113831	0.18368	0.383769
12436	Fibrosis-like	Cholangiocyte	Cholangiocyte	Slpi	Plscr1	0.798014	0	0.401626	0.529681	0.860912	0.258403	0.78363	0.00535839	0	0.0135254	0.0311269	0.384465
12437	Fibrosis-like	Hepatocyte	Hepatocyte	Arf6	Pld1	0.424628	0	0.174154	0.143582	0.250379	0.145845	0.704569	0.00161044	0	0.112808	0.182303	0.384523
12438	Fibrosis-like	Mesenchyme	Mesenchyme	Hspg2	Ptprs	0.414137	0	0.163184	0.186678	0.294564	0.210622	0.697754	0.00215497	0	0.0587963	0.0429725	0.384523
12439	Fibrosis-like	Cholangiocyte	Cholangiocyte	Lamc1	Itga6_Itgb4	0.423102	0	0.174297	0.309932	0.311007	0.219551	0.704655	0.00144387	0	0.0454596	0.0343927	0.385239
12440	Fibrosis-like	Cholangiocyte	Mesenchyme	Fam3c	Lifr	0.413675	0	0.15841	0.154992	0.361355	0.204361	0.694613	0.00122484	0	0.0680351	0.0830126	0.385956
12441	Fibrosis-like	Cholangiocyte	Hepatocyte	Jag1	Notch2	0.419928	0	0.174426	0.248291	0.380684	0.196408	0.704732	0.00145563	0	0.0453005	0.0389554	0.385956
12442	Fibrosis-like	Mesenchyme	Mesenchyme	Wnt5a	Ryk	0.697766	0	0.443686	0.436768	0.960036	0.482806	0.791954	0.00644219	0	0.0135254	0.0311269	0.386315
12443	Fibrosis-like	Hepatocyte	Hepatocyte	Sema4b	Dcbld2	0.112885	0	0.0125311	0.0175078	0.0414676	0.117943	0.390143	0	1	1	1	0.38688
12444	Fibrosis-like	Cholangiocyte	Mesenchyme	Gas6	Axl	0.697375	1	0.441542	0.10347	-0.15802	0.220179	0.791554	0.010693	0	1	1	0.387165
12445	Fibrosis-like	Cholangiocyte	Hepatocyte	Lamc1	Itga3_Itgb1	0.413266	0	0.167324	0.0797368	0.0819468	0.119785	0.700389	0.00141775	0	0.286669	0.396578	0.387392
12446	Fibrosis-like	Cholangiocyte	Mesenchyme	Gdf15	Tgfbr2	0.791452	0	0.396997	0.26619	0.664284	0.164482	0.782645	0.00532531	0	0.0532987	0.097598	0.388044
12447	Fibrosis-like	Cholangiocyte	Cholangiocyte	Gstp1	Egfr	0.518087	1	0.174566	-0.306324	-0.704714	0.0387184	0.704816	0.00211742	1	1	1	0.388111
12448	Fibrosis-like	Hepatocyte	Cholangiocyte	Lama5	Dag1	0.413147	0	0.159009	0.159968	0.214142	0.152555	0.695014	0.002029	0	0.0876604	0.147745	0.388111
12449	Fibrosis-like	Cholangiocyte	Cholangiocyte	Lama3	Itga3_Itgb1	0.412858	0	0.150466	0.583296	0.684416	0.510997	0.689129	0.000748917	0	0.0833456	0.0311269	0.388832
12450	Fibrosis-like	Cholangiocyte	Mesenchyme	Lamc1	Dag1	0.423934	1	0.174886	-0.0611396	-0.102818	0.0986331	0.705006	0.00247081	0	1	1	0.388832
12451	Fibrosis-like	Hepatocyte	Cholangiocyte	Ngf	Maged1	0.696719	0	0.391349	0.189108	0.463313	0.164	0.781424	0.00623671	0	0.0547706	0.0998389	0.38887
12452	Fibrosis-like	Cholangiocyte	Hepatocyte	Gnai2	Unc5b	0.832644	0.95	0.373136	-0.0334024	-0.104574	0.0923139	0.777327	0.00531635	1	1	1	0.389242
12453	Fibrosis-like	Mesenchyme	Hepatocyte	Hspg2	Dag1	0.412622	0	0.161654	0.0814949	0.187701	0.16017	0.696759	0.00251923	0	0.162989	0.247729	0.389553
12454	Fibrosis-like	Cholangiocyte	Mesenchyme	Lrpap1	Lrp1	0.965568	0	0.371602	0.212972	0.643964	0.153051	0.77697	0.00530425	1	0.614272	0.8905	0.390441
12455	Fibrosis-like	Hepatocyte	Cholangiocyte	Cdh1	Itga2_Itgb1	0.695187	0	0.481471	0.448215	0.585046	0.21717	0.798606	0.0125943	0	0.0135254	0.0311269	0.390578
12456	Fibrosis-like	Cholangiocyte	Cholangiocyte	Csf2	Il3ra	0.112923	0	0.0125986	0.109046	0.081344	0.19435	0.390783	0	1	1	1	0.390716
12457	Fibrosis-like	Mesenchyme	Mesenchyme	Wnt5a	Ptprk	0.411999	1	0.163669	-0.118255	-0.762911	0.0738474	0.698066	0.00106439	0	1	1	0.390999
12458	Fibrosis-like	Hepatocyte	Hepatocyte	Agrn	Lrp1	0.694982	0.97	0.464126	0.052104	-0.0591696	0.139736	0.79564	0.00715128	0	1	1	0.391434
12459	Fibrosis-like	Mesenchyme	Hepatocyte	Trf	Ldlr	0.41181	1	0.161932	-0.344571	-1.79406	0.02786	0.696941	0.000893831	1	1	1	0.391724
12460	Fibrosis-like	Hepatocyte	Hepatocyte	Vtn	Itga3	0.694841	0	0.4332	0.649109	1.35102	0.431716	0.789976	0.00529655	0	0.0135254	0.0305047	0.392291
12461	Fibrosis-like	Mesenchyme	Mesenchyme	Sema5a	Plxna1	0.492554	0	0.175557	0.337437	0.758289	0.393768	0.705404	0.00234907	0	0.0438895	0.0311269	0.39245
12462	Fibrosis-like	Mesenchyme	Hepatocyte	Wnt5a	Ryk	0.411788	1	0.163462	-0.000226051	0.188128	0.177874	0.697933	0.00133817	0	1	1	0.39245
12463	Fibrosis-like	Mesenchyme	Mesenchyme	Col15a1	Itga1_Itgb1	0.694208	0	0.452388	0.44203	1.29938	0.140268	0.793549	0.00593879	0	0.144533	0.224121	0.393149
12464	Fibrosis-like	Hepatocyte	Hepatocyte	Lamc1	Itga6_Itgb1	0.41177	0	0.169386	0.0827772	0.143227	0.124257	0.701672	0.00146282	0	0.243143	0.345723	0.393176
12465	Fibrosis-like	Mesenchyme	Hepatocyte	Ptn	Plxnb2	0.421909	0	0.175577	0.154557	0.577476	0.300478	0.705416	0.00079149	0	0.0441998	0.0835015	0.393176
12466	Fibrosis-like	Mesenchyme	Hepatocyte	Lama1	Itga3_Itgb1	0.411622	0	0.165772	0.371648	0.669446	0.429903	0.69941	0.00112126	0	0.0553312	0.0311269	0.393904
12467	Fibrosis-like	Mesenchyme	Mesenchyme	Spp1	Itga9_Itgb1	0.866566	1	0.446797	-0.13486	-0.919151	0.0368077	0.792529	0.00528232	0	1	1	0.394052
12468	Fibrosis-like	Hepatocyte	Mesenchyme	Ptdss1	Scarb1	0.11303	1	0.0126005	-0.0273681	-0.0362678	0.092049	0.390801	0	1	1	1	0.394549
12469	Fibrosis-like	Mesenchyme	Cholangiocyte	Col18a1	Ptprs	0.411587	0	0.168841	0.0633825	0.224465	0.133733	0.701335	0.00101558	0.51	0.209217	0.305029	0.394632
12470	Fibrosis-like	Mesenchyme	Cholangiocyte	Col4a5	Itga2_Itgb1	0.693714	0	0.479298	0.559879	0.994305	0.10202	0.798242	0.0117178	0	0.156487	0.305299	0.394869
12471	Fibrosis-like	Cholangiocyte	Hepatocyte	Lamc2	Dag1	0.411165	0	0.160721	0.312137	0.336008	0.207501	0.696148	0.00143192	0	0.0647587	0.0311269	0.395362
12472	Fibrosis-like	Hepatocyte	Cholangiocyte	Adam10	Tspan15	0.512251	0	0.175889	0.529592	0.605193	0.433587	0.7056	0.00141706	0	0.0432742	0.0311269	0.395362
12473	Fibrosis-like	Mesenchyme	Mesenchyme	Col6a5	Itga1_Itgb1	0.429864	0	0.17623	0.353072	0.811713	0.587608	0.705801	0.000972676	0	0.0431215	0.0311269	0.396093
12474	Fibrosis-like	Mesenchyme	Hepatocyte	Hgf	Met	0.410633	0	0.168313	0.449721	0.768334	0.516418	0.701007	0.00128813	0	0.0527553	0.0311269	0.396093
12475	Fibrosis-like	Hepatocyte	Hepatocyte	Col18a1	Itga3	0.422753	0	0.176283	0.143881	0.104796	0.136056	0.705832	0.00154858	0	0.163915	0.2489	0.396824
12476	Fibrosis-like	Mesenchyme	Mesenchyme	Lama2	Itgav_Itgb8	0.420868	0	0.176306	0.0924855	0.172878	0.202985	0.705846	0.00124701	0	0.136377	0.213532	0.397557
12477	Fibrosis-like	Hepatocyte	Cholangiocyte	Efna1	Epha4	0.410085	0	0.149262	0.414881	0.480188	0.361107	0.688268	0.0010641	0	0.085211	0.0311269	0.397557
12478	Fibrosis-like	Cholangiocyte	Hepatocyte	Tnf	Traf2	0.113182	0	0.0126025	0.287572	0.213348	0.389862	0.39082	0	1	1	0.623733	0.398379
12479	Fibrosis-like	Mesenchyme	Hepatocyte	Hspg2	Ptprs	0.409558	0	0.158556	0.177904	0.337213	0.204648	0.694711	0.00227589	0	0.0678125	0.0520002	0.399025
12480	Fibrosis-like	Mesenchyme	Cholangiocyte	Tnc	Itgav_Itgb6	0.691844	0	0.449363	0.673365	1.35334	0.708971	0.792999	0.00607403	0	0.0135254	0.00791646	0.399186
12481	Fibrosis-like	Cholangiocyte	Cholangiocyte	Adam10	Tspan14	0.409136	0	0.165672	0.218766	0.182305	0.179998	0.699347	0.00138262	0	0.0634855	0.112912	0.399761
12482	Fibrosis-like	Hepatocyte	Cholangiocyte	Grn	Tnfrsf1a	0.462907	1	0.176671	-0.226845	-0.33617	0.0675793	0.70606	0.00299889	1	1	1	0.399761
12483	Fibrosis-like	Cholangiocyte	Cholangiocyte	Efnb2	Epha4	0.408976	0	0.148048	0.312744	0.394041	0.292886	0.687391	0.000948397	0	0.0887676	0.0311269	0.400498
12484	Fibrosis-like	Hepatocyte	Cholangiocyte	Lama5	Itga6_Itgb1	0.443315	0	0.177416	0.389293	0.526636	0.221397	0.706497	0.00203379	0	0.0422148	0.0311269	0.400498
12485	Fibrosis-like	Cholangiocyte	Mesenchyme	Lamc2	Itga9_Itgb1	0.408771	0	0.158315	0.635704	0.828916	0.815594	0.69455	0.0011527	0	0.0687067	0.0311269	0.401235
12486	Fibrosis-like	Mesenchyme	Hepatocyte	Lrpap1	Ldlr	0.435854	0	0.177528	0.145614	0.33227	0.173169	0.706563	0.00199119	0	0.0522165	0.0959438	0.401235
12487	Fibrosis-like	Mesenchyme	Mesenchyme	Igf1	Insr	0.815789	0	0.376856	0.269792	1.25028	0.250606	0.778184	0.00513433	0	0.0135254	0.0311269	0.401331
12488	Fibrosis-like	Hepatocyte	Mesenchyme	Cdh1	Ptprm	0.69054	0	0.475405	0.182757	0.152773	0.145902	0.797585	0.0135947	0	0.112468	0.181846	0.401789
12489	Fibrosis-like	Mesenchyme	Mesenchyme	Efna5	Epha7	0.449074	0	0.17763	0.19306	0.352615	0.277305	0.706622	0.00197089	0	0.0419161	0.0382943	0.401974
12490	Fibrosis-like	Cholangiocyte	Hepatocyte	Farp2	Plxna1	0.112715	1	0.012613	-0.13335	-0.131867	0.0658145	0.390919	0	1	1	1	0.402206
12491	Fibrosis-like	Hepatocyte	Mesenchyme	App	Vldlr	0.747276	1	0.324706	-0.0170393	0.0066494	0.212921	0.765064	0.0051333	0	1	1	0.402552
12492	Fibrosis-like	Cholangiocyte	Mesenchyme	Col4a1	Itgav_Itgb8	0.407669	1	0.165953	-0.451241	-1.39232	0.0324649	0.699525	0.00137448	1	1	1	0.402714
12493	Fibrosis-like	Mesenchyme	Hepatocyte	Adam10	Met	0.421705	0	0.177794	0.143168	0.0776832	0.134508	0.706718	0.00141182	0	0.188001	0.279026	0.403455
12494	Fibrosis-like	Mesenchyme	Hepatocyte	Wnt5a	Ldlr	0.407129	0	0.158896	0.180158	0.540826	0.254578	0.694939	0.000883429	0	0.0671482	0.0488903	0.403455
12495	Fibrosis-like	Mesenchyme	Cholangiocyte	Nid1	Itga3	0.690218	0	0.457908	0.351197	0.450305	0.234264	0.794541	0.00684131	0	0.0135254	0.0311269	0.40353
12496	Fibrosis-like	Mesenchyme	Hepatocyte	Icam1	Egfr	0.799079	0	0.348281	0.0472011	0.197784	0.101898	0.771304	0.00513198	0.72	0.557755	0.690579	0.403774
12497	Fibrosis-like	Cholangiocyte	Mesenchyme	Wnt7b	Fzd1_Lrp6	0.424683	0	0.1778	0.478631	0.493927	0.344702	0.706721	0.00144265	0	0.0414714	0.0311269	0.404197
12498	Fibrosis-like	Mesenchyme	Cholangiocyte	Gdf10	Bmpr2	0.407128	1	0.146636	-0.0362968	0.278725	0.156743	0.686361	0.00105886	0	1	1	0.404197
12499	Fibrosis-like	Hepatocyte	Cholangiocyte	Lama5	Bcam	0.407047	0	0.155288	0.451047	0.549901	0.264769	0.692498	0.00119407	0	0.0733266	0.0311269	0.404939
12500	Fibrosis-like	Mesenchyme	Hepatocyte	Lrpap1	Lrp1	0.689877	1	0.455627	0.0624165	-0.005476	0.187658	0.794133	0.0132314	0	1	1	0.405275
12501	Fibrosis-like	Mesenchyme	Mesenchyme	Fgf7	Fgfr1	0.407012	0	0.14054	0.390565	0.763991	0.700976	0.681772	0.00108438	0	0.107153	0.0311269	0.405683
12502	Fibrosis-like	Mesenchyme	Mesenchyme	Ptdss1	Scarb1	0.113279	1	0.0126503	-0.0266175	-0.0670625	0.0924124	0.39127	0	1	1	1	0.40603
12503	Fibrosis-like	Mesenchyme	Hepatocyte	Jam3	Itgb1	0.771921	0.2	0.289791	0.115494	0.105364	0.288666	0.754686	0.00505547	0	0.89822	1	0.406226
12504	Fibrosis-like	Mesenchyme	Hepatocyte	Adam9	Itga3	0.406747	0	0.161169	0.266781	0.387216	0.214429	0.696442	0.0012632	0	0.064545	0.0311269	0.406428
12505	Fibrosis-like	Hepatocyte	Hepatocyte	Apoe	Lrp5	1.70137	0	0.63551	0.588489	1.42534	0.278299	0.820007	0	1	0.156487	0.109491	0.406916
12506	Fibrosis-like	Cholangiocyte	Cholangiocyte	Vegfa	Egfr	0.520253	1	0.178137	-0.252925	-0.449876	0.067894	0.706918	0.00138897	1	1	1	0.407174
12507	Fibrosis-like	Mesenchyme	Mesenchyme	Sema3a	Nrp1_Plxna1	0.406692	0	0.135441	0.305721	0.833562	0.462417	0.67775	0.000973045	0	0.123393	0.0311269	0.407174
12508	Fibrosis-like	Mesenchyme	Hepatocyte	Lama4	Dag1	0.406303	0	0.157611	0.116378	0.280682	0.197036	0.694077	0.00212445	0	0.0953632	0.158487	0.408669
12509	Fibrosis-like	Hepatocyte	Hepatocyte	Agrn	Dag1	0.438733	0	0.178358	0.0573031	0.115556	0.106186	0.707046	0.00151374	0	0.476886	0.606069	0.408669
12510	Fibrosis-like	Mesenchyme	Cholangiocyte	Jam3	Itgb1	0.801801	0	0.302859	0.155483	0.234656	0.301683	0.758746	0.00500694	0	0.0432742	0.0820417	0.408686
12511	Fibrosis-like	Mesenchyme	Hepatocyte	Dkk2	Lrp6	0.689319	0	0.387415	0.338282	1.08321	0.347351	0.78056	0.00590339	0	0.0135254	0.0311269	0.408778
12512	Fibrosis-like	Mesenchyme	Hepatocyte	Tgfb1	Smad3	0.435145	0	0.178506	0.319264	0.577	0.291875	0.707132	0.00126642	0	0.0404489	0.0311269	0.409418
12513	Fibrosis-like	Cholangiocyte	Mesenchyme	Col4a2	Itgb5	0.688895	1	0.383846	-0.034882	-0.230823	0.107505	0.779766	0.00627599	1	1	1	0.409657
12514	Fibrosis-like	Cholangiocyte	Cholangiocyte	Sema4d	Plxnb1	0.112939	0	0.0126844	0.193693	0.13542	0.228691	0.391591	0	1	1	1	0.40985
12515	Fibrosis-like	Cholangiocyte	Hepatocyte	Thbs1	Itga6	0.422516	0.94	0.178515	0.033347	-0.0820803	0.112751	0.707137	0.00154719	0	1	1	0.410168
12516	Fibrosis-like	Mesenchyme	Hepatocyte	Fgf7	Fgfr2	0.406395	0.82	0.140233	0.0827015	0.283604	0.263511	0.681535	0.000592203	0	0.961112	1	0.4109
12517	Fibrosis-like	Cholangiocyte	Cholangiocyte	Col18a1	Ptprs	0.405748	0	0.164311	0.0545968	-0.0136492	0.130145	0.698479	0.00141643	0	0.417022	0.541972	0.410919
12518	Fibrosis-like	Mesenchyme	Cholangiocyte	Tgfb2	Itgav_Itgb6	0.431987	0	0.17874	0.526376	0.706092	0.457702	0.707267	0.00136714	0	0.0401607	0.0311269	0.410919
12519	Fibrosis-like	Mesenchyme	Mesenchyme	Icam1	Egfr	0.739216	0.06	0.317112	-0.0189957	-0.190287	0.092779	0.76293	0.00494646	1	1	1	0.411154
12520	Fibrosis-like	Hepatocyte	Hepatocyte	Cdh1	Ptprf	0.687455	0	0.47138	0.330708	0.359965	0.155612	0.796898	0.0137139	0	0.0767122	0.1322	0.411417
12521	Fibrosis-like	Mesenchyme	Mesenchyme	Lrpap1	Vldlr	0.405613	0	0.144421	0.343393	0.562059	0.444662	0.68472	0.00191648	0	0.0962528	0.0311269	0.411671
12522	Fibrosis-like	Hepatocyte	Mesenchyme	Gnai2	Adcy7	0.760748	0	0.351365	0.162895	0.348512	0.296273	0.772081	0.00494362	0	0.0375068	0.0728231	0.412392
12523	Fibrosis-like	Mesenchyme	Hepatocyte	Ltbp3	Itgb5	0.404765	1	0.162878	-0.04685	-0.155362	0.123703	0.697556	0.00133023	1	1	1	0.413178
12524	Fibrosis-like	Mesenchyme	Hepatocyte	Col6a5	Itga3_Itgb1	0.404752	0	0.159285	0.35445	0.689151	0.420746	0.695197	0.000897428	0	0.0662709	0.0311269	0.413934
12525	Fibrosis-like	Mesenchyme	Hepatocyte	Mfge8	Itgb5	0.426583	1	0.179191	-0.251507	-0.551963	0.063986	0.707528	0.00273988	1	1	1	0.413934
12526	Fibrosis-like	Mesenchyme	Hepatocyte	Bmp1	Bmpr2	0.686265	0	0.378168	0.0576202	0.177272	0.136167	0.778484	0.00674921	0.99	0.23677	0.338155	0.414065
12527	Fibrosis-like	Cholangiocyte	Mesenchyme	Alb	B2m_Fcgrt	0.441838	1	0.179272	0.0750021	-0.956953	0.0895428	0.707575	0.00169523	0	1	1	0.41469
12528	Fibrosis-like	Mesenchyme	Hepatocyte	Ngf	Maged1	0.404739	1	0.162434	-0.187639	-0.441859	0.06807	0.697267	0.00112411	1	1	1	0.41469
12529	Fibrosis-like	Mesenchyme	Mesenchyme	Apoe	Abca1	0.941107	1	0.403336	-0.0701475	-0.755813	0.0859268	0.783989	0.00489416	1	1	1	0.414873
12530	Fibrosis-like	Mesenchyme	Hepatocyte	Col18a1	Itgb5	0.40458	1	0.16274	-0.14062	-0.169628	0.0895583	0.697466	0.00102325	1	1	1	0.415447
12531	Fibrosis-like	Cholangiocyte	Mesenchyme	Bmp6	Acvr1_Acvr2a	0.11301	0	0.0126888	0.0635967	0.0274193	0.140292	0.391632	0	1	1	1	0.415576
12532	Fibrosis-like	Cholangiocyte	Mesenchyme	Bmp6	Acvr2a_Bmpr1a	0.11301	0	0.0126888	0.0635967	0.0274193	0.140292	0.391632	0	1	1	1	0.415576
12533	Fibrosis-like	Hepatocyte	Cholangiocyte	St6gal1	Egfr	0.685576	1	0.450734	-0.0453847	-0.123747	0.109235	0.793249	0.00670217	0.38	1	1	0.416723
12534	Fibrosis-like	Mesenchyme	Mesenchyme	Lama4	Itga9_Itgb1	0.403909	0	0.155251	0.439945	0.773589	0.774461	0.692473	0.00171043	0	0.0735642	0.0311269	0.416965
12535	Fibrosis-like	Cholangiocyte	Hepatocyte	Rims2	Abca1	0.418297	0	0.149564	0.374513	0.532316	0.276697	0.688485	0.000548775	0	0.0844073	0.0311269	0.417266
12536	Fibrosis-like	Mesenchyme	Cholangiocyte	Dcn	Erbb4	1.59221	0	0.623978	0.710875	2.39785	0.873695	0.818652	0	1	0.00101696	0.000430404	0.417451
12537	Fibrosis-like	Cholangiocyte	Hepatocyte	Lamb3	Itga3_Itgb1	0.426617	0	0.179931	0.513347	0.603157	0.37011	0.707955	0.00160593	0	0.0388847	0.0311269	0.417725
12538	Fibrosis-like	Cholangiocyte	Hepatocyte	Sptan1	Ptpra	0.403595	1	0.152157	-0.191298	-0.257533	0.0718381	0.690325	0.00120947	1	1	1	0.418486
12539	Fibrosis-like	Mesenchyme	Hepatocyte	Thbs2	Itga3_Itgb1	0.427012	0	0.180305	0.387366	0.676688	0.424046	0.708169	0.0014083	0	0.0386058	0.0311269	0.419249
12540	Fibrosis-like	Mesenchyme	Cholangiocyte	Lamc1	Itga1	0.403583	0.2	0.133352	-0.00244561	-0.00271633	0.120505	0.676051	0.0011903	0.2	1	1	0.419249
12541	Fibrosis-like	Hepatocyte	Mesenchyme	Nid1	Itgav	0.683586	0	0.382357	0.0673688	0.0254529	0.111674	0.779432	0.00562262	1	1	1	0.41939
12542	Fibrosis-like	Hepatocyte	Cholangiocyte	App	Notch2	0.747438	1	0.325105	-0.243635	-0.343098	0.0725521	0.765174	0.00485723	1	1	1	0.419861
12543	Fibrosis-like	Cholangiocyte	Hepatocyte	Lrpap1	Lrp1	0.524559	1	0.180419	-0.262563	-0.512434	0.0743089	0.708235	0.00238091	1	1	1	0.420012
12544	Fibrosis-like	Cholangiocyte	Mesenchyme	Vegfa	Nrp1	0.525743	0	0.18051	0.158341	0.459807	0.18561	0.708286	0.00141891	0	0.0408845	0.0782486	0.420777
12545	Fibrosis-like	Mesenchyme	Mesenchyme	Fam3c	Lifr	0.435134	0	0.181004	0.196394	0.380217	0.233509	0.708569	0.00136658	0	0.0381906	0.0366172	0.421542
12546	Fibrosis-like	Mesenchyme	Hepatocyte	Thbs2	Itga6	0.403328	0	0.162214	0.354002	0.622295	0.390927	0.697125	0.0012771	0	0.0612054	0.0311269	0.421542
12547	Fibrosis-like	Cholangiocyte	Hepatocyte	Vcl	Itgb5	0.682731	1	0.370707	-0.0579782	-0.179207	0.0955459	0.776761	0.00599312	1	1	1	0.422067
12548	Fibrosis-like	Cholangiocyte	Mesenchyme	Trf	Ldlr	0.717041	1	0.396877	-0.129246	-0.893002	0.0682814	0.782619	0.00483779	1	1	1	0.422367
12549	Fibrosis-like	Hepatocyte	Hepatocyte	Igfbp4	Lrp6	0.682324	1	0.381915	-0.339678	-1.36189	0.0684151	0.779333	0.00616961	1	1	1	0.422962
12550	Fibrosis-like	Mesenchyme	Mesenchyme	Lamc1	Itga9_Itgb1	0.445246	0	0.1813	0.290075	0.489207	0.408011	0.708738	0.00223769	0	0.0379158	0.0311269	0.423077
12551	Fibrosis-like	Hepatocyte	Mesenchyme	Azgp1	Itgav	0.402991	0	0.162284	0.228025	0.18378	0.206363	0.69717	0.00112697	0	0.0622332	0.111053	0.423077
12552	Fibrosis-like	Hepatocyte	Cholangiocyte	Ereg	Egfr_Erbb2	0.113492	1	0.0127156	-0.123659	-0.551407	0.0601785	0.391884	0	1	1	1	0.423199
12553	Fibrosis-like	Hepatocyte	Cholangiocyte	Ereg	Erbb2_Erbb4	0.113492	1	0.0127156	-0.123659	-0.551407	0.0601785	0.391884	0	1	1	1	0.423199
12554	Fibrosis-like	Cholangiocyte	Hepatocyte	Lamb3	Itga6_Itgb1	0.402932	0	0.161878	0.479983	0.548764	0.341205	0.696906	0.00145634	0	0.0630657	0.0311269	0.423845
12555	Fibrosis-like	Hepatocyte	Mesenchyme	Col18a1	Itgb5	0.681747	0	0.369691	0.236912	0.50733	0.203447	0.776523	0.00579526	0	0.0135254	0.0311269	0.425652
12556	Fibrosis-like	Mesenchyme	Mesenchyme	Cxcl12	Itga5	0.831331	0	0.385113	0.438338	1.53396	0.543994	0.780049	0.00483027	0	0.0135254	0.0311269	0.426143
12557	Fibrosis-like	Cholangiocyte	Hepatocyte	Mfge8	Itgav	0.681625	0	0.464602	0.148954	0.250803	0.132831	0.795723	0.0126861	0	0.183879	0.273918	0.42655
12558	Fibrosis-like	Hepatocyte	Hepatocyte	Plat	Lrp1	0.680511	1	0.440036	-0.113345	-0.321221	0.112801	0.791272	0.00724738	1	1	1	0.428351
12559	Fibrosis-like	Mesenchyme	Hepatocyte	Sptan1	Ptpra	0.454296	1	0.182577	-0.113589	-0.181321	0.0862005	0.709461	0.00267682	1	1	1	0.42848
12560	Fibrosis-like	Cholangiocyte	Mesenchyme	Sema3f	Nrp2_Plxna4	0.113289	0	0.0127541	0.179938	0.181311	0.378816	0.392244	0	1	1	0.760362	0.428909
12561	Fibrosis-like	Hepatocyte	Cholangiocyte	Lman1	Mcfd2	0.400877	1	0.147578	-0.385482	-0.570821	0.0475084	0.68705	0.0013112	1	1	1	0.430033
12562	Fibrosis-like	Cholangiocyte	Cholangiocyte	Adam10	Met	0.400556	0	0.157939	0.088094	0.045189	0.119487	0.694298	0.0013106	0	0.290385	0.400857	0.430811
12563	Fibrosis-like	Mesenchyme	Cholangiocyte	Lama1	Dag1	0.436173	0	0.183014	0.255351	0.500541	0.37391	0.709707	0.00201201	0	0.036434	0.0311269	0.43159
12564	Fibrosis-like	Mesenchyme	Mesenchyme	Dkk2	Lrp6	0.679833	0	0.368717	0.320462	1.00173	0.330587	0.776294	0.00527191	0	0.0135254	0.0311269	0.431966
12565	Fibrosis-like	Hepatocyte	Hepatocyte	Cd14	Ripk1	0.40017	0	0.135332	0.085684	0.0479205	0.116451	0.677662	0.000593852	0.72	0.319958	0.434598	0.432371
12566	Fibrosis-like	Cholangiocyte	Hepatocyte	Col4a2	Itga3_Itgb1	0.429901	1	0.183032	-0.127913	-0.633357	0.0718945	0.709718	0.00167763	0.62	1	1	0.432371
12567	Fibrosis-like	Mesenchyme	Mesenchyme	Col11a1	Ddr1	0.115507	1	0.0127795	-0.0556931	-0.173222	0.0923717	0.392481	0	1	1	1	0.432712
12568	Fibrosis-like	Cholangiocyte	Mesenchyme	Lamc2	Cd151	0.39962	0	0.149119	0.243417	0.0718916	0.145048	0.688166	0.00124604	0	0.197558	0.290797	0.433152
12569	Fibrosis-like	Hepatocyte	Mesenchyme	Lama5	Dag1	0.399263	0	0.150539	0.135389	0.198282	0.144428	0.689181	0.00197103	0	0.120134	0.192117	0.433934
12570	Fibrosis-like	Mesenchyme	Mesenchyme	Wnt5a	Lrp6	0.432034	0	0.1833	0.238374	0.535283	0.31192	0.709869	0.00129441	0	0.0359072	0.0311269	0.434718
12571	Fibrosis-like	Mesenchyme	Cholangiocyte	Arf6	Smap1	0.399117	1	0.115729	-0.162656	-0.275258	0.0613904	0.66034	0.00164124	1	1	1	0.434718
12572	Fibrosis-like	Mesenchyme	Mesenchyme	Col18a1	Itgb5	0.712716	0	0.431017	0.28352	0.805207	0.237195	0.789557	0.00476937	0	0.0135254	0.0311269	0.435027
12573	Fibrosis-like	Mesenchyme	Mesenchyme	Lama1	Itga1	0.436734	0	0.183407	0.37027	0.792008	0.600396	0.709929	0.00121525	0	0.0357765	0.0311269	0.435502
12574	Fibrosis-like	Cholangiocyte	Hepatocyte	Col18a1	Itgb5	0.39874	1	0.158374	-0.149406	-0.407742	0.0871556	0.694589	0.00142713	1	1	1	0.436288
12575	Fibrosis-like	Mesenchyme	Mesenchyme	Wnt5a	Ldlr	0.432266	0	0.183528	0.223551	0.487012	0.294042	0.709997	0.00130943	0	0.0356463	0.0311269	0.436288
12576	Fibrosis-like	Hepatocyte	Mesenchyme	Pdgfa	Pdgfrb	0.678305	0	0.425545	0.392368	0.859706	0.359787	0.788494	0.00677173	0	0.0135254	0.0311269	0.436508
12577	Fibrosis-like	Hepatocyte	Mesenchyme	Bmp4	Rgmb	0.122609	0	0.0127935	0.186154	0.169971	0.246593	0.392611	0	1	1	0.818628	0.436511
12578	Fibrosis-like	Mesenchyme	Cholangiocyte	Ptn	Plxnb2	0.432686	0	0.183608	0.173129	0.580313	0.314223	0.710042	0.000791551	0	0.0355164	0.0585101	0.437074
12579	Fibrosis-like	Mesenchyme	Cholangiocyte	Arf1	Chrm3	0.709984	0	0.378925	0.215789	0.282141	0.223406	0.778656	0.0047404	0	0.0222671	0.047159	0.437584
12580	Fibrosis-like	Hepatocyte	Hepatocyte	Jag1	Notch2	0.42984	0	0.183618	0.267976	0.431558	0.206758	0.710047	0.00160038	0	0.0353869	0.0311269	0.437862
12581	Fibrosis-like	Mesenchyme	Mesenchyme	Vegfc	Ccbe1	0.676848	0	0.431845	0.468065	1.13461	0.585543	0.789716	0.00634886	0	0.0135254	0.0311269	0.438332
12582	Fibrosis-like	Hepatocyte	Cholangiocyte	Lama5	Itga6_Itgb4	0.398432	0	0.150031	0.506461	0.612107	0.321487	0.688819	0.00115157	0	0.0838751	0.0311269	0.438651
12583	Fibrosis-like	Mesenchyme	Hepatocyte	Col4a1	Itga2_Itgb1	1.2072	0	0.600205	0.404434	1.34758	0.0511401	0.815751	0	1	0.297799	0.849215	0.438816
12584	Fibrosis-like	Cholangiocyte	Cholangiocyte	Efemp1	Egfr	0.675473	1	0.434075	-0.259989	-0.628313	0.0752816	0.790144	0.00674137	1	1	1	0.440161
12585	Fibrosis-like	Cholangiocyte	Hepatocyte	Tgfb1	Cav1	0.113982	1	0.0128209	-0.0574065	-0.113824	0.0730437	0.392867	0	1	1	1	0.440308
12586	Fibrosis-like	Mesenchyme	Hepatocyte	Lamc1	Dag1	0.447641	1	0.184056	-0.0334919	-0.00369999	0.103805	0.710292	0.00277898	0	1	1	0.441024
12587	Fibrosis-like	Mesenchyme	Mesenchyme	Vegfa	Itgav	0.397173	1	0.157721	-0.01404	-0.161211	0.110338	0.694151	0.00117402	1	1	1	0.441024
12588	Fibrosis-like	Cholangiocyte	Hepatocyte	Igfbp4	Lrp6	0.675305	1	0.376397	-0.344261	-1.18246	0.0674266	0.778079	0.00569146	1	1	1	0.441077
12589	Fibrosis-like	Mesenchyme	Mesenchyme	Ptn	Plxnb2	0.433601	0	0.184291	0.174707	0.567228	0.315391	0.710423	0.00140582	0	0.0347452	0.0565103	0.441817
12590	Fibrosis-like	Cholangiocyte	Cholangiocyte	Lama3	Dag1	0.396355	0	0.141505	0.391718	0.41383	0.378597	0.682514	0.00117384	0	0.103939	0.0311269	0.441817
12591	Fibrosis-like	Mesenchyme	Hepatocyte	Col6a3	Itga3_Itgb1	0.674912	0	0.414383	0.480488	1.10726	0.41734	0.786269	0.00629602	0	0.0135254	0.0311269	0.441994
12592	Fibrosis-like	Cholangiocyte	Hepatocyte	Adam10	Tspan17	0.395987	0.2	0.153822	0.0415533	0.0238653	0.125798	0.691487	0.00139048	0.45	1	1	0.442611
12593	Fibrosis-like	Mesenchyme	Hepatocyte	Gnai2	Unc5b	0.751914	1	0.330055	-0.144816	-0.316462	0.0816558	0.766529	0.00471444	1	1	1	0.442724
12594	Fibrosis-like	Mesenchyme	Mesenchyme	Inhba	Eng	0.673078	0	0.44785	0.478844	1.12466	0.550816	0.792722	0.00650291	0	0.0135254	0.0311269	0.442912
12595	Fibrosis-like	Cholangiocyte	Cholangiocyte	Adam9	Itga6	0.395742	0	0.122083	0.232664	0.318018	0.16644	0.666308	0.00102915	0	0.169561	0.0924367	0.443406
12596	Fibrosis-like	Mesenchyme	Hepatocyte	Thbs1	Itga3_Itgb1	0.672922	0	0.412503	0.357778	0.773037	0.254255	0.785886	0.00636716	0	0.0135254	0.0311269	0.443831
12597	Fibrosis-like	Cholangiocyte	Cholangiocyte	Adam17	Itga5	0.121986	1	0.0129128	-0.119202	-0.160388	0.0585243	0.393719	0	1	1	1	0.444101
12598	Fibrosis-like	Hepatocyte	Mesenchyme	Lamc1	Itgav_Itgb8	0.39547	1	0.156386	-0.187335	-0.411584	0.0639137	0.693248	0.00123768	1	1	1	0.444202
12599	Fibrosis-like	Mesenchyme	Hepatocyte	Actr2	Ldlr	0.446816	1	0.184639	-0.117375	-0.166915	0.0795561	0.710617	0.0020132	1	1	1	0.444202
12600	Fibrosis-like	Hepatocyte	Mesenchyme	Igfbp4	Lrp6	0.672838	1	0.363483	-0.357498	-1.44336	0.0651132	0.77505	0.00550981	1	1	1	0.444751
12601	Fibrosis-like	Cholangiocyte	Cholangiocyte	Lamc1	Dag1	0.437817	1	0.184727	-0.0365603	-0.086958	0.104183	0.710666	0.00254344	0	1	1	0.444999
12602	Fibrosis-like	Cholangiocyte	Hepatocyte	Tln1	Itgb5	0.434461	1	0.185081	-0.280232	-0.51671	0.0664092	0.710863	0.00159686	1	1	1	0.445798
12603	Fibrosis-like	Mesenchyme	Mesenchyme	Mfge8	Pdgfrb	0.671759	0	0.41423	0.236914	0.566661	0.238427	0.786238	0.011162	0	0.0135254	0.0311269	0.446595
12604	Fibrosis-like	Cholangiocyte	Mesenchyme	Lamc1	Itga1	0.438378	0	0.185124	0.0783588	0.204509	0.167289	0.710887	0.00153656	0	0.170998	0.257831	0.446597
12605	Fibrosis-like	Hepatocyte	Mesenchyme	Efna1	Epha3	0.718305	0	0.317291	0.612024	1.28931	0.648561	0.762981	0.00470329	0	0.0135254	0.011033	0.446601
12606	Fibrosis-like	Hepatocyte	Hepatocyte	F2	F2r	0.393803	0	0.12739	0.224624	0.203682	0.177313	0.671021	0.000790173	0	0.149189	0.0932368	0.447398
12607	Fibrosis-like	Cholangiocyte	Hepatocyte	Bmp4	Acvr2a_Bmpr1a	0.119556	0	0.0129165	0.0443833	0.0560153	0.117786	0.393753	0	1	1	1	0.447891
12608	Fibrosis-like	Cholangiocyte	Cholangiocyte	Lman1	Mcfd2	0.393555	1	0.143385	-0.396422	-0.604322	0.0461587	0.683943	0.00199834	1	1	1	0.448199
12609	Fibrosis-like	Mesenchyme	Mesenchyme	Arf1	Insr	0.671137	1	0.296279	-0.0856806	-0.262343	0.0844778	0.75673	0.00488181	1	1	1	0.448443
12610	Fibrosis-like	Cholangiocyte	Hepatocyte	Lama5	Itga6_Itgb1	0.430704	0	0.18547	0.385554	0.482386	0.231448	0.711079	0.00158807	0	0.0336147	0.0311269	0.449002
12611	Fibrosis-like	Mesenchyme	Hepatocyte	Lamb1	Dag1	0.67072	0	0.326767	0.216488	0.621642	0.1977	0.765632	0.00598834	0	0.0161654	0.0361132	0.449369
12612	Fibrosis-like	Mesenchyme	Cholangiocyte	Bmp1	Bmpr1a	0.669955	0	0.345845	0.110689	0.277575	0.141982	0.770684	0.00593707	0	0.134793	0.211462	0.450295
12613	Fibrosis-like	Mesenchyme	Cholangiocyte	Slit2	App	0.86076	1	0.448418	-0.0147765	0.0129193	0.137705	0.792826	0.0046737	0	1	1	0.450497
12614	Fibrosis-like	Mesenchyme	Hepatocyte	Sorbs1	Itgb5	0.393044	1	0.154115	-0.0854076	-0.228032	0.112476	0.69169	0.00128085	1	1	1	0.451417
12615	Fibrosis-like	Cholangiocyte	Cholangiocyte	Tnf	Traf2	0.114498	0	0.0129384	0.292849	0.207221	0.400254	0.393956	0	1	1	0.647894	0.451679
12616	Fibrosis-like	Hepatocyte	Mesenchyme	Col12a1	Itga1_Itgb1	0.439689	1	0.186494	-0.0339384	-0.244767	0.0318212	0.711644	0.00151897	1	1	1	0.453032
12617	Fibrosis-like	Mesenchyme	Hepatocyte	Hspg2	Lrp1	0.668871	0.99	0.420659	0.0762957	0.0129751	0.210777	0.787529	0.011857	0	1	1	0.454013
12618	Fibrosis-like	Mesenchyme	Mesenchyme	Inhba	Bambi	0.456007	0	0.186898	0.32678	0.73435	0.441865	0.711866	0.00135181	0	0.0327568	0.0311269	0.454651
12619	Fibrosis-like	Mesenchyme	Mesenchyme	Lamb1	Itga9_Itgb1	0.668326	0	0.321875	0.540054	1.11455	0.777071	0.764276	0.00482495	0	0.0135254	0.0277891	0.454945
12620	Fibrosis-like	Mesenchyme	Cholangiocyte	Lamb2	Rpsa	1.70881	0	0.587308	0.135629	0.149077	0.155111	0.814113	0	1	0.641085	0.920604	0.455093
12621	Fibrosis-like	Cholangiocyte	Cholangiocyte	Sptan1	Ptpra	0.392647	1	0.141051	-0.211206	-0.313899	0.0665948	0.682166	0.00109427	1	1	1	0.455462
12622	Fibrosis-like	Hepatocyte	Cholangiocyte	Sema3f	Nrp1	0.114561	1	0.0130223	-0.231461	-0.496959	0.0375335	0.394728	0	1	1	1	0.455463
12623	Fibrosis-like	Mesenchyme	Cholangiocyte	Col4a2	Itga1_Itgb1	1.04834	0	0.432197	0.304942	1.09374	0.053574	0.789784	0.00464395	0.41	0.607691	0.883066	0.455721
12624	Fibrosis-like	Mesenchyme	Cholangiocyte	Col6a5	Itga3_Itgb1	0.445806	0	0.186987	0.429731	0.790832	0.493921	0.711915	0.00102777	0	0.032515	0.0311269	0.456275
12625	Fibrosis-like	Hepatocyte	Hepatocyte	Sorbs1	Itgb5	0.392344	1	0.153591	-0.0866577	-0.171256	0.112094	0.691327	0.00126774	1	1	1	0.456275
12626	Fibrosis-like	Mesenchyme	Mesenchyme	Wnt5a	Epha7	0.391987	0	0.144059	0.365914	0.814598	0.629554	0.684449	0.000870588	0	0.0974497	0.0311269	0.457088
12627	Fibrosis-like	Mesenchyme	Mesenchyme	Trf	Ldlr	0.436947	1	0.187034	-0.301179	-1.84788	0.0321787	0.711941	0.00132484	1	1	1	0.457088
12628	Fibrosis-like	Cholangiocyte	Mesenchyme	Igfbp4	Lrp6	0.665819	1	0.358231	-0.36208	-1.26393	0.0641725	0.773779	0.00508254	1	1	1	0.457747
12629	Fibrosis-like	Mesenchyme	Hepatocyte	Adam10	Tspan12	0.432957	0	0.18714	0.261252	0.179395	0.189148	0.711999	0.00147662	0	0.0667084	0.117669	0.457903
12630	Fibrosis-like	Mesenchyme	Mesenchyme	Adam9	Itgb5	0.665741	0	0.337996	0.359812	0.78975	0.32064	0.768649	0.004731	0	0.0135254	0.0311269	0.458683
12631	Fibrosis-like	Cholangiocyte	Cholangiocyte	Lamb3	Itga6_Itgb4	0.436453	0	0.187429	0.743542	0.832217	0.678369	0.712157	0.00163551	0	0.0321552	0.0264619	0.458719
12632	Fibrosis-like	Hepatocyte	Hepatocyte	Tgfb1	Vasn	0.11661	1	0.0130453	-0.225738	-0.293057	0.0442292	0.394938	0	1	1	1	0.459245
12633	Fibrosis-like	Mesenchyme	Cholangiocyte	Adam10	Tspan14	0.391472	0	0.152683	0.191165	0.0541684	0.165886	0.690694	0.00118722	0	0.233013	0.333678	0.460353
12634	Fibrosis-like	Cholangiocyte	Mesenchyme	Thbs1	Ptprj	0.39145	1	0.152402	-0.221032	-0.581299	0.0591407	0.690497	0.00116165	1	1	1	0.461172
12635	Fibrosis-like	Mesenchyme	Mesenchyme	Mfge8	Itgav	0.435741	1	0.18797	-0.223875	-0.588866	0.0537411	0.712453	0.00261636	1	1	1	0.461172
12636	Fibrosis-like	Mesenchyme	Cholangiocyte	Lgals8	Itga3	0.39143	0	0.126713	0.253927	0.337128	0.178969	0.670433	0.000958198	0	0.151347	0.0654544	0.461992
12637	Fibrosis-like	Cholangiocyte	Mesenchyme	Lamb3	Dag1	0.437285	0	0.188063	0.372471	0.418392	0.304756	0.712503	0.00279837	0	0.0316806	0.0311269	0.461992
12638	Fibrosis-like	Mesenchyme	Hepatocyte	Fgf2	Nrp1	0.390462	0	0.14294	0.100513	0.199237	0.22014	0.683607	0.000920333	0	0.121212	0.193553	0.462813
12639	Fibrosis-like	Hepatocyte	Mesenchyme	Timp3	Ddr1	0.116963	1	0.0130467	-0.482067	-1.77111	0.00624511	0.39495	0	1	1	1	0.463023
12640	Fibrosis-like	Mesenchyme	Mesenchyme	Vegfc	Nrp2	0.390187	0	0.136732	0.311544	0.604472	0.411843	0.678786	0.000893041	0	0.119776	0.0311269	0.464459
12641	Fibrosis-like	Hepatocyte	Hepatocyte	Rims2	Abca1	0.451662	0	0.188114	0.451911	0.666526	0.348015	0.712531	0.00132886	0	0.0313285	0.0311269	0.464459
12642	Fibrosis-like	Mesenchyme	Mesenchyme	Lamb2	Rpsa	1.68939	0	0.580259	0.111513	0.111438	0.153249	0.813197	0	1	0.862556	1	0.464686
12643	Fibrosis-like	Hepatocyte	Cholangiocyte	Fst	Bmpr2	0.484463	1	0.188221	-0.0175561	-0.0257366	0.0923868	0.712589	0.0018814	1	1	1	0.465283
12644	Fibrosis-like	Cholangiocyte	Mesenchyme	Col4a2	Itgav_Itgb8	0.389916	1	0.15203	-0.431389	-1.24256	0.034092	0.690236	0.00128724	1	1	1	0.465283
12645	Fibrosis-like	Hepatocyte	Hepatocyte	Lamc1	Itga3_Itgb1	0.435454	0	0.188276	0.116141	0.19762	0.134784	0.712619	0.00161307	0	0.170518	0.257228	0.466109
12646	Fibrosis-like	Cholangiocyte	Mesenchyme	Sema6a	Plxna4	0.114797	0	0.0130687	0.136334	0.147037	0.37475	0.395152	0	1	1	0.935075	0.466798
12647	Fibrosis-like	Cholangiocyte	Hepatocyte	Agrn	Dag1	0.454425	0	0.188396	0.0844005	0.126583	0.112162	0.712684	0.00268312	0	0.371741	0.492468	0.466936
12648	Fibrosis-like	Cholangiocyte	Hepatocyte	Lamc1	Itga6_Itgb1	0.389581	0	0.150536	0.0463728	0.0275536	0.110429	0.689179	0.00128567	0	0.409006	0.533276	0.467763
12649	Fibrosis-like	Mesenchyme	Mesenchyme	Fgf2	Nrp1	0.661724	0	0.40771	0.484241	1.0638	0.627908	0.784901	0.00586331	0	0.0135254	0.0311269	0.469054
12650	Fibrosis-like	Mesenchyme	Cholangiocyte	Adam15	Itgav	0.505807	0	0.188881	0.237188	0.397304	0.215666	0.712948	0.00253862	0	0.030634	0.0311269	0.469422
12651	Fibrosis-like	Hepatocyte	Hepatocyte	Lama5	Itga3_Itgb1	0.388595	0	0.14403	0.276265	0.383047	0.1754	0.684427	0.00113073	0	0.0977509	0.0734843	0.470253
12652	Fibrosis-like	Hepatocyte	Mesenchyme	Ngf	Kidins220	0.669371	0	0.336466	0.357404	0.685163	0.233708	0.768246	0.00452816	0	0.0135254	0.0311269	0.470262
12653	Fibrosis-like	Cholangiocyte	Hepatocyte	Inhba_Inhbb	Acvr1_Acvr2a	0.12011	1	0.0130903	-0.177715	-0.368049	0.0421257	0.395349	0	1	1	1	0.47057
12654	Fibrosis-like	Mesenchyme	Mesenchyme	Col18a1	Gpc4	0.388415	0.8	0.148666	-0.00769397	0.0462081	0.108426	0.687839	0.000823098	1	1	1	0.471085
12655	Fibrosis-like	Cholangiocyte	Cholangiocyte	Timp3	Ddr1	0.436821	1	0.188913	-0.0396035	-0.82517	0.0904277	0.712965	0.0014485	0.9	1	1	0.471085
12656	Fibrosis-like	Mesenchyme	Cholangiocyte	Adam9	Itga3	0.447802	0	0.189199	0.342062	0.488897	0.251721	0.713119	0.00144658	0	0.0302916	0.0311269	0.471918
12657	Fibrosis-like	Mesenchyme	Hepatocyte	Trf	Tfr2	0.388094	1	0.13825	0.0278004	-1.4917	0.0894249	0.679988	0.00092981	0	1	1	0.471918
12658	Fibrosis-like	Mesenchyme	Hepatocyte	Lama1	Itga6_Itgb1	0.387937	0	0.14914	0.338284	0.615053	0.396327	0.68818	0.00101677	0	0.086021	0.0311269	0.472753
12659	Fibrosis-like	Mesenchyme	Cholangiocyte	Hgf	St14	0.43827	0	0.190043	0.618533	0.89076	0.759434	0.713575	0.00141617	0	0.0301782	0.0311269	0.472753
12660	Fibrosis-like	Hepatocyte	Mesenchyme	Sptan1	Ptpra	0.659736	0	0.420594	0.23539	0.415453	0.198576	0.787516	0.0117456	0	0.0155039	0.0348774	0.472857
12661	Fibrosis-like	Hepatocyte	Mesenchyme	Cd14	Ripk1	0.387559	0	0.121267	0.0556676	-0.0177294	0.104348	0.665562	0.000914573	0	0.511793	0.64282	0.473588
12662	Fibrosis-like	Mesenchyme	Mesenchyme	Saa1	Scarb1	0.115714	0	0.0131362	0.0106843	-0.204801	0.132593	0.395768	0	1	1	1	0.47434
12663	Fibrosis-like	Cholangiocyte	Mesenchyme	Edn1	Ednra	0.438134	0	0.190234	0.622865	1.04744	0.922455	0.713677	0.00144672	0	0.0186143	0.0129299	0.474425
12664	Fibrosis-like	Cholangiocyte	Hepatocyte	Lamc2	Cd151	0.659255	0	0.410034	0.663383	0.83906	0.398839	0.785381	0.00701676	0	0.0135254	0.0311269	0.474765
12665	Fibrosis-like	Mesenchyme	Mesenchyme	Tgfb1	Itgb8	0.387082	0	0.146688	0.348298	0.728816	0.540954	0.686399	0.00101923	0	0.0913017	0.0311269	0.475262
12666	Fibrosis-like	Mesenchyme	Cholangiocyte	Lamc1	Itga2_Itgb1	0.656598	0	0.42453	0.468857	0.76788	0.302273	0.788294	0.0103012	0	0.0135254	0.0311269	0.477635
12667	Fibrosis-like	Mesenchyme	Hepatocyte	Ngf	Kidins220	0.386669	0.99	0.149149	0.00638778	-0.145359	0.103598	0.688187	0.0009809	1	1	1	0.477782
12668	Fibrosis-like	Cholangiocyte	Mesenchyme	Wnt4	Fzd3_Lrp6	0.119525	1	0.0132425	-0.181991	-0.561046	0.0582138	0.396732	0	1	1	1	0.478106
12669	Fibrosis-like	Mesenchyme	Hepatocyte	Ptn	Ncl	0.809186	0	0.464187	0.0965725	0.493977	0.274942	0.79565	0.00444584	0	0.127852	0.202349	0.478301
12670	Fibrosis-like	Cholangiocyte	Mesenchyme	Lamb3	Itgav_Itgb8	0.386633	0	0.149454	0.209871	-0.00604674	0.175504	0.688406	0.0012322	0	0.401118	0.524692	0.478624
12671	Fibrosis-like	Mesenchyme	Cholangiocyte	Efnb1	Epha4	0.386271	0	0.123181	0.203432	0.282326	0.212343	0.667303	0.000901742	0	0.162528	0.0470041	0.479467
12672	Fibrosis-like	Mesenchyme	Hepatocyte	Lama2	Itga6_Itgb1	0.437168	0	0.190961	0.362597	0.727688	0.394631	0.714067	0.00147385	0	0.0292836	0.0311269	0.479467
12673	Fibrosis-like	Hepatocyte	Cholangiocyte	Arf6	Pld1	0.38626	0	0.14759	0.0797061	0.112217	0.123599	0.687058	0.00136423	0	0.249	0.35265	0.480312
12674	Fibrosis-like	Cholangiocyte	Hepatocyte	Nampt	Itga5_Itgb1	0.115138	1	0.0132448	-0.0588737	-0.0995896	0.0864626	0.396753	0	1	1	1	0.481869
12675	Fibrosis-like	Mesenchyme	Cholangiocyte	Wnt5a	Lrp6	0.385909	0	0.138104	0.151731	0.432804	0.235009	0.679872	0.000925465	0	0.114174	0.0874961	0.482003
12676	Fibrosis-like	Mesenchyme	Mesenchyme	Col6a2	Itga9_Itgb1	0.679759	0	0.329079	0.55038	1.26301	0.873627	0.766264	0.00444028	0	0.0135254	0.0129955	0.482349
12677	Fibrosis-like	Cholangiocyte	Mesenchyme	Hras	Insr	0.483992	0	0.192031	0.105428	0.0503833	0.113717	0.714637	0.00283904	0	0.351999	0.470575	0.482851
12678	Fibrosis-like	Mesenchyme	Hepatocyte	Lama2	Dag1	0.384724	0	0.143806	0.101429	0.386393	0.228479	0.68426	0.00113515	0	0.120134	0.192117	0.48455
12679	Fibrosis-like	Mesenchyme	Mesenchyme	Slit2	Robo1	0.384068	0	0.143395	0.0404345	-0.0214752	0.140479	0.68395	0.000669411	0	0.440801	0.567605	0.485401
12680	Fibrosis-like	Hepatocyte	Hepatocyte	Lif	Il6st_Lifr	0.115777	1	0.0132515	-0.0586809	-0.170344	0.0952461	0.396814	0	1	1	1	0.485629
12681	Fibrosis-like	Mesenchyme	Hepatocyte	Adam10	Notch2	0.439478	0.12	0.192556	0.0265626	-0.0398032	0.111008	0.714915	0.00153883	0.6	0.972614	1	0.486253
12682	Fibrosis-like	Hepatocyte	Cholangiocyte	Apoe	Lrp5	1.69025	0	0.564244	0.556617	1.35692	0.24709	0.811062	0	1	0.156487	0.167467	0.486878
12683	Fibrosis-like	Mesenchyme	Hepatocyte	Wnt5a	Lrp6	0.44152	0	0.192595	0.256194	0.616756	0.327737	0.714936	0.00145015	0	0.0283036	0.0311269	0.487106
12684	Fibrosis-like	Mesenchyme	Mesenchyme	Clec11a	Itgb1	0.851732	0	0.298536	0.216352	0.268565	0.304412	0.757428	0.00438921	0	0.0252321	0.0523365	0.487776
12685	Fibrosis-like	Mesenchyme	Hepatocyte	Fgf10	Fgfr2	0.452964	0	0.192788	0.109302	0.393853	0.268139	0.715038	0.00122797	0	0.103622	0.169845	0.487961
12686	Fibrosis-like	Mesenchyme	Hepatocyte	Adam9	Itga6	0.383062	0	0.144998	0.233417	0.332823	0.197682	0.685151	0.0011455	0	0.0938957	0.0363645	0.487961
12687	Fibrosis-like	Hepatocyte	Mesenchyme	Pdgfa	Pdgfra	0.650853	0	0.398509	0.366577	0.848578	0.358301	0.782968	0.00632619	0	0.0135254	0.0311269	0.488241
12688	Fibrosis-like	Cholangiocyte	Hepatocyte	Adam10	Met	0.439369	0	0.192919	0.170769	0.20582	0.145951	0.715107	0.00164413	0	0.111455	0.18048	0.488816
12689	Fibrosis-like	Mesenchyme	Cholangiocyte	Adam10	Met	0.382892	0	0.145557	0.0604926	-0.0829478	0.110119	0.685565	0.00112537	0	0.65414	0.788684	0.488816
12690	Fibrosis-like	Cholangiocyte	Mesenchyme	Hbegf	Cd9	0.739191	1	0.341202	0.110746	-0.298694	0.051954	0.769488	0.00436994	1	1	1	0.489138
12691	Fibrosis-like	Hepatocyte	Hepatocyte	Vtn	Plaur	0.650631	0	0.352069	0.416321	0.934034	0.224935	0.772257	0.00444192	0	0.0135254	0.0311269	0.489211
12692	Fibrosis-like	Mesenchyme	Hepatocyte	Angptl4	Itga5_Itgb1	0.115262	1	0.0132725	-0.068384	-0.0977808	0.09002	0.397003	0	1	1	1	0.489386
12693	Fibrosis-like	Mesenchyme	Mesenchyme	Fgf10	Fgfr1	0.453581	0	0.193209	0.417165	0.87424	0.713287	0.71526	0.00224732	0	0.0279831	0.0311269	0.489673
12694	Fibrosis-like	Mesenchyme	Hepatocyte	Tfpi	Lrp1	0.649313	0.47	0.3881	0.131372	0.0983611	0.280878	0.780711	0.0103072	0	0.905931	1	0.490183
12695	Fibrosis-like	Mesenchyme	Mesenchyme	Lama4	Itgav_Itgb8	0.442447	0	0.19323	0.107435	0.0671667	0.17505	0.715271	0.00233357	0	0.210929	0.307107	0.490531
12696	Fibrosis-like	Cholangiocyte	Mesenchyme	Col18a1	Gpc4	0.382575	0.97	0.144677	-0.0164797	-0.191907	0.105517	0.684912	0.00114807	0.09	1	1	0.490531
12697	Fibrosis-like	Mesenchyme	Cholangiocyte	Inhba	Actr2	0.649304	0	0.419269	0.176914	0.503882	0.197481	0.787252	0.00609716	0	0.0259227	0.0535275	0.491156
12698	Fibrosis-like	Cholangiocyte	Mesenchyme	Lama3	Dag1	0.382472	0	0.133966	0.367139	0.39797	0.358429	0.676554	0.00114027	0	0.127852	0.0311269	0.491389
12699	Fibrosis-like	Mesenchyme	Mesenchyme	Spp1	Itga5_Itgb1	0.848107	1	0.394446	-0.224897	-1.04657	0.09299	0.782096	0.00435437	0	1	1	0.491869
12700	Fibrosis-like	Mesenchyme	Hepatocyte	Thbs1	Itga6	0.649237	0	0.371115	0.324414	0.718643	0.234398	0.776856	0.00577666	0	0.0135254	0.0311269	0.49213
12701	Fibrosis-like	Mesenchyme	Mesenchyme	Lama2	Itga9_Itgb1	0.38233	0	0.141653	0.424995	0.8793	0.898052	0.682628	0.000913755	0	0.0741685	0.0311269	0.492249
12702	Fibrosis-like	Mesenchyme	Mesenchyme	Fgf2	Fgfr2	0.649164	0	0.395451	0.324555	0.595747	0.379586	0.782313	0.00563241	0	0.0135254	0.0311269	0.493105
12703	Fibrosis-like	Hepatocyte	Mesenchyme	Tgm2	Itga9	0.382145	0	0.141537	0.258446	0.432059	0.358896	0.682539	0.0010463	0	0.103622	0.0311269	0.493111
12704	Fibrosis-like	Hepatocyte	Hepatocyte	Efna4	Epha4	0.115801	1	0.0133001	-0.177485	-0.34478	0.0348107	0.397251	0	1	1	1	0.493141
12705	Fibrosis-like	Hepatocyte	Hepatocyte	Apoe	Scarb1	1.68955	0	0.559783	0.590571	1.41715	0.30919	0.810453	0	1	0.0832166	0.110588	0.493888
12706	Fibrosis-like	Cholangiocyte	Cholangiocyte	Adam9	Itga3	0.382077	0	0.116345	0.194917	0.27611	0.154793	0.660935	0.000655021	0	0.193795	0.135415	0.493973
12707	Fibrosis-like	Mesenchyme	Cholangiocyte	Lama1	Itga3_Itgb1	0.452677	0	0.194603	0.446929	0.771127	0.50467	0.715991	0.00128406	0	0.0274556	0.0311269	0.493973
12708	Fibrosis-like	Mesenchyme	Hepatocyte	Nid1	Itga3	0.649163	0	0.390069	0.275916	0.348624	0.199558	0.781144	0.00597813	0	0.0151817	0.0342724	0.494081
12709	Fibrosis-like	Mesenchyme	Mesenchyme	Ptn	Ncl	0.785645	0	0.446643	0.0661389	0.272621	0.26455	0.7925	0.00432685	0	0.200284	0.294137	0.494608
12710	Fibrosis-like	Hepatocyte	Hepatocyte	Fn1	Nt5e	1.58716	0	0.559751	0.248661	0.373359	0.136727	0.810449	0	1	0.786102	1	0.495294
12711	Fibrosis-like	Cholangiocyte	Cholangiocyte	Lama3	Itga6_Itgb4	0.38164	0	0.133515	0.738211	0.811795	0.79784	0.676184	0.000665976	0	0.0215132	0.0120784	0.495701
12712	Fibrosis-like	Hepatocyte	Mesenchyme	Col18a1	Itga1_Itgb1	0.447865	0	0.195036	0.142503	0.227359	0.0475033	0.716217	0.00167833	0	0.464056	0.715659	0.495701
12713	Fibrosis-like	Cholangiocyte	Hepatocyte	Arpc5	Ldlr	0.683701	0	0.338291	0.169374	0.304705	0.126185	0.768727	0.00432571	0.61	0.228082	0.327783	0.49598
12714	Fibrosis-like	Cholangiocyte	Hepatocyte	Spp1	Itga5_Itgb1	1.74211	0	0.376709	0.0994135	-0.0972143	0.0888087	0.778151	0	1	1	1	0.496892
12715	Fibrosis-like	Mesenchyme	Mesenchyme	Lefty1	Acvr2a	0.115887	0	0.0133914	0.108734	0.0762263	0.24611	0.398071	0	1	1	1	0.496892
12716	Fibrosis-like	Mesenchyme	Mesenchyme	Tgfb2	Acvr1_Tgfbr2	0.381629	0	0.144168	0.143009	0.223021	0.200949	0.684531	0.00101927	0	0.0967002	0.104006	0.497
12717	Fibrosis-like	Mesenchyme	Mesenchyme	Tgfb2	Acvr1_Tgfbr1_Tgfbr2	0.381629	0	0.144168	0.143009	0.223021	0.200949	0.684531	0.00101927	0	0.0967002	0.104006	0.497
12718	Fibrosis-like	Cholangiocyte	Cholangiocyte	Gdf15	Tgfbr2	0.380767	1	0.140323	-0.237961	-0.524609	0.0581379	0.681605	0.000895438	1	1	1	0.49917
12719	Fibrosis-like	Mesenchyme	Mesenchyme	Wnt4	Fzd1_Lrp6	0.646332	0	0.34365	0.291278	0.88409	0.296794	0.770121	0.00473494	0	0.0135254	0.0311269	0.499959
12720	Fibrosis-like	Cholangiocyte	Hepatocyte	Col4a2	Itgb5	0.380759	1	0.144929	-0.459022	-1.20566	0.0405911	0.685099	0.0013481	1	1	1	0.50004
12721	Fibrosis-like	Mesenchyme	Cholangiocyte	Hspg2	Ptprs	0.446616	0	0.196012	0.248922	0.405181	0.252993	0.716725	0.00287603	0	0.0267311	0.0311269	0.50004
12722	Fibrosis-like	Mesenchyme	Mesenchyme	Tgfb1	Itgb5	0.660557	0	0.327731	0.391235	0.886612	0.388546	0.765896	0.00429577	0	0.0135254	0.0311269	0.500111
12723	Fibrosis-like	Mesenchyme	Hepatocyte	Gdf11	Acvr2a_Tgfbr1	0.121158	0	0.0134186	0.136475	0.153198	0.334817	0.398314	0	1	1	0.906269	0.50064
12724	Fibrosis-like	Cholangiocyte	Cholangiocyte	Spp1	Itgav_Itgb5	1.74155	0	0.372948	-0.152881	-0.627494	0.00696869	0.777283	0	1	1	1	0.50064
12725	Fibrosis-like	Hepatocyte	Cholangiocyte	Col18a1	Ptprs	0.380618	0.23	0.144818	0.0167748	-0.0734116	0.114705	0.685016	0.00123503	0	1	1	0.501784
12726	Fibrosis-like	Hepatocyte	Mesenchyme	Adam10	Axl	0.64606	0	0.39169	0.425952	0.747852	0.350917	0.781498	0.00975023	0	0.0135254	0.0311269	0.501927
12727	Fibrosis-like	Hepatocyte	Cholangiocyte	Lamc1	Itga6_Itgb4	0.445291	0	0.196121	0.346337	0.42668	0.247043	0.716781	0.00164278	0	0.0264255	0.0311269	0.502658
12728	Fibrosis-like	Cholangiocyte	Hepatocyte	Gnai2	F2r	0.812934	1	0.318008	-0.121147	-0.351995	0.0659421	0.763185	0.00428548	1	1	1	0.502875
12729	Fibrosis-like	Cholangiocyte	Cholangiocyte	Lamc1	Itga3_Itgb1	0.45432	0	0.196425	0.155018	0.183628	0.140617	0.716938	0.00162354	0	0.141223	0.219836	0.503533
12730	Fibrosis-like	Mesenchyme	Cholangiocyte	Ptn	Ptprs	0.380233	0	0.144519	0.217547	0.638194	0.352117	0.684794	0.000630556	0	0.0959555	0.0311269	0.503533
12731	Fibrosis-like	Hepatocyte	Mesenchyme	Arf1	Insr	0.665296	1	0.293025	-0.0940971	-0.180626	0.0835501	0.755712	0.00427589	1	1	1	0.50426
12732	Fibrosis-like	Cholangiocyte	Mesenchyme	Tgfb1	Acvrl1	0.117049	1	0.01344	-0.00441831	-0.0508256	0.154312	0.398505	0	1	1	1	0.504385
12733	Fibrosis-like	Hepatocyte	Hepatocyte	Lgals8	Itga3	0.380196	0	0.136099	0.247734	0.348226	0.192226	0.678279	0.00113975	0	0.121573	0.0447286	0.504409
12734	Fibrosis-like	Mesenchyme	Cholangiocyte	Wnt5a	Ryk	0.445656	0.01	0.196649	0.0515262	0.267526	0.213987	0.717053	0.0014734	0	0.878013	1	0.504409
12735	Fibrosis-like	Hepatocyte	Hepatocyte	Vcl	Itgb5	0.645017	1	0.342509	-0.107673	-0.196603	0.0882781	0.769827	0.00555144	1	1	1	0.504887
12736	Fibrosis-like	Cholangiocyte	Mesenchyme	Adam10	Notch2	0.380029	1	0.13944	-0.0889455	-0.204646	0.0803866	0.680919	0.00101647	1	1	1	0.505286
12737	Fibrosis-like	Hepatocyte	Mesenchyme	Lamc1	Dag1	0.446122	1	0.196785	-0.0247351	0.0128553	0.110984	0.717124	0.00281079	0	1	1	0.505286
12738	Fibrosis-like	Cholangiocyte	Mesenchyme	Ltbp1	Itgb5	0.65658	0	0.319855	0.305715	0.682331	0.248096	0.763708	0.00426916	0	0.0135254	0.0311269	0.505647
12739	Fibrosis-like	Cholangiocyte	Mesenchyme	Lamc2	Itgav_Itgb8	0.447309	0	0.197043	0.303194	0.122493	0.184347	0.717257	0.00157298	0	0.121935	0.194515	0.506164
12740	Fibrosis-like	Mesenchyme	Mesenchyme	Col18a1	Gpc1	0.379687	0	0.141067	0.197491	0.467087	0.281129	0.682179	0.000760904	0	0.104895	0.0361132	0.507043
12741	Fibrosis-like	Cholangiocyte	Cholangiocyte	Efna5	Epha4	0.639806	0	0.400848	0.304019	0.460935	0.245696	0.783465	0.005746	0	0.0135254	0.0311269	0.507856
12742	Fibrosis-like	Mesenchyme	Cholangiocyte	Adam23	Itga5	0.125544	1	0.0134653	0.0153533	0.056755	0.157278	0.39873	0	1	1	1	0.508127
12743	Fibrosis-like	Hepatocyte	Hepatocyte	Vtn	Itgav_Itgb5	0.645699	0	0.343019	0.318001	0.778718	0.0609359	0.769958	0.00425919	0	0.156487	0.305299	0.508428
12744	Fibrosis-like	Cholangiocyte	Mesenchyme	Pdgfa	Pdgfrb	0.639593	0	0.358636	0.327408	0.773598	0.303218	0.773878	0.00557767	0	0.0135254	0.0311269	0.508848
12745	Fibrosis-like	Mesenchyme	Mesenchyme	Col18a1	Ptprs	0.379108	0.18	0.140563	0.00113838	0.113848	0.111335	0.68179	0.000760604	1	1	1	0.509688
12746	Fibrosis-like	Mesenchyme	Cholangiocyte	S100a4	Egfr	0.639452	1	0.374681	-0.000929013	0.257416	0.202657	0.777684	0.0042534	0	1	1	0.509841
12747	Fibrosis-like	Cholangiocyte	Cholangiocyte	Gpi1	Amfr	0.518395	0	0.197936	0.0253238	0.0440739	0.104659	0.717715	0.00296935	1	1	1	0.510572
12748	Fibrosis-like	Hepatocyte	Hepatocyte	Gnai2	Unc5b	0.752201	1	0.330209	-0.144421	-0.165344	0.0816937	0.76657	0.00424395	1	1	1	0.511218
12749	Fibrosis-like	Mesenchyme	Cholangiocyte	Ngf	Maged1	0.378803	1	0.143366	-0.229449	-0.512093	0.0600794	0.683928	0.000983291	1	1	1	0.511457
12750	Fibrosis-like	Mesenchyme	Mesenchyme	Adam17	Rhbdf2	0.12786	1	0.0135604	-0.0705971	-0.13511	0.0584175	0.399574	0	1	1	1	0.511866
12751	Fibrosis-like	Mesenchyme	Mesenchyme	Wnt5a	Ror2	0.447293	0	0.198252	0.457249	0.936329	0.817217	0.717877	0.00146132	0	0.0253298	0.0311269	0.512343
12752	Fibrosis-like	Cholangiocyte	Hepatocyte	Thbs1	Itga3_Itgb1	0.446201	0.03	0.198424	0.066711	-0.027687	0.122303	0.717964	0.00170609	0	0.921943	1	0.514119
12753	Fibrosis-like	Mesenchyme	Hepatocyte	Adam10	Tspan17	0.378323	1	0.141762	0.0139519	-0.104271	0.115936	0.682711	0.00119397	0.61	1	1	0.515009
12754	Fibrosis-like	Mesenchyme	Cholangiocyte	Adam9	Itga6	0.461467	0	0.198529	0.379809	0.530805	0.270662	0.718018	0.00227181	0	0.0250376	0.0311269	0.515009
12755	Fibrosis-like	Mesenchyme	Hepatocyte	Slit2	App	0.775327	1	0.393751	-0.128629	-0.141689	0.120917	0.781946	0.00422189	0	1	1	0.515418
12756	Fibrosis-like	Mesenchyme	Mesenchyme	Lefty1	Acvr1b	0.116761	0	0.013583	0.201686	0.182047	0.464711	0.399774	0	1	1	0.754681	0.515602
12757	Fibrosis-like	Cholangiocyte	Cholangiocyte	Lamb3	Dag1	0.451168	0	0.198645	0.39705	0.434252	0.321905	0.718077	0.0028806	0	0.0249409	0.0311269	0.5159
12758	Fibrosis-like	Cholangiocyte	Hepatocyte	Lama5	Dag1	0.37826	0	0.139671	0.124386	0.141091	0.134001	0.681099	0.00122316	0	0.17586	0.263926	0.5159
12759	Fibrosis-like	Mesenchyme	Hepatocyte	Arpc5	Ldlr	0.468691	1	0.198827	-0.149768	-0.241976	0.074164	0.71817	0.00225813	1	1	1	0.516792
12760	Fibrosis-like	Hepatocyte	Hepatocyte	Adam10	Notch2	0.635027	0	0.373898	0.33222	0.575374	0.215551	0.777503	0.00603925	0	0.0135254	0.0311269	0.518827
12761	Fibrosis-like	Cholangiocyte	Mesenchyme	Spp1	Ptger4	1.72641	0	0.270817	0.217977	0.0525672	0.167018	0.748364	0	1	1	1	0.519336
12762	Fibrosis-like	Cholangiocyte	Hepatocyte	Fgb	Itga5	0.116677	1	0.0135887	-0.327144	-1.69775	0.00981948	0.399825	0	1	1	1	0.519336
12763	Fibrosis-like	Cholangiocyte	Mesenchyme	Lama5	Itga9_Itgb1	0.375866	0	0.13758	0.447952	0.633998	0.526701	0.679459	0.000984614	0	0.116597	0.0311269	0.519474
12764	Fibrosis-like	Cholangiocyte	Mesenchyme	Efnb2	Epha3	0.717196	0	0.31471	0.509886	1.20316	0.526033	0.762242	0.00419355	0	0.0135254	0.0263748	0.519636
12765	Fibrosis-like	Mesenchyme	Mesenchyme	Col6a3	Itgav_Itgb8	0.634928	0	0.344194	0.177012	0.498058	0.197901	0.770261	0.00483612	0	0.0258231	0.0533561	0.519831
12766	Fibrosis-like	Hepatocyte	Cholangiocyte	Bmp1	Bmpr1a	0.460212	1	0.199433	-0.186914	-0.298082	0.0818745	0.718478	0.0022758	1	1	1	0.520371
12767	Fibrosis-like	Cholangiocyte	Hepatocyte	Col4a1	Itga3_Itgb1	0.447653	1	0.199795	-0.147765	-0.783119	0.0684632	0.718661	0.00179128	0.66	1	1	0.521269
12768	Fibrosis-like	Hepatocyte	Cholangiocyte	Cdh1	Ptprf	0.633735	0	0.401264	0.241437	0.182516	0.132466	0.783553	0.0111257	0	0.184902	0.275188	0.521842
12769	Fibrosis-like	Mesenchyme	Cholangiocyte	Il6	F3	0.375601	0	0.131931	0.498623	0.831619	0.720419	0.674877	0.000630188	0	0.134793	0.0311269	0.522168
12770	Fibrosis-like	Mesenchyme	Hepatocyte	Spon2	Itga5	0.116738	1	0.0136024	-0.0729364	-0.0848641	0.0876948	0.399945	0	1	1	1	0.523066
12771	Fibrosis-like	Cholangiocyte	Hepatocyte	Col18a1	Itga3	0.447882	0	0.200011	0.181703	0.164559	0.154369	0.71877	0.00177595	0	0.0809974	0.138326	0.523068
12772	Fibrosis-like	Mesenchyme	Mesenchyme	Tgfb1	Acvr1_Tgfbr2	0.375502	0	0.139022	0.180527	0.322199	0.238048	0.680593	0.000934715	0	0.110952	0.048176	0.523518
12773	Fibrosis-like	Mesenchyme	Mesenchyme	Tgfb1	Acvr1_Tgfbr1_Tgfbr2	0.375502	0	0.139022	0.180527	0.322199	0.238048	0.680593	0.000934715	0	0.110952	0.048176	0.523518
12774	Fibrosis-like	Cholangiocyte	Mesenchyme	Vcam1	Itga9_Itgb1	0.658651	0	0.315778	0.387587	0.703408	0.110935	0.762549	0.00416573	0	0.156487	0.305299	0.523874
12775	Fibrosis-like	Cholangiocyte	Cholangiocyte	Lama3	Itga2_Itgb1	0.504632	0	0.200296	0.715832	0.958627	0.676555	0.718914	0.00170328	0	0.0239902	0.0276089	0.524871
12776	Fibrosis-like	Hepatocyte	Cholangiocyte	Arf1	Chrm3	0.704143	0	0.374764	0.207372	0.363857	0.220953	0.777703	0.00415196	0	0.0138887	0.031822	0.525291
12777	Fibrosis-like	Mesenchyme	Mesenchyme	Vegfd	Itga9_Itgb1	0.375189	0	0.137154	0.405451	0.776699	0.775812	0.679121	0.000988562	0	0.119064	0.0311269	0.525775
12778	Fibrosis-like	Mesenchyme	Hepatocyte	Clec11a	Itgb1	0.761753	0.72	0.262841	0.0959262	0.0777095	0.268015	0.745539	0.00413304	0	1	1	0.52671
12779	Fibrosis-like	Cholangiocyte	Mesenchyme	Ptdss1	Scarb1	0.118108	0.9	0.0136139	-0.0120896	-0.0421479	0.0994518	0.400046	0	1	1	1	0.526793
12780	Fibrosis-like	Cholangiocyte	Cholangiocyte	Spp1	Itga5_Itgb1	1.72507	0	0.261799	0.0586836	-0.145345	0.0617186	0.745162	0	1	1	1	0.526793
12781	Fibrosis-like	Mesenchyme	Cholangiocyte	Lman1	Mcfd2	0.630069	1	0.278821	-0.0430718	0.00800103	0.0897581	0.751096	0.00470562	1	1	1	0.526887
12782	Fibrosis-like	Mesenchyme	Cholangiocyte	Col15a1	Itga1_Itgb1	0.54891	0	0.200711	0.179922	0.782114	0.0622326	0.719123	0.00164277	0	0.239241	0.424161	0.527586
12783	Fibrosis-like	Mesenchyme	Hepatocyte	Col18a1	Ptprs	0.374529	0.64	0.136576	-0.00763589	0.156497	0.108178	0.678661	0.000803346	1	1	1	0.528493
12784	Fibrosis-like	Cholangiocyte	Mesenchyme	Col18a1	Gpc1	0.373848	0	0.137283	0.188705	0.228972	0.273587	0.679223	0.00106134	0	0.118001	0.0723849	0.529401
12785	Fibrosis-like	Hepatocyte	Hepatocyte	Adam10	Tspan12	0.628507	0	0.363381	0.56691	0.794572	0.367282	0.775026	0.00579614	0	0.0135254	0.0311269	0.529927
12786	Fibrosis-like	Mesenchyme	Mesenchyme	Slc6a8	Lifr	0.454276	0	0.201158	0.343415	0.663899	0.412514	0.719348	0.00152062	0	0.0234345	0.0311269	0.530311
12787	Fibrosis-like	Hepatocyte	Cholangiocyte	Efnb1	Erbb2	0.11797	1	0.0136169	0.0129459	-0.0202656	0.125548	0.400073	0	1	1	1	0.530517
12788	Fibrosis-like	Cholangiocyte	Hepatocyte	Hras	Insr	0.627483	0	0.389893	0.365135	0.563809	0.230888	0.781105	0.00637112	0	0.0135254	0.0311269	0.531959
12789	Fibrosis-like	Hepatocyte	Hepatocyte	Col18a1	Itgb5	0.373611	1	0.139585	-0.187228	-0.467505	0.0768159	0.681033	0.00124436	1	1	1	0.532133
12790	Fibrosis-like	Mesenchyme	Mesenchyme	Fgf7	Fgfr2	0.529408	0	0.201376	0.242719	0.39624	0.378404	0.719457	0.00169925	0	0.0231607	0.0311269	0.533046
12791	Fibrosis-like	Mesenchyme	Cholangiocyte	Clec11a	Itgb1	0.791632	0	0.274695	0.135915	0.207001	0.280102	0.7497	0.00409333	0	0.066928	0.117991	0.533836
12792	Fibrosis-like	Cholangiocyte	Mesenchyme	Lamc1	Itgav_Itgb8	0.373281	1	0.138983	-0.223739	-0.527257	0.0568012	0.680563	0.00108777	1	1	1	0.53396
12793	Fibrosis-like	Mesenchyme	Mesenchyme	Tgfb3	Acvr1b_Tgfbr2	0.117094	0	0.0136655	0.17037	0.176604	0.391698	0.400501	0	1	1	0.7848	0.534238
12794	Fibrosis-like	Cholangiocyte	Mesenchyme	Col18a1	Ptprs	0.373269	0.79	0.136792	-0.00764731	-0.124267	0.108348	0.678833	0.00106093	0.06	1	1	0.534875
12795	Fibrosis-like	Mesenchyme	Mesenchyme	Adam10	Axl	0.450511	0	0.201719	0.120295	0.132675	0.18072	0.719629	0.00249134	0	0.108134	0.175986	0.534875
12796	Fibrosis-like	Mesenchyme	Cholangiocyte	Bmp1	Bmpr2	0.629872	1	0.266411	-0.0232329	0.021735	0.0959266	0.746816	0.00408121	1	1	1	0.536701
12797	Fibrosis-like	Cholangiocyte	Hepatocyte	Fst	Bmpr2	0.372503	1	0.138675	-0.184708	-0.260224	0.0680677	0.680322	0.000764055	1	1	1	0.536709
12798	Fibrosis-like	Cholangiocyte	Hepatocyte	Arf6	Pld1	0.452801	0	0.2025	0.203495	0.309787	0.169583	0.720018	0.00173591	0	0.0457792	0.0859806	0.537628
12799	Fibrosis-like	Cholangiocyte	Hepatocyte	Btc	Erbb3	0.118998	0	0.0137511	0.0711675	0.0572241	0.108687	0.40125	0	1	1	1	0.537956
12800	Fibrosis-like	Cholangiocyte	Hepatocyte	Thbs1	Lrp1	0.626322	1	0.349826	-0.233021	-0.598101	0.085905	0.771694	0.0056365	1	1	1	0.538081
12801	Fibrosis-like	Cholangiocyte	Mesenchyme	Arf6	Pld1	0.372322	0	0.137712	0.0695047	-0.00617322	0.115327	0.679564	0.00102484	0	0.403078	0.526828	0.538548
12802	Fibrosis-like	Cholangiocyte	Cholangiocyte	Icam1	Egfr	0.62628	1	0.352961	-0.0763471	-0.17937	0.103268	0.772479	0.00537557	0.19	1	1	0.539105
12803	Fibrosis-like	Cholangiocyte	Mesenchyme	Col4a2	Itga1_Itgb1	0.455013	1	0.202503	-0.129291	-0.510794	0.0251017	0.72002	0.00181818	1	1	1	0.539469
12804	Fibrosis-like	Hepatocyte	Mesenchyme	Vtn	Itgav_Itgb8	0.654857	0	0.359824	0.345633	0.741815	0.0511794	0.774167	0.00406746	0	0.156487	0.305299	0.539575
12805	Fibrosis-like	Hepatocyte	Mesenchyme	Vtn	Itgav_Itgb5	0.654857	0	0.359824	0.345633	0.741815	0.0511794	0.774167	0.00406746	0	0.156487	0.305299	0.539575
12806	Fibrosis-like	Hepatocyte	Mesenchyme	Vtn	Itgav_Itgb1	0.654857	0	0.359824	0.345633	0.741815	0.204717	0.774167	0.00406746	0	0.0135254	0.0311269	0.539575
12807	Fibrosis-like	Mesenchyme	Mesenchyme	Adm	Calcrl	0.119526	0	0.0137591	0.212273	0.296742	0.721433	0.40132	0	1	0.589386	0.359355	0.541671
12808	Fibrosis-like	Mesenchyme	Cholangiocyte	Hgf	Met	0.371819	0	0.137795	0.367046	0.607703	0.422782	0.679629	0.00102675	0	0.114862	0.0311269	0.54224
12809	Fibrosis-like	Cholangiocyte	Hepatocyte	Adam10	Tspan12	0.450622	0	0.20306	0.288853	0.307532	0.205239	0.720297	0.00171957	0	0.0222671	0.0358633	0.54224
12810	Fibrosis-like	Mesenchyme	Hepatocyte	C3	Nrp1	0.696969	1	0.322485	-0.220705	-0.570876	0.0668151	0.764446	0.00406673	1	1	1	0.542457
12811	Fibrosis-like	Mesenchyme	Cholangiocyte	Bgn	Tlr4	1.65697	0	0.534448	0.566285	2.04898	0.445483	0.80687	0	1	0.052459	0.0232544	0.542468
12812	Fibrosis-like	Cholangiocyte	Hepatocyte	Lama3	Itga3_Itgb1	0.371804	0	0.128174	0.508016	0.582735	0.435292	0.671699	0.000653919	0	0.147058	0.0311269	0.543166
12813	Fibrosis-like	Mesenchyme	Mesenchyme	Pdgfa	Pdgfrb	0.624873	0	0.333195	0.30271	0.74225	0.281708	0.767375	0.00460215	0	0.0135254	0.0311269	0.543212
12814	Fibrosis-like	Mesenchyme	Mesenchyme	Lama1	Itgav_Itgb8	0.371638	0.17	0.137694	0.0681719	0.0602422	0.203858	0.679549	0.000860224	0	0.997546	1	0.544093
12815	Fibrosis-like	Cholangiocyte	Mesenchyme	Pdgfb	Itgav	0.371335	0	0.137456	0.160767	0.01926	0.157786	0.679361	0.000875797	0	0.317536	0.431855	0.545021
12816	Fibrosis-like	Mesenchyme	Cholangiocyte	Col6a3	Itga1_Itgb1	0.554726	0	0.203407	0.217001	0.712557	0.0646485	0.720469	0.00188797	0	0.226183	0.305299	0.545021
12817	Fibrosis-like	Hepatocyte	Cholangiocyte	Nrg4	Egfr	0.62213	0.99	0.346119	0.172607	0.212356	0.228556	0.770754	0.00488815	0	0.39117	0.626248	0.545272
12818	Fibrosis-like	Cholangiocyte	Cholangiocyte	Sema5a	Plxna1	0.117354	1	0.0137717	-0.292789	-0.537636	0.0308894	0.40143	0	1	1	1	0.545383
12819	Fibrosis-like	Cholangiocyte	Cholangiocyte	Ecm1	Itgb4	0.452728	0	0.203436	0.20758	0.148614	0.181563	0.720483	0.00179392	0	0.0915869	0.15324	0.545951
12820	Fibrosis-like	Mesenchyme	Cholangiocyte	Mfge8	Itgav	0.621951	0	0.366482	0.0496701	0.0457921	0.104778	0.775765	0.00953278	0	0.503464	0.63409	0.546303
12821	Fibrosis-like	Hepatocyte	Mesenchyme	Fga	Itga5	0.746519	0	0.33793	0.622265	1.51979	0.513169	0.768632	0.00404554	0	0.0135254	0.00835306	0.546796
12822	Fibrosis-like	Mesenchyme	Cholangiocyte	Wnt5a	Ldlr	0.452652	0	0.203503	0.25874	0.578914	0.326046	0.720516	0.00157131	0	0.0218313	0.0311269	0.546881
12823	Fibrosis-like	Mesenchyme	Cholangiocyte	Hspg2	Itga2	0.621579	0	0.372858	0.583844	0.959281	0.466405	0.777262	0.00934496	0	0.0135254	0.0311269	0.547336
12824	Fibrosis-like	Cholangiocyte	Mesenchyme	Col4a1	Itga9_Itgb1	0.369131	1	0.133336	-0.118731	-0.6859	0.143632	0.676037	0.00100719	0	1	1	0.547813
12825	Fibrosis-like	Cholangiocyte	Mesenchyme	Mmp7	Cd151	0.661811	0	0.304744	0.325159	0.809993	0.162857	0.759313	0.00404023	0	0.0580111	0.104738	0.548246
12826	Fibrosis-like	Cholangiocyte	Mesenchyme	Apoe	Lrp1	1.01268	1	0.533122	-0.113259	-0.83914	0.0392192	0.806677	0	1	1	1	0.548285
12827	Fibrosis-like	Cholangiocyte	Hepatocyte	Col18a1	Ptprs	0.36869	0.95	0.132912	-0.0164216	-0.0816181	0.105275	0.675689	0.00112052	0	1	1	0.548746
12828	Fibrosis-like	Hepatocyte	Mesenchyme	Gpi1	Amfr	0.480153	1	0.204196	-0.0199164	-0.007065	0.107968	0.720858	0.00307307	1	1	1	0.548746
12829	Fibrosis-like	Cholangiocyte	Cholangiocyte	Pf4	Procr	0.118	0	0.0137839	0.150809	0.129501	0.245808	0.401537	0	1	1	1	0.549093
12830	Fibrosis-like	Hepatocyte	Mesenchyme	Lman1	Mcfd2	0.620615	1	0.374101	-0.0310289	0.0157076	0.120431	0.77755	0.00600712	1	1	1	0.549404
12831	Fibrosis-like	Mesenchyme	Cholangiocyte	Lama1	Itga6_Itgb1	0.466342	0	0.204199	0.484676	0.813035	0.542642	0.72086	0.00201676	0	0.0215732	0.0311269	0.549681
12832	Fibrosis-like	Cholangiocyte	Cholangiocyte	Lamc2	Itga2_Itgb1	0.620122	0	0.370708	0.814487	1.10759	0.60423	0.776761	0.00532736	0	0.0135254	0.0287581	0.55044
12833	Fibrosis-like	Mesenchyme	Mesenchyme	Col4a5	Itga9_Itgb1	0.482363	0	0.20469	0.381097	0.715632	0.550829	0.721101	0.00254826	0	0.0214877	0.0311269	0.550616
12834	Fibrosis-like	Mesenchyme	Mesenchyme	Lrpap1	Ldlr	0.460991	0	0.205048	0.189006	0.278456	0.200013	0.721277	0.00294979	0	0.0228895	0.0482549	0.551553
12835	Fibrosis-like	Mesenchyme	Hepatocyte	Col18a1	Itga3	0.453722	0	0.205525	0.190488	0.402673	0.158625	0.721511	0.00127348	0	0.0684822	0.12027	0.55249
12836	Fibrosis-like	Mesenchyme	Cholangiocyte	Efnb2	Rhbdl2	0.119084	0	0.013787	0.188217	0.0769605	0.27071	0.401564	0	1	1	1	0.552799
12837	Fibrosis-like	Mesenchyme	Mesenchyme	Gpi1	Amfr	0.482303	1	0.205563	-0.0164872	-0.0781144	0.108691	0.721529	0.0031505	1	1	1	0.553429
12838	Fibrosis-like	Mesenchyme	Mesenchyme	Vegfa	Nrp1	0.618803	0	0.335997	0.345339	0.771903	0.345491	0.768122	0.00480605	0	0.0135254	0.0311269	0.553554
12839	Fibrosis-like	Cholangiocyte	Hepatocyte	Timp3	Met	0.454271	1	0.205678	0.0569439	-0.666455	0.115361	0.721586	0.00164633	0	1	1	0.55437
12840	Fibrosis-like	Mesenchyme	Mesenchyme	Tgfb2	Itgav_Itgb8	0.367706	1	0.13461	-0.0427905	-0.224304	0.104013	0.677078	0.000959271	1	1	1	0.55484
12841	Fibrosis-like	Mesenchyme	Mesenchyme	Tgfb2	Itgav_Itgb1	0.367706	1	0.13461	-0.0427905	-0.224304	0.104013	0.677078	0.000959271	1	1	1	0.55484
12842	Fibrosis-like	Cholangiocyte	Cholangiocyte	Lamc1	Itga6_Itgb1	0.467985	0	0.206111	0.192765	0.225536	0.151197	0.721797	0.00254944	0	0.0918729	0.153639	0.555311
12843	Fibrosis-like	Cholangiocyte	Hepatocyte	Lama5	Itga3_Itgb1	0.454388	0	0.206154	0.418918	0.536779	0.251056	0.721818	0.00175116	0	0.0209808	0.0311269	0.556254
12844	Fibrosis-like	Mesenchyme	Mesenchyme	Irak4	Tlr4	0.120071	0	0.0138351	0.0221138	0.0169177	0.125288	0.401983	0	1	1	1	0.556502
12845	Fibrosis-like	Mesenchyme	Mesenchyme	Thbs1	Ptprj	0.61817	0	0.316828	0.070035	0.219425	0.122948	0.762849	0.00434175	0	0.256992	0.362057	0.556677
12846	Fibrosis-like	Mesenchyme	Cholangiocyte	Col5a1	Itga1_Itgb1	0.899813	0	0.363355	0.321611	1.10634	0.0644476	0.775019	0.00397901	0	0.156487	0.305299	0.556993
12847	Fibrosis-like	Mesenchyme	Mesenchyme	Adam9	Itgav	0.366763	1	0.13387	-0.036695	-0.221988	0.101681	0.676475	0.000969155	1	1	1	0.558143
12848	Fibrosis-like	Hepatocyte	Hepatocyte	Adam10	Met	0.617254	0	0.345234	0.448826	0.69286	0.261183	0.770528	0.00554285	0	0.0135254	0.0311269	0.55981
12849	Fibrosis-like	Hepatocyte	Mesenchyme	Ado	Adora2b	0.118315	0	0.0138618	0.106655	0.114323	0.26886	0.402214	0	1	1	1	0.560202
12850	Fibrosis-like	Cholangiocyte	Cholangiocyte	Cgn	Tgfbr2	0.365634	1	0.126732	0.0420766	-0.20483	0.150001	0.67045	0.000924767	0	1	1	0.560985
12851	Fibrosis-like	Mesenchyme	Cholangiocyte	Inhba	Smad3	0.472503	0	0.206729	0.174862	0.475932	0.189695	0.722097	0.00148858	0	0.0275605	0.0563312	0.560985
12852	Fibrosis-like	Hepatocyte	Cholangiocyte	Actr2	Ldlr	0.615681	0	0.338936	0.152134	0.221984	0.146039	0.768896	0.00565428	0	0.11045	0.179122	0.561904
12853	Fibrosis-like	Hepatocyte	Cholangiocyte	Col18a1	Itga3	0.463808	0	0.206941	0.219162	0.206477	0.159718	0.7222	0.00177332	0	0.066928	0.117991	0.561935
12854	Fibrosis-like	Hepatocyte	Cholangiocyte	Igfbp4	Lrp6	0.626713	1	0.273858	-0.444141	-1.54584	0.0490582	0.749414	0.0039441	1	1	1	0.562866
12855	Fibrosis-like	Mesenchyme	Hepatocyte	Col4a2	Itga2_Itgb1	1.07316	0	0.524771	0.391727	1.19913	0.051254	0.805443	0	1	0.410867	0.929553	0.562918
12856	Fibrosis-like	Cholangiocyte	Mesenchyme	Clcf1	Cntfr_Il6st_Lifr	0.133562	0	0.0139167	0.226026	0.197981	0.427091	0.402689	0	1	1	0.68724	0.563899
12857	Fibrosis-like	Mesenchyme	Mesenchyme	Tfpi	Vldlr	0.365049	0	0.123016	0.412349	0.665896	0.665549	0.667154	0.00148915	0	0.156487	0.0311269	0.564791
12858	Fibrosis-like	Mesenchyme	Cholangiocyte	Lama4	Itga2_Itgb1	0.61526	0	0.363534	0.618728	1.05226	0.573757	0.775062	0.00788899	0	0.0135254	0.0311269	0.565052
12859	Fibrosis-like	Mesenchyme	Cholangiocyte	Trf	Ldlr	0.457332	1	0.207391	-0.265989	-1.75598	0.0356811	0.722418	0.0015898	1	1	1	0.565746
12860	Fibrosis-like	Mesenchyme	Mesenchyme	Hgf	Nrp1	0.614276	0	0.328433	0.449237	1.01317	0.635701	0.766088	0.00448716	0	0.0135254	0.0311269	0.566104
12861	Fibrosis-like	Mesenchyme	Mesenchyme	Fgf7	Nrp1	0.541968	0	0.207619	0.402405	0.864293	0.625953	0.722528	0.0017692	0	0.0200774	0.0311269	0.566702
12862	Fibrosis-like	Hepatocyte	Hepatocyte	Lama5	Itga6_Itgb1	0.36491	0	0.129579	0.242901	0.328654	0.161701	0.672899	0.00102537	0	0.14287	0.110745	0.566702
12863	Fibrosis-like	Mesenchyme	Cholangiocyte	Vegfa	Egfr	0.613313	1	0.331581	-0.0659264	-0.13778	0.126376	0.766941	0.00470498	0.13	1	1	0.567157
12864	Fibrosis-like	Hepatocyte	Hepatocyte	Adam17	Itga5	0.118333	1	0.0139587	-0.134187	-0.160429	0.0632646	0.403052	0	1	1	1	0.567594
12865	Fibrosis-like	Mesenchyme	Mesenchyme	Col6a5	Itgav_Itgb8	0.364767	0.64	0.132305	0.0509741	0.0799469	0.199516	0.675187	0.000688468	0	1	1	0.567659
12866	Fibrosis-like	Cholangiocyte	Mesenchyme	Lman1	Mcfd2	0.613293	1	0.363472	-0.0419682	-0.0177939	0.117009	0.775048	0.00913272	1	1	1	0.568211
12867	Fibrosis-like	Cholangiocyte	Mesenchyme	Adam9	Itgb5	0.600016	0	0.207846	0.212668	0.576963	0.197174	0.722637	0.00214608	0	0.0199166	0.0372552	0.568617
12868	Fibrosis-like	Mesenchyme	Cholangiocyte	Col6a1	Itga1_Itgb1	0.87079	0	0.349902	0.312119	1.0593	0.0641526	0.771713	0.00391987	0	0.156487	0.305299	0.568772
12869	Fibrosis-like	Hepatocyte	Cholangiocyte	Lamc1	Dag1	0.460006	0.64	0.207858	-0.000155807	0.0287153	0.117229	0.722643	0.00289339	0	1	1	0.570537
12870	Fibrosis-like	Cholangiocyte	Mesenchyme	Adam10	Gpnmb	0.364446	0	0.125397	0.11049	0.199781	0.237583	0.669279	0.000795473	0	0.15574	0.167267	0.570537
12871	Fibrosis-like	Cholangiocyte	Mesenchyme	Pdgfa	Pdgfra	0.612141	0	0.335851	0.301617	0.762471	0.301965	0.768083	0.00521028	0	0.0135254	0.0311269	0.571379
12872	Fibrosis-like	Mesenchyme	Hepatocyte	Gdf10	Bmpr2	0.46352	0	0.208148	0.0445562	0.434262	0.222496	0.722783	0.00175456	0	0.207285	0.305299	0.572462
12873	Fibrosis-like	Cholangiocyte	Cholangiocyte	Btc	Egfr_Erbb2	0.119944	0	0.0140143	0.113633	0.0766727	0.161764	0.40353	0	1	1	1	0.573129
12874	Fibrosis-like	Cholangiocyte	Cholangiocyte	Btc	Erbb2_Erbb4	0.119944	0	0.0140143	0.113633	0.0766727	0.161764	0.40353	0	1	1	1	0.573129
12875	Fibrosis-like	Hepatocyte	Mesenchyme	Apoc4	Vldlr	0.363785	0	0.12235	0.5461	0.823767	0.724723	0.666551	0.000876389	0	0.156487	0.0311269	0.573427
12876	Fibrosis-like	Hepatocyte	Mesenchyme	Lamc1	Itga1	0.460566	0	0.208305	0.114763	0.320183	0.188237	0.722858	0.00174821	0	0.0974497	0.161372	0.573427
12877	Fibrosis-like	Mesenchyme	Mesenchyme	Nid1	Itgav	0.609179	1	0.323999	-0.0275599	-0.26058	0.0946292	0.764868	0.0045916	1	1	1	0.573496
12878	Fibrosis-like	Cholangiocyte	Hepatocyte	Adam10	Notch2	0.457142	0	0.208936	0.054164	0.0883335	0.120451	0.723162	0.001792	0.51	0.280081	0.388968	0.574392
12879	Fibrosis-like	Cholangiocyte	Hepatocyte	Grn	Tnfrsf1a	0.363607	1	0.132178	-0.37375	-0.546355	0.0505602	0.675081	0.00120317	1	1	1	0.574392
12880	Fibrosis-like	Hepatocyte	Cholangiocyte	Gdf15	Tgfbr2	0.609118	0	0.3454	0.134225	0.123474	0.143105	0.77057	0.00527302	0	0.127852	0.202349	0.574556
12881	Fibrosis-like	Cholangiocyte	Mesenchyme	Wnt7b	Tmed5	0.457455	0	0.208949	0.417646	0.389219	0.281811	0.723168	0.00173252	0	0.0193625	0.0311269	0.575359
12882	Fibrosis-like	Mesenchyme	Hepatocyte	Inhbb	Smad3	0.607628	0	0.364541	0.458884	0.972103	0.429771	0.775303	0.0050276	0	0.0135254	0.0311269	0.57668
12883	Fibrosis-like	Mesenchyme	Hepatocyte	Lama4	Itga6_Itgb1	0.458747	0	0.209293	0.377547	0.621977	0.340321	0.723332	0.0027575	0	0.019129	0.0311269	0.578267
12884	Fibrosis-like	Hepatocyte	Hepatocyte	Farp2	Plxna2	0.121205	0.51	0.0140154	0.00907547	0.0334735	0.110311	0.40354	0	1	1	1	0.578658
12885	Fibrosis-like	Mesenchyme	Hepatocyte	Gnai2	F2r	0.732203	1	0.281292	-0.232561	-0.563882	0.0583287	0.75192	0.00379984	1	1	1	0.579189
12886	Fibrosis-like	Mesenchyme	Mesenchyme	Vegfa	Gpc1	0.363123	0	0.130332	0.296438	0.512406	0.412385	0.673537	0.000914343	0	0.137977	0.0311269	0.579238
12887	Fibrosis-like	Cholangiocyte	Mesenchyme	Sftpd	Ly96	0.567574	0	0.209315	0.582396	1.0593	0.416118	0.723343	0.00294434	0	0.0190517	0.0311269	0.579238
12888	Fibrosis-like	Cholangiocyte	Mesenchyme	Col4a1	Cd47	0.603534	1	0.331727	-0.4516	-1.31843	0.0392429	0.766981	0.00587537	1	1	1	0.579873
12889	Fibrosis-like	Mesenchyme	Mesenchyme	Adam10	Notch2	0.362364	1	0.128508	-0.116547	-0.332782	0.0740842	0.671985	0.000872767	1	1	1	0.581185
12890	Fibrosis-like	Cholangiocyte	Mesenchyme	Adam10	Tspan17	0.362182	1	0.123356	-0.0358422	-0.0989525	0.100883	0.66746	0.000984945	0.56	1	1	0.582161
12891	Fibrosis-like	Mesenchyme	Mesenchyme	Cp	Slc40a1	0.742281	1	0.367611	-0.172449	-0.696282	0.108441	0.776033	0.00379194	0	1	1	0.582184
12892	Fibrosis-like	Mesenchyme	Cholangiocyte	Adam17	Itga5	0.129144	1	0.0140241	-0.0999217	-0.142971	0.0635611	0.403615	0	1	1	1	0.582341
12893	Fibrosis-like	Cholangiocyte	Mesenchyme	Thbs1	Cd47	0.602082	1	0.32945	-0.237124	-0.562996	0.0701036	0.766365	0.00559705	1	1	1	0.583076
12894	Fibrosis-like	Hepatocyte	Cholangiocyte	Arf6	Smap1	0.477006	0.97	0.210417	0.00301121	0.0049285	0.111619	0.723868	0.00365846	0	1	1	0.583137
12895	Fibrosis-like	Mesenchyme	Cholangiocyte	Col4a5	Itga3_Itgb1	0.60194	0	0.360056	0.427344	0.720094	0.308219	0.774223	0.00518133	0	0.0135254	0.0311269	0.584146
12896	Fibrosis-like	Mesenchyme	Mesenchyme	Tgfb1	Itgav_Itgb1	0.361579	1	0.129804	-0.00527222	-0.125126	0.123215	0.673091	0.000879692	0.02	1	1	0.585584
12897	Fibrosis-like	Mesenchyme	Mesenchyme	Tgfb1	Itgav_Itgb8	0.361579	1	0.129804	-0.00527222	-0.125126	0.123215	0.673091	0.000879692	0.02	1	1	0.585584
12898	Fibrosis-like	Hepatocyte	Hepatocyte	Nampt	Itga5_Itgb1	0.11908	1	0.0141255	-0.0455294	-0.0732658	0.0922113	0.404482	0	1	1	1	0.58602
12899	Fibrosis-like	Mesenchyme	Cholangiocyte	Dkk2	Lrp6	0.633708	0	0.277802	0.23382	0.899256	0.249074	0.750754	0.00377354	0	0.0135254	0.0311269	0.586693
12900	Fibrosis-like	Cholangiocyte	Mesenchyme	Pdgfc	Pdgfrb	0.598641	0	0.287854	0.415347	0.883424	0.384699	0.754065	0.00423522	0	0.0135254	0.0311269	0.587361
12901	Fibrosis-like	Mesenchyme	Mesenchyme	Lama1	Nt5e	0.360803	0	0.130085	0.340703	0.701314	0.617074	0.673329	0.000787457	0	0.139592	0.0311269	0.588039
12902	Fibrosis-like	Cholangiocyte	Cholangiocyte	Lamb3	Itga3_Itgb1	0.467672	0	0.211224	0.588628	0.704838	0.434478	0.72425	0.00183898	0	0.0183675	0.0311269	0.588039
12903	Fibrosis-like	Cholangiocyte	Hepatocyte	Lamb3	Cd151	0.598579	0	0.311005	0.57006	0.71052	0.379707	0.761167	0.00550313	0	0.0135254	0.0311269	0.588435
12904	Fibrosis-like	Mesenchyme	Cholangiocyte	Bdnf	Sort1	0.119201	0	0.0141895	0.12614	0.141889	0.215365	0.405026	0	1	1	0.961136	0.589697
12905	Fibrosis-like	Cholangiocyte	Hepatocyte	Gstp1	Egfr	0.774783	0.02	0.283273	-0.0224735	-0.0286812	0.0628291	0.752574	0.00374757	1	1	1	0.59122
12906	Fibrosis-like	Mesenchyme	Mesenchyme	Pdgfa	Pdgfra	0.597421	0	0.312026	0.276919	0.731123	0.280544	0.761465	0.00429874	0	0.0135254	0.0311269	0.591664
12907	Fibrosis-like	Hepatocyte	Mesenchyme	Vcam1	Itga9_Itgb1	0.360301	1	0.127771	0.0167475	-0.0160823	0.0448868	0.671352	0.000923392	0	1	1	0.591982
12908	Fibrosis-like	Cholangiocyte	Mesenchyme	Cd14	Ripk1	0.701345	0	0.257735	0.474215	0.80142	0.221778	0.743674	0.00374158	0	0.0135254	0.0311269	0.592733
12909	Fibrosis-like	Cholangiocyte	Cholangiocyte	Grn	Egfr	0.596858	1	0.304449	-0.408047	-0.678127	0.0483918	0.759225	0.00461352	1	1	1	0.592742
12910	Fibrosis-like	Mesenchyme	Cholangiocyte	Thbs2	Itga3_Itgb1	0.468067	0	0.211663	0.462647	0.77837	0.497794	0.724457	0.00161271	0	0.0179963	0.0311269	0.592971
12911	Fibrosis-like	Hepatocyte	Mesenchyme	Sema4b	Dcbld2	0.121519	0	0.0142291	0.0431029	0.0475789	0.133925	0.405362	0	1	1	1	0.59337
12912	Fibrosis-like	Hepatocyte	Cholangiocyte	Lamb2	Rpsa	1.67799	0	0.38781	0.0488148	0.0588058	0.102423	0.780647	0	1	1	1	0.59337
12913	Fibrosis-like	Hepatocyte	Mesenchyme	Timp1	Fgfr2	0.596663	1	0.310368	-0.246167	-1.08987	0.0575774	0.760981	0.00497314	1	1	1	0.593821
12914	Fibrosis-like	Hepatocyte	Hepatocyte	Lamc1	Dag1	0.359326	1	0.127558	-0.178392	-0.198068	0.071941	0.671168	0.00112666	1	1	1	0.593961
12915	Fibrosis-like	Cholangiocyte	Hepatocyte	Timp3	Ddr1	0.460783	1	0.211936	0.0101563	-0.731702	0.101448	0.724586	0.00171082	0.05	1	1	0.593961
12916	Fibrosis-like	Mesenchyme	Hepatocyte	Grn	Tnfrsf1a	0.596472	0.89	0.298878	-0.0174965	0.017686	0.114326	0.757533	0.00517825	1	1	1	0.594901
12917	Fibrosis-like	Cholangiocyte	Mesenchyme	Adam9	Itgb1	0.85752	0	0.315957	-0.00323122	0.00823021	0.104851	0.7626	0.00368794	1	1	1	0.595765
12918	Fibrosis-like	Mesenchyme	Hepatocyte	Lama2	Itga3_Itgb1	0.460853	0	0.212258	0.395961	0.782081	0.428063	0.724738	0.00162523	0	0.0177766	0.0311269	0.595945
12919	Fibrosis-like	Hepatocyte	Cholangiocyte	Adam10	Notch2	0.53527	0	0.213013	0.147087	0.26116	0.122801	0.725092	0.00276949	0	0.259703	0.365238	0.596939
12920	Fibrosis-like	Cholangiocyte	Cholangiocyte	Sema3f	Nrp2_Plxna2	0.119354	0	0.014237	0.110146	0.0825018	0.164026	0.405429	0	1	1	1	0.59704
12921	Fibrosis-like	Hepatocyte	Mesenchyme	Fn1	Plaur	1.57867	0	0.509046	0.0816196	-0.160422	0.0435796	0.803048	0	1	1	1	0.597058
12922	Fibrosis-like	Cholangiocyte	Hepatocyte	Plat	Lrp1	0.596249	1	0.299763	-0.238903	-0.498059	0.0768429	0.757805	0.00449113	1	1	1	0.597065
12923	Fibrosis-like	Mesenchyme	Mesenchyme	Actr2	Ldlr	0.471953	1	0.21326	-0.0739825	-0.220729	0.0918885	0.725207	0.00298237	1	1	1	0.597934
12924	Fibrosis-like	Mesenchyme	Mesenchyme	Vegfa	Itga9	0.358635	0	0.126722	0.318469	0.545212	0.488159	0.670441	0.000860251	0	0.150913	0.0311269	0.597934
12925	Fibrosis-like	Cholangiocyte	Hepatocyte	Lamc2	Itga6_Itgb1	0.463608	0	0.213423	0.573306	0.677303	0.358396	0.725283	0.00185899	0	0.0175592	0.0311269	0.59893
12926	Fibrosis-like	Cholangiocyte	Cholangiocyte	Lamb2	Rpsa	1.67275	0	0.353928	0.0340702	0.0299993	0.0934743	0.772719	0	1	1	1	0.600708
12927	Fibrosis-like	Hepatocyte	Hepatocyte	Efnb1	Epha4	0.120305	1	0.0142488	-0.282808	-0.452091	0.0245626	0.405529	0	1	1	1	0.600708
12928	Fibrosis-like	Cholangiocyte	Mesenchyme	Ltbp3	Itgb5	0.603033	0	0.21382	0.157339	0.50105	0.162392	0.725468	0.00233406	0	0.058994	0.106215	0.600927
12929	Fibrosis-like	Hepatocyte	Mesenchyme	Actr2	Ldlr	0.595296	0	0.305667	0.116944	0.130082	0.131704	0.75959	0.00471514	0	0.191143	0.282906	0.601406
12930	Fibrosis-like	Mesenchyme	Hepatocyte	Adam9	Itgb5	0.357605	1	0.127618	-0.0643274	-0.185085	0.121065	0.671219	0.00101499	1	1	1	0.601927
12931	Fibrosis-like	Mesenchyme	Hepatocyte	Efna5	Epha2	0.479404	0	0.214276	0.221049	0.276999	0.181906	0.72568	0.00317153	0	0.0295051	0.0596246	0.601927
12932	Fibrosis-like	Hepatocyte	Mesenchyme	Col18a1	Gpc4	0.357446	1	0.127514	-0.0543017	-0.251669	0.0929989	0.671129	0.001001	0.99	1	1	0.602928
12933	Fibrosis-like	Mesenchyme	Cholangiocyte	Lama2	Itga2_Itgb1	0.593681	0	0.331693	0.603778	1.15797	0.665318	0.766972	0.00422668	0	0.0135254	0.0224082	0.603582
12934	Fibrosis-like	Hepatocyte	Mesenchyme	Sorbs1	Itga1	0.466598	0	0.214605	0.243072	0.523607	0.277277	0.725833	0.00170984	0	0.0172017	0.0311269	0.603931
12935	Fibrosis-like	Cholangiocyte	Cholangiocyte	Adam10	Notch2	0.357385	1	0.119033	-0.13097	-0.22588	0.0686222	0.66349	0.000819883	1	1	1	0.603931
12936	Fibrosis-like	Cholangiocyte	Cholangiocyte	Sema3f	Nrp2_Plxna1	0.119582	0.99	0.0142927	-0.00139777	-0.0246313	0.109168	0.4059	0	1	1	1	0.604372
12937	Fibrosis-like	Mesenchyme	Cholangiocyte	Icam1	Egfr	0.542383	1	0.214628	-0.23665	-0.478249	0.0627946	0.725844	0.00290138	1	1	1	0.604935
12938	Fibrosis-like	Cholangiocyte	Cholangiocyte	Lama5	Itga6_Itgb4	0.464225	0	0.214745	0.649114	0.765839	0.460156	0.725898	0.00178342	0	0.0170604	0.0311269	0.60594
12939	Fibrosis-like	Hepatocyte	Mesenchyme	Lamc1	Itga9_Itgb1	0.356932	0	0.125649	0.145175	0.294839	0.282768	0.669501	0.000906913	0	0.155296	0.0973207	0.60594
12940	Fibrosis-like	Cholangiocyte	Cholangiocyte	Col4a2	Itga3_Itgb1	0.470955	1	0.214864	-0.0526325	-0.531675	0.084398	0.725953	0.00192106	0.6	1	1	0.606946
12941	Fibrosis-like	Mesenchyme	Mesenchyme	Col18a1	Itga5	0.356741	0	0.121089	0.129485	0.372473	0.210185	0.665399	0.000589647	0	0.173901	0.13009	0.606946
12942	Fibrosis-like	Mesenchyme	Cholangiocyte	Dcn	Tlr4	1.57233	0	0.505669	0.542749	2.11702	0.453004	0.802521	0	1	0.0469806	0.0207753	0.607578
12943	Fibrosis-like	Cholangiocyte	Hepatocyte	Pdgfb	Lrp1	0.591439	0.51	0.291756	0.164511	0.0580495	0.23372	0.755311	0.00377631	0	1	1	0.607948
12944	Fibrosis-like	Cholangiocyte	Mesenchyme	Efna5	Epha7	0.513028	0	0.215239	0.28492	0.520772	0.336019	0.726127	0.00252316	0	0.0169201	0.0311269	0.607954
12945	Fibrosis-like	Mesenchyme	Mesenchyme	Hspa1a	Tlr4	0.121887	0	0.0143587	0.0750289	0.0932359	0.188004	0.406456	0	1	1	1	0.608034
12946	Fibrosis-like	Hepatocyte	Mesenchyme	Lamb2	Rpsa	1.65857	0	0.383155	0.0246994	0.0211664	0.101193	0.779612	0	1	1	1	0.608034
12947	Fibrosis-like	Mesenchyme	Mesenchyme	Sorbs1	Itga1	0.467298	0	0.215337	0.244323	0.466831	0.278222	0.726172	0.00172752	0	0.0168503	0.0311269	0.608962
12948	Fibrosis-like	Cholangiocyte	Cholangiocyte	St6gal1	Egfr	0.590804	1	0.294467	-0.206426	-0.391999	0.071364	0.756165	0.00421219	1	1	1	0.609042
12949	Fibrosis-like	Mesenchyme	Hepatocyte	Lamb2	Rpsa	1.4838	1	0.505636	-0.143776	-0.0923948	0.133541	0.802516	0	1	1	1	0.609085
12950	Fibrosis-like	Mesenchyme	Hepatocyte	Sema5a	Met	0.589813	0	0.321737	0.491814	0.969593	0.431666	0.764237	0.00486777	0	0.0135254	0.0311269	0.610137
12951	Fibrosis-like	Cholangiocyte	Mesenchyme	Lama5	Dag1	0.465056	0	0.215471	0.278042	0.352014	0.206724	0.726234	0.00305111	0	0.0167114	0.0311269	0.610984
12952	Fibrosis-like	Hepatocyte	Cholangiocyte	Azgp1	Itgav	0.589201	0	0.316402	0.501569	0.818438	0.402341	0.762727	0.00412241	0	0.0135254	0.0311269	0.611233
12953	Fibrosis-like	Cholangiocyte	Hepatocyte	Sema5a	Plxna1	0.120045	1	0.0144057	-0.285786	-0.513601	0.0323114	0.40685	0	1	1	1	0.611692
12954	Fibrosis-like	Mesenchyme	Mesenchyme	Angptl2	Itga5_Itgb1	0.354598	0	0.119897	0.338984	0.630011	0.518747	0.664296	0.000754176	0	0.156487	0.0311269	0.61301
12955	Fibrosis-like	Cholangiocyte	Mesenchyme	Cgn	Tgfbr1	0.523543	0	0.215865	0.341916	0.3952	0.288045	0.726415	0.00269238	0	0.0165049	0.0311269	0.614025
12956	Fibrosis-like	Cholangiocyte	Cholangiocyte	Igfbp4	Lrp6	0.619695	1	0.269902	-0.448723	-1.36641	0.0483494	0.748045	0.0036378	1	1	1	0.614136
12957	Fibrosis-like	Hepatocyte	Hepatocyte	Timp1	Fgfr2	0.47365	1	0.216132	-0.406184	-1.20251	0.0400954	0.726538	0.00173689	1	1	1	0.615042
12958	Fibrosis-like	Hepatocyte	Cholangiocyte	Efnb1	Ephb4	0.120886	1	0.0144061	-0.0717395	-0.0770362	0.0845473	0.406853	0	1	1	1	0.615348
12959	Fibrosis-like	Cholangiocyte	Cholangiocyte	Lama5	Itga2_Itgb1	0.587217	0	0.322155	0.626735	0.912671	0.390204	0.764354	0.00455328	0	0.0135254	0.0311269	0.615629
12960	Fibrosis-like	Hepatocyte	Cholangiocyte	Adam10	Tspan14	0.587021	0	0.296475	0.496823	0.669345	0.322111	0.756791	0.00466413	0	0.0135254	0.0311269	0.61673
12961	Fibrosis-like	Hepatocyte	Cholangiocyte	Sptan1	Ptpra	0.529454	0	0.217143	-0.00152028	0.0438096	0.102521	0.727002	0.00325261	1	1	1	0.617078
12962	Fibrosis-like	Cholangiocyte	Mesenchyme	Gstp1	Egfr	0.71492	1	0.257922	-0.0886703	-0.416753	0.0572063	0.743742	0.00361191	1	1	1	0.617227
12963	Fibrosis-like	Mesenchyme	Cholangiocyte	Fgf10	Fgfr2	0.488708	0	0.217212	0.155798	0.290422	0.30211	0.727033	0.0025552	0	0.0429693	0.0815597	0.618099
12964	Fibrosis-like	Mesenchyme	Hepatocyte	Bgn	Ly96	1.65126	0	0.498505	0.445928	1.93569	0.262153	0.801388	0	1	0.156487	0.305299	0.618157
12965	Fibrosis-like	Mesenchyme	Mesenchyme	Col4a5	Itga1_Itgb1	0.585998	0	0.339342	0.350685	0.740975	0.0916707	0.769002	0.00490469	0	0.156487	0.305299	0.618936
12966	Fibrosis-like	Cholangiocyte	Mesenchyme	Lamb2	Rpsa	1.65333	0	0.34968	0.0099548	-0.00764012	0.0923523	0.771657	0	1	1	1	0.619001
12967	Fibrosis-like	Mesenchyme	Mesenchyme	Adm	Ramp1	0.123292	0	0.0144863	0.125694	0.181454	0.339304	0.407523	0	1	1	0.861001	0.619001
12968	Fibrosis-like	Mesenchyme	Mesenchyme	Pltp	Abca1	0.352952	0	0.113263	0.196802	0.347195	0.254101	0.657921	0.000650422	0	0.180891	0.0364907	0.61912
12969	Fibrosis-like	Mesenchyme	Mesenchyme	Inhba	Actr2	0.585194	0	0.342199	0.0776761	0.289047	0.16118	0.769747	0.00466848	0	0.173415	0.260865	0.620041
12970	Fibrosis-like	Hepatocyte	Mesenchyme	Jag1	Notch2	0.352727	0	0.122543	0.124866	0.138579	0.137986	0.666726	0.000907698	0	0.165779	0.237379	0.620143
12971	Fibrosis-like	Hepatocyte	Hepatocyte	Bmp1	Bmpr2	0.476522	1	0.218072	-0.239983	-0.398384	0.0785213	0.727425	0.00258841	1	1	1	0.620143
12972	Fibrosis-like	Mesenchyme	Mesenchyme	H2-K1	Aplp2	0.58494	1	0.339974	-0.388276	-0.964475	0.0422929	0.769168	0.010112	1	1	1	0.621146
12973	Fibrosis-like	Mesenchyme	Hepatocyte	Hras	Insr	0.475871	0	0.218419	0.104565	0.128518	0.129344	0.727582	0.00174369	0.89	0.208083	0.303651	0.621167
12974	Fibrosis-like	Mesenchyme	Hepatocyte	Tgfb1	Itgb5	0.352421	1	0.123742	-0.0329046	-0.0882229	0.146704	0.667807	0.000921299	0	1	1	0.622192
12975	Fibrosis-like	Cholangiocyte	Mesenchyme	Sema3e	Nrp1	0.548483	0	0.218505	0.424162	0.791625	0.393116	0.727621	0.0013668	0	0.0159645	0.0311269	0.622192
12976	Fibrosis-like	Mesenchyme	Hepatocyte	Serpine1	Plaur	0.584556	0	0.301364	0.157568	0.52638	0.170312	0.758293	0.00364814	0	0.0441998	0.0835015	0.622253
12977	Fibrosis-like	Hepatocyte	Mesenchyme	Apoe	Scarb1	1.6521	0	0.319769	0.468991	1.24947	0.176621	0.763684	0	1	0.325208	0.460797	0.62265
12978	Fibrosis-like	Mesenchyme	Mesenchyme	Hbegf	Cd82	0.12358	1	0.0145084	-0.279632	-0.76206	0.0156622	0.407707	0	1	1	1	0.62265
12979	Fibrosis-like	Cholangiocyte	Hepatocyte	Serpine2	Lrp1	0.583903	1	0.279211	-0.497975	-1.43984	0.0361694	0.751227	0.00379594	1	1	1	0.623361
12980	Fibrosis-like	Hepatocyte	Mesenchyme	Pdgfc	Pdgfrb	0.59156	0	0.275616	0.40136	0.920162	0.368344	0.750014	0.00359875	0	0.0135254	0.0311269	0.623434
12981	Fibrosis-like	Cholangiocyte	Mesenchyme	Adam10	Axl	0.468175	0	0.218879	0.147896	0.260812	0.196094	0.727791	0.00290076	0	0.0504536	0.0932368	0.624246
12982	Fibrosis-like	Mesenchyme	Cholangiocyte	Vegfa	Itgav	0.583383	0	0.307506	0.259505	0.473447	0.215123	0.760137	0.00429399	0	0.0135254	0.0311269	0.62447
12983	Fibrosis-like	Hepatocyte	Hepatocyte	Gpi1	Amfr	0.492172	0.67	0.21964	0.00505715	0.048961	0.116135	0.728135	0.0038352	0	1	1	0.625275
12984	Fibrosis-like	Cholangiocyte	Mesenchyme	Ltf	Lrp1	1.00133	0	0.494222	0.651351	1.28538	0.630386	0.8007	0	1	0.0264622	0.0115727	0.625749
12985	Fibrosis-like	Mesenchyme	Cholangiocyte	Tfpi	F3	0.468747	0	0.219717	0.584689	0.894398	0.684714	0.728169	0.00307886	0	0.0156999	0.0311269	0.626306
12986	Fibrosis-like	Mesenchyme	Mesenchyme	Thbs2	Cd47	0.582893	0.07	0.299367	0.0835317	0.141379	0.243062	0.757683	0.00462324	0	0.944185	1	0.62669
12987	Fibrosis-like	Hepatocyte	Cholangiocyte	Arpc5	Ldlr	0.582595	0	0.311451	0.0303099	0.0474705	0.116173	0.761297	0.00534321	0	0.34677	0.464742	0.627802
12988	Fibrosis-like	Cholangiocyte	Cholangiocyte	Wnt4	Fzd1_Lrp5	0.123741	1	0.0145228	-0.495697	-1.21383	0.0113724	0.407826	0	1	1	1	0.62812
12989	Fibrosis-like	Cholangiocyte	Cholangiocyte	Wnt4	Fzd1_Lrp6	0.123741	1	0.0145228	-0.495697	-1.21383	0.0113724	0.407826	0	1	1	1	0.62812
12990	Fibrosis-like	Mesenchyme	Mesenchyme	Ngf	Kidins220	0.351455	1	0.12326	-0.0611539	-0.290243	0.0856161	0.667374	0.000712885	1	1	1	0.62837
12991	Fibrosis-like	Mesenchyme	Hepatocyte	Mfge8	Itgav	0.582122	0.58	0.328299	-0.00883662	-0.0605559	0.0938614	0.766051	0.00835029	0.02	1	1	0.628915
12992	Fibrosis-like	Mesenchyme	Mesenchyme	Col6a3	Itga9_Itgb1	0.59639	0	0.276544	0.509522	1.20448	0.875557	0.750329	0.00354709	0	0.0135254	0.026841	0.629674
12993	Fibrosis-like	Hepatocyte	Cholangiocyte	B2m	Tfrc	1.28716	0	0.491586	0.602304	0.849366	0.341808	0.800273	0	1	0.0759754	0.13404	0.630319
12994	Fibrosis-like	Cholangiocyte	Mesenchyme	Col4a2	Itga9_Itgb1	0.351378	1	0.122149	-0.0988797	-0.536137	0.150831	0.666368	0.00094324	0	1	1	0.63044
12995	Fibrosis-like	Cholangiocyte	Cholangiocyte	Col18a1	Itga2_Itgb1	0.580711	0	0.312555	0.389519	0.540451	0.0599822	0.761619	0.00461755	0	0.156487	0.305299	0.631145
12996	Fibrosis-like	Mesenchyme	Cholangiocyte	Bgn	Ly96	1.65004	0	0.490854	0.442764	1.92622	0.25813	0.800154	0	1	0.156487	0.305299	0.631844
12997	Fibrosis-like	Cholangiocyte	Cholangiocyte	Lamc2	Cd151	0.580493	0	0.330883	0.535977	0.612777	0.321849	0.766753	0.00543411	0	0.0135254	0.0311269	0.632261
12998	Fibrosis-like	Hepatocyte	Mesenchyme	Adam10	Tspan17	0.540067	0	0.220749	0.242214	0.388088	0.180532	0.728633	0.00332575	0	0.0314455	0.0628747	0.632514
12999	Fibrosis-like	Cholangiocyte	Cholangiocyte	Col4a1	Itga2_Itgb1	0.580482	1	0.312217	0.0600513	-0.407227	0.0266023	0.76152	0.0046573	0	1	1	0.633378
13000	Fibrosis-like	Hepatocyte	Mesenchyme	Clcf1	Cntfr_Il6st_Lifr	0.137995	0	0.0145455	0.239202	0.220373	0.44639	0.408016	0	1	1	0.602609	0.633582
13001	Fibrosis-like	Cholangiocyte	Hepatocyte	Slpi	Plscr1	0.606308	0	0.281603	0.291724	0.353691	0.181181	0.752023	0.00353745	0	0.0302916	0.0609462	0.634375
13002	Fibrosis-like	Cholangiocyte	Mesenchyme	Col18a1	Itga5	0.350901	0	0.11784	0.120699	0.134358	0.204546	0.662364	0.000822521	0	0.186963	0.172894	0.635636
13003	Fibrosis-like	Hepatocyte	Cholangiocyte	Lamc1	Itga3_Itgb1	0.476509	0	0.22102	0.191422	0.299301	0.158225	0.728754	0.00184715	0	0.0702952	0.122918	0.635636
13004	Fibrosis-like	Mesenchyme	Hepatocyte	C4b	Nrp1	0.611578	1	0.272465	-0.11214	-0.237261	0.0873479	0.748935	0.00353228	1	1	1	0.635947
13005	Fibrosis-like	Cholangiocyte	Mesenchyme	Col4a1	Itga1_Itgb1	0.472765	1	0.221049	-0.149143	-0.660556	0.0239037	0.728767	0.00194133	1	1	1	0.636679
13006	Fibrosis-like	Cholangiocyte	Mesenchyme	Tnf	Tradd	0.120849	0	0.0145591	0.215356	0.132472	0.282743	0.408128	0	1	1	1	0.63722
13007	Fibrosis-like	Mesenchyme	Cholangiocyte	Lama2	Itga6_Itgb4	0.470689	0	0.221103	0.626157	1.01114	0.784589	0.728791	0.00165517	0	0.0149911	0.0311269	0.637723
13008	Fibrosis-like	Mesenchyme	Hepatocyte	Gpi1	Amfr	0.494322	0.45	0.22111	0.00848627	-0.0220884	0.116912	0.728794	0.00393176	0	1	1	0.638769
13009	Fibrosis-like	Cholangiocyte	Hepatocyte	Lamb3	Dag1	0.350489	0	0.121905	0.218814	0.207469	0.197547	0.666146	0.00112167	0	0.170998	0.0900693	0.638769
13010	Fibrosis-like	Mesenchyme	Hepatocyte	Lgals8	Itga3	0.350375	0	0.10794	0.178646	0.235447	0.152455	0.652483	0.000836675	0	0.245082	0.148132	0.639816
13011	Fibrosis-like	Cholangiocyte	Cholangiocyte	Sema6a	Plxna2	0.120862	0	0.0145881	0.0665415	0.0482278	0.162265	0.408369	0	1	1	1	0.640855
13012	Fibrosis-like	Cholangiocyte	Mesenchyme	Col18a1	Itga1_Itgb1	0.472994	0	0.221288	0.180325	0.287121	0.0538974	0.728874	0.00192472	0	0.235058	0.420263	0.640864
13013	Fibrosis-like	Cholangiocyte	Cholangiocyte	Lamb3	Itga6_Itgb1	0.481337	0	0.22164	0.626375	0.746746	0.46717	0.729031	0.0028874	0	0.01474	0.0311269	0.641914
13014	Fibrosis-like	Cholangiocyte	Mesenchyme	Pdgfb	Pdgfra_Pdgfrb	0.579901	0	0.283667	0.595764	1.16366	0.69714	0.752704	0.00350984	0	0.0135254	0.0215819	0.642253
13015	Fibrosis-like	Mesenchyme	Cholangiocyte	Efna5	Epha2	0.485553	0	0.221705	0.235086	0.28411	0.188213	0.72906	0.00311717	0	0.0239902	0.050181	0.642964
13016	Fibrosis-like	Mesenchyme	Cholangiocyte	Lamc1	Itga6_Itgb1	0.578489	0	0.33464	0.374069	0.535577	0.245483	0.767761	0.00713501	0	0.0135254	0.0311269	0.64348
13017	Fibrosis-like	Mesenchyme	Hepatocyte	Serpine1	Itgb5	0.579625	0	0.293617	0.059248	0.371064	0.184553	0.755898	0.00349796	0	0.227472	0.327052	0.643834
13018	Fibrosis-like	Mesenchyme	Mesenchyme	Lama2	Dag1	0.47152	0	0.22185	0.255085	0.597317	0.352476	0.729124	0.00283195	0	0.0146158	0.0311269	0.644017
13019	Fibrosis-like	Mesenchyme	Mesenchyme	Bgn	Tlr4	1.64407	0	0.453345	0.526844	2.01708	0.37788	0.793722	0	1	0.103391	0.0748608	0.644487
13020	Fibrosis-like	Cholangiocyte	Cholangiocyte	Proc	Procr	0.121948	0	0.0146222	0.0397098	0.000632733	0.105137	0.408651	0	1	1	1	0.644487
13021	Fibrosis-like	Hepatocyte	Cholangiocyte	Adam10	Met	0.578441	0	0.282637	0.36615	0.532229	0.213826	0.752365	0.00442193	0	0.0135254	0.0311269	0.644608
13022	Fibrosis-like	Mesenchyme	Cholangiocyte	Thbs2	Itga6	0.481732	0	0.2221	0.500395	0.820277	0.535249	0.729236	0.00253247	0	0.014554	0.0311269	0.64507
13023	Fibrosis-like	Mesenchyme	Mesenchyme	Tnfsf12	Tnfrsf12a	0.349128	1	0.111147	-0.172836	-0.606414	0.0823715	0.655795	0.000847175	0	1	1	0.64507
13024	Fibrosis-like	Cholangiocyte	Cholangiocyte	Lama5	Bcam	0.47284	0	0.222268	0.5937	0.703633	0.378972	0.72931	0.00184919	0	0.0144924	0.0311269	0.646125
13025	Fibrosis-like	Hepatocyte	Mesenchyme	Col18a1	Gpc1	0.348718	0	0.120996	0.150883	0.16921	0.24113	0.665313	0.000925375	0	0.174389	0.128699	0.647181
13026	Fibrosis-like	Mesenchyme	Cholangiocyte	Tgfb1	Egfr	0.577718	1	0.27289	-0.0571586	-0.101695	0.141126	0.749081	0.00352856	0	1	1	0.647997
13027	Fibrosis-like	Mesenchyme	Hepatocyte	Efnb2	Epha4	0.122126	1	0.0146323	-0.230743	-0.416158	0.0289474	0.408734	0	1	1	1	0.648116
13028	Fibrosis-like	Hepatocyte	Mesenchyme	Lama5	Itgav_Itgb8	0.348611	1	0.119634	-0.0272106	-0.226156	0.0831737	0.664051	0.000867498	0	1	1	0.648238
13029	Fibrosis-like	Cholangiocyte	Hepatocyte	Adam9	Itgb1	0.76754	1	0.27818	-0.123657	-0.182625	0.0923144	0.750881	0.00347256	1	1	1	0.648592
13030	Fibrosis-like	Mesenchyme	Mesenchyme	Postn	Ptk7	0.57754	0	0.326475	0.414153	1.3131	0.629408	0.765551	0.00453793	0	0.0135254	0.0311269	0.649129
13031	Fibrosis-like	Hepatocyte	Mesenchyme	Pros1	Axl	0.473051	1	0.223617	0.0526013	0.0271865	0.196151	0.729907	0.00305457	0	1	1	0.649296
13032	Fibrosis-like	Cholangiocyte	Mesenchyme	Fst	Bmpr2	0.648555	0	0.339287	0.211132	0.497272	0.166537	0.768988	0.00347067	0	0.0497624	0.0921712	0.650182
13033	Fibrosis-like	Hepatocyte	Hepatocyte	Gstp2	Traf2	0.12375	0	0.0146902	0.260106	0.290048	0.37541	0.409212	0	1	0.962251	0.383505	0.651742
13034	Fibrosis-like	Hepatocyte	Mesenchyme	Adam10	Gpnmb	0.542332	0	0.224401	0.388546	0.686822	0.425162	0.730252	0.00268719	0	0.0141276	0.0311269	0.65248
13035	Fibrosis-like	Cholangiocyte	Cholangiocyte	Adam9	Itgb1	0.79742	1	0.290724	-0.0836682	-0.0533334	0.0964774	0.754984	0.00343918	1	1	1	0.653368
13036	Fibrosis-like	Cholangiocyte	Hepatocyte	Ltbp1	Itgb5	0.348444	1	0.120768	-0.118425	-0.292504	0.093674	0.665103	0.000915573	0.14	1	1	0.653544
13037	Fibrosis-like	Mesenchyme	Mesenchyme	Adam12	Itga9	0.513727	0	0.224454	0.445261	0.982528	0.743618	0.730275	0.00263538	0	0.0140077	0.0311269	0.654609
13038	Fibrosis-like	Mesenchyme	Mesenchyme	Fgf10	Fgfr2	0.575977	0	0.276845	0.269319	0.506489	0.38505	0.750431	0.00351931	0	0.0135254	0.0311269	0.654805
13039	Fibrosis-like	Mesenchyme	Mesenchyme	Tgfb3	Acvrl1	0.12177	0	0.0146976	0.21631	0.238782	0.582152	0.409272	0	1	1	0.51381	0.655365
13040	Fibrosis-like	Hepatocyte	Cholangiocyte	Apoe	Scarb1	1.64071	0	0.246739	0.431997	1.23815	0.136284	0.739496	0	1	0.786102	0.663359	0.655365
13041	Fibrosis-like	Mesenchyme	Cholangiocyte	Grn	Tnfrsf1a	0.551991	1	0.224592	-0.0905594	-0.102212	0.0859101	0.730336	0.00376999	1	1	1	0.655675
13042	Fibrosis-like	Hepatocyte	Mesenchyme	Col18a1	Ptprs	0.348139	1	0.120564	-0.0454693	-0.184029	0.0954944	0.664914	0.000925011	0.99	1	1	0.655675
13043	Fibrosis-like	Mesenchyme	Cholangiocyte	Efna5	Epha4	0.575851	0	0.330806	0.212159	0.292778	0.202765	0.766732	0.00449149	0	0.0188978	0.0411327	0.655943
13044	Fibrosis-like	Cholangiocyte	Hepatocyte	Lama3	Itga6_Itgb1	0.348119	0	0.115314	0.474651	0.528342	0.401296	0.659937	0.000592957	0	0.156487	0.0311269	0.656743
13045	Fibrosis-like	Hepatocyte	Hepatocyte	Col18a1	Gpc4	0.487836	0	0.224885	0.174039	0.225082	0.164014	0.730464	0.00184714	0	0.0545847	0.0995566	0.657812
13046	Fibrosis-like	Hepatocyte	Hepatocyte	Gnai2	F2r	0.73249	1	0.281423	-0.232166	-0.412764	0.0583558	0.751964	0.00342031	1	1	1	0.658162
13047	Fibrosis-like	Mesenchyme	Mesenchyme	Tgfb2	Tgfbr3	0.575362	0	0.277169	0.402319	0.894256	0.461311	0.75054	0.00399384	0	0.0135254	0.0311269	0.658222
13048	Fibrosis-like	Cholangiocyte	Mesenchyme	Lamb3	Itga9_Itgb1	0.348094	0	0.12008	0.542381	0.700376	0.776471	0.664466	0.000902897	0	0.156487	0.0311269	0.658882
13049	Fibrosis-like	Hepatocyte	Mesenchyme	Apoe	Lrp5	1.63666	0	0.220832	0.403038	1.15076	0.0967056	0.72867	0	1	0.835947	0.854028	0.658985
13050	Fibrosis-like	Cholangiocyte	Hepatocyte	Trf	Tfr2	0.668188	1	0.293358	0.199733	-0.53682	0.189755	0.755817	0.00339886	0	1	1	0.659764
13051	Fibrosis-like	Mesenchyme	Mesenchyme	Ptn	Ptprs	0.347754	0	0.120315	0.155303	0.527576	0.293144	0.664684	0.000472201	0	0.178334	0.0822836	0.659954
13052	Fibrosis-like	Hepatocyte	Cholangiocyte	Lama5	Itga2_Itgb1	0.521424	0	0.225073	0.484082	0.758939	0.272616	0.730546	0.002943	0	0.0137117	0.0311269	0.659954
13053	Fibrosis-like	Cholangiocyte	Hepatocyte	Wnt4	Fzd6_Lrp6	0.124324	1	0.0146997	-0.12522	-0.511067	0.0634435	0.40929	0	1	1	1	0.660794
13054	Fibrosis-like	Cholangiocyte	Hepatocyte	Wnt4	Fzd6_Lrp5	0.124324	1	0.0146997	-0.12522	-0.511067	0.0634435	0.40929	0	1	1	1	0.660794
13055	Fibrosis-like	Mesenchyme	Hepatocyte	Vegfa	Nrp1	0.347541	1	0.117798	-0.0383885	-0.0926593	0.121127	0.662324	0.000753705	1	1	1	0.661026
13056	Fibrosis-like	Hepatocyte	Hepatocyte	Apoa1	Abca1	0.761518	0	0.54612	0.626167	2.17552	0.584903	0.808548	0.00339614	0	0.00707418	0.00303864	0.661369
13057	Fibrosis-like	Mesenchyme	Mesenchyme	Ngf	Maged1	0.573996	0	0.286869	0.0852249	0.00465932	0.120216	0.753747	0.00368432	1	1	1	0.661649
13058	Fibrosis-like	Mesenchyme	Mesenchyme	Lamc1	Itgav_Itgb8	0.483785	1	0.225651	-0.0424349	-0.217215	0.092222	0.730799	0.00305233	0.96	1	1	0.662101
13059	Fibrosis-like	Hepatocyte	Hepatocyte	Adam10	Tspan17	0.573872	0	0.275269	0.31961	0.510906	0.22512	0.749896	0.00469055	0	0.0135254	0.0311269	0.662794
13060	Fibrosis-like	Mesenchyme	Mesenchyme	Adam10	Gpnmb	0.346782	0	0.115566	0.0828882	0.0716447	0.218956	0.660182	0.000682994	0	0.199736	0.292129	0.663176
13061	Fibrosis-like	Mesenchyme	Hepatocyte	Arf6	Pld1	0.34674	0.49	0.0957843	-0.0220854	-0.0298076	0.0802146	0.638817	0.00072165	1	1	1	0.664253
13062	Fibrosis-like	Mesenchyme	Mesenchyme	Wnt4	Smo	0.595835	0	0.250883	0.335406	0.962666	0.367267	0.741097	0.00337859	0	0.0135254	0.0311269	0.664584
13063	Fibrosis-like	Mesenchyme	Mesenchyme	Sptan1	Ptpra	0.57363	0	0.327829	0.103412	0.133956	0.154779	0.765923	0.00876602	0	0.116597	0.187392	0.665086
13064	Fibrosis-like	Mesenchyme	Mesenchyme	Lpl	Vldlr	0.560382	0	0.226088	0.402089	1.28393	0.659384	0.730989	0.00218446	0	0.0135254	0.0311269	0.665331
13065	Fibrosis-like	Hepatocyte	Hepatocyte	Cgn	Ocln	0.122053	0	0.0147548	0.0282076	0.0189765	0.0792582	0.409742	0	1	1	1	0.666217
13066	Fibrosis-like	Hepatocyte	Cholangiocyte	Icam1	Egfr	0.573544	1	0.266007	-0.177109	-0.342123	0.077827	0.746673	0.00411137	1	1	1	0.666233
13067	Fibrosis-like	Cholangiocyte	Mesenchyme	Grn	Tnfrsf1a	0.573521	1	0.287213	-0.0289799	0.0490054	0.109864	0.753858	0.00475581	1	1	1	0.667382
13068	Fibrosis-like	Cholangiocyte	Cholangiocyte	Spint1	St14	0.475644	0	0.226177	0.849348	0.902195	0.729843	0.731028	0.00191296	0	0.0135254	0.0120784	0.667491
13069	Fibrosis-like	Hepatocyte	Mesenchyme	Cdh1	Igf1r	0.573064	0	0.322077	0.171231	0.166952	0.151001	0.764332	0.00477516	0	0.0927353	0.154839	0.668532
13070	Fibrosis-like	Cholangiocyte	Hepatocyte	Actr2	Ldlr	0.510926	0.97	0.226223	-0.0181372	0.04792	0.0974737	0.731048	0.00263144	1	1	1	0.668573
13071	Fibrosis-like	Hepatocyte	Cholangiocyte	Tgfb1	Vasn	0.122749	1	0.0147657	-0.210532	-0.269033	0.0500621	0.409831	0	1	1	1	0.669828
13072	Fibrosis-like	Cholangiocyte	Mesenchyme	Pdgfc	Pdgfra	0.571189	0	0.269566	0.389556	0.872297	0.38311	0.747928	0.0039559	0	0.0135254	0.0311269	0.671987
13073	Fibrosis-like	Mesenchyme	Hepatocyte	Tgfb1	Itgav_Itgb1	0.50796	0	0.22671	0.209766	0.403185	0.215201	0.731259	0.00281835	0	0.0135254	0.0311269	0.672915
13074	Fibrosis-like	Mesenchyme	Mesenchyme	Sorbs1	Insr	0.345386	0	0.114821	0.0207072	-0.0556653	0.119405	0.659456	0.000812211	0	0.572063	0.705311	0.672915
13075	Fibrosis-like	Mesenchyme	Cholangiocyte	St6gal1	Egfr	0.570599	1	0.261152	-0.240761	-0.493249	0.0632901	0.744927	0.00338684	1	1	1	0.673141
13076	Fibrosis-like	Cholangiocyte	Mesenchyme	Tgfb2	Acvr1b_Tgfbr2	0.121541	1	0.0147669	-0.0558065	-0.127401	0.0998753	0.409841	0	1	1	1	0.673437
13077	Fibrosis-like	Hepatocyte	Mesenchyme	Sorbs1	Insr	0.344686	0	0.114431	0.0194572	0.00111055	0.118999	0.659073	0.000803893	0	0.410001	0.534357	0.674003
13078	Fibrosis-like	Mesenchyme	Mesenchyme	Vcam1	Itga9_Itgb1	0.517552	0	0.226864	0.212207	0.275689	0.0796986	0.731326	0.00289672	0	0.240647	0.428082	0.674003
13079	Fibrosis-like	Mesenchyme	Cholangiocyte	Col18a1	Itga2_Itgb1	0.586551	0	0.321171	0.398305	0.778565	0.0616358	0.764078	0.00331378	0	0.156487	0.305299	0.674278
13080	Fibrosis-like	Mesenchyme	Mesenchyme	Adam10	Tspan17	0.344518	1	0.113685	-0.0634435	-0.227089	0.0929734	0.658338	0.000845698	1	1	1	0.676184
13081	Fibrosis-like	Mesenchyme	Cholangiocyte	Lrpap1	Ldlr	0.481377	0	0.227366	0.224196	0.370358	0.221782	0.731543	0.00353857	0	0.0135254	0.0311269	0.676184
13082	Fibrosis-like	Hepatocyte	Cholangiocyte	Spon2	Itga5	0.13406	1	0.0147874	-0.0140365	-0.0667021	0.0953347	0.410009	0	1	1	1	0.677042
13083	Fibrosis-like	Hepatocyte	Mesenchyme	Arf6	Pld1	0.34415	0.82	0.118435	0.00959142	-0.0655814	0.0991835	0.662927	0.000950715	0.01	1	1	0.677277
13084	Fibrosis-like	Mesenchyme	Mesenchyme	Col18a1	Itga1_Itgb1	0.478834	0	0.227388	0.18911	0.525236	0.0553833	0.731552	0.00138022	0	0.203526	0.375338	0.677277
13085	Fibrosis-like	Cholangiocyte	Hepatocyte	Trf	Ldlr	0.691904	1	0.343611	-0.172638	-0.839189	0.0591173	0.770111	0.00326765	1	1	1	0.677525
13086	Fibrosis-like	Cholangiocyte	Cholangiocyte	Lama5	Dag1	0.47894	0	0.227595	0.302621	0.367874	0.218357	0.731642	0.00314075	0	0.0135254	0.0311269	0.678371
13087	Fibrosis-like	Mesenchyme	Cholangiocyte	App	Tspan15	0.952886	0	0.368113	0.443333	0.460429	0.351275	0.776152	0.00326695	0	0.0135254	0.0311269	0.679152
13088	Fibrosis-like	Hepatocyte	Mesenchyme	Hbegf	Cd9	0.343821	1	0.114893	-0.42711	-1.31983	0.0174944	0.659526	0.000824599	1	1	1	0.679466
13089	Fibrosis-like	Cholangiocyte	Mesenchyme	Arf6	Smap1	0.569735	0	0.296636	0.165481	0.209618	0.157355	0.756841	0.00478915	0	0.0728532	0.126634	0.680086
13090	Fibrosis-like	Hepatocyte	Hepatocyte	Col18a1	Ptprs	0.34356	1	0.117144	-0.0542436	-0.14138	0.092786	0.661702	0.000976982	0.81	1	1	0.680563
13091	Fibrosis-like	Mesenchyme	Cholangiocyte	Efnb2	Ephb4	0.122707	1	0.0147938	-0.0196745	-0.0411038	0.0996407	0.410061	0	1	1	1	0.680645
13092	Fibrosis-like	Mesenchyme	Mesenchyme	Tgfb1	Tgfbr3	0.569235	0	0.267274	0.439837	0.993434	0.546477	0.747122	0.00366344	0	0.0135254	0.0311269	0.681247
13093	Fibrosis-like	Hepatocyte	Mesenchyme	Bmp1	Bmpr1a	0.568841	0.98	0.323573	-0.00515751	-0.0219433	0.132839	0.764749	0.00661766	0	1	1	0.682409
13094	Fibrosis-like	Cholangiocyte	Hepatocyte	Cgn	Tgfbr1	0.546615	0	0.228889	0.372273	0.508826	0.305423	0.732198	0.00297349	0	0.0135254	0.0311269	0.68276
13095	Fibrosis-like	Mesenchyme	Hepatocyte	Ptn	Ptprs	0.343175	0	0.116902	0.146529	0.570225	0.28483	0.66147	0.000498744	0	0.191671	0.0951252	0.683861
13096	Fibrosis-like	Mesenchyme	Cholangiocyte	Col12a1	Itga1_Itgb1	0.779277	0	0.307486	0.223035	0.833155	0.0524659	0.760131	0.00321324	0	0.156487	0.305299	0.684045
13097	Fibrosis-like	Hepatocyte	Cholangiocyte	Gstp2	Traf2	0.125066	0	0.0150818	0.265384	0.283921	0.385417	0.412395	0	1	1	0.402076	0.684245
13098	Fibrosis-like	Cholangiocyte	Mesenchyme	Timp1	Cd63	1.60572	1	0.453238	-0.0465983	-0.397379	0.0266992	0.793703	0	1	1	1	0.684245
13099	Fibrosis-like	Hepatocyte	Cholangiocyte	Lamc1	Itga2_Itgb1	0.568283	0	0.294217	0.323958	0.573512	0.209488	0.756087	0.00419514	0	0.0135254	0.0311269	0.684736
13100	Fibrosis-like	Mesenchyme	Hepatocyte	Hgf	Nrp1	0.343014	0.95	0.115146	0.0655093	0.148609	0.222872	0.659773	0.000703505	0	1	1	0.684962
13101	Fibrosis-like	Hepatocyte	Hepatocyte	Arf6	Smap1	0.5044	0	0.229383	0.0465302	0.087923	0.12168	0.732409	0.00410303	0	0.279357	0.388129	0.684962
13102	Fibrosis-like	Cholangiocyte	Hepatocyte	Fn1	Itga2	0.982062	1	0.473503	-0.358271	-0.615704	0.0628896	0.797261	0	1	1	1	0.685957
13103	Fibrosis-like	Mesenchyme	Hepatocyte	Psen1	Notch2	0.343008	0	0.103094	0.115274	0.188526	0.14888	0.647257	0.000802298	0	0.2722	0.164298	0.686066
13104	Fibrosis-like	Hepatocyte	Mesenchyme	Mfge8	Itgav	0.566859	1	0.290807	-0.0159504	-0.188902	0.0831425	0.75501	0.00460295	1	1	1	0.687068
13105	Fibrosis-like	Mesenchyme	Mesenchyme	Arpc5	Ldlr	0.493828	1	0.229649	-0.106376	-0.29579	0.0856606	0.732523	0.00334482	1	1	1	0.68717
13106	Fibrosis-like	Cholangiocyte	Mesenchyme	Jag1	Notch2	0.342815	0	0.116408	0.105182	0.0877051	0.131079	0.660996	0.000825546	0	0.193262	0.285517	0.68717
13107	Fibrosis-like	Hepatocyte	Hepatocyte	Actr2	Ldlr	0.570158	0	0.264643	0.073552	0.183895	0.114028	0.746186	0.00318468	1	1	1	0.687317
13108	Fibrosis-like	Cholangiocyte	Hepatocyte	Farp2	Plxna2	0.125166	0.12	0.0151814	0.0201671	0.0330899	0.119489	0.413193	0	1	1	1	0.687841
13109	Fibrosis-like	Hepatocyte	Cholangiocyte	Fgb	Tlr4	1.47437	0	0.472365	0.778669	2.38166	0.462927	0.797067	0	1	0.0118384	0.00662824	0.68909
13110	Fibrosis-like	Hepatocyte	Hepatocyte	Gdf15	Tgfbr2	0.534238	1	0.230204	0.042304	-0.0496883	0.0953772	0.732759	0.00364598	0	1	1	0.689383
13111	Fibrosis-like	Hepatocyte	Mesenchyme	Txlna	Stx3	0.129899	1	0.0152328	-0.0966505	-0.136346	0.0592822	0.413603	0	1	1	1	0.691435
13112	Fibrosis-like	Mesenchyme	Cholangiocyte	Lamc1	Itga3_Itgb1	0.564824	0	0.318914	0.336322	0.493669	0.228305	0.763442	0.00455131	0	0.0135254	0.0311269	0.691743
13113	Fibrosis-like	Hepatocyte	Mesenchyme	Pdgfc	Pdgfra	0.564108	0	0.258105	0.375569	0.909035	0.366822	0.74381	0.00336127	0	0.0135254	0.0311269	0.692915
13114	Fibrosis-like	Cholangiocyte	Mesenchyme	Tgm2	Itga9	0.341902	0	0.116178	0.189335	0.292455	0.294593	0.660774	0.000869901	0	0.195938	0.0414116	0.693826
13115	Fibrosis-like	Mesenchyme	Hepatocyte	Tln1	Itgb5	0.563866	1	0.281834	-0.0810494	-0.194389	0.101125	0.7521	0.00459706	1	1	1	0.694087
13116	Fibrosis-like	Hepatocyte	Cholangiocyte	Cdh1	Ptprm	0.503428	1	0.231189	-0.0852042	-0.268381	0.0709519	0.733177	0.00331242	0	1	1	0.694939
13117	Fibrosis-like	Cholangiocyte	Cholangiocyte	Sema3f	Nrp1	0.123457	1	0.0152402	-0.198321	-0.482192	0.0439258	0.413662	0	1	1	1	0.695026
13118	Fibrosis-like	Cholangiocyte	Hepatocyte	Gpi1	Amfr	0.563168	0	0.268182	0.118338	0.17546	0.141801	0.747442	0.00485624	0	0.13598	0.213013	0.695261
13119	Fibrosis-like	Hepatocyte	Cholangiocyte	Lamc1	Itga6_Itgb1	0.490174	0	0.231919	0.229169	0.341209	0.17013	0.733485	0.00290021	0	0.0446688	0.0842392	0.697171
13120	Fibrosis-like	Mesenchyme	Mesenchyme	Col8a1	Itga1_Itgb1	0.612568	0	0.3671	0.405639	1.29362	0.147104	0.775912	0.00314025	0	0.105536	0.172456	0.697183
13121	Fibrosis-like	Hepatocyte	Hepatocyte	Sorbs1	Insr	0.488176	0	0.232336	0.279164	0.514536	0.241611	0.733661	0.00180861	0	0.0135254	0.0311269	0.698289
13122	Fibrosis-like	Cholangiocyte	Hepatocyte	Adam9	Itga3	0.341022	0	0.0991088	0.119636	0.174429	0.13186	0.642744	0.000571927	0	0.300234	0.280315	0.698289
13123	Fibrosis-like	Hepatocyte	Cholangiocyte	Vegfc	Nrp2	0.124309	1	0.0153089	-0.224977	-0.346517	0.0461109	0.414207	0	1	1	1	0.698614
13124	Fibrosis-like	Cholangiocyte	Cholangiocyte	Col4a2	Itga2_Itgb1	0.56273	1	0.286022	0.079903	-0.257464	0.0279356	0.753472	0.0043626	0	1	1	0.698788
13125	Fibrosis-like	Mesenchyme	Mesenchyme	Tnc	Itga9_Itgb1	0.589025	0	0.271903	0.436708	1.12937	0.1782	0.74874	0.00312987	0	0.0337388	0.0666733	0.698835
13126	Fibrosis-like	Mesenchyme	Cholangiocyte	Lama2	Itga1	0.340666	0	0.104191	0.132475	0.387377	0.265238	0.648464	0.000485753	0	0.264505	0.123923	0.699408
13127	Fibrosis-like	Hepatocyte	Cholangiocyte	Ngf	Kidins220	0.617546	0	0.23246	0.258008	0.557961	0.161466	0.733713	0.00261907	0	0.0632753	0.1126	0.699408
13128	Fibrosis-like	Hepatocyte	Cholangiocyte	Cdh1	Igf1r	0.562592	0	0.30841	0.153232	0.0973493	0.144594	0.760404	0.00477295	0	0.157976	0.241362	0.699965
13129	Fibrosis-like	Mesenchyme	Cholangiocyte	Inhbb	Smad3	0.509952	0	0.232488	0.28267	0.647643	0.274089	0.733725	0.00303186	0	0.0135254	0.0311269	0.700529
13130	Fibrosis-like	Cholangiocyte	Hepatocyte	Psen1	Notch2	0.33985	0	0.100165	0.107902	0.190864	0.144651	0.64396	0.000538057	0	0.291883	0.190216	0.701651
13131	Fibrosis-like	Mesenchyme	Hepatocyte	Lama4	Itga3_Itgb1	0.482431	0	0.232634	0.410911	0.67637	0.369152	0.733786	0.00304032	0	0.0135254	0.0311269	0.701651
13132	Fibrosis-like	Mesenchyme	Mesenchyme	Sema6a	Plxna4	0.12579	0	0.0153623	0.169572	0.217493	0.440522	0.41463	0	1	1	0.613734	0.702199
13133	Fibrosis-like	Hepatocyte	Mesenchyme	Arpc5	Ldlr	0.56221	0.72	0.28088	-0.00487963	-0.0444309	0.10477	0.751783	0.00445551	0.14	1	1	0.702324
13134	Fibrosis-like	Mesenchyme	Cholangiocyte	Adam10	Notch2	0.339721	1	0.109701	-0.158571	-0.354017	0.0632421	0.654315	0.000703955	1	1	1	0.702774
13135	Fibrosis-like	Mesenchyme	Cholangiocyte	Fgf2	Fgfr2	0.561894	0	0.31027	0.211033	0.37968	0.297823	0.760952	0.00409179	0	0.0135254	0.0311269	0.703505
13136	Fibrosis-like	Cholangiocyte	Cholangiocyte	Col27a1	Itga2_Itgb1	0.526627	0	0.232751	0.487547	0.76656	0.312533	0.733835	0.00290151	0	0.0135254	0.0311269	0.703899
13137	Fibrosis-like	Hepatocyte	Hepatocyte	Cdh1	Ptprm	0.561733	0.3	0.307288	-0.00171709	-0.0592583	0.0943066	0.760072	0.00483623	0	1	1	0.704686
13138	Fibrosis-like	Hepatocyte	Mesenchyme	Slit2	App	0.980428	0	0.461077	0.136058	0.28946	0.141593	0.795103	0	1	0.859044	1	0.70482
13139	Fibrosis-like	Cholangiocyte	Cholangiocyte	Thbs1	Itga3_Itgb1	0.487256	0	0.232932	0.141992	0.0739942	0.143573	0.733911	0.00195365	0	0.194864	0.287488	0.705025
13140	Fibrosis-like	Cholangiocyte	Mesenchyme	Irak4	Tlr4	0.125536	0	0.015411	0.0403815	0.0487508	0.13956	0.415014	0	1	1	1	0.705781
13141	Fibrosis-like	Cholangiocyte	Mesenchyme	Lamb3	Cd151	0.338944	0	0.113105	0.150093	-0.0566478	0.13809	0.657763	0.000976025	0	0.579996	0.713453	0.706152
13142	Fibrosis-like	Mesenchyme	Hepatocyte	Col4a5	Itga3_Itgb1	0.560886	0	0.306714	0.352063	0.618413	0.262556	0.759902	0.00452663	0	0.0135254	0.0311269	0.707053
13143	Fibrosis-like	Hepatocyte	Mesenchyme	Apoa1	Abca1	0.595966	0	0.233116	0.325612	1.64153	0.249671	0.733988	0.001091	0	0.0135254	0.0311269	0.707281
13144	Fibrosis-like	Mesenchyme	Hepatocyte	Sorbs1	Insr	0.488876	0	0.233129	0.280414	0.45776	0.242435	0.733993	0.00182731	0	0.0135254	0.0311269	0.708411
13145	Fibrosis-like	Hepatocyte	Mesenchyme	Efnb1	Ephb2	0.124786	1	0.0154613	-0.0639329	-0.0884239	0.0856972	0.415409	0	1	1	1	0.70936
13146	Fibrosis-like	Hepatocyte	Hepatocyte	Ltbp1	Itgb5	0.338342	1	0.113216	-0.136664	-0.283766	0.0878157	0.657873	0.00050006	0.94	1	1	0.709543
13147	Fibrosis-like	Mesenchyme	Hepatocyte	Adam9	Itgav	0.513143	0	0.233811	0.178343	0.306323	0.177591	0.734278	0.00310436	0	0.0346181	0.0681182	0.710675
13148	Fibrosis-like	Mesenchyme	Mesenchyme	Tgm2	Itga9	0.338147	0	0.113811	0.182883	0.299396	0.288592	0.658463	0.000777568	0	0.209786	0.046083	0.710675
13149	Fibrosis-like	Cholangiocyte	Mesenchyme	Efna5	Epha4	0.559791	0	0.283702	0.169123	0.309512	0.173893	0.752715	0.00368001	0	0.0403046	0.0773226	0.711799
13150	Fibrosis-like	Mesenchyme	Mesenchyme	Efna5	Epha4	0.495836	0	0.234129	0.0772627	0.141355	0.143508	0.734411	0.00287525	0	0.174389	0.262086	0.71181
13151	Fibrosis-like	Hepatocyte	Mesenchyme	Slpi	Plscr1	0.156452	1	0.0154614	-0.290501	-0.903654	0.00994772	0.41541	0	1	1	1	0.712937
13152	Fibrosis-like	Hepatocyte	Hepatocyte	Sptan1	Ptpra	0.540402	0	0.23424	0.0183885	0.100176	0.110592	0.734457	0.00359419	1	1	1	0.712945
13153	Fibrosis-like	Mesenchyme	Mesenchyme	Lama1	Gpc1	0.337588	0	0.113782	0.37865	0.733859	0.761913	0.658435	0.000669908	0	0.156487	0.0311269	0.712945
13154	Fibrosis-like	Cholangiocyte	Cholangiocyte	Lamb3	Itga2_Itgb1	0.559446	0	0.281176	0.721163	0.979049	0.575246	0.751882	0.00417663	0	0.0135254	0.0311269	0.714178
13155	Fibrosis-like	Mesenchyme	Cholangiocyte	Lama2	Dag1	0.485404	0	0.234334	0.279664	0.613176	0.372309	0.734496	0.00291517	0	0.0135254	0.0311269	0.71522
13156	Fibrosis-like	Mesenchyme	Hepatocyte	Fn1	Nt5e	1.32012	0.1	0.459665	-0.017922	-0.0871344	0.112279	0.794853	0	1	1	1	0.715895
13157	Fibrosis-like	Cholangiocyte	Cholangiocyte	Col4a1	Itga3_Itgb1	0.488708	1	0.234542	-0.0724842	-0.681438	0.08037	0.734583	0.00205117	0.64	1	1	0.71636
13158	Fibrosis-like	Mesenchyme	Cholangiocyte	Tgfb1	Smad3	0.337468	0	0.113843	0.143051	0.252541	0.186146	0.658495	0.000762558	0	0.209217	0.103277	0.71636
13159	Fibrosis-like	Hepatocyte	Cholangiocyte	Tgfb1	Itgb5	0.125351	1	0.0154948	-0.426342	-0.786385	0.0183701	0.415672	0	1	1	1	0.71651
13160	Fibrosis-like	Hepatocyte	Mesenchyme	Adam10	Notch2	0.557914	0	0.249532	0.189111	0.282395	0.143854	0.740578	0.00343193	0	0.123027	0.195965	0.716561
13161	Fibrosis-like	Cholangiocyte	Cholangiocyte	Col18a1	Itga3	0.488937	0	0.234796	0.256984	0.26624	0.181216	0.734689	0.00203362	0	0.0301782	0.0607559	0.717501
13162	Fibrosis-like	Hepatocyte	Hepatocyte	Mfge8	Itgb5	0.557702	1	0.277225	-0.0435827	-0.151999	0.0989922	0.75056	0.00481981	1	1	1	0.717755
13163	Fibrosis-like	Cholangiocyte	Hepatocyte	Lamc1	Dag1	0.337138	1	0.113363	-0.214796	-0.313741	0.0639353	0.65802	0.000990178	1	1	1	0.718643
13164	Fibrosis-like	Mesenchyme	Mesenchyme	Lama2	Itga1	0.485964	0	0.234838	0.394583	0.904644	0.597826	0.734706	0.00176139	0	0.0135254	0.0311269	0.718643
13165	Fibrosis-like	Mesenchyme	Hepatocyte	Tgfb2	Itgav_Itgb1	0.514086	0	0.235102	0.172247	0.304006	0.181663	0.734816	0.00307277	0	0.0299525	0.0603769	0.719787
13166	Fibrosis-like	Cholangiocyte	Mesenchyme	Inhbb	Smad3	0.134739	1	0.0155349	-0.339243	-0.731792	0.0183147	0.415987	0	1	1	1	0.720081
13167	Fibrosis-like	Cholangiocyte	Cholangiocyte	Pdgfb	Itgav	0.557545	0	0.267995	0.434312	0.653918	0.307633	0.747376	0.00320578	0	0.0135254	0.0311269	0.720144
13168	Fibrosis-like	Hepatocyte	Hepatocyte	Grn	Tnfrsf1a	0.507388	1	0.235106	-0.153782	-0.216273	0.0899318	0.734817	0.00412031	1	1	1	0.720932
13169	Fibrosis-like	Hepatocyte	Hepatocyte	Cp	Slc40a1	1.52527	0	0.455783	0.406292	0.794848	0.134451	0.794161	0	1	0.592135	0.837214	0.722246
13170	Fibrosis-like	Cholangiocyte	Cholangiocyte	Actr2	Ldlr	0.556449	0	0.28973	0.0604446	0.0860081	0.124837	0.754667	0.00467404	0	0.237401	0.338906	0.722538
13171	Fibrosis-like	Hepatocyte	Cholangiocyte	Col18a1	Itga2_Itgb1	0.555582	0	0.275475	0.351697	0.480688	0.0528662	0.749966	0.00402784	0	0.156487	0.305299	0.724935
13172	Fibrosis-like	Hepatocyte	Mesenchyme	Sema3c	Nrp1_Plxna4	0.126885	1	0.0155909	0.0316926	-0.0857462	0.143262	0.416423	0	1	1	1	0.725431
13173	Fibrosis-like	Hepatocyte	Mesenchyme	Sema3c	Nrp2_Plxna4	0.126885	1	0.0155909	0.0316926	-0.0857462	0.143262	0.416423	0	1	1	1	0.725431
13174	Fibrosis-like	Mesenchyme	Hepatocyte	Lama1	Dag1	0.335494	0	0.112312	0.0771149	0.273758	0.229461	0.656971	0.000783032	0	0.221444	0.262698	0.726677
13175	Fibrosis-like	Mesenchyme	Cholangiocyte	Actr2	Ldlr	0.492338	1	0.236472	-0.0387929	-0.128827	0.10189	0.735381	0.00357762	0.71	1	1	0.72783
13176	Fibrosis-like	Cholangiocyte	Cholangiocyte	Agrn	Dag1	0.555105	0	0.306993	0.262636	0.353366	0.182769	0.759985	0.00687378	0	0.0291733	0.0590653	0.728539
13177	Fibrosis-like	Mesenchyme	Cholangiocyte	Lamb1	Itga1	0.626662	0	0.236749	0.247534	0.622626	0.229506	0.735495	0.00256966	0	0.0135254	0.0311269	0.728985
13178	Fibrosis-like	Cholangiocyte	Hepatocyte	Lamc2	Itga3_Itgb1	0.487293	0	0.237224	0.60667	0.731696	0.388758	0.73569	0.00204985	0	0.0135254	0.0311269	0.730141
13179	Fibrosis-like	Mesenchyme	Cholangiocyte	Rspo1	Lgr4	0.136278	0	0.0156291	0.17426	0.155966	0.366851	0.416721	0	1	1	0.8905	0.730775
13180	Fibrosis-like	Cholangiocyte	Mesenchyme	Lamc1	Itga9_Itgb1	0.334743	0	0.111666	0.108771	0.179166	0.251301	0.656321	0.000797033	0	0.224441	0.171582	0.731298
13181	Fibrosis-like	Cholangiocyte	Mesenchyme	Hspa1a	Tlr4	0.126307	0	0.0156333	0.0914339	0.0863906	0.204693	0.416754	0	1	1	1	0.734333
13182	Fibrosis-like	Cholangiocyte	Cholangiocyte	Adam10	Tspan15	0.334366	0	0.0982879	0.251535	0.118153	0.242291	0.641788	0.000419109	0	0.306432	0.203846	0.734779
13183	Fibrosis-like	Mesenchyme	Mesenchyme	Tgfb2	Tgfbr1_Tgfbr2	0.554056	0	0.262542	0.169546	0.283101	0.208644	0.745431	0.00337223	0	0.0317987	0.0634627	0.735775
13184	Fibrosis-like	Mesenchyme	Cholangiocyte	Tgfb2	Itgav_Itgb1	0.553916	0	0.262446	0.230754	0.410354	0.202791	0.745396	0.00351055	0	0.0135947	0.0312598	0.736985
13185	Fibrosis-like	Mesenchyme	Mesenchyme	Vegfa	Nrp2	0.333913	0	0.106836	0.213904	0.383598	0.287069	0.651316	0.000674895	0	0.156487	0.0311269	0.737106
13186	Fibrosis-like	Cholangiocyte	Mesenchyme	Ltb	Tnfrsf1a	0.542588	0	0.239097	0.503655	0.775917	0.480369	0.736454	0.00131536	0	0.0135254	0.0311269	0.737106
13187	Fibrosis-like	Hepatocyte	Mesenchyme	Sema4a	Nrp1_Plxna4	0.127123	0	0.0156404	0.304561	0.276112	0.611237	0.416809	0	1	1	0.426118	0.737889
13188	Fibrosis-like	Mesenchyme	Cholangiocyte	Adam9	Itgav	0.552973	0	0.261004	0.23685	0.412671	0.198245	0.744873	0.00354663	0	0.0158318	0.035491	0.739407
13189	Fibrosis-like	Mesenchyme	Cholangiocyte	Col18a1	Itga1_Itgb1	0.333535	1	0.100886	-0.0729983	0.00796872	0.0245719	0.644781	0.000380529	1	1	1	0.740607
13190	Fibrosis-like	Hepatocyte	Hepatocyte	Tln1	Itgb5	0.507468	1	0.239667	-0.167861	-0.333608	0.0859951	0.736685	0.00392476	1	1	1	0.740607
13191	Fibrosis-like	Mesenchyme	Mesenchyme	Dcn	Tlr4	1.55943	0	0.428934	0.503308	2.08512	0.38426	0.789154	0	1	0.124503	0.0666962	0.741442
13192	Fibrosis-like	Mesenchyme	Cholangiocyte	Nampt	Insr	0.136725	1	0.0157691	-0.164079	-0.268622	0.0465039	0.417805	0	1	1	1	0.741442
13193	Fibrosis-like	Mesenchyme	Mesenchyme	Lama1	Itga9_Itgb1	0.3331	0	0.110631	0.400681	0.766665	0.901912	0.655269	0.000630267	0	0.0371804	0.0258331	0.742948
13194	Fibrosis-like	Mesenchyme	Mesenchyme	Tnc	Itga5	0.570566	0	0.240044	0.346671	1.00195	0.4502	0.736837	0.00257906	0	0.0135254	0.0311269	0.742948
13195	Fibrosis-like	Cholangiocyte	Cholangiocyte	Wnt7a	Ldlr	0.333058	0	0.104154	0.367109	0.338977	0.355583	0.648423	0.000482248	0	0.156487	0.0311269	0.74412
13196	Fibrosis-like	Cholangiocyte	Hepatocyte	Pdgfb	Itgav	0.517716	0	0.240074	0.375805	0.54757	0.275582	0.736849	0.0028059	0	0.0135254	0.0311269	0.74412
13197	Fibrosis-like	Cholangiocyte	Mesenchyme	Vegfa	Itgb1	0.860595	0.22	0.325214	-0.0204302	-0.0303021	0.0994012	0.765204	0.00290816	1	1	1	0.744191
13198	Fibrosis-like	Mesenchyme	Mesenchyme	Efnb2	Ephb2	0.126607	1	0.0158774	-0.0118679	-0.0524915	0.100996	0.418638	0	1	1	1	0.744992
13199	Fibrosis-like	Hepatocyte	Hepatocyte	Serpina7	Slc16a2	0.576971	0	0.240208	0.375109	0.854309	0.251235	0.736904	0.00220686	0	0.0135254	0.0311269	0.745294
13200	Fibrosis-like	Cholangiocyte	Mesenchyme	Gpi1	Amfr	0.551148	0	0.249324	0.0933646	0.119434	0.13183	0.740498	0.00389201	0	0.189567	0.280961	0.745481
13201	Fibrosis-like	Cholangiocyte	Hepatocyte	C3	Nrp1	0.587684	1	0.258469	-0.320949	-0.712093	0.0535516	0.743944	0.00290404	1	1	1	0.745899
13202	Fibrosis-like	Cholangiocyte	Hepatocyte	Ltb	Tnfrsf1a	0.332675	0	0.110035	0.158885	0.180556	0.22107	0.654659	0.000331914	0	0.229307	0.115747	0.746469
13203	Fibrosis-like	Mesenchyme	Cholangiocyte	Col18a1	Itga3	0.494777	0	0.241269	0.265769	0.504354	0.186212	0.737331	0.00145836	0	0.0253298	0.0525054	0.746469
13204	Fibrosis-like	Mesenchyme	Mesenchyme	Hras	Insr	0.33238	1	0.107576	-0.155142	-0.384908	0.0637047	0.6521	0.00077501	1	1	1	0.748824
13205	Fibrosis-like	Mesenchyme	Cholangiocyte	Sema5a	Met	0.550999	0	0.2634	0.409139	0.808962	0.353397	0.74574	0.00388283	0	0.0135254	0.0311269	0.749137
13206	Fibrosis-like	Cholangiocyte	Mesenchyme	Lama3	Itgav_Itgb8	0.331819	0	0.106464	0.20454	-0.0264689	0.206413	0.65092	0.000501629	0	0.461288	0.31496	0.750004
13207	Fibrosis-like	Cholangiocyte	Cholangiocyte	Wnt4	Fzd6_Lrp6	0.128229	1	0.0158855	-0.108619	-0.517166	0.0685613	0.4187	0	1	1	1	0.750312
13208	Fibrosis-like	Cholangiocyte	Cholangiocyte	Wnt4	Fzd6_Lrp5	0.128229	1	0.0158855	-0.108619	-0.517166	0.0685613	0.4187	0	1	1	1	0.750312
13209	Fibrosis-like	Mesenchyme	Mesenchyme	Wnt5a	Ptk7	0.491676	0	0.241742	0.42014	0.882332	0.595035	0.73752	0.00309961	0	0.0135254	0.0311269	0.751184
13210	Fibrosis-like	Cholangiocyte	Cholangiocyte	Lama5	Itga3_Itgb1	0.495443	0	0.242008	0.494199	0.63846	0.294718	0.737627	0.00200524	0	0.0135254	0.0311269	0.752367
13211	Fibrosis-like	Mesenchyme	Cholangiocyte	Col6a2	Itga1_Itgb1	0.638095	0	0.242049	0.25786	0.771087	0.064506	0.737643	0.00236437	0	0.156487	0.305299	0.75355
13212	Fibrosis-like	Cholangiocyte	Cholangiocyte	Efna5	Epha2	0.549508	0	0.268647	0.326946	0.452268	0.228064	0.747606	0.00398937	0	0.0135254	0.0311269	0.754026
13213	Fibrosis-like	Hepatocyte	Hepatocyte	Azgp1	Itgav	0.549372	0	0.283437	0.443063	0.71209	0.360423	0.752628	0.0036086	0	0.0135254	0.0311269	0.755251
13214	Fibrosis-like	Hepatocyte	Mesenchyme	Efnb1	Ephb4	0.126473	1	0.0159177	-0.0527616	-0.0642869	0.093419	0.418947	0	1	1	1	0.755625
13215	Fibrosis-like	Hepatocyte	Cholangiocyte	Pcsk9	Cd81	1.15458	0	0.442624	0.323672	0.346845	0.197831	0.791756	0	1	0.177497	0.337084	0.755857
13216	Fibrosis-like	Mesenchyme	Cholangiocyte	Lama4	Itga6_Itgb4	0.492268	0	0.242327	0.641107	0.90543	0.676613	0.737754	0.00309625	0	0.0135254	0.0311269	0.755922
13217	Fibrosis-like	Mesenchyme	Mesenchyme	Lamc1	Itga1	0.548881	0	0.300566	0.259663	0.514551	0.27161	0.75805	0.00430817	0	0.0135254	0.0311269	0.757704
13218	Fibrosis-like	Mesenchyme	Hepatocyte	Vcl	Itgb5	0.54864	1	0.27045	-0.234672	-0.564661	0.0697058	0.748236	0.00440722	1	1	1	0.758932
13219	Fibrosis-like	Mesenchyme	Hepatocyte	Col5a1	Itga2_Itgb1	0.924633	0	0.441183	0.408397	1.21173	0.0616568	0.791487	0	1	0.636803	0.810983	0.75908
13220	Fibrosis-like	Mesenchyme	Mesenchyme	Agrn	Atp1a3	0.127066	1	0.0159194	-0.0707496	-0.331503	0.0805861	0.41896	0	1	1	1	0.759164
13221	Fibrosis-like	Hepatocyte	Cholangiocyte	Fn1	Tnfrsf11b	1.55283	0	0.354663	0.429888	0.553848	0.302761	0.772902	0	1	0.156487	0.305299	0.759164
13222	Fibrosis-like	Mesenchyme	Cholangiocyte	Lamc1	Dag1	0.54832	0	0.299921	0.144744	0.223083	0.169151	0.757853	0.00711828	0	0.0538467	0.0984336	0.761391
13223	Fibrosis-like	Hepatocyte	Hepatocyte	Adam15	Itga5	0.127118	1	0.0159212	-0.130686	-0.164536	0.0716151	0.418973	0	1	1	1	0.762699
13224	Fibrosis-like	Hepatocyte	Hepatocyte	Fn1	Itga5_Itgb1	1.54931	0	0.333639	0.209439	0.310088	0.0250504	0.767494	0	1	0.841555	1	0.762699
13225	Fibrosis-like	Mesenchyme	Mesenchyme	Lama4	Dag1	0.493099	0	0.243147	0.270035	0.491606	0.303968	0.738081	0.00529218	0	0.0135254	0.0311269	0.76307
13226	Fibrosis-like	Hepatocyte	Cholangiocyte	Jag1	Notch2	0.330083	0	0.104609	0.082842	0.117344	0.117792	0.648921	0.000732134	0	0.30332	0.415682	0.76307
13227	Fibrosis-like	Mesenchyme	Mesenchyme	Tgfb1	Tgfbr1_Tgfbr2	0.547929	0	0.25317	0.207064	0.382279	0.247164	0.741966	0.00309309	0	0.0140077	0.0320492	0.763854
13228	Fibrosis-like	Hepatocyte	Hepatocyte	Arpc5	Ldlr	0.537073	1	0.243182	-0.0482719	0.0093824	0.0907088	0.738095	0.00300906	1	1	1	0.764266
13229	Fibrosis-like	Hepatocyte	Mesenchyme	Efna1	Epha4	0.330069	0	0.105641	0.279985	0.328765	0.255575	0.650038	0.000680346	0	0.156487	0.0311269	0.764266
13230	Fibrosis-like	Mesenchyme	Cholangiocyte	Tgfb1	Itgav_Itgb1	0.547789	0	0.253077	0.268272	0.509533	0.24023	0.741931	0.00322	0	0.0135254	0.0311269	0.765087
13231	Fibrosis-like	Hepatocyte	Cholangiocyte	Timp1	Fgfr2	0.509393	1	0.243514	-0.359688	-1.30594	0.0451751	0.738227	0.0036122	1	1	1	0.765464
13232	Fibrosis-like	Hepatocyte	Mesenchyme	Fn1	Il17rc	1.54852	0	0.328914	0.315024	0.44641	0.161986	0.766219	0	1	0.477865	0.732224	0.766232
13233	Fibrosis-like	Cholangiocyte	Hepatocyte	Pf4	Thbd	0.126268	0	0.0159308	0.182997	0.156202	0.331556	0.419046	0	1	1	0.888933	0.766232
13234	Fibrosis-like	Hepatocyte	Cholangiocyte	Col12a1	Itga2_Itgb1	0.547406	0	0.263411	0.175256	0.00856286	0.0354137	0.745744	0.00364619	0	1	1	0.766321
13235	Fibrosis-like	Cholangiocyte	Mesenchyme	Efnb2	Epha4	0.32896	0	0.104781	0.177848	0.242618	0.207291	0.649108	0.000606345	0	0.261068	0.0634627	0.766663
13236	Fibrosis-like	Mesenchyme	Hepatocyte	Lamc1	Itga6_Itgb1	0.500084	0	0.244409	0.227677	0.337595	0.179292	0.738581	0.00360637	0	0.0326357	0.0648517	0.767864
13237	Fibrosis-like	Cholangiocyte	Cholangiocyte	Lamc1	Itga2_Itgb1	0.546095	0	0.261476	0.287553	0.457839	0.186176	0.745044	0.00368833	0	0.0254278	0.0526746	0.768792
13238	Fibrosis-like	Cholangiocyte	Cholangiocyte	Thbs1	Itga6	0.500921	0	0.244419	0.179739	0.115902	0.154376	0.738585	0.00306724	0	0.132445	0.208389	0.769065
13239	Fibrosis-like	Hepatocyte	Hepatocyte	Mmp2	Fgfr1	0.12953	1	0.0159591	-0.51677	-1.42254	0.0105245	0.419262	0	1	1	1	0.769762
13240	Fibrosis-like	Cholangiocyte	Cholangiocyte	Arf6	Smap1	0.505178	0	0.244666	0.0629245	0.0643366	0.129787	0.738682	0.00394288	0	0.214967	0.312	0.770269
13241	Fibrosis-like	Cholangiocyte	Cholangiocyte	Col18a1	Itga1_Itgb1	0.327696	1	0.0981789	-0.081784	-0.230146	0.0239127	0.641661	0.000530858	1	1	1	0.771474
13242	Fibrosis-like	Cholangiocyte	Cholangiocyte	Wnt7b	Tmed5	0.495505	0	0.245114	0.484253	0.520279	0.330587	0.738859	0.00343946	0	0.0135254	0.0311269	0.771474
13243	Fibrosis-like	Cholangiocyte	Mesenchyme	Psen1	Notch3	0.145217	0	0.016074	0.0587976	0.0502799	0.207292	0.420136	0	1	1	1	0.773289
13244	Fibrosis-like	Hepatocyte	Hepatocyte	Fn1	Il17rc	1.53967	0	0.276015	0.282999	0.434487	0.135934	0.75015	0	1	0.786102	1	0.773289
13245	Fibrosis-like	Cholangiocyte	Cholangiocyte	Col4a1	Itga1_Itgb1	0.327467	1	0.0980728	-0.411252	-1.17782	0.0106054	0.641536	0.000535446	1	1	1	0.773887
13246	Fibrosis-like	Hepatocyte	Mesenchyme	Fam3c	Lifr	0.496621	0	0.245743	0.315017	0.577012	0.317028	0.739106	0.00205229	0	0.0135254	0.0311269	0.773887
13247	Fibrosis-like	Mesenchyme	Cholangiocyte	Lama1	Itga2_Itgb1	0.544451	0	0.259051	0.579464	1.04534	0.668178	0.744158	0.00291838	0	0.0135254	0.0311269	0.774988
13248	Fibrosis-like	Hepatocyte	Cholangiocyte	Fn1	Il17rc	1.53474	0	0.246592	0.265189	0.404312	0.121444	0.739438	0	1	0.786102	1	0.776813
13249	Fibrosis-like	Cholangiocyte	Mesenchyme	Ado	Adora2b	0.127249	0	0.0161847	0.134847	0.136368	0.313915	0.420972	0	1	1	0.995991	0.776813
13250	Fibrosis-like	Mesenchyme	Mesenchyme	Tgfb2	Eng	0.54417	0	0.255755	0.409514	0.802089	0.456273	0.742938	0.00364071	0	0.0135254	0.0311269	0.777473
13251	Fibrosis-like	Mesenchyme	Mesenchyme	Col6a5	Itga9_Itgb1	0.326229	0	0.106301	0.383484	0.78637	0.882702	0.650746	0.000504402	0	0.120135	0.0311269	0.779946
13252	Fibrosis-like	Mesenchyme	Mesenchyme	Tgfb1	Eng	0.538043	0	0.246625	0.447032	0.901267	0.54051	0.739451	0.00333943	0	0.0135254	0.0311269	0.779946
13253	Fibrosis-like	Mesenchyme	Hepatocyte	Vegfa	Itgav	0.543554	0	0.275468	0.200998	0.367099	0.19271	0.749964	0.00375888	0	0.0204839	0.0439901	0.779963
13254	Fibrosis-like	Mesenchyme	Cholangiocyte	Rspo1	Rnf43	0.139678	0	0.016187	0.176773	0.141808	0.347036	0.420989	0	1	1	0.962779	0.780334
13255	Fibrosis-like	Hepatocyte	Cholangiocyte	Fn1	Itga5_Itgb1	1.53228	0	0.231866	0.168709	0.261957	0.0174091	0.733463	0	1	1	1	0.780334
13256	Fibrosis-like	Cholangiocyte	Cholangiocyte	App	Tspan15	0.809853	0	0.305716	0.252722	0.155543	0.291732	0.759604	0.00275459	0	0.086021	0.145439	0.780483
13257	Fibrosis-like	Cholangiocyte	Hepatocyte	Efna5	Epha2	0.543359	0	0.259645	0.312909	0.445157	0.220421	0.744376	0.00405887	0	0.0135254	0.0311269	0.781209
13258	Fibrosis-like	Hepatocyte	Cholangiocyte	Hp	Tlr4	1.35605	0	0.432139	0.516922	1.52717	0.326176	0.789773	0	1	0.120171	0.18595	0.781756
13259	Fibrosis-like	Hepatocyte	Mesenchyme	Col18a1	Itga5	0.325772	0	0.10386	0.0828768	0.0745955	0.18028	0.648102	0.000717126	0	0.267282	0.28683	0.78238
13260	Fibrosis-like	Cholangiocyte	Hepatocyte	Vegfa	Itgb1	0.770615	1	0.28633	-0.140856	-0.221157	0.0875162	0.753572	0.00273819	1	1	1	0.783986
13261	Fibrosis-like	Cholangiocyte	Hepatocyte	Bmp6	Acvr1_Acvr2a	0.130298	0	0.0162822	0.113073	0.109196	0.180023	0.421705	0	1	1	1	0.785611
13262	Fibrosis-like	Cholangiocyte	Hepatocyte	Bmp6	Acvr2a_Bmpr1a	0.130298	0	0.0162822	0.113073	0.109196	0.180023	0.421705	0	1	1	1	0.785611
13263	Fibrosis-like	Cholangiocyte	Cholangiocyte	Vegfa	Itgb1	0.800495	1	0.299242	-0.100867	-0.0918657	0.0914629	0.757645	0.00271185	1	1	1	0.78574
13264	Fibrosis-like	Cholangiocyte	Cholangiocyte	Lamc2	Itga6_Itgb4	0.49713	0	0.247109	0.836866	0.960757	0.712549	0.73964	0.00208759	0	0.0135254	0.0162779	0.786041
13265	Fibrosis-like	Mesenchyme	Hepatocyte	Postn	Itgav_Itgb5	0.517753	0	0.247357	0.0595984	0.631962	0.234564	0.739736	0.00210567	0	0.156487	0.305299	0.787264
13266	Fibrosis-like	Cholangiocyte	Mesenchyme	Lamc2	Dag1	0.497961	0	0.247945	0.465794	0.546932	0.320112	0.739965	0.00357072	0	0.0135254	0.0311269	0.788488
13267	Fibrosis-like	Hepatocyte	Cholangiocyte	Shank2	Cftr	0.128602	0	0.0162957	0.225359	0.175322	0.272107	0.421806	0	1	1	0.792079	0.79088
13268	Fibrosis-like	Cholangiocyte	Cholangiocyte	Lamc2	Itga6_Itgb1	0.542013	0	0.292214	0.719698	0.875285	0.490708	0.755456	0.00368424	0	0.0135254	0.0311269	0.791215
13269	Fibrosis-like	Mesenchyme	Cholangiocyte	Col6a5	Itga2_Itgb1	0.537581	0	0.248913	0.562266	1.06504	0.653947	0.74034	0.00233664	0	0.0135254	0.0311269	0.792171
13270	Fibrosis-like	Mesenchyme	Mesenchyme	Tgfb1	Vasn	0.324067	0	0.104971	0.264041	0.456186	0.355899	0.649314	0.000704099	0	0.156487	0.0311269	0.792171
13271	Fibrosis-like	Mesenchyme	Cholangiocyte	Lama2	Itga3_Itgb1	0.501907	0	0.249173	0.471242	0.883762	0.50251	0.74044	0.00186107	0	0.0135254	0.0311269	0.793401
13272	Fibrosis-like	Hepatocyte	Mesenchyme	Arf6	Smap1	0.541563	0	0.255112	0.105568	0.150209	0.135328	0.742697	0.00444395	0	0.169561	0.256025	0.793726
13273	Fibrosis-like	Hepatocyte	Cholangiocyte	Gpc3	Tnfrsf11b	0.128049	0	0.0163099	0.31808	0.333357	0.591791	0.421912	0	1	0.786102	0.305299	0.79439
13274	Fibrosis-like	Cholangiocyte	Mesenchyme	Agrn	Dag1	0.541221	0	0.290639	0.238057	0.337506	0.173033	0.754957	0.00667831	0	0.0411771	0.0787149	0.794984
13275	Fibrosis-like	Mesenchyme	Mesenchyme	Hspg2	Dag1	0.499418	0	0.249383	0.235151	0.398624	0.247094	0.740521	0.00627192	0	0.0135254	0.0311269	0.795866
13276	Fibrosis-like	Mesenchyme	Mesenchyme	Slit3	Robo2	0.967416	0	0.428222	0.51529	1.94884	0.878158	0.789016	0	1	0.028943	0.0162779	0.796432
13277	Fibrosis-like	Hepatocyte	Hepatocyte	Fst	Bmpr2	0.540856	0	0.267178	0.0632969	0.129801	0.131142	0.747088	0.00311582	0	0.209786	0.305721	0.797501
13278	Fibrosis-like	Mesenchyme	Cholangiocyte	Irak4	Tlr4	0.13297	0	0.0163102	0.0615546	0.0488208	0.147702	0.421914	0	1	1	1	0.797897
13279	Fibrosis-like	Hepatocyte	Cholangiocyte	F2	F2rl1	0.55969	0	0.313253	0.894476	1.2159	0.880761	0.761821	0.00262848	0	0.00117071	0.000651967	0.798075
13280	Fibrosis-like	Hepatocyte	Mesenchyme	Thbs1	Lrp1	0.981745	0	0.427068	0.132654	0.323191	0.104873	0.788791	0	1	1	1	0.799704
13281	Fibrosis-like	Cholangiocyte	Hepatocyte	Ngf	Sort1	0.129358	1	0.0163201	-0.11062	-0.487814	0.03872	0.421988	0	1	1	1	0.801401
13282	Fibrosis-like	Mesenchyme	Hepatocyte	Col6a1	Itga2_Itgb1	0.895609	0	0.424849	0.398905	1.16469	0.0613745	0.788357	0	1	0.691289	0.887926	0.802979
13283	Fibrosis-like	Cholangiocyte	Cholangiocyte	Lamb3	Cd151	0.519816	0	0.25097	0.442653	0.484238	0.306411	0.74113	0.00426042	0	0.0135254	0.0311269	0.803295
13284	Fibrosis-like	Mesenchyme	Cholangiocyte	Sorbs1	Itga1	0.322	0.98	0.0955388	-0.017786	-0.0504359	0.123439	0.638521	0.0004764	1	1	1	0.803295
13285	Fibrosis-like	Hepatocyte	Mesenchyme	Fgg	Itga5	0.663088	0	0.291516	0.558272	1.71203	0.552147	0.755235	0.0026053	0	0.0135254	0.0105098	0.803391
13286	Fibrosis-like	Mesenchyme	Mesenchyme	Slit2	Gpc1	0.321995	0	0.103676	0.228156	0.397372	0.337784	0.6479	0.00045528	0	0.156487	0.0311269	0.804539
13287	Fibrosis-like	Mesenchyme	Mesenchyme	Efnb2	Ephb4	0.128294	0.84	0.0163461	-0.000696646	-0.0283545	0.110096	0.422182	0	1	1	1	0.804902
13288	Fibrosis-like	Hepatocyte	Cholangiocyte	Cp	Slc40a1	1.4988	0	0.302632	0.35342	0.713513	0.0892729	0.758678	0	1	0.786102	1	0.804902
13289	Fibrosis-like	Hepatocyte	Cholangiocyte	Agrn	Dag1	0.539413	0	0.290636	0.235539	0.34234	0.173031	0.754955	0.00388509	0	0.041324	0.0789489	0.805078
13290	Fibrosis-like	Hepatocyte	Hepatocyte	Pcsk9	Cd81	1.11025	0	0.423924	0.26241	0.377935	0.189473	0.788175	0	1	0.232988	0.417356	0.806258
13291	Fibrosis-like	Hepatocyte	Cholangiocyte	Apoa1	Ldlr	0.68035	0	0.392658	0.406811	1.82544	0.343927	0.781709	0.0025805	0	0.0135254	0.0311269	0.806944
13292	Fibrosis-like	Hepatocyte	Cholangiocyte	Sorbs1	Itga1	0.321299	0.98	0.0952141	-0.0190361	0.00633997	0.12302	0.638128	0.00047152	1	1	1	0.807029
13293	Fibrosis-like	Cholangiocyte	Hepatocyte	Tnf	Tradd	0.127909	0	0.0163607	0.23817	0.174018	0.317732	0.422291	0	1	1	0.802339	0.8084
13294	Fibrosis-like	Mesenchyme	Hepatocyte	Tgfb2	Acvr1_Tgfbr2	0.321268	1	0.102729	-0.222215	-0.490092	0.0724157	0.646852	0.000800218	1	1	1	0.809526
13295	Fibrosis-like	Mesenchyme	Hepatocyte	Tgfb2	Acvr1_Tgfbr1_Tgfbr2	0.321268	1	0.102729	-0.222215	-0.490092	0.0724157	0.646852	0.000800218	1	1	1	0.809526
13296	Fibrosis-like	Mesenchyme	Hepatocyte	Tgfb2	Tgfbr1_Tgfbr2	0.321268	1	0.102729	-0.222215	-0.490092	0.0724157	0.646852	0.000800218	1	1	1	0.809526
13297	Fibrosis-like	Cholangiocyte	Cholangiocyte	Thbs1	Ptprj	0.537214	0.99	0.274925	-0.00703539	-0.124129	0.106687	0.749779	0.00384947	0	1	1	0.81142
13298	Fibrosis-like	Mesenchyme	Mesenchyme	Adm	Pth1r	0.133176	0	0.0163952	0.265661	0.291305	0.807765	0.422548	0	1	0.36325	0.25356	0.811895
13299	Fibrosis-like	Hepatocyte	Hepatocyte	Hras	Insr	0.560814	0	0.314491	0.250554	0.422332	0.186236	0.762179	0.00255564	0	0.0252321	0.0523365	0.81229
13300	Fibrosis-like	Mesenchyme	Cholangiocyte	Lama4	Itga6_Itgb1	0.537151	0	0.286559	0.523939	0.819959	0.465961	0.753647	0.00546013	0	0.0135254	0.0311269	0.812691
13301	Fibrosis-like	Cholangiocyte	Hepatocyte	Mfge8	Itgb5	0.526087	1	0.253588	-0.0937167	-0.240604	0.0905516	0.742124	0.00417479	1	1	1	0.814537
13302	Fibrosis-like	Hepatocyte	Mesenchyme	Ptdss1	Jmjd6	0.128571	1	0.0165252	-0.0304277	-0.0354037	0.0921453	0.423512	0	1	1	1	0.815387
13303	Fibrosis-like	Cholangiocyte	Cholangiocyte	Jag1	Notch2	0.320171	0	0.0993722	0.0631573	0.0664705	0.111895	0.643048	0.000665861	0	0.376354	0.497555	0.815793
13304	Fibrosis-like	Cholangiocyte	Cholangiocyte	Lama5	Itga6_Itgb1	0.509108	0	0.253942	0.531947	0.680368	0.316894	0.742258	0.00314816	0	0.0135254	0.0311269	0.815793
13305	Fibrosis-like	Mesenchyme	Cholangiocyte	Mdk	Ncl	1.00374	0	0.420631	0.360996	0.570951	0.242365	0.787523	0	1	0.156487	0.305299	0.816116
13306	Fibrosis-like	Cholangiocyte	Mesenchyme	Actr2	Ldlr	0.536063	0	0.261291	0.0252551	-0.00589329	0.112584	0.744977	0.00389707	0.01	0.400142	0.523627	0.817786
13307	Fibrosis-like	Mesenchyme	Mesenchyme	Psen1	Notch3	0.148375	0	0.016544	0.0661693	0.0479423	0.213353	0.42365	0	1	1	1	0.818877
13308	Fibrosis-like	Hepatocyte	Cholangiocyte	Efna1	Epha2	0.319786	0	0.100035	0.437808	0.471521	0.335192	0.643811	0.000737726	0	0.156487	0.0311269	0.81957
13309	Fibrosis-like	Mesenchyme	Mesenchyme	Hspg2	Fgfr1	0.53544	0	0.285792	0.42009	0.806998	0.498968	0.753398	0.00693436	0	0.0135254	0.0311269	0.82034
13310	Fibrosis-like	Mesenchyme	Cholangiocyte	Arpc5	Ldlr	0.514213	1	0.254644	-0.071186	-0.203888	0.094984	0.742522	0.00401213	1	1	1	0.820833
13311	Fibrosis-like	Mesenchyme	Mesenchyme	Adam15	Itgav	0.319597	1	0.0968781	-0.0363567	-0.237354	0.110616	0.640126	0.000693198	0	1	1	0.822096
13312	Fibrosis-like	Mesenchyme	Mesenchyme	Col4a5	Itgav_Itgb8	0.520901	0	0.254762	0.0485871	0.0092091	0.124503	0.742566	0.00347558	0	0.353757	0.472532	0.822096
13313	Fibrosis-like	Hepatocyte	Cholangiocyte	Tnc	Itga5	0.145438	1	0.0165539	-0.290876	-0.646028	0.0310467	0.423724	0	1	1	1	0.822364
13314	Fibrosis-like	Mesenchyme	Mesenchyme	Fn1	Plaur	1.31164	1	0.418026	-0.184963	-0.620915	0.0357874	0.787003	0	1	1	1	0.822706
13315	Fibrosis-like	Cholangiocyte	Mesenchyme	Mfge8	Itgav	0.535245	1	0.266012	-0.0660844	-0.277507	0.0760533	0.746674	0.00398684	1	1	1	0.822898
13316	Fibrosis-like	Cholangiocyte	Hepatocyte	Col18a1	Gpc4	0.512966	0	0.255155	0.211861	0.284844	0.186091	0.742713	0.00211826	0	0.0256248	0.0530145	0.824628
13317	Fibrosis-like	Cholangiocyte	Cholangiocyte	Grn	Tnfrsf1a	0.319125	1	0.0993252	-0.446813	-0.666253	0.0379935	0.642994	0.000875006	1	1	1	0.824628
13318	Fibrosis-like	Mesenchyme	Mesenchyme	Lamc1	Dag1	0.534437	0	0.283943	0.120165	0.207223	0.16014	0.752794	0.00691591	0	0.0890463	0.149689	0.825459
13319	Fibrosis-like	Mesenchyme	Mesenchyme	Ptdss1	Jmjd6	0.12882	1	0.0165905	-0.0296771	-0.0661983	0.0925091	0.423993	0	1	1	1	0.825847
13320	Fibrosis-like	Hepatocyte	Mesenchyme	Vtn	Itga5	0.59786	0	0.255228	0.588105	1.32082	0.572044	0.742741	0.00245772	0	0.0135254	0.00975529	0.827165
13321	Fibrosis-like	Mesenchyme	Cholangiocyte	Lamc1	Itga6_Itgb4	0.533605	0	0.282987	0.491236	0.621048	0.356461	0.75248	0.00404897	0	0.0135254	0.0311269	0.828025
13322	Fibrosis-like	Cholangiocyte	Hepatocyte	Arf6	Smap1	0.532573	0	0.266719	0.106443	0.147331	0.141485	0.746925	0.00442186	0	0.137575	0.215094	0.829309
13323	Fibrosis-like	Cholangiocyte	Cholangiocyte	Plau	Itgb5	0.130334	1	0.0165969	-0.13547	-0.467551	0.0631877	0.424041	0	1	1	1	0.829328
13324	Fibrosis-like	Hepatocyte	Cholangiocyte	App	Tspan15	0.724419	1	0.268446	0.13887	0.000934601	0.256167	0.747535	0.00248784	0	1	1	0.830237
13325	Fibrosis-like	Mesenchyme	Hepatocyte	Inhba	Smad3	0.57018	0	0.32415	0.351076	0.800391	0.297441	0.76491	0.00247098	0	0.0135254	0.0311269	0.832042
13326	Fibrosis-like	Cholangiocyte	Hepatocyte	Adam9	Itga6	0.317337	0	0.0891648	0.0862723	0.120036	0.121562	0.630515	0.000518605	0	0.385724	0.376544	0.832257
13327	Fibrosis-like	Hepatocyte	Mesenchyme	Sema3c	Nrp1_Nrp2_Plxnd1	0.130562	1	0.0166898	0.0263276	-0.109739	0.120394	0.424722	0	1	1	1	0.832806
13328	Fibrosis-like	Mesenchyme	Cholangiocyte	Adam10	Tspan15	0.316702	0	0.0905821	0.223934	-0.00998408	0.223295	0.63235	0.000359828	0	0.410998	0.305299	0.834812
13329	Fibrosis-like	Mesenchyme	Cholangiocyte	Lama4	Dag1	0.506983	0	0.256829	0.294614	0.507466	0.321072	0.743338	0.0054473	0	0.0135254	0.0311269	0.834812
13330	Fibrosis-like	Cholangiocyte	Hepatocyte	Vegfa	Egfr	0.776949	0	0.289067	0.0309259	0.226157	0.110173	0.754455	0.00245968	1	1	1	0.835659
13331	Fibrosis-like	Hepatocyte	Cholangiocyte	Itgb3bp	Itgb5	0.130779	1	0.0166953	-0.292288	-0.593191	0.0283161	0.424763	0	1	1	1	0.836281
13332	Fibrosis-like	Mesenchyme	Mesenchyme	Mdk	Lrp1	0.976025	0	0.407457	0.446155	0.98561	0.374916	0.784849	0	1	0.13932	0.0771065	0.837586
13333	Fibrosis-like	Hepatocyte	Cholangiocyte	Ecm1	Itgb4	0.507934	0	0.257736	0.286135	0.273879	0.230024	0.743674	0.00223679	0	0.0243668	0.0508366	0.838655
13334	Fibrosis-like	Hepatocyte	Mesenchyme	Sema4a	Plxnd1	0.1308	0	0.0167429	0.299196	0.252119	0.513668	0.42511	0	1	1	0.484445	0.839754
13335	Fibrosis-like	Cholangiocyte	Hepatocyte	Cd14	Ripk1	0.713956	0	0.287629	0.504231	0.86707	0.247501	0.753992	0.0024319	0	0.0135254	0.0311269	0.841099
13336	Fibrosis-like	Cholangiocyte	Cholangiocyte	Fst	Bmpr2	0.31611	1	0.0976934	-0.265561	-0.415762	0.0479521	0.641091	0.000460922	1	1	1	0.841225
13337	Fibrosis-like	Cholangiocyte	Cholangiocyte	Lrpap1	Ldlr	0.316059	1	0.0900323	-0.100784	-0.1366	0.0878214	0.631642	0.000631656	1	1	1	0.842512
13338	Fibrosis-like	Mesenchyme	Mesenchyme	Fgf2	Fgfr1	0.526767	0	0.275984	0.4724	0.963497	0.703166	0.750139	0.00359944	0	0.0135254	0.0311269	0.844798
13339	Fibrosis-like	Mesenchyme	Cholangiocyte	Nectin1	Nectin3	0.130694	1	0.0167565	-0.0742411	-0.107596	0.074183	0.425209	0	1	1	1	0.844957
13340	Fibrosis-like	Cholangiocyte	Mesenchyme	Nectin3	Nectin1	0.130694	1	0.0167565	-0.0742411	-0.107596	0.074183	0.425209	0	1	1	1	0.844957
13341	Fibrosis-like	Hepatocyte	Hepatocyte	Lman1	Mcfd2	0.532135	1	0.282889	-0.173752	-0.244653	0.0910679	0.752448	0.00238964	1	1	1	0.846556
13342	Fibrosis-like	Mesenchyme	Mesenchyme	Postn	Itgav_Itgb5	0.526911	0	0.259475	0.0872307	0.595059	0.197008	0.744314	0.00201068	0	0.147482	0.227925	0.847675
13343	Fibrosis-like	Hepatocyte	Cholangiocyte	Lamc1	Itga1	0.315268	1	0.0924187	-0.147345	-0.197084	0.0835151	0.63468	0.000482114	1	1	1	0.848969
13344	Fibrosis-like	Cholangiocyte	Hepatocyte	Plau	Itga5	0.130892	0	0.0167643	0.116825	0.0627291	0.201315	0.425267	0	1	1	1	0.850154
13345	Fibrosis-like	Hepatocyte	Mesenchyme	Fgb	Tlr4	1.46147	0	0.400683	0.739228	2.34976	0.392677	0.78343	0	1	0.0208281	0.0116918	0.850154
13346	Fibrosis-like	Cholangiocyte	Mesenchyme	Vegfa	Egfr	0.717085	0.63	0.263197	-0.035271	-0.161914	0.100313	0.745667	0.00237053	1	1	1	0.850204
13347	Fibrosis-like	Hepatocyte	Mesenchyme	Agrn	Dag1	0.525529	0	0.275153	0.21096	0.32648	0.163813	0.749856	0.00377429	0	0.0551438	0.100406	0.851294
13348	Fibrosis-like	Mesenchyme	Hepatocyte	Tgfb1	Acvr1_Tgfbr2	0.315141	1	0.099062	-0.184697	-0.390914	0.0857849	0.64269	0.000733824	0.25	1	1	0.851562
13349	Fibrosis-like	Mesenchyme	Hepatocyte	Tgfb1	Acvr1_Tgfbr1_Tgfbr2	0.315141	1	0.099062	-0.184697	-0.390914	0.0857849	0.64269	0.000733824	0.25	1	1	0.851562
13350	Fibrosis-like	Mesenchyme	Hepatocyte	Tgfb1	Tgfbr1_Tgfbr2	0.315141	1	0.099062	-0.184697	-0.390914	0.0857849	0.64269	0.000733824	0.25	1	1	0.851562
13351	Fibrosis-like	Cholangiocyte	Mesenchyme	Txlna	Stx3	0.138958	1	0.0168525	-0.0736832	-0.117209	0.0655856	0.425908	0	1	1	1	0.853614
13352	Fibrosis-like	Cholangiocyte	Hepatocyte	Lman1	Mcfd2	0.524814	1	0.274852	-0.184691	-0.278154	0.0884807	0.749754	0.0036399	1	1	1	0.853899
13353	Fibrosis-like	Cholangiocyte	Hepatocyte	Cdh1	Itga2_Itgb1	0.853597	0	0.401206	0.547441	0.862815	0.180966	0.783541	0	1	0.289772	0.495189	0.854201
13354	Fibrosis-like	Mesenchyme	Hepatocyte	Slit2	Robo1	0.580016	0	0.268777	0.317884	0.615169	0.263311	0.747651	0.00234773	0	0.0135254	0.0311269	0.85569
13355	Fibrosis-like	Cholangiocyte	Hepatocyte	Proc	Thbd	0.130216	0	0.0168996	0.0718979	0.0273341	0.141813	0.426249	0	1	1	1	0.857073
13356	Fibrosis-like	Cholangiocyte	Cholangiocyte	Lamc2	Itga3_Itgb1	0.528348	0	0.278482	0.681951	0.833378	0.45637	0.750983	0.00234716	0	0.0135254	0.0311269	0.857523
13357	Fibrosis-like	Mesenchyme	Cholangiocyte	Lama2	Itga6_Itgb1	0.515572	0	0.26146	0.508989	0.92567	0.54032	0.745039	0.00292205	0	0.0135254	0.0311269	0.859378
13358	Fibrosis-like	Cholangiocyte	Hepatocyte	Fga	Itga5	0.131542	1	0.0169096	-0.226692	-0.780935	0.0256783	0.426321	0	1	1	1	0.860528
13359	Fibrosis-like	Mesenchyme	Hepatocyte	Lamc1	Itga3_Itgb1	0.523769	0	0.271666	0.261041	0.391988	0.194481	0.748659	0.00397591	0	0.0190517	0.0414116	0.861738
13360	Fibrosis-like	Hepatocyte	Hepatocyte	Efna1	Epha2	0.313637	0	0.0966826	0.423771	0.464409	0.323959	0.639893	0.000750622	0	0.156487	0.0311269	0.861995
13361	Fibrosis-like	Hepatocyte	Mesenchyme	Ltbp1	Itgb5	0.646479	0	0.299852	0.287476	0.691069	0.23258	0.757832	0.00233525	0	0.0135254	0.0311269	0.863033
13362	Fibrosis-like	Cholangiocyte	Cholangiocyte	Lamc2	Dag1	0.511845	0	0.261897	0.490373	0.562792	0.338124	0.745197	0.00367557	0	0.0135254	0.0311269	0.863306
13363	Fibrosis-like	Hepatocyte	Hepatocyte	Lamb2	Rpsa	1.45298	1	0.333881	-0.23059	-0.182666	0.0881797	0.767558	0	1	1	1	0.86398
13364	Fibrosis-like	Mesenchyme	Cholangiocyte	Hspa1a	Tlr4	0.134785	0	0.0169275	0.11447	0.125139	0.221638	0.426451	0	1	1	1	0.86398
13365	Fibrosis-like	Mesenchyme	Hepatocyte	Col18a1	Gpc4	0.518805	0	0.262189	0.220646	0.522959	0.191221	0.745303	0.00151909	0	0.0215732	0.0459309	0.864618
13366	Fibrosis-like	Mesenchyme	Cholangiocyte	Lama4	Itga3_Itgb1	0.523486	0	0.273092	0.486192	0.778052	0.433354	0.749151	0.0034808	0	0.0135254	0.0311269	0.865671
13367	Fibrosis-like	Cholangiocyte	Mesenchyme	Sptan1	Ptpra	0.522929	0.16	0.273207	0.0257036	0.0577443	0.12899	0.74919	0.00397404	0.07	0.991264	1	0.866984
13368	Fibrosis-like	Hepatocyte	Mesenchyme	Irak4	Tlr4	0.130863	0	0.0169474	0.0581878	0.0758073	0.153472	0.426594	0	1	1	1	0.86743
13369	Fibrosis-like	Hepatocyte	Hepatocyte	Bmp1	Bmpr1a	0.522798	1	0.270956	-0.0821961	-0.0990165	0.111237	0.748412	0.00315485	1	1	1	0.868298
13370	Fibrosis-like	Hepatocyte	Hepatocyte	Kng1	Plaur	0.555857	0	0.27934	0.356884	0.858338	0.225581	0.75127	0.00230609	0	0.0135254	0.0311269	0.86856
13371	Fibrosis-like	Cholangiocyte	Mesenchyme	Wnt7a	Ldlr	0.312673	0	0.0939301	0.331919	0.247076	0.32068	0.636559	0.000401803	0	0.294651	0.0626797	0.869882
13372	Fibrosis-like	Cholangiocyte	Hepatocyte	Wnt7b	Tmed5	0.51392	0	0.262617	0.516491	0.585097	0.354193	0.745458	0.00342412	0	0.0135254	0.0311269	0.869882
13373	Fibrosis-like	Hepatocyte	Hepatocyte	Angptl4	Itga5_Itgb1	0.131717	1	0.0169487	-0.0169654	-0.0517922	0.114953	0.426604	0	1	1	1	0.870876
13374	Fibrosis-like	Hepatocyte	Hepatocyte	Lama5	Dag1	0.312467	1	0.0975811	-0.0182676	-0.012641	0.09362	0.640958	0.000789653	0	1	1	0.871202
13375	Fibrosis-like	Cholangiocyte	Mesenchyme	Wnt7a	Fzd1_Lrp6	0.31244	0	0.0938135	0.346743	0.295346	0.340177	0.636415	0.00039719	0	0.194353	0.0394909	0.872523
13376	Fibrosis-like	Cholangiocyte	Hepatocyte	Ereg	Erbb3	0.135327	1	0.0169763	-0.136721	-0.48095	0.0550142	0.426803	0	1	1	1	0.87432
13377	Fibrosis-like	Hepatocyte	Mesenchyme	Psen1	Notch3	0.151808	0	0.0170549	0.0741829	0.0944242	0.219942	0.427368	0	1	1	1	0.877761
13378	Fibrosis-like	Cholangiocyte	Hepatocyte	Lamb2	Rpsa	1.44774	1	0.30471	-0.245335	-0.211473	0.0804757	0.759303	0	1	1	1	0.877761
13379	Fibrosis-like	Mesenchyme	Cholangiocyte	Hspg2	Dag1	0.513302	0	0.263416	0.259731	0.414484	0.260998	0.745746	0.00645557	0	0.0135254	0.0311269	0.880482
13380	Fibrosis-like	Mesenchyme	Cholangiocyte	Sema6a	Plxna2	0.131855	0	0.0171485	0.0997794	0.118684	0.190744	0.428038	0	1	1	1	0.881199
13381	Fibrosis-like	Hepatocyte	Mesenchyme	Lama5	Itga9_Itgb1	0.310073	0	0.0961202	0.305299	0.480266	0.367979	0.639221	0.000635598	0	0.156487	0.0311269	0.881814
13382	Fibrosis-like	Mesenchyme	Hepatocyte	Fgf2	Gpc4	0.545161	0	0.293937	0.458496	0.860175	0.50979	0.755999	0.00222812	0	0.0135254	0.0311269	0.883384
13383	Fibrosis-like	Cholangiocyte	Cholangiocyte	Col4a2	Itga1_Itgb1	0.309714	1	0.0898445	-0.3914	-1.02806	0.0111369	0.631399	0.000501434	1	1	1	0.884482
13384	Fibrosis-like	Mesenchyme	Hepatocyte	Pltp	Abca1	0.518503	0	0.265342	0.497356	0.88119	0.595282	0.746436	0.00202656	0	0.0135254	0.0311269	0.884482
13385	Fibrosis-like	Hepatocyte	Mesenchyme	Thbs1	Lrp5	0.159012	1	0.0171674	-0.307947	-0.653663	0.0250951	0.428173	0	1	1	1	0.884634
13386	Fibrosis-like	Hepatocyte	Hepatocyte	Fgb	Itga5	1.44522	0	0.310385	0.618537	2.18493	0.22429	0.760985	0	1	0.134877	0.0770094	0.884634
13387	Fibrosis-like	Mesenchyme	Hepatocyte	Lefty1	Acvr2a	0.133175	0	0.0171838	0.158211	0.158003	0.315809	0.42829	0	1	1	0.878006	0.888067
13388	Fibrosis-like	Cholangiocyte	Hepatocyte	Thbs1	Ptprj	0.536737	0.99	0.274524	-0.00773674	-0.0471482	0.106531	0.749642	0.00218447	1	1	1	0.888975
13389	Fibrosis-like	Mesenchyme	Hepatocyte	Gnas	Adcy9	1.11521	0	0.388553	0.140975	0.161278	0.172652	0.780811	0	1	0.588258	0.861001	0.889366
13390	Fibrosis-like	Cholangiocyte	Cholangiocyte	Tgfb1	Cav1	0.135872	1	0.0172388	0.0165947	-0.0617593	0.098213	0.428681	0	1	1	1	0.891496
13391	Fibrosis-like	Mesenchyme	Cholangiocyte	Arf6	Pld1	0.308372	1	0.0811744	-0.0859609	-0.16797	0.0679795	0.619513	0.000611239	1	1	1	0.892523
13392	Fibrosis-like	Hepatocyte	Mesenchyme	Apoa1	Ldlr	0.659965	0	0.354116	0.371622	1.73353	0.310168	0.772766	0.00215079	0	0.0135254	0.0311269	0.894582
13393	Fibrosis-like	Hepatocyte	Hepatocyte	Alb	B2m_Fcgrt	1.05676	0	0.387342	0.367209	1.92085	0.19347	0.780544	0	1	0.209819	0.38442	0.896105
13394	Fibrosis-like	Cholangiocyte	Mesenchyme	Wnt7a	Fzd3_Lrp5	0.159834	0	0.0172806	0.240264	0.142688	0.148286	0.428978	0	1	1	0.982626	0.898347
13395	Fibrosis-like	Cholangiocyte	Mesenchyme	Wnt7a	Fzd2_Lrp5	0.159834	0	0.0172806	0.240264	0.142688	0.148286	0.428978	0	1	1	0.982626	0.898347
13396	Fibrosis-like	Cholangiocyte	Mesenchyme	Wnt7a	Fzd1_Lrp5	0.159834	0	0.0172806	0.240264	0.142688	0.148286	0.428978	0	1	1	0.982626	0.898347
13397	Fibrosis-like	Cholangiocyte	Cholangiocyte	Cgn	Ocln	0.306772	0	0.0935068	0.566933	0.568593	0.502289	0.636036	0.000664748	0	0.156487	0.0311269	0.899265
13398	Fibrosis-like	Mesenchyme	Cholangiocyte	Tgfb2	Acvr1_Tgfbr2	0.306274	0.74	0.0924358	0.00252198	0.0284767	0.128842	0.634702	0.000574558	0.1	1	1	0.903329
13399	Fibrosis-like	Mesenchyme	Mesenchyme	Efnb1	Epha4	0.306255	0	0.0871819	0.0685354	0.130903	0.150287	0.627892	0.000576507	0	0.411997	0.28421	0.904686
13400	Fibrosis-like	Cholangiocyte	Hepatocyte	Gdf15	Tgfbr2	0.305887	1	0.0935229	-0.329883	-0.697772	0.0387481	0.636056	0.000618302	1	1	1	0.906046
13401	Fibrosis-like	Cholangiocyte	Cholangiocyte	Ereg	Erbb2_Erbb4	0.136272	1	0.0173012	-0.0942552	-0.461502	0.0818803	0.429123	0	1	1	1	0.906894
13402	Fibrosis-like	Cholangiocyte	Cholangiocyte	Ereg	Egfr_Erbb2	0.136272	1	0.0173012	-0.0942552	-0.461502	0.0818803	0.429123	0	1	1	1	0.906894
13403	Fibrosis-like	Hepatocyte	Cholangiocyte	Slit2	App	0.837395	1	0.382922	-0.0545529	-0.0154254	0.117592	0.779559	0	1	1	1	0.907928
13404	Fibrosis-like	Hepatocyte	Cholangiocyte	Fgb	Itga5	1.42818	0	0.215706	0.577807	2.1368	0.155873	0.726342	0	1	0.227682	0.131154	0.908602
13405	Fibrosis-like	Hepatocyte	Mesenchyme	Tgfb1	Acvr1b_Tgfbr2	0.131977	1	0.0173516	-0.00676021	-0.0532569	0.14417	0.42948	0	1	1	1	0.912014
13406	Fibrosis-like	Cholangiocyte	Mesenchyme	Vegfa	Itgav	0.304113	1	0.0847336	-0.201038	-0.473307	0.0592774	0.624558	0.000345721	1	1	1	0.915603
13407	Fibrosis-like	Hepatocyte	Cholangiocyte	Sema3c	Nrp1_Plxna2	0.13295	1	0.0174035	-0.0380997	-0.184555	0.062032	0.429846	0	1	1	1	0.917128
13408	Fibrosis-like	Hepatocyte	Cholangiocyte	Sema3c	Nrp2_Plxna2	0.13295	1	0.0174035	-0.0380997	-0.184555	0.062032	0.429846	0	1	1	1	0.917128
13409	Fibrosis-like	Hepatocyte	Hepatocyte	Adam17	Notch1	0.13229	0	0.017447	0.0616201	0.0650728	0.144511	0.430152	0	1	1	1	0.922235
13410	Fibrosis-like	Hepatocyte	Cholangiocyte	Sema4a	Nrp1_Plxna2	0.133188	0	0.0174589	0.234768	0.177303	0.264663	0.430235	0	1	1	0.780452	0.925637
13411	Fibrosis-like	Hepatocyte	Cholangiocyte	Col18a1	Itga1_Itgb1	0.302567	1	0.0865315	-0.119606	-0.289908	0.0210758	0.627016	0.000462819	1	1	1	0.926617
13412	Fibrosis-like	Hepatocyte	Cholangiocyte	Sema3c	Nrp2_Plxna1	0.133178	1	0.0174717	-0.149644	-0.291688	0.0412857	0.430325	0	1	1	1	0.930733
13413	Fibrosis-like	Hepatocyte	Cholangiocyte	Sema3c	Nrp1_Plxna1	0.133178	1	0.0174717	-0.149644	-0.291688	0.0412857	0.430325	0	1	1	1	0.930733
13414	Fibrosis-like	Cholangiocyte	Cholangiocyte	Tnf	Tradd	0.132285	0	0.0174774	0.252311	0.180082	0.339418	0.430365	0	1	1	0.77324	0.935824
13415	Fibrosis-like	Cholangiocyte	Mesenchyme	Adam9	Itgav	0.301038	1	0.0823216	-0.183839	-0.434775	0.0625274	0.621166	0.000438724	1	1	1	0.939127
13416	Fibrosis-like	Mesenchyme	Cholangiocyte	Rgmb	Neo1	0.154018	1	0.0175229	-0.0219525	-0.0387341	0.113964	0.430684	0	1	1	1	0.939214
13417	Fibrosis-like	Mesenchyme	Hepatocyte	Fgf2	Fgfr2	0.526151	0	0.275382	0.164537	0.48311	0.264334	0.749934	0.00196799	0	0.0360383	0.0704392	0.941924
13418	Fibrosis-like	Hepatocyte	Cholangiocyte	Sema4a	Nrp1_Plxna1	0.133416	0	0.0175272	0.123225	0.0701699	0.176148	0.430714	0	1	1	1	0.942601
13419	Fibrosis-like	Hepatocyte	Cholangiocyte	Ahsg	Insr	1.06858	0	0.371376	0.475604	1.73846	0.175161	0.776917	0	1	0.344069	0.4296	0.943622
13420	Fibrosis-like	Cholangiocyte	Mesenchyme	Fgb	Tlr4	0.132925	1	0.017542	-0.206453	-1.53292	0.0171915	0.430818	0	1	1	1	0.945985
13421	Fibrosis-like	Mesenchyme	Cholangiocyte	Tgfb1	Acvr1_Tgfbr2	0.300147	0	0.0891359	0.0400402	0.127655	0.152628	0.630477	0.000526877	0	0.386671	0.425507	0.946132
13422	Fibrosis-like	Mesenchyme	Cholangiocyte	Ngf	Kidins220	0.29963	1	0.085159	-0.16055	-0.417445	0.0591511	0.625145	0.000411665	1	1	1	0.947537
13423	Fibrosis-like	Mesenchyme	Cholangiocyte	Vegfb	Nrp1	0.133304	1	0.0176951	-0.275308	-0.541208	0.0324654	0.431883	0	1	1	1	0.949367
13424	Fibrosis-like	Hepatocyte	Hepatocyte	Tgfb1	Cav1	0.133586	1	0.0178024	-0.0138088	-0.0540766	0.101424	0.432625	0	1	1	1	0.952746
13425	Fibrosis-like	Cholangiocyte	Hepatocyte	Tnf	Notch1	0.133602	0	0.0178133	0.342515	0.265017	0.512983	0.4327	0	1	1	0.451094	0.956122
13426	Fibrosis-like	Cholangiocyte	Mesenchyme	Hspg2	Lrp1	0.964721	0	0.368699	0.261424	0.717146	0.184742	0.77629	0	1	0.262484	0.458256	0.957306
13427	Fibrosis-like	Cholangiocyte	Mesenchyme	Ptdss1	Jmjd6	0.133649	1	0.0178542	-0.0151492	-0.0412837	0.0995558	0.432982	0	1	1	1	0.959495
13428	Fibrosis-like	Cholangiocyte	Hepatocyte	Lamb1	Itga6_Itgb4	0.138757	1	0.0178792	-0.320695	-0.586836	0.0241599	0.433153	0	1	1	1	0.962865
13429	Fibrosis-like	Hepatocyte	Mesenchyme	Hp	Tlr4	1.34315	0	0.366562	0.477481	1.49527	0.276678	0.775785	0	1	0.156487	0.305299	0.964165
13430	Fibrosis-like	Cholangiocyte	Hepatocyte	Plau	St14	0.134652	0	0.0178931	0.153463	0.108016	0.165515	0.433248	0	1	1	1	0.966233
13431	Fibrosis-like	Hepatocyte	Cholangiocyte	Lrpap1	Sort1	0.135349	1	0.0178972	-0.133679	-0.210205	0.0683068	0.433277	0	1	1	1	0.969598
13432	Fibrosis-like	Hepatocyte	Mesenchyme	Vegfa	Ephb2	0.136098	1	0.0180468	-0.121586	-0.178555	0.0718518	0.434299	0	1	1	1	0.97296
13433	Fibrosis-like	Hepatocyte	Cholangiocyte	Adam9	Itgb5	0.13709	1	0.018091	-0.444498	-0.776153	0.0171621	0.4346	0	1	1	1	0.976319
13434	Fibrosis-like	Cholangiocyte	Hepatocyte	Lama3	Dag1	0.295676	0	0.0868388	0.213483	0.187047	0.232338	0.627431	0.000456601	0	0.414001	0.10681	0.977418
13435	Fibrosis-like	Cholangiocyte	Mesenchyme	Apob	Lrp1	0.96315	0	0.363311	0.165591	0.122961	0.0666189	0.775009	0	1	1	1	0.977916
13436	Fibrosis-like	Cholangiocyte	Mesenchyme	Lrpap1	Ldlr	0.295674	1	0.081195	-0.135974	-0.228502	0.0792011	0.619543	0.0005263	1	1	1	0.978858
13437	Fibrosis-like	Hepatocyte	Hepatocyte	Gnas	Adcy9	1.04761	0.67	0.362802	0.0398826	0.143574	0.16121	0.774887	0	1	1	1	0.979638
13438	Fibrosis-like	Cholangiocyte	Cholangiocyte	Itgb3bp	Itgb5	0.137428	1	0.0181658	-0.271403	-0.591757	0.03081	0.435106	0	1	1	1	0.979675
13439	Fibrosis-like	Hepatocyte	Mesenchyme	Pcsk9	Lrp1	0.962668	0	0.361657	0.521734	1.0039	0.354591	0.774611	0	1	0.156487	0.110667	0.981361
13440	Fibrosis-like	Cholangiocyte	Cholangiocyte	Irak4	Tlr4	0.138434	0	0.0181681	0.0798224	0.0806539	0.164527	0.435122	0	1	1	1	0.983029
13441	Fibrosis-like	Cholangiocyte	Hepatocyte	Gnas	Adcy9	1.04382	0.86	0.361357	0.0342134	0.0474932	0.160567	0.774538	0	1	1	1	0.983085
13442	Fibrosis-like	Cholangiocyte	Hepatocyte	Ltbp3	Itgb5	0.294897	1	0.0807325	-0.2668	-0.473784	0.0613146	0.61887	0.000499804	1	1	1	0.983188
13443	Fibrosis-like	Hepatocyte	Cholangiocyte	Col12a1	Itga1_Itgb1	0.294391	1	0.082742	-0.296047	-0.762034	0.0141181	0.621765	0.000418824	1	1	1	0.984635
13444	Fibrosis-like	Hepatocyte	Cholangiocyte	Sema4a	Plxnb1	0.135635	0	0.0181927	0.256294	0.200616	0.270647	0.435289	0	1	1	0.671325	0.98638
13445	Fibrosis-like	Mesenchyme	Cholangiocyte	Hbegf	Cd82	0.143138	1	0.0182615	-0.227984	-0.697596	0.0197138	0.435753	0	1	1	1	0.989728
13446	Fibrosis-like	Hepatocyte	Hepatocyte	Sema3c	Nrp1_Plxna1	0.135869	1	0.018276	-0.14264	-0.267653	0.0431864	0.43585	0	1	1	1	0.993073
13447	Fibrosis-like	Hepatocyte	Hepatocyte	Hp	Asgr1	1.34157	0	0.358499	0.651319	1.66242	0.627408	0.773844	0	1	0.00360316	0.00153792	0.995168
13448	Fibrosis-like	Hepatocyte	Hepatocyte	Sema4a	Nrp1_Plxna1	0.136107	0	0.0183342	0.130228	0.0942049	0.184258	0.436241	0	1	1	1	0.996415
13449	Fibrosis-like	Hepatocyte	Mesenchyme	Pcsk9	Cd81	0.946136	1	0.354682	0.0355606	-0.139119	0.158525	0.772906	0	1	1	1	0.998626
13450	Fibrosis-like	Hepatocyte	Hepatocyte	Slc6a8	Lifr	0.13567	1	0.0183496	-0.288447	-0.424256	0.0376294	0.436344	0	1	1	1	0.999755
13451	Fibrosis-like	Hepatocyte	Cholangiocyte	Vegfa	Nrp2	0.147108	1	0.021524	-0.186676	-0.248949	0.0578352	0.456056	0	1	1	1	1
13452	Fibrosis-like	Hepatocyte	Cholangiocyte	Adam15	Itgb1	0.763726	1	0.1974	-0.0740117	-0.0301046	0.0984754	0.71744	0	1	1	1	1
13453	Fibrosis-like	Hepatocyte	Mesenchyme	Reln	Vldlr	0.204531	0	0.0383162	0.346682	0.460355	0.617839	0.528001	0	1	0.786102	0.305299	1
13454	Fibrosis-like	Hepatocyte	Mesenchyme	Inhba	Tgfbr3	0.517871	0	0.184325	0.191459	0.442775	0.211499	0.710442	0	1	0.31736	0.361108	1
13455	Fibrosis-like	Hepatocyte	Mesenchyme	Fgg	Tlr4	0.596106	0	0.15112	0.479988	1.54486	0.388185	0.689594	0	1	0.138426	0.0630301	1
13456	Fibrosis-like	Hepatocyte	Cholangiocyte	Adam17	Erbb4	0.167365	0	0.0262135	0.194071	0.317132	0.251838	0.48059	0	1	0.889122	0.350676	1
13457	Fibrosis-like	Hepatocyte	Mesenchyme	Tgfb1	Tgfbr3	0.473791	0	0.11314	0.227566	0.615445	0.23133	0.657798	0	1	0.786102	0.305299	1
13458	Fibrosis-like	Hepatocyte	Mesenchyme	Tgfb2	Tgfbr3	0.523843	0	0.193971	0.299382	0.75897	0.322839	0.71566	0	1	0.269311	0.305299	1
13459	Fibrosis-like	Hepatocyte	Mesenchyme	Nid1	Ptprf	0.541081	0.13	0.104467	-0.0499788	-0.16275	0.0389043	0.648766	0	1	1	1	1
13460	Fibrosis-like	Hepatocyte	Mesenchyme	Bgn	Tlr4	0.15061	1	0.0226422	-0.412012	-1.75253	0.0188731	0.462344	0	1	1	1	1
13461	Fibrosis-like	Hepatocyte	Cholangiocyte	Col4a1	Itga2_Itgb1	0.478626	1	0.161923	-0.0267886	-0.633562	0.0137965	0.696935	0	1	1	1	1
13462	Fibrosis-like	Hepatocyte	Mesenchyme	Cdh1	Ptprf	0.379869	1	0.0699213	-0.180425	-0.588253	0.0230825	0.601776	0	1	1	1	1
13463	Fibrosis-like	Hepatocyte	Mesenchyme	App	Aplp1	0.655657	1	0.099191	-0.121782	-0.182768	0.151751	0.642839	0	1	1	1	1
13464	Fibrosis-like	Hepatocyte	Cholangiocyte	Col1a1	Itga1_Itgb1	0.243878	1	0.0593295	-0.52879	-2.18169	0.00410872	0.581939	0	1	1	1	1
13465	Fibrosis-like	Hepatocyte	Mesenchyme	Apob	Tlr4	0.982524	0	0.26256	0.714389	1.44865	0.368586	0.745437	0	1	0.156487	0.0855315	1
13466	Fibrosis-like	Hepatocyte	Mesenchyme	Gpc3	Igf1r	0.315446	0	0.0677916	0.288443	0.409588	0.397793	0.598064	0	1	0.786102	0.305299	1
13467	Fibrosis-like	Hepatocyte	Mesenchyme	Fga	Tlr4	0.679537	0	0.175181	0.543981	1.35263	0.360782	0.705181	0	1	0.209967	0.0970846	1
13468	Fibrosis-like	Hepatocyte	Cholangiocyte	Col1a1	Itga3_Itgb1	0.405119	1	0.141887	-0.190022	-1.6853	0.0311369	0.682807	0	1	1	1	1
13469	Fibrosis-like	Hepatocyte	Cholangiocyte	Sema3e	Nrp2	0.157401	0	0.02433	0.0273105	0.0384588	0.114385	0.471291	0	1	1	1	1
13470	Fibrosis-like	Hepatocyte	Cholangiocyte	Col1a1	Itga2_Itgb1	0.496893	1	0.188877	-0.0574867	-1.41109	0.0103062	0.712945	0	1	1	1	1
13471	Fibrosis-like	Hepatocyte	Mesenchyme	Sparc	Eng	0.470534	1	0.146026	-0.126919	-1.50007	0.0422587	0.685912	0	1	1	1	1
13472	Fibrosis-like	Hepatocyte	Mesenchyme	Slit2	Gpc1	0.29863	0	0.0885334	0.18838	0.369027	0.288447	0.629687	0	1	0.954189	0.379861	1
13473	Fibrosis-like	Hepatocyte	Mesenchyme	Vegfa	Gpc1	0.240983	0	0.0511719	0.0510045	0.134325	0.161914	0.563844	0	1	1	1	1
13474	Fibrosis-like	Hepatocyte	Mesenchyme	Inhba	Eng	0.486679	0	0.170085	0.198654	0.350608	0.209189	0.702103	0	1	0.41798	0.33541	1
13475	Fibrosis-like	Hepatocyte	Mesenchyme	Tgfb1	Eng	0.4426	0	0.104399	0.234761	0.523278	0.228803	0.648692	0	1	0.786102	0.305299	1
13476	Fibrosis-like	Hepatocyte	Mesenchyme	Tgfb2	Eng	0.492652	0	0.178985	0.306578	0.666803	0.319313	0.707409	0	1	0.353326	0.305299	1
13477	Fibrosis-like	Hepatocyte	Mesenchyme	S100a1	Tlr4	0.249338	1	0.0511147	-0.226417	-0.368366	0.0755434	0.563707	0	1	1	1	1
13478	Fibrosis-like	Hepatocyte	Mesenchyme	Bmp4	Lrp6	0.272029	0	0.0635757	0.180527	0.154907	0.216446	0.590323	0	1	1	0.901521	1
13479	Fibrosis-like	Hepatocyte	Mesenchyme	Tgfb1	Itgb8	0.291639	0	0.0620944	0.136027	0.350826	0.228991	0.587469	0	1	1	0.77324	1
13480	Fibrosis-like	Hepatocyte	Cholangiocyte	Vtn	Tnfrsf11b	0.518149	0	0.10895	0.609579	1.23259	0.694085	0.653538	0	1	0.0334368	0.0146849	1
13481	Fibrosis-like	Hepatocyte	Mesenchyme	Tgfb1	Acvrl1	0.136653	0.99	0.0186621	0.0391794	0.00892159	0.214269	0.438422	0	1	1	1	1
13482	Fibrosis-like	Hepatocyte	Cholangiocyte	Lrig2	Egfr	0.48362	1	0.117734	-0.171016	-0.314196	0.0887013	0.662264	0	1	1	1	1
13483	Fibrosis-like	Hepatocyte	Mesenchyme	Cdh1	Lrp5	0.360755	0	0.0449735	-0.0243997	-0.181716	0.0483704	0.547908	0	1	1	1	1
13484	Fibrosis-like	Hepatocyte	Cholangiocyte	Tnc	Egfr	0.518841	1	0.17581	-0.345529	-0.821477	0.0455999	0.705553	0	1	1	1	1
13485	Fibrosis-like	Hepatocyte	Mesenchyme	Ltbp3	Itgb5	0.615709	0	0.238921	0.182715	0.551907	0.181456	0.736383	0	1	0.285751	0.489798	1
13486	Fibrosis-like	Hepatocyte	Mesenchyme	Psen1	Ncstn	0.271444	0.28	0.0718979	0.00443352	0.00104585	0.113046	0.605111	0	1	1	1	1
13487	Fibrosis-like	Hepatocyte	Mesenchyme	Serpine1	Lrp1	0.949447	0	0.316328	0.180456	0.377269	0.111096	0.762706	0	1	1	1	1
13488	Fibrosis-like	Hepatocyte	Mesenchyme	Tgfb1	Acvr1_Tgfbr1_Tgfbr2	0.280059	0.99	0.0588493	-0.0317438	-0.0557902	0.100768	0.58095	0	1	1	1	1
13489	Fibrosis-like	Hepatocyte	Cholangiocyte	Adam10	Tspan12	0.456914	0	0.0866432	0.147228	0.260985	0.0875732	0.627167	0	1	1	1	1
13490	Fibrosis-like	Hepatocyte	Mesenchyme	Tgfb1	Itgb5	0.565114	0	0.138732	0.178964	0.508623	0.164476	0.680366	0	1	0.746946	0.683239	1
13491	Fibrosis-like	Hepatocyte	Mesenchyme	Tgfb1	Acvr1_Tgfbr2	0.280059	0.99	0.0588493	-0.0317438	-0.0557902	0.100768	0.58095	0	1	1	1	1
13492	Fibrosis-like	Hepatocyte	Cholangiocyte	Timp3	Met	0.246317	1	0.049818	-0.155183	-1.25163	0.027942	0.560544	0	1	1	1	1
13493	Fibrosis-like	Hepatocyte	Mesenchyme	Tgfb2	Tgfbr1_Tgfbr2	0.502538	0	0.183735	0.0666094	0.147815	0.146015	0.710112	0	1	1	1	1
13494	Fibrosis-like	Hepatocyte	Mesenchyme	Serpine1	Itgb5	0.587313	0	0.18269	0.0976836	0.193819	0.11483	0.709525	0	1	1	1	1
13495	Fibrosis-like	Hepatocyte	Cholangiocyte	Adam10	Tspan17	0.461232	0	0.0936074	0.0617245	0.189307	0.0765538	0.636161	0	1	1	1	1
13496	Fibrosis-like	Hepatocyte	Mesenchyme	A2m	Lrp1	0.91823	0	0.209291	0.457257	0.957073	0.432284	0.723331	0	1	0.133379	0.0606568	1
13497	Fibrosis-like	Hepatocyte	Mesenchyme	Col4a2	Itgb5	0.579464	1	0.167147	-0.13806	-0.487008	0.0468136	0.700278	0	1	1	1	1
13498	Fibrosis-like	Hepatocyte	Mesenchyme	Tgfb2	Acvr1_Tgfbr1_Tgfbr2	0.330111	0	0.100893	0.0400728	0.0877351	0.14063	0.64479	0	1	1	1	1
13499	Fibrosis-like	Hepatocyte	Mesenchyme	Lipc	Lrp1	0.92264	0	0.224413	0.54086	1.04101	0.600188	0.730257	0	1	0.0850467	0.0381558	1
[truncated: 18,133 more rows]

## Sheet: 4_2_Liana_Assembloid_Hom_Fib
Column1	Condition	source	target	ligand_complex	receptor_complex	lr_means	cellphone_pvals	expr_prod	scaled_weight	lr_logfc	spec_weight	lrscore	lr_probs	cellchat_pvals	steady_rank	specificity_rank	magnitude_rank
0	Fibrosis-like	Mesenchyme	Mesenchyme	Timp1	Cd63	2.60695	0	6.58777	0.769476	2.3384	0.38807	0.936176	0.189437	0	0.000210264	0.00722298	7.67461e-10
1	Fibrosis-like	Mesenchyme	Cholangiocyte	App	Rpsa	2.46189	0	5.46147	0.216769	0.312931	0.137126	0.93034	0.167936	0	0.0279033	0.241935	3.46604e-08
2	Fibrosis-like	Hepatocyte	Mesenchyme	Apoe	Lrp1	2.4594	0	5.49359	0.84364	2.12762	0.404136	0.93053	0.1675	0	0.000252706	0.00816172	5.98816e-08
3	Fibrosis-like	Mesenchyme	Mesenchyme	App	Rpsa	2.44247	0	5.39592	0.192654	0.275292	0.13548	0.929947	0.164895	0	0.0371804	0.254229	1.41886e-07
4	Fibrosis-like	Cholangiocyte	Cholangiocyte	App	Rpsa	2.31886	0	4.53572	0.0261586	0.00804555	0.113883	0.924075	0.145365	1	0.0649395	1	1.13333e-06
5	Fibrosis-like	Cholangiocyte	Mesenchyme	App	Rpsa	2.29944	0.22	4.48128	0.00204321	-0.0295938	0.112516	0.923651	0.142663	1	0.0741685	1	1.61303e-06
6	Fibrosis-like	Mesenchyme	Mesenchyme	Serping1	Lrp1	2.24629	0	4.76289	0.779242	2.26262	0.465356	0.925772	0.148503	0	0.00017282	0.00634022	3.81901e-06
7	Fibrosis-like	Mesenchyme	Hepatocyte	App	Rpsa	2.23688	1	4.70199	-0.0626353	0.0714588	0.118057	0.925329	0.155437	0	0.0556984	1	4.85365e-06
8	Fibrosis-like	Hepatocyte	Cholangiocyte	App	Rpsa	2.23343	1	3.98277	-0.0876937	-0.146563	0.0999992	0.919387	0.133132	1	0.110965	1	5.43444e-06
9	Fibrosis-like	Hepatocyte	Mesenchyme	App	Rpsa	2.21401	1	3.93497	-0.111809	-0.184203	0.098799	0.918939	0.130622	1	0.129292	1	6.73113e-06
10	Fibrosis-like	Mesenchyme	Hepatocyte	Dcn	Egfr	2.15624	0	3.97957	0.571085	2.37275	0.36354	0.919357	0.121543	0	0.00567293	0.0311269	1.76254e-05
11	Fibrosis-like	Hepatocyte	Mesenchyme	Fgb	Itgb1	2.14193	0	4.18233	0.755648	2.38093	0.335181	0.921181	0.132238	0	0.000252706	0.00816172	2.18832e-05
12	Fibrosis-like	Mesenchyme	Mesenchyme	Col3a1	Ddr2	2.52514	0	3.64989	0.827497	3.09632	0.841195	0.916093	0.105396	0	2.82426e-07	2.09164e-05	2.49356e-05
13	Fibrosis-like	Mesenchyme	Mesenchyme	Lgals1	Itgb1	2.10048	0	4.05756	0.258369	0.453115	0.155639	0.920074	0.127951	0	0.0764661	0.131846	3.04091e-05
14	Fibrosis-like	Mesenchyme	Mesenchyme	Dcn	Egfr	2.09638	0	3.62343	0.504888	1.98468	0.331006	0.915813	0.117647	0	0.0135254	0.0311269	3.23432e-05
15	Fibrosis-like	Cholangiocyte	Hepatocyte	App	Rpsa	2.09385	1	3.90498	-0.253246	-0.233427	0.098046	0.918653	0.134274	1	0.147571	1	3.43573e-05
16	Fibrosis-like	Hepatocyte	Cholangiocyte	Fgb	Itgb1	2.08183	0	3.84833	0.675211	2.31936	0.308413	0.918106	0.124401	0	0.00190572	0.0311269	3.86322e-05
17	Fibrosis-like	Hepatocyte	Hepatocyte	Fgb	Itgb1	2.05195	0	3.68227	0.635223	2.19007	0.295105	0.916432	0.12546	0	0.0051508	0.0311269	5.35441e-05
18	Fibrosis-like	Mesenchyme	Cholangiocyte	Lgals1	Itgb1	2.04038	0	3.73352	0.177932	0.391551	0.14321	0.91696	0.120333	0	0.127476	0.201852	5.92531e-05
19	Fibrosis-like	Hepatocyte	Cholangiocyte	Fn1	Plaur	2.03639	0	3.24338	0.746939	1.17287	0.277668	0.911442	0.0980274	0	0.0135254	0.0311269	6.85524e-05
20	Fibrosis-like	Mesenchyme	Mesenchyme	Col1a1	Ddr2	2.36294	0	3.36638	0.8269	2.99945	0.836577	0.912933	0.097294	0	3.68466e-07	2.55293e-05	6.9096e-05
21	Fibrosis-like	Mesenchyme	Hepatocyte	Timp1	Cd63	2.01192	0	4.02863	0.18404	1.0048	0.237317	0.91981	0.135662	0	0.0209808	0.0448775	8.61194e-05
22	Fibrosis-like	Mesenchyme	Hepatocyte	Lgals1	Itgb1	2.0105	0	3.57242	0.137944	0.262259	0.13703	0.915265	0.121363	0	0.158878	0.24251	8.99572e-05
23	Fibrosis-like	Hepatocyte	Hepatocyte	App	Rpsa	2.00842	1	3.42892	-0.367098	-0.388035	0.0860932	0.913661	0.12284	1	0.247262	1	9.39068e-05
24	Fibrosis-like	Hepatocyte	Cholangiocyte	Spp1	Itgav_Itgb1	2.52383	0	3.27473	0.573257	1.28731	0.195969	0.911829	0.0933592	0	0.0182928	0.0400322	9.46512e-05
25	Fibrosis-like	Hepatocyte	Cholangiocyte	C3	Cd81	1.98339	0	3.92064	0.436873	0.762333	0.175813	0.918803	0.127097	0	0.0371015	0.0721666	0.000106443
26	Fibrosis-like	Mesenchyme	Mesenchyme	Sparc	Eng	2.33143	0	2.91906	0.81899	2.89548	0.844754	0.907097	0.0869302	0	2.47392e-06	2.55293e-05	0.000112638
27	Fibrosis-like	Hepatocyte	Mesenchyme	Lgals1	Itgb1	1.97198	0	3.67074	0.15073	0.19998	0.140802	0.916312	0.123266	0	0.139998	0.218246	0.000115388
28	Fibrosis-like	Mesenchyme	Cholangiocyte	Col3a1	Itga2_Itgb1	2.45706	0	3.08122	0.874309	2.9292	0.155926	0.90935	0.0839589	0	0.000120699	0.000959824	0.000125807
29	Fibrosis-like	Hepatocyte	Hepatocyte	Spp1	Itgav_Itgb1	2.484	0	2.93355	0.514751	1.18096	0.175552	0.907305	0.0826462	0	0.0375068	0.0728231	0.000139959
30	Fibrosis-like	Hepatocyte	Hepatocyte	C3	Cd81	1.93906	0	3.755	0.375612	0.793423	0.168385	0.917178	0.126722	0	0.0470763	0.088006	0.000145183
31	Fibrosis-like	Hepatocyte	Hepatocyte	Apoe	Lrp1	2.01839	0	2.66724	0.368104	0.97122	0.196216	0.903225	0.0826093	0	0.0179228	0.0393565	0.000147414
32	Fibrosis-like	Hepatocyte	Mesenchyme	Hpx	Lrp1	1.93626	0	3.69987	0.962509	2.91917	0.587302	0.916614	0.115411	0	1.646e-05	8.3548e-05	0.000150597
33	Fibrosis-like	Hepatocyte	Cholangiocyte	Lgals1	Itgb1	1.91188	0	3.37759	0.0702927	0.138416	0.129557	0.913065	0.115889	0	0.205269	0.300225	0.000161824
34	Fibrosis-like	Mesenchyme	Mesenchyme	Hsp90b1	Lrp1	1.8907	0	3.54367	0.474919	1.01247	0.244102	0.914951	0.113707	0	0.0135254	0.0311269	0.000185913
35	Fibrosis-like	Hepatocyte	Hepatocyte	Apoe	Lsr	1.99171	0	2.49627	0.814011	1.7316	0.330732	0.900291	0.0807824	0	0.00252848	0.0311269	0.000188658
36	Fibrosis-like	Hepatocyte	Hepatocyte	Lgals1	Itgb1	1.882	0	3.23184	0.0303042	0.00912476	0.123967	0.911298	0.116886	0	0.318872	0.473514	0.000212267
37	Fibrosis-like	Mesenchyme	Cholangiocyte	Col1a1	Itga2_Itgb1	2.29486	0	2.84188	0.873712	2.83233	0.15507	0.905962	0.077362	0	0.000283926	0.00107551	0.000226671
38	Fibrosis-like	Mesenchyme	Cholangiocyte	Col1a2	Itga2_Itgb1	2.28408	0	2.82597	0.878073	2.84001	0.158089	0.905722	0.0769109	0	0.000300447	0.000850666	0.000236907
39	Fibrosis-like	Mesenchyme	Mesenchyme	Timp2	Itgb1	1.85591	0	3.32134	0.444177	1.11504	0.225645	0.912396	0.105735	0	0.0135254	0.0311269	0.000240984
40	Fibrosis-like	Mesenchyme	Mesenchyme	Serpine2	Lrp1	1.85519	0	3.42189	0.70031	2.0665	0.443277	0.91358	0.110433	0	0.0011337	0.0221062	0.000248545
41	Fibrosis-like	Hepatocyte	Mesenchyme	Alcam	Chl1	1.85027	0	3.04548	0.869379	2.55771	0.577693	0.908868	0.0945009	0	0.000140072	0.00119771	0.00025626
42	Fibrosis-like	Cholangiocyte	Cholangiocyte	Spp1	Itgav_Itgb1	2.06855	0	2.57854	0.329461	0.290434	0.154307	0.901737	0.073224	0	0.0817739	0.13943	0.000292696
43	Fibrosis-like	Mesenchyme	Mesenchyme	Calr	Lrp1	1.82828	0	3.32965	0.443975	0.956096	0.237355	0.912496	0.110022	0	0.0135254	0.0311269	0.000297225
44	Fibrosis-like	Mesenchyme	Cholangiocyte	Dcn	Egfr	1.89955	0	2.45241	0.287234	1.69671	0.224031	0.899492	0.0723966	0	0.0135254	0.0311269	0.000330009
45	Fibrosis-like	Mesenchyme	Hepatocyte	Serping1	Lrp1	1.80528	0	2.31247	0.303707	1.10622	0.225939	0.896805	0.0724027	0	0.0135254	0.0311269	0.000332951
46	Fibrosis-like	Mesenchyme	Cholangiocyte	Timp2	Itgb1	1.79581	0	3.05609	0.36374	1.05347	0.207625	0.909012	0.0992886	0	0.0135254	0.0311269	0.000351833
47	Fibrosis-like	Hepatocyte	Mesenchyme	C3	Lrp1	1.79148	0	3.20345	0.634936	1.41939	0.315126	0.910941	0.104911	0	0.0125664	0.0311269	0.00037141
48	Fibrosis-like	Hepatocyte	Mesenchyme	C3	Cd81	1.77495	0	3.14167	0.148762	0.276369	0.140882	0.910148	0.105159	0	0.139592	0.217718	0.000412699
49	Fibrosis-like	Mesenchyme	Cholangiocyte	Timp1	Cd63	1.77222	0	2.99772	-0.0517873	0.620393	0.176589	0.908211	0.100385	0	0.326971	0.544311	0.000434435
50	Fibrosis-like	Mesenchyme	Cholangiocyte	Fn1	Plaur	1.76935	0	2.66345	0.480356	0.712379	0.228019	0.903163	0.0819097	0	0.0135254	0.0311269	0.000456915
51	Fibrosis-like	Hepatocyte	Mesenchyme	Apob	Lrp1	1.76762	0	3.12163	1.02948	2.232	0.572401	0.909886	0.102856	0	0.000130147	0.00378224	0.000468438
52	Fibrosis-like	Hepatocyte	Cholangiocyte	Apoe	Lsr	1.94058	0	2.16856	0.730087	1.58419	0.287313	0.893794	0.0702265	0	0.00559503	0.0311269	0.000476837
53	Fibrosis-like	Mesenchyme	Hepatocyte	Timp2	Itgb1	1.76593	0	2.92422	0.323752	0.924183	0.198666	0.907171	0.100159	0	0.015439	0.0347557	0.000480151
54	Fibrosis-like	Cholangiocyte	Mesenchyme	Calr	Lrp1	1.74532	0	3.0452	0.330331	0.769857	0.217077	0.908864	0.103166	0	0.0135254	0.0311269	0.000516449
55	Fibrosis-like	Hepatocyte	Cholangiocyte	Fn1	Itgav_Itgb1	1.87575	0	2.28372	0.439487	0.697736	0.174103	0.896225	0.065387	0	0.0397316	0.0764053	0.000564147
56	Fibrosis-like	Mesenchyme	Mesenchyme	Psap	Lrp1	1.73576	0	3.0124	0.63031	1.45907	0.326305	0.908415	0.0984243	0	0.0103963	0.0311269	0.000567606
57	Fibrosis-like	Cholangiocyte	Hepatocyte	Spp1	Itgav_Itgb1	2.02872	0	2.30989	0.270955	0.184086	0.138231	0.896753	0.0646567	0	0.15397	0.236251	0.000582788
58	Fibrosis-like	Mesenchyme	Mesenchyme	Spon1	App	1.73273	0	3.00034	0.552059	1.55587	0.351835	0.908248	0.101951	0	0.0135254	0.0311269	0.000594393
59	Fibrosis-like	Cholangiocyte	Mesenchyme	Hsp90b1	Lrp1	1.71809	0	2.95183	0.242889	0.661419	0.203334	0.907566	0.100008	0	0.0135254	0.0311269	0.000679737
60	Fibrosis-like	Hepatocyte	Mesenchyme	Hsp90b1	Lrp1	1.71329	0	2.93538	0.236436	0.743782	0.202201	0.907331	0.101105	0	0.0138295	0.031709	0.000694704
61	Fibrosis-like	Hepatocyte	Cholangiocyte	Fn1	Itga2	1.86235	0	2.20369	0.677235	1.04817	0.29269	0.894554	0.0608784	0	0.0135254	0.0311269	0.000746749
62	Fibrosis-like	Mesenchyme	Mesenchyme	App	Lrp1	1.70102	0	2.89327	0.481983	1.05501	0.25379	0.906722	0.0956799	0	0.0135254	0.0311269	0.000772804
63	Fibrosis-like	Mesenchyme	Mesenchyme	Sparc	Fgfr1	2.24163	0	2.2155	0.714224	2.7019	0.675252	0.894806	0.0592293	0	3.0338e-05	0.00069437	0.000815307
64	Fibrosis-like	Mesenchyme	Hepatocyte	Col4a1	Cd47	1.68479	0	2.63763	0.593995	1.68828	0.312028	0.902736	0.0935264	0	0.0118137	0.0311269	0.000909461
65	Fibrosis-like	Mesenchyme	Mesenchyme	Apoe	Lrp1	1.675	0	2.80407	0.324808	0.208658	0.206282	0.90539	0.0894945	0	0.0477362	0.0890329	0.000964548
66	Fibrosis-like	Hepatocyte	Hepatocyte	Fn1	Itgav_Itgb1	1.83592	0	2.04579	0.38098	0.591388	0.155964	0.890996	0.0576796	0	0.0757318	0.13079	0.000964623
67	Fibrosis-like	Hepatocyte	Mesenchyme	Calr	Lrp1	1.65584	0	2.73837	0.207748	0.716378	0.195205	0.904369	0.0967872	0	0.018669	0.0407172	0.00106117
68	Fibrosis-like	Hepatocyte	Mesenchyme	Alcam	Nrp1	1.65025	0	2.05936	0.791981	1.85951	0.412733	0.891317	0.061531	0	0.00163615	0.0226302	0.00118529
69	Fibrosis-like	Hepatocyte	Mesenchyme	Serpina1b	Lrp1	1.64278	0	2.69361	0.917928	2.48652	0.612188	0.903654	0.0788767	0	0.000119593	0.00146161	0.00125078
70	Fibrosis-like	Cholangiocyte	Hepatocyte	Hsp90aa1	Egfr	1.64264	0	2.60535	0.322902	0.621904	0.151219	0.902194	0.0837133	0	0.0915869	0.15324	0.00127313
71	Fibrosis-like	Hepatocyte	Hepatocyte	Hsp90aa1	Egfr	1.61484	0	2.53098	0.287482	0.62321	0.146903	0.900909	0.0843261	0	0.106828	0.174214	0.00141276
72	Fibrosis-like	Mesenchyme	Cholangiocyte	Fn1	Itgav_Itgb1	1.60871	0	1.87538	0.172904	0.237243	0.142972	0.8867	0.0543129	0	0.12823	0.202847	0.00146145
73	Fibrosis-like	Mesenchyme	Cholangiocyte	C3	Cd81	1.59962	0	2.31021	0.0848604	-0.101295	0.103597	0.89676	0.0709587	0.99	0.631994	0.860587	0.00153654
74	Fibrosis-like	Mesenchyme	Cholangiocyte	Spon1	App	1.5897	0	2.49176	0.361448	1.25099	0.292197	0.90021	0.087318	0	0.0135254	0.0311269	0.00164054
75	Fibrosis-like	Cholangiocyte	Mesenchyme	Hsp90aa1	Egfr	1.58278	0	2.37219	0.256706	0.233832	0.137686	0.897979	0.0809182	0	0.157526	0.24079	0.00169424
76	Fibrosis-like	Mesenchyme	Cholangiocyte	Col4a1	Cd47	1.579	0	2.18633	0.445977	1.44046	0.25864	0.894181	0.0694801	0	0.0135254	0.0311269	0.00172152
77	Fibrosis-like	Cholangiocyte	Mesenchyme	App	Lrp1	1.55798	0	2.40285	0.291372	0.750121	0.210771	0.898566	0.0818648	0	0.0135254	0.0311269	0.00195019
78	Fibrosis-like	Cholangiocyte	Hepatocyte	Mif	Egfr	1.55713	0	2.37657	0.22451	0.473173	0.145171	0.898063	0.0782505	0	0.116249	0.186925	0.00198011
79	Fibrosis-like	Mesenchyme	Cholangiocyte	Fn1	Itga2	1.59531	0	1.80966	0.410652	0.58768	0.240355	0.884896	0.0505266	0	0.0135254	0.0311269	0.00198357
80	Fibrosis-like	Mesenchyme	Hepatocyte	C3	Cd81	1.5553	0.93	2.21261	0.0235988	-0.0702051	0.0992199	0.894745	0.0707354	1	0.699586	1	0.00201032
81	Fibrosis-like	Hepatocyte	Mesenchyme	Hsp90aa1	Egfr	1.55498	0	2.30448	0.221285	0.235139	0.133756	0.896645	0.0815123	0	0.177341	0.265777	0.00204083
82	Fibrosis-like	Mesenchyme	Cholangiocyte	Col5a2	Itga2_Itgb1	1.56716	0	1.76812	0.85689	2.30935	0.161695	0.883708	0.0498339	0	0.0037773	0.00449971	0.00215734
83	Fibrosis-like	Cholangiocyte	Cholangiocyte	Hbegf	Cd9	1.54437	0	2.26104	0.899243	1.44679	0.344282	0.89576	0.0722324	0	0.0116301	0.0311269	0.00216594
84	Fibrosis-like	Mesenchyme	Mesenchyme	Lum	Itgb1	1.52454	0	2.32385	0.411533	1.45797	0.330715	0.897032	0.0761023	0	0.0135254	0.0311269	0.00236289
85	Fibrosis-like	Mesenchyme	Hepatocyte	Spon1	App	1.50427	0	2.18799	0.247596	1.09638	0.256576	0.894216	0.0795152	0	0.0135254	0.0311269	0.00243105
86	Fibrosis-like	Mesenchyme	Hepatocyte	Fn1	Itgav_Itgb1	1.56888	0	1.67999	0.114397	0.130895	0.128076	0.881055	0.047844	0	0.212652	0.309196	0.00248497
87	Fibrosis-like	Mesenchyme	Mesenchyme	Fbn1	Itgb1	1.49783	0	2.24344	0.466371	1.26829	0.333891	0.895394	0.0760102	0	0.0135254	0.0311269	0.00253571
88	Fibrosis-like	Cholangiocyte	Mesenchyme	Mif	Egfr	1.49727	0	2.16388	0.158313	0.085102	0.132179	0.893691	0.0756227	0	0.186963	0.277742	0.00257124
89	Fibrosis-like	Hepatocyte	Hepatocyte	Hpx	Lrp1	1.49525	0	1.79635	0.486973	1.76277	0.285146	0.884519	0.0551698	0	0.0135254	0.0311269	0.0026071
90	Fibrosis-like	Cholangiocyte	Cholangiocyte	C3	Cd81	1.49034	1	1.85161	-0.0153833	-0.242512	0.0830317	0.886058	0.0516634	1	0.946775	1	0.00264328
91	Fibrosis-like	Cholangiocyte	Hepatocyte	Anxa1	Egfr	1.48566	0	2.18532	0.402476	0.860202	0.21628	0.894159	0.0723671	0	0.0135254	0.0311269	0.00271664
92	Fibrosis-like	Mesenchyme	Mesenchyme	Timp1	Fgfr2	1.48035	0	1.74247	0.474101	1.58315	0.323251	0.882955	0.051479	0	0.0135254	0.0311269	0.00279131
93	Fibrosis-like	Hepatocyte	Mesenchyme	App	Lrp1	1.47255	0	2.10992	0.17752	0.595512	0.185076	0.892486	0.0745095	0	0.0266289	0.0547401	0.00286732
94	Fibrosis-like	Mesenchyme	Cholangiocyte	Lum	Itgb1	1.46444	0	2.13826	0.331096	1.3964	0.304304	0.893124	0.0713186	0	0.0135254	0.0311269	0.00290583
95	Fibrosis-like	Mesenchyme	Mesenchyme	Col4a1	Cd47	1.45845	0	1.67203	0.277301	1.10159	0.197799	0.880805	0.0561705	0	0.0160313	0.0358633	0.00306327
96	Fibrosis-like	Hepatocyte	Hepatocyte	Mif	Egfr	1.45691	0	2.1084	0.0974625	0.422923	0.12879	0.892451	0.0728609	0	0.209786	0.305721	0.00310348
97	Fibrosis-like	Mesenchyme	Hepatocyte	Hsp90b1	Lrp1	1.44969	0.99	1.72052	-0.000616521	-0.143932	0.118516	0.882298	0.0543009	1	1	1	0.00322619
98	Fibrosis-like	Cholangiocyte	Hepatocyte	Hbegf	Cd9	1.44822	0	2.03179	0.805093	1.26959	0.309376	0.890662	0.0668837	0	0.0135254	0.0311269	0.00326779
99	Fibrosis-like	Cholangiocyte	Hepatocyte	C3	Cd81	1.44601	1	1.77338	-0.0766449	-0.211422	0.0795237	0.88386	0.0514975	1	1	1	0.00335204
100	Fibrosis-like	Mesenchyme	Mesenchyme	Cxcl12	Itgb1	1.44481	0	2.08384	0.376474	1.39796	0.326454	0.891887	0.063542	0	0.0135254	0.0311269	0.0034377
101	Fibrosis-like	Mesenchyme	Cholangiocyte	Fbn1	Itgb1	1.43773	0	2.06427	0.385934	1.20672	0.307226	0.891432	0.0712319	0	0.0135254	0.0311269	0.00352479
102	Fibrosis-like	Mesenchyme	Cholangiocyte	Col4a1	Itga2_Itgb1	1.43539	0	1.57369	0.788952	2.01279	0.134085	0.877587	0.0449973	0	0.00761786	0.0132749	0.00356887
103	Fibrosis-like	Mesenchyme	Hepatocyte	Lum	Itgb1	1.43456	0	2.04599	0.291107	1.26711	0.291173	0.891001	0.0719633	0	0.0135254	0.0311269	0.00361331
104	Fibrosis-like	Hepatocyte	Cholangiocyte	Fn1	Itga6	1.78424	0	1.73708	0.582446	0.81587	0.2377	0.882795	0.0428396	0	0.0135254	0.0311269	0.00372314
105	Fibrosis-like	Mesenchyme	Mesenchyme	Col4a2	Itgb5	1.42752	0	1.84649	0.66146	1.89098	0.517155	0.885918	0.0554762	0	0.000788452	0.00791646	0.0037488
106	Fibrosis-like	Cholangiocyte	Mesenchyme	Anxa1	Egfr	1.42579	0	1.98975	0.336279	0.47213	0.196924	0.88964	0.0699219	0	0.0171309	0.0379019	0.00379469
107	Fibrosis-like	Mesenchyme	Hepatocyte	Serpine2	Lrp1	1.41418	0	1.66139	0.224774	0.910104	0.215219	0.88047	0.0526358	0	0.0135254	0.0311269	0.00402967
108	Fibrosis-like	Mesenchyme	Hepatocyte	Mif	Egfr	1.41415	0	1.99401	0.0432678	0.14423	0.121803	0.889745	0.0666031	0	0.291133	0.401717	0.00407778
109	Fibrosis-like	Cholangiocyte	Mesenchyme	Bmp4	Rgmb	0.0788667	0	0.00620714	0.027859	0.0162569	0.119642	0.310461	0	1	1	1	0.00414025
110	Fibrosis-like	Mesenchyme	Hepatocyte	Fbn1	Itgb1	1.40785	0	1.9752	0.345945	1.07743	0.293969	0.889279	0.0718759	0	0.0135254	0.0311269	0.00417513
111	Fibrosis-like	Mesenchyme	Mesenchyme	C3	Lrp1	1.40771	0	1.88761	0.282923	0.55576	0.185686	0.887026	0.0579219	0	0.0259227	0.0535275	0.00422437
112	Fibrosis-like	Hepatocyte	Mesenchyme	Mif	Egfr	1.39704	0	1.91971	0.0312657	0.034852	0.117264	0.887868	0.0704003	0	0.341605	0.458966	0.00432398
113	Fibrosis-like	Mesenchyme	Mesenchyme	C3	Cd81	1.39118	1	1.85121	-0.203251	-0.587259	0.0830137	0.886047	0.0580659	1	0.954846	1	0.00447627
114	Fibrosis-like	Mesenchyme	Hepatocyte	Calr	Lrp1	1.38728	1	1.61661	-0.0315606	-0.200302	0.11524	0.879025	0.0524273	1	1	1	0.0045278
115	Fibrosis-like	Cholangiocyte	Cholangiocyte	Hsp90aa1	Egfr	1.38594	0.17	1.60554	0.0390519	-0.0541291	0.0931886	0.878659	0.0490102	1	1	1	0.00457972
116	Fibrosis-like	Mesenchyme	Cholangiocyte	Cxcl12	Itgb1	1.38471	0	1.91742	0.296037	1.3364	0.300383	0.887809	0.059497	0	0.0135254	0.0311269	0.00463202
117	Fibrosis-like	Cholangiocyte	Cholangiocyte	Fn1	Plaur	1.3843	1	1.82722	0.0959512	0.174199	0.156429	0.885386	0.0588673	0	0.821048	1	0.00468472
118	Fibrosis-like	Cholangiocyte	Hepatocyte	Cdh1	Egfr	1.38182	0	1.90748	0.65263	1.24239	0.269053	0.88755	0.0643163	0	0.0135254	0.0311269	0.00484515
119	Fibrosis-like	Cholangiocyte	Hepatocyte	Gnai2	Egfr	1.36815	0	1.87091	0.186993	0.43275	0.142901	0.88658	0.0640026	0	0.128608	0.203346	0.00500913
120	Fibrosis-like	Hepatocyte	Mesenchyme	Psap	Lrp1	1.36564	0	1.74336	0.184694	0.479764	0.188841	0.882981	0.0569611	0	0.0235264	0.0493712	0.00512044
121	Fibrosis-like	Hepatocyte	Mesenchyme	Fga	Itgb1	1.36	0	1.82854	0.560401	1.3838	0.307956	0.885423	0.0537339	0	0.0135254	0.0311269	0.00523336
122	Fibrosis-like	Hepatocyte	Cholangiocyte	Hsp90aa1	Egfr	1.35815	1	1.55971	0.00363167	-0.0528228	0.0905286	0.877107	0.0493827	1	1	1	0.00529042
123	Fibrosis-like	Mesenchyme	Hepatocyte	Cxcl12	Itgb1	1.35483	0	1.83468	0.256049	1.20711	0.287422	0.885593	0.0600417	0	0.0135254	0.0311269	0.00546405
124	Fibrosis-like	Mesenchyme	Mesenchyme	Mif	Egfr	1.35429	1	1.81555	-0.022929	-0.243841	0.110902	0.885061	0.0643392	0	1	1	0.00552274
125	Fibrosis-like	Mesenchyme	Cholangiocyte	Calr	Itgav	1.35338	0	1.48495	0.23824	0.395567	0.151684	0.874435	0.0448373	0	0.0913017	0.152842	0.00558184
126	Fibrosis-like	Hepatocyte	Mesenchyme	C3	Nrp1	1.352	0	1.56103	0.515035	1.15731	0.323427	0.877152	0.0474728	0	0.0135254	0.0311269	0.00564136
127	Fibrosis-like	Hepatocyte	Hepatocyte	C3	Lrp1	1.35047	0	1.55533	0.1594	0.26299	0.152999	0.876955	0.049842	0	0.0857503	0.145058	0.00570128
128	Fibrosis-like	Cholangiocyte	Mesenchyme	Cd14	Itgb1	1.34518	0	1.78392	0.526666	0.889947	0.236638	0.884164	0.0561171	0	0.0135254	0.0311269	0.00576162
129	Fibrosis-like	Hepatocyte	Cholangiocyte	Spp1	Itgav_Itgb6	2.4019	0	2.23027	0.868879	1.58304	0.442305	0.895118	0.0384756	0	0.00356361	0.0243402	0.00580662
130	Fibrosis-like	Mesenchyme	Cholangiocyte	Timp1	Fgfr2	1.39308	0	1.36714	0.360579	1.36708	0.253622	0.869826	0.0378758	0	0.0135254	0.0311269	0.00597912
131	Fibrosis-like	Hepatocyte	Mesenchyme	Serping1	Lrp1	1.33947	0.45	1.65362	0.112403	-0.0739629	0.161567	0.880223	0.0527952	1	1	1	0.00600716
132	Fibrosis-like	Cholangiocyte	Mesenchyme	Alcam	Chl1	1.33815	0	1.78011	0.459161	1.12932	0.337666	0.884054	0.0584848	0	0.0135254	0.0311269	0.00619572
133	Fibrosis-like	Hepatocyte	Hepatocyte	Apob	Lrp1	1.32661	0	1.51561	0.553944	1.0756	0.277911	0.875552	0.0488068	0	0.0135254	0.0311269	0.00638811
134	Fibrosis-like	Cholangiocyte	Mesenchyme	Cdh1	Egfr	1.32195	0	1.73677	0.586433	0.854316	0.244975	0.882785	0.0621249	0	0.0135254	0.0311269	0.00645309
135	Fibrosis-like	Mesenchyme	Hepatocyte	Anxa1	Egfr	1.31696	0	1.73394	0.229661	0.452861	0.171607	0.882701	0.057669	0	0.0428175	0.0813196	0.00658435
136	Fibrosis-like	Mesenchyme	Hepatocyte	App	Aplp2	1.31359	0	1.58561	0.284358	0.45436	0.156647	0.877991	0.0515115	0	0.0740414	0.128353	0.00678449
137	Fibrosis-like	Mesenchyme	Hepatocyte	Calr	Itgav	1.31355	0	1.33024	0.179733	0.289219	0.135881	0.868269	0.0394499	0	0.165779	0.251257	0.00685207
138	Fibrosis-like	Mesenchyme	Mesenchyme	Col3a1	Itga1_Itgb1	2.34934	0	2.18149	0.665115	2.67587	0.140108	0.894076	0.0367024	0	0.00239467	0.0362796	0.00698782
139	Fibrosis-like	Cholangiocyte	Mesenchyme	Gnai2	Egfr	1.30828	0	1.70347	0.120796	0.0446788	0.130112	0.88178	0.0618212	0	0.258345	0.363645	0.00698855
140	Fibrosis-like	Cholangiocyte	Hepatocyte	Calr	Lrp1	1.30432	1	1.4785	-0.145204	-0.386542	0.105395	0.874196	0.0489626	1	1	1	0.00705745
141	Fibrosis-like	Mesenchyme	Cholangiocyte	Col4a2	Itga2_Itgb1	1.30136	0	1.37591	0.776245	1.86433	0.134384	0.870188	0.039154	0	0.0156601	0.0221062	0.00719657
142	Fibrosis-like	Cholangiocyte	Cholangiocyte	Mif	Egfr	1.30044	1	1.46456	-0.0593407	-0.20286	0.0894617	0.873674	0.045699	1	1	1	0.0072668
143	Fibrosis-like	Hepatocyte	Hepatocyte	Apob	Lsr	1.29993	0	1.41846	0.999851	1.83598	0.468435	0.871898	0.0476885	0	0.0019423	0.015497	0.00733747
144	Fibrosis-like	Hepatocyte	Cholangiocyte	Fga	Itgb1	1.2999	0	1.68251	0.479964	1.32223	0.283362	0.881133	0.0502797	0	0.0135254	0.0311269	0.00740859
145	Fibrosis-like	Mesenchyme	Cholangiocyte	Col1a1	Itga3_Itgb1	2.20309	0	2.13487	0.741177	2.55812	0.468493	0.893048	0.0355239	0	0.00134719	0.0113112	0.00748073
146	Fibrosis-like	Cholangiocyte	Mesenchyme	C3	Lrp1	1.29843	0	1.5129	0.182679	0.414543	0.148825	0.875455	0.0420113	0	0.0998808	0.16472	0.00755217
147	Fibrosis-like	Mesenchyme	Cholangiocyte	Fn1	Itga6	1.5172	0	1.42648	0.315863	0.355377	0.195198	0.872213	0.0354393	0	0.018745	0.0408554	0.00758195
148	Fibrosis-like	Mesenchyme	Hepatocyte	Hsp90aa1	Egfr	1.29765	1	1.68228	-0.116745	-0.187604	0.0976426	0.881126	0.0577932	0.06	1	1	0.00762464
149	Fibrosis-like	Cholangiocyte	Mesenchyme	Cdh1	Cdh2	1.29685	0	1.66519	0.713804	1.26836	0.334434	0.88059	0.0550134	0	0.0135254	0.0311269	0.00769755
150	Fibrosis-like	Mesenchyme	Cholangiocyte	Col1a2	Itga3_Itgb1	2.1923	0	2.12291	0.745538	2.5658	0.477613	0.89278	0.0353074	0	0.00139282	0.00984998	0.00778706
151	Fibrosis-like	Mesenchyme	Hepatocyte	Psap	Lrp1	1.29475	0	1.46258	0.154774	0.302667	0.158427	0.873599	0.0465829	0.31	0.0830242	0.141204	0.00784475
152	Fibrosis-like	Mesenchyme	Mesenchyme	Thbs1	Lrp1	1.29405	0	1.49789	0.533582	1.35902	0.36783	0.87491	0.0453364	0	0.0135254	0.0311269	0.00791903
153	Fibrosis-like	Hepatocyte	Hepatocyte	H2-K1	Aplp2	1.29368	0	1.54819	0.527463	0.837813	0.192596	0.876707	0.052413	0	0.0206484	0.0442843	0.00799376
154	Fibrosis-like	Cholangiocyte	Mesenchyme	Timp2	Itgb1	1.28882	1	1.61427	-0.093798	-0.420243	0.10967	0.878948	0.0560326	1	1	1	0.00806896
155	Fibrosis-like	Hepatocyte	Hepatocyte	Gnai2	Egfr	1.2877	0	1.65567	0.0759742	0.371981	0.126461	0.880288	0.0517076	0	0.223839	0.322693	0.00814461
156	Fibrosis-like	Mesenchyme	Mesenchyme	Jag1	Notch3	0.0791909	1	0.00624833	-0.0909257	-0.281938	0.0628298	0.311169	0	1	1	1	0.00827729
157	Fibrosis-like	Mesenchyme	Hepatocyte	Gnai2	Egfr	1.28742	0	1.6549	0.0755792	0.220863	0.126402	0.880264	0.057138	0	0.224441	0.323417	0.0082973
158	Fibrosis-like	Cholangiocyte	Cholangiocyte	Cd14	Itgb1	1.28508	0	1.64145	0.446229	0.828384	0.21774	0.879833	0.0525183	0	0.0135254	0.0311269	0.00860825
159	Fibrosis-like	Hepatocyte	Cholangiocyte	Apob	Eno1	1.28332	0	1.35797	0.85395	1.64563	0.374818	0.869445	0.0453249	0	0.0135254	0.0311269	0.00868715
160	Fibrosis-like	Cholangiocyte	Mesenchyme	C3	Cd81	1.2819	1	1.48373	-0.303494	-0.728476	0.0665346	0.874389	0.0421175	1	1	1	0.00884636
161	Fibrosis-like	Cholangiocyte	Mesenchyme	Lgals1	Itgb1	1.27764	1	1.58061	-0.430883	-0.806314	0.0606288	0.877822	0.045629	1	1	1	0.00900746
162	Fibrosis-like	Cholangiocyte	Hepatocyte	Hsp90b1	Lrp1	1.27709	1	1.43317	-0.232647	-0.494979	0.0987225	0.872473	0.0473762	1	1	1	0.00908872
163	Fibrosis-like	Hepatocyte	Mesenchyme	Fgg	Itgb1	1.27657	0	1.57739	0.496408	1.57603	0.331347	0.877713	0.03523	0	0.0135254	0.0311269	0.00917046
164	Fibrosis-like	Mesenchyme	Cholangiocyte	App	Aplp2	1.2765	0	1.46041	0.22997	0.383251	0.144279	0.873517	0.0466001	0	0.120492	0.192594	0.00925267
165	Fibrosis-like	Mesenchyme	Mesenchyme	Col1a1	Itga1_Itgb1	2.18714	0	2.01204	0.664518	2.579	0.139339	0.890185	0.0336821	0	0.00246098	0.0369415	0.00932467
166	Fibrosis-like	Hepatocyte	Hepatocyte	Hsp90b1	Lrp1	1.27229	1	1.42518	-0.2391	-0.412616	0.0981722	0.872162	0.0479269	1	1	1	0.00941854
167	Fibrosis-like	Mesenchyme	Mesenchyme	Col1a2	Itga1_Itgb1	2.17636	0	2.00078	0.668879	2.58668	0.142052	0.889911	0.0334764	0	0.00208057	0.0330548	0.00944147
168	Fibrosis-like	Cholangiocyte	Cholangiocyte	Calr	Itgav	1.27042	0	1.35809	0.124597	0.209327	0.138726	0.869449	0.041852	0	0.15353	0.235689	0.00950219
169	Fibrosis-like	Hepatocyte	Hepatocyte	Fga	Itgb1	1.27002	0	1.60991	0.439976	1.19294	0.271135	0.878804	0.0507446	0	0.0135254	0.0311269	0.00958632
170	Fibrosis-like	Mesenchyme	Mesenchyme	Vcan	Itgb1	1.26942	0	1.55588	0.343799	0.964044	0.287334	0.876974	0.0471776	0	0.0135254	0.0311269	0.00967093
171	Fibrosis-like	Hepatocyte	Hepatocyte	Apob	Eno1	1.2601	0	1.27342	0.816919	1.61688	0.351482	0.865753	0.0419666	0	0.0135254	0.0311269	0.0101013
172	Fibrosis-like	Mesenchyme	Hepatocyte	Slit3	Robo1	1.26001	0	1.4113	0.653453	1.98591	0.58049	0.871615	0.0426328	0	0.000571309	0.00315526	0.0101888
173	Fibrosis-like	Mesenchyme	Hepatocyte	App	Lrp1	1.26001	0.99	1.40474	0.0064477	-0.101392	0.12322	0.871354	0.0452115	1	1	1	0.0102769
174	Fibrosis-like	Mesenchyme	Mesenchyme	Anxa1	Egfr	1.25709	0	1.57876	0.163464	0.0647899	0.15625	0.877759	0.0556906	0	0.213807	0.310596	0.0103654
175	Fibrosis-like	Mesenchyme	Mesenchyme	Lpl	Lrp1	1.28565	0	1.4691	0.596648	1.8728	0.573153	0.873844	0.0330304	0	0.000410664	0.00486633	0.0104102
176	Fibrosis-like	Hepatocyte	Cholangiocyte	H2-K1	Aplp2	1.25659	0	1.42595	0.473076	0.766704	0.177389	0.872192	0.04742	0	0.0348728	0.0685356	0.0104544
177	Fibrosis-like	Cholangiocyte	Hepatocyte	Cd14	Itgb1	1.2552	0	1.57062	0.406241	0.699092	0.208344	0.877482	0.0530027	0	0.0135254	0.0311269	0.0106339
178	Fibrosis-like	Mesenchyme	Hepatocyte	Col3a1	Ddr1	2.30875	0	1.8424	0.676093	2.56713	0.425656	0.885806	0.03189	0	0.0028105	0.029972	0.0107895
179	Fibrosis-like	Hepatocyte	Cholangiocyte	Apob	Lsr	1.2488	0	1.23224	0.915927	1.68858	0.406938	0.863831	0.0412629	0	0.00837811	0.0311269	0.0108154
180	Fibrosis-like	Cholangiocyte	Hepatocyte	Cdh1	Cdh2	1.24729	0	1.52385	0.657394	1.04846	0.306048	0.875848	0.049302	0	0.0135254	0.0311269	0.0109989
181	Fibrosis-like	Mesenchyme	Mesenchyme	Serpine1	Lrp1	1.2499	0	1.34649	0.56616	1.52935	0.472893	0.868962	0.0313683	0	0.00188725	0.0151688	0.0110472
182	Fibrosis-like	Mesenchyme	Hepatocyte	Col1a1	Itga3_Itgb1	2.16203	0	1.81859	0.665896	2.45643	0.399086	0.885146	0.0311553	0	0.00311225	0.0311269	0.011309
183	Fibrosis-like	Hepatocyte	Mesenchyme	Nid1	Itgb1	1.24007	0	1.46752	0.247977	0.468458	0.187263	0.873785	0.0455158	0	0.0246524	0.0513327	0.011372
184	Fibrosis-like	Mesenchyme	Hepatocyte	Col1a2	Itga3_Itgb1	2.15125	0	1.8084	0.670257	2.46412	0.406854	0.88486	0.0309646	0	0.00335187	0.0311269	0.0114413
185	Fibrosis-like	Mesenchyme	Mesenchyme	Hsp90aa1	Egfr	1.23779	1	1.53173	-0.182942	-0.575676	0.0889042	0.876128	0.0558108	1	1	1	0.0115616
186	Fibrosis-like	Mesenchyme	Hepatocyte	Apoe	Lrp1	1.23399	1	1.36143	-0.150728	-0.94774	0.100154	0.869589	0.0421367	1	1	1	0.0116571
187	Fibrosis-like	Hepatocyte	Hepatocyte	Apoe	Abca1	1.89106	0	1.85118	0.749239	1.69714	0.394377	0.886046	0.0304549	0	0.00295887	0.0311269	0.0117091
188	Fibrosis-like	Cholangiocyte	Hepatocyte	Calr	Itgav	1.23059	0	1.21659	0.0660898	0.102979	0.124273	0.863077	0.0368095	0	0.242499	0.34496	0.0117532
189	Fibrosis-like	Cholangiocyte	Cholangiocyte	Anxa1	Egfr	1.22896	0	1.3467	0.118625	0.184169	0.133282	0.868971	0.0421512	0	0.179832	0.268885	0.0118497
190	Fibrosis-like	Cholangiocyte	Cholangiocyte	Timp2	Itgb1	1.22872	1	1.48535	-0.174235	-0.481807	0.100912	0.87445	0.0524389	1	1	1	0.0119468
191	Fibrosis-like	Hepatocyte	Mesenchyme	Gnai2	Egfr	1.22784	0	1.5075	0.00977742	-0.0160909	0.115144	0.87526	0.0499229	0	0.472385	0.601299	0.0120444
192	Fibrosis-like	Mesenchyme	Mesenchyme	Gnai2	Egfr	1.22755	0	1.5068	0.00938237	-0.167209	0.11509	0.875234	0.0551767	0	1	1	0.0121425
193	Fibrosis-like	Cholangiocyte	Cholangiocyte	Fn1	Itgav_Itgb1	1.22365	1	1.28657	-0.211501	-0.300938	0.0980837	0.866349	0.0387066	0.01	1	1	0.0123403
194	Fibrosis-like	Cholangiocyte	Cholangiocyte	Spp1	Itgav_Itgb6	1.94662	0	1.75612	0.625083	0.586172	0.348273	0.883357	0.0297885	0	0.0135254	0.0311269	0.0123961
195	Fibrosis-like	Mesenchyme	Cholangiocyte	Nampt	Itga5_Itgb1	0.080136	1	0.00641549	-0.16041	-0.221529	0.0418804	0.314006	0	1	1	1	0.0124111
196	Fibrosis-like	Cholangiocyte	Mesenchyme	Psap	Lrp1	1.2193	0	1.2416	0.0084995	0.228969	0.134491	0.864275	0.0404585	1	1	1	0.01244
197	Fibrosis-like	Cholangiocyte	Cholangiocyte	Lgals1	Itgb1	1.21754	1	1.45438	-0.51132	-0.867877	0.0557869	0.873288	0.0426724	1	1	1	0.0125402
198	Fibrosis-like	Hepatocyte	Cholangiocyte	Fgg	Itgb1	1.21647	0	1.45142	0.415971	1.51446	0.304885	0.873175	0.0329239	0	0.0135254	0.0311269	0.0126409
199	Fibrosis-like	Hepatocyte	Hepatocyte	Calr	Lrp1	1.21483	1	1.32953	-0.267787	-0.44002	0.0947758	0.868239	0.0457643	1	1	1	0.0127421
200	Fibrosis-like	Cholangiocyte	Cholangiocyte	Fn1	Itga2	1.21026	1	1.24149	0.0262468	0.0494999	0.164892	0.86427	0.0359668	0	1	1	0.0128439
201	Fibrosis-like	Mesenchyme	Cholangiocyte	Vcan	Itgb1	1.20932	0	1.43162	0.263363	0.90248	0.264387	0.872413	0.0441252	0	0.0135254	0.0311269	0.013049
202	Fibrosis-like	Mesenchyme	Hepatocyte	Apoe	Lsr	1.20731	0	1.27416	0.295179	-0.187364	0.168815	0.865786	0.0411647	0	0.394198	0.630034	0.0131523
203	Fibrosis-like	Mesenchyme	Hepatocyte	Col1a1	Ddr1	2.14655	0	1.69929	0.675496	2.47026	0.42332	0.881652	0.0292537	0	0.00462849	0.0305772	0.0132543
204	Fibrosis-like	Hepatocyte	Hepatocyte	Serpina1b	Lrp1	1.20177	0	1.3078	0.442392	1.33013	0.297229	0.867293	0.0369098	0	0.0135254	0.0311269	0.0134655
205	Fibrosis-like	Hepatocyte	Cholangiocyte	Mif	Egfr	1.20021	1	1.2993	-0.186388	-0.25311	0.0793669	0.866917	0.0424482	1	1	1	0.0135709
206	Fibrosis-like	Cholangiocyte	Hepatocyte	Timp2	Itgb1	1.19884	1	1.42126	-0.214223	-0.611099	0.0965576	0.872008	0.0529226	1	1	1	0.0136769
207	Fibrosis-like	Mesenchyme	Mesenchyme	Mmp2	Fgfr1	1.19435	0	1.03103	0.635091	1.91343	0.679927	0.853001	0.0288504	0	0.00383099	0.00225251	0.0137835
208	Fibrosis-like	Cholangiocyte	Hepatocyte	Lgals1	Itgb1	1.18766	1	1.39162	-0.551308	-0.997169	0.0533797	0.870828	0.0430701	1	1	1	0.0139981
209	Fibrosis-like	Hepatocyte	Hepatocyte	Fgg	Itgb1	1.18659	0	1.38879	0.375983	1.38517	0.291729	0.870713	0.033234	0	0.0135254	0.0311269	0.014215
210	Fibrosis-like	Hepatocyte	Hepatocyte	Spp1	Itgav_Itgb5	2.32846	0	1.60118	0.27208	0.689551	0.0299187	0.878514	0.0285551	0.1	0.570515	0.840707	0.0143032
211	Fibrosis-like	Mesenchyme	Hepatocyte	Vcan	Egfr	1.18577	0	1.38294	0.395156	1.2205	0.318472	0.870475	0.0401772	0	0.0135254	0.0311269	0.0143242
212	Fibrosis-like	Cholangiocyte	Hepatocyte	Fn1	Itgav_Itgb1	1.18382	1	1.15253	-0.270008	-0.407286	0.0878647	0.85985	0.0340296	0.73	1	1	0.0144339
213	Fibrosis-like	Hepatocyte	Mesenchyme	Alb	B2m_Fcgrt	1.23947	0	1.08558	0.719915	2.49339	0.542228	0.856205	0.0282965	0	0.00262856	0.0055189	0.0144573
214	Fibrosis-like	Hepatocyte	Cholangiocyte	Calr	Itgav	1.18094	0.88	1.22125	0.00201362	0.155849	0.124748	0.863303	0.0390991	0	1	1	0.0146551
215	Fibrosis-like	Hepatocyte	Cholangiocyte	Nid1	Itgb1	1.17997	0	1.35032	0.16754	0.406894	0.172308	0.869124	0.0425662	0	0.0419161	0.0798904	0.0147665
216	Fibrosis-like	Mesenchyme	Hepatocyte	Vcan	Itgb1	1.17944	0	1.36985	0.223374	0.773189	0.252979	0.869938	0.0445359	0	0.0135254	0.0311269	0.0148784
217	Fibrosis-like	Mesenchyme	Hepatocyte	Efemp1	Egfr	1.1734	0	1.34983	0.313074	0.968423	0.234101	0.869103	0.0422142	0	0.0135254	0.0311269	0.0149909
218	Fibrosis-like	Cholangiocyte	Hepatocyte	App	Aplp2	1.17056	0	1.31684	0.0937473	0.149474	0.130094	0.867689	0.0437651	0	0.200833	0.294808	0.0151039
219	Fibrosis-like	Hepatocyte	Hepatocyte	Gstp1	Egfr	1.16925	0	1.33873	0.57119	1.1956	0.296928	0.868633	0.0410818	0	0.0135254	0.0311269	0.0152175
220	Fibrosis-like	Hepatocyte	Cholangiocyte	Fn1	Itga3_Itgb1	1.77058	0	1.65545	0.544699	0.773963	0.221066	0.880281	0.0276872	0	0.0135254	0.0311269	0.0152438
221	Fibrosis-like	Mesenchyme	Mesenchyme	Nid1	Itgb1	1.16566	0	1.24353	0.153048	0.182425	0.158682	0.864366	0.0374451	0	0.0682584	0.119943	0.0155616
222	Fibrosis-like	Mesenchyme	Cholangiocyte	Mif	Egfr	1.15746	1	1.2288	-0.240583	-0.531803	0.0750608	0.863666	0.0386935	1	1	1	0.0159107
223	Fibrosis-like	Mesenchyme	Cholangiocyte	Apoe	Lsr	1.15618	0	1.10689	0.211255	-0.334767	0.146652	0.857397	0.0355852	0	0.724869	1	0.0160281
224	Fibrosis-like	Hepatocyte	Mesenchyme	Spp1	Itgav_Itgb1	2.33762	0	1.67962	0.299713	0.652648	0.100514	0.881043	0.0272996	1	0.786102	1	0.0163069
225	Fibrosis-like	Hepatocyte	Mesenchyme	Spp1	Itgav_Itgb5	2.33762	0	1.67962	0.299713	0.652648	0.0251284	0.881043	0.0272996	1	0.786102	1	0.0163069
226	Fibrosis-like	Mesenchyme	Cholangiocyte	Col5a1	Itga2_Itgb1	1.15283	0	1.15675	0.792914	1.87694	0.161659	0.86007	0.0337151	0	0.0359927	0.0210757	0.0163839
227	Fibrosis-like	Mesenchyme	Mesenchyme	Plat	Lrp1	1.1519	0	1.0105	0.407463	0.94441	0.259036	0.851736	0.027479	0	0.0135254	0.0311269	0.0165036
228	Fibrosis-like	Cholangiocyte	Cholangiocyte	Adam15	Itga5	0.0818035	1	0.00667436	-0.246003	-0.299126	0.0300219	0.318282	0	1	1	1	0.0165417
229	Fibrosis-like	Mesenchyme	Cholangiocyte	Col3a1	Ddr1	2.28478	0	1.64226	0.626333	2.47366	0.379417	0.879859	0.0271261	0	0.0060633	0.0311269	0.0165589
230	Fibrosis-like	Cholangiocyte	Mesenchyme	Agrn	Lrp1	1.15168	0	1.00974	0.554737	1.10826	0.304007	0.851689	0.0277669	0	0.0135254	0.0311269	0.0166239
231	Fibrosis-like	Hepatocyte	Cholangiocyte	Fga	Plaur	1.15037	0	1.31919	0.960789	2.05059	0.571044	0.867791	0.0369583	0	0.00094161	0.00391662	0.0167447
232	Fibrosis-like	Hepatocyte	Hepatocyte	Nid1	Itgb1	1.15009	0	1.29205	0.127552	0.277603	0.164873	0.866594	0.042963	0	0.0777031	0.133621	0.0168661
233	Fibrosis-like	Hepatocyte	Hepatocyte	Calr	Itgav	1.14111	1	1.09401	-0.0564931	0.0495011	0.111751	0.85668	0.0343764	0	1	1	0.0172338
234	Fibrosis-like	Cholangiocyte	Mesenchyme	Alcam	Nrp1	1.13814	0	1.20372	0.381764	0.43112	0.241246	0.862447	0.0375591	0	0.0135254	0.0311269	0.0173574
235	Fibrosis-like	Hepatocyte	Cholangiocyte	Fn1	Itgav_Itgb6	1.75382	0	1.55534	0.735109	0.993474	0.098238	0.876955	0.0264676	0	0.101828	0.305299	0.0174168
236	Fibrosis-like	Cholangiocyte	Mesenchyme	Gnai2	F2r	1.13719	0	1.22495	0.340215	0.767929	0.254005	0.863481	0.0389787	0	0.0135254	0.0311269	0.0174817
237	Fibrosis-like	Cholangiocyte	Cholangiocyte	App	Aplp2	1.13347	0	1.21287	0.0393594	0.0783651	0.119823	0.862896	0.0395615	0	0.31433	0.428218	0.0178579
238	Fibrosis-like	Mesenchyme	Mesenchyme	Lrpap1	Lrp1	1.13089	0	0.938435	0.537952	1.15092	0.386511	0.847004	0.0290888	0	0.0131794	0.0311269	0.0181116
239	Fibrosis-like	Hepatocyte	Cholangiocyte	Trf	Ldlr	2.03643	0	1.51919	0.70332	1.94018	0.261372	0.875681	0.0258489	0	0.00909287	0.021588	0.0184836
240	Fibrosis-like	Mesenchyme	Mesenchyme	Vcan	Egfr	1.12591	0	1.25918	0.328959	0.832432	0.28997	0.865098	0.0387742	0	0.0135254	0.0311269	0.0184964
241	Fibrosis-like	Cholangiocyte	Cholangiocyte	Cdh1	Egfr	1.12512	0	1.17548	0.36878	0.566355	0.165804	0.861033	0.0373266	0	0.0508021	0.0937732	0.0186259
242	Fibrosis-like	Mesenchyme	Cholangiocyte	Col6a1	Itga2_Itgb1	1.1238	0	1.11392	0.783422	1.8299	0.160919	0.857784	0.0332288	0	0.0410559	0.0276089	0.0188865
243	Fibrosis-like	Cholangiocyte	Cholangiocyte	Fn1	Itga6	1.13215	1	0.978614	-0.0685415	-0.182803	0.133912	0.8497	0.0251122	0	1	1	0.0197805
244	Fibrosis-like	Cholangiocyte	Hepatocyte	App	Lrp1	1.11697	1	1.16663	-0.184163	-0.406277	0.102333	0.86058	0.0383743	1	1	1	0.0198173
245	Fibrosis-like	Cholangiocyte	Mesenchyme	Lgals3bp	Itgb1	1.11591	0	1.09377	0.198589	0.279353	0.154754	0.856667	0.0362635	0	0.0794628	0.136138	0.0199527
246	Fibrosis-like	Mesenchyme	Cholangiocyte	Col1a1	Ddr1	2.12258	0	1.51469	0.625736	2.37679	0.377334	0.875519	0.0248735	0	0.00940824	0.0311269	0.0201614
247	Fibrosis-like	Mesenchyme	Mesenchyme	Efemp1	Egfr	1.11354	0	1.22903	0.246877	0.580351	0.21315	0.863677	0.0407431	0	0.0135254	0.0311269	0.0202251
248	Fibrosis-like	Mesenchyme	Mesenchyme	App	Aplp2	1.11294	0.22	0.908351	-0.00988074	-0.0987669	0.0897387	0.84488	0.028149	1	1	1	0.0203622
249	Fibrosis-like	Hepatocyte	Mesenchyme	C4b	Nrp1	1.1124	0	1.16072	0.526745	1.02178	0.372106	0.860275	0.0367082	0	0.0135254	0.0311269	0.0206383
250	Fibrosis-like	Mesenchyme	Hepatocyte	Pf4	Procr	0.086941	0	0.00754895	0.0338501	0.0345266	0.13462	0.331787	0	1	1	1	0.0206691
251	Fibrosis-like	Cholangiocyte	Cholangiocyte	Gnai2	Egfr	1.11145	1	1.15295	-0.0968574	-0.243283	0.0880626	0.859871	0.0371393	1	1	1	0.0209167
252	Fibrosis-like	Hepatocyte	Hepatocyte	Fn1	Itga3_Itgb1	1.72952	0	1.41019	0.469418	0.672281	0.188315	0.871571	0.0242581	0	0.0238038	0.0498558	0.0209375
253	Fibrosis-like	Mesenchyme	Mesenchyme	Col1a1	Itgav_Itgb8	2.12205	0	1.51055	0.36242	1.84723	0.189244	0.87537	0.0240707	0.99	0.104178	0.170604	0.0211345
254	Fibrosis-like	Mesenchyme	Mesenchyme	Hspg2	Lrp1	1.10988	0	0.866411	0.551831	1.16937	0.434128	0.841758	0.0261109	0	0.00829753	0.0290036	0.0211975
255	Fibrosis-like	Hepatocyte	Mesenchyme	Gstp1	Egfr	1.10939	0	1.21893	0.504994	0.807529	0.270354	0.863191	0.0396485	0	0.0135254	0.0311269	0.0213389
256	Fibrosis-like	Mesenchyme	Mesenchyme	Adam12	Itgb1	1.10875	0	1.07221	0.293359	0.71911	0.281848	0.85544	0.0295235	0	0.0135254	0.0311269	0.0214808
257	Fibrosis-like	Mesenchyme	Mesenchyme	Col1a2	Itgav_Itgb8	2.11126	0	1.50209	0.366781	1.85491	0.192928	0.875064	0.0239223	0.97	0.0999879	0.164867	0.0215321
258	Fibrosis-like	Mesenchyme	Cholangiocyte	Nid1	Itgb1	1.10556	0	1.14422	0.0726114	0.120862	0.146009	0.859413	0.0349993	0	0.183879	0.273918	0.0220546
259	Fibrosis-like	Hepatocyte	Cholangiocyte	Apoe	Ldlr	1.80989	0	1.331	0.529884	1.34705	0.231896	0.868302	0.0232925	0	0.0135254	0.0311269	0.0223415
260	Fibrosis-like	Hepatocyte	Cholangiocyte	Kng2	Plaur	1.10083	0	1.2116	1.0493	1.76023	0.634327	0.862834	0.0367724	0	0.00155685	0.00122881	0.0224914
261	Fibrosis-like	Mesenchyme	Hepatocyte	Igfbp4	Lrp6	1.89253	0	1.33338	0.45083	1.71645	0.238858	0.868404	0.0232348	0	0.0135254	0.0311269	0.0225469
262	Fibrosis-like	Mesenchyme	Hepatocyte	Tnc	Egfr	1.1004	0	1.15451	0.336163	1.12241	0.299445	0.859953	0.0296534	0	0.0135254	0.0311269	0.0226382
263	Fibrosis-like	Hepatocyte	Mesenchyme	H2-K1	Aplp2	1.09303	0	0.886916	0.233225	0.284686	0.110333	0.843309	0.028654	0	0.21887	0.397378	0.0232316
264	Fibrosis-like	Mesenchyme	Cholangiocyte	Spp1	Itgav_Itgb1	1.09131	1	1.08421	-0.193825	-0.990915	0.0648821	0.856127	0.0259093	0.95	1	1	0.0233815
265	Fibrosis-like	Mesenchyme	Cholangiocyte	Fn1	Itga3_Itgb1	1.50354	0	1.35944	0.278116	0.313469	0.181538	0.869506	0.022842	0	0.0299525	0.0603769	0.0238047
266	Fibrosis-like	Mesenchyme	Hepatocyte	Grn	Egfr	1.08642	0	1.1171	0.232057	0.561947	0.177562	0.857958	0.034287	0	0.0347452	0.0683266	0.024294
267	Fibrosis-like	Hepatocyte	Hepatocyte	App	Aplp2	1.08513	1	1.1563	-0.020105	-0.00513434	0.114235	0.860046	0.039685	0	1	1	0.0244482
268	Fibrosis-like	Mesenchyme	Mesenchyme	Tfpi	Lrp1	1.09032	0	0.799352	0.606908	1.25476	0.578511	0.836318	0.0227407	0	0.0106789	0.0134431	0.0244501
269	Fibrosis-like	Hepatocyte	Cholangiocyte	Sema4b	Dcbld2	0.0887285	1	0.00778062	-0.0540835	-0.0552182	0.0732314	0.335147	0	1	1	1	0.0247933
270	Fibrosis-like	Mesenchyme	Cholangiocyte	Lama2	Rpsa	1.84286	0	1.45491	0.306551	0.62599	0.334604	0.873309	0.022496	0	0.0135254	0.0311269	0.0248866
271	Fibrosis-like	Cholangiocyte	Cholangiocyte	Cdh1	Itga2_Itgb1	1.08179	0	1.05193	0.931958	1.52802	0.47448	0.854255	0.0317351	0	0.00326921	0.014845	0.0249148
272	Fibrosis-like	Cholangiocyte	Mesenchyme	Cdh1	Ptprm	1.07715	0	1.03868	0.666501	1.09575	0.31877	0.853464	0.0342035	0	0.0135254	0.0311269	0.0253871
273	Fibrosis-like	Hepatocyte	Hepatocyte	Vtn	Cd47	1.07707	0	1.13463	0.661968	1.4024	0.390366	0.858904	0.0295059	0	0.0123035	0.0311269	0.0255458
274	Fibrosis-like	Mesenchyme	Hepatocyte	Dcn	Met	1.70139	0	1.27353	0.698984	2.36156	0.49754	0.865758	0.0223064	0	0.00117219	0.010639	0.0255506
275	Fibrosis-like	Mesenchyme	Hepatocyte	Igf1	Igf2r	1.07704	0	1.08383	0.526358	1.8224	0.461208	0.856105	0.029308	0	0.00295499	0.0211761	0.0257051
276	Fibrosis-like	Mesenchyme	Hepatocyte	Nid1	Itgb1	1.07568	0	1.09485	0.0326229	-0.00842994	0.139709	0.856727	0.0353282	0	0.409006	0.533276	0.0260256
277	Fibrosis-like	Mesenchyme	Cholangiocyte	Cxcl12	Itgav	1.07454	0	1.05855	0.469411	1.58962	0.379562	0.854646	0.0286732	0	0.0135254	0.0311269	0.0263488
278	Fibrosis-like	Cholangiocyte	Hepatocyte	Cdh1	Ptprf	1.07406	0	1.02988	0.814451	1.30294	0.339986	0.852932	0.0344968	0	0.0135254	0.0311269	0.0265113
279	Fibrosis-like	Mesenchyme	Mesenchyme	Gas6	Axl	1.11174	0	0.844092	0.459058	1.41335	0.420915	0.840012	0.0220879	0	0.0117779	0.0311269	0.0266824
280	Fibrosis-like	Cholangiocyte	Hepatocyte	Spp1	Itgav_Itgb5	1.87318	0	1.26078	0.0282845	-0.307322	0.0235582	0.865172	0.0220565	1	1	1	0.0269126
281	Fibrosis-like	Hepatocyte	Hepatocyte	Fn1	Itga6	1.70584	0	1.2687	0.436054	0.617888	0.173608	0.865537	0.0220452	0	0.0407389	0.0780162	0.027144
282	Fibrosis-like	Cholangiocyte	Mesenchyme	Lgals3	Eng	1.06999	0	1.03931	0.707185	1.44017	0.522104	0.853503	0.02985	0	0.00352041	0.00728965	0.0273335
283	Fibrosis-like	Mesenchyme	Mesenchyme	Lama2	Rpsa	1.82344	0	1.43745	0.282436	0.588351	0.330587	0.872639	0.0220189	0	0.0135254	0.0311269	0.0273767
284	Fibrosis-like	Mesenchyme	Cholangiocyte	Fn1	Itgav_Itgb6	1.48678	0	1.27724	0.468526	0.532981	0.0806725	0.865926	0.021831	0	0.156487	0.305299	0.027846
285	Fibrosis-like	Hepatocyte	Mesenchyme	Trf	Ldlr	2.01604	0	1.37007	0.66813	1.84828	0.235716	0.869947	0.0216285	0	0.0135254	0.0311269	0.0283203
286	Fibrosis-like	Mesenchyme	Mesenchyme	Serpinf1	Plxdc2	1.06641	0	1.02188	0.478386	1.21134	0.396945	0.852442	0.032042	0	0.0102983	0.0311269	0.0288544
287	Fibrosis-like	Mesenchyme	Cholangiocyte	Angpt1	Itga5	0.089507	1	0.00787037	-0.0382794	-0.0810381	0.11331	0.336426	0	1	1	1	0.0289143
288	Fibrosis-like	Hepatocyte	Hepatocyte	Apoe	Lrp6	1.79876	0	1.25965	0.527337	1.3849	0.233099	0.86512	0.0215326	0	0.0135254	0.0311269	0.0290415
289	Fibrosis-like	Mesenchyme	Cholangiocyte	Anxa1	Egfr	1.06026	1	1.06854	-0.05419	-0.223172	0.105753	0.855228	0.0333693	1	1	1	0.0293731
290	Fibrosis-like	Hepatocyte	Mesenchyme	Apoa1	Lrp1	1.32986	0	1.62067	0.720568	2.606	0.599378	0.879158	0.0213613	0	0.000187104	0.00239757	0.0295288
291	Fibrosis-like	Hepatocyte	Mesenchyme	Gnai2	F2r	1.05675	0	1.08402	0.229196	0.707159	0.224783	0.856116	0.0313299	0	0.0135254	0.0311269	0.0297223
292	Fibrosis-like	Mesenchyme	Mesenchyme	Gnai2	F2r	1.05646	0	1.08352	0.228801	0.556041	0.224679	0.856088	0.0346985	0	0.0135254	0.0311269	0.0298978
293	Fibrosis-like	Mesenchyme	Mesenchyme	Col5a2	Itga1_Itgb1	1.45944	0	1.25182	0.647696	2.05602	0.145292	0.864755	0.0213374	0	0.0252484	0.0513476	0.0300213
294	Fibrosis-like	Cholangiocyte	Cholangiocyte	Lgals3bp	Itgb1	1.05581	0	1.00642	0.118152	0.217789	0.142395	0.851481	0.0338921	0	0.130515	0.205855	0.030074
295	Fibrosis-like	Mesenchyme	Hepatocyte	Thbs1	Cd47	1.05515	0	1.08042	0.370637	0.82442	0.229903	0.855911	0.0352964	0	0.0135254	0.0311269	0.0302509
296	Fibrosis-like	Mesenchyme	Hepatocyte	Spp1	Itgav_Itgb1	1.05148	1	0.971247	-0.252331	-1.09726	0.0581222	0.849217	0.022742	1	1	1	0.0307855
297	Fibrosis-like	Mesenchyme	Cholangiocyte	Adam12	Itgb1	1.04865	0	0.986582	0.212922	0.657547	0.259339	0.850217	0.0275803	0	0.0135254	0.0311269	0.0311453
298	Fibrosis-like	Cholangiocyte	Mesenchyme	Spp1	Itgav_Itgb1	1.88234	0	1.32255	0.0559168	-0.344224	0.079145	0.867937	0.0210805	1	1	1	0.0311485
299	Fibrosis-like	Cholangiocyte	Mesenchyme	Spp1	Itgav_Itgb5	1.88234	0	1.32255	0.0559168	-0.344224	0.0197862	0.867937	0.0210805	1	1	1	0.0311485
300	Fibrosis-like	Hepatocyte	Cholangiocyte	App	Aplp2	1.04804	1	1.06501	-0.074493	-0.0762436	0.105215	0.855023	0.0358586	0.37	1	1	0.0315078
301	Fibrosis-like	Hepatocyte	Mesenchyme	Serpina1a	Lrp1	1.24466	0	1.32853	0.758709	1.9644	0.613844	0.868196	0.0210733	0	0.000893547	0.00189403	0.0315302
302	Fibrosis-like	Hepatocyte	Mesenchyme	Timp1	Cd63	1.72326	0.98	1.17341	0.0492087	-0.334621	0.069123	0.860928	0.0210689	1	1	1	0.0317863
303	Fibrosis-like	Cholangiocyte	Mesenchyme	Agrn	Itgb1	1.04705	0	0.886491	0.256066	0.356072	0.167096	0.843277	0.0243213	0	0.0489096	0.090853	0.0318729
304	Fibrosis-like	Mesenchyme	Cholangiocyte	Col6a1	Itga6	1.0457	0	0.878059	0.688634	1.59759	0.522744	0.842645	0.0231806	0	0.00798082	0.00718841	0.0320565
305	Fibrosis-like	Mesenchyme	Mesenchyme	Igfbp4	Lrp6	1.88305	0	1.26903	0.43301	1.63497	0.22733	0.865552	0.0207882	0	0.0135254	0.0311269	0.0323025
306	Fibrosis-like	Cholangiocyte	Hepatocyte	H2-K1	Aplp2	1.04538	0	1.08162	0.223739	0.268359	0.134554	0.855979	0.0368986	0	0.171961	0.259041	0.0324256
307	Fibrosis-like	Mesenchyme	Hepatocyte	Lama2	Rpsa	1.61785	1	1.25259	0.0271464	0.384518	0.288073	0.864791	0.0205542	0	0.523323	0.9505	0.032824
308	Fibrosis-like	Mesenchyme	Mesenchyme	Slpi	Plscr1	0.0948342	1	0.00788238	-0.414639	-1.13107	0.00507145	0.336596	0	1	1	1	0.0330321
309	Fibrosis-like	Mesenchyme	Cholangiocyte	Timp2	Itga3	1.38046	0	1.22302	0.642326	1.38292	0.333123	0.863388	0.0205071	0	0.0135254	0.0311269	0.0333509
310	Fibrosis-like	Mesenchyme	Cholangiocyte	Hsp90aa1	Egfr	1.04095	1	1.0367	-0.400595	-0.863637	0.0601721	0.853345	0.033443	1	1	1	0.0335495
311	Fibrosis-like	Hepatocyte	Hepatocyte	Fn1	Plaur	1.68531	0	1.14609	0.23663	0.255296	0.0981171	0.859511	0.0204067	0	0.27705	0.478072	0.0336163
312	Fibrosis-like	Mesenchyme	Mesenchyme	Tnc	Egfr	1.04054	0	1.05118	0.269966	0.734338	0.272647	0.854211	0.0286069	0	0.0135254	0.0311269	0.0339295
313	Fibrosis-like	Cholangiocyte	Cholangiocyte	Hspa8	Ldlr	1.61082	0	1.16562	0.318329	0.376453	0.14037	0.860529	0.0203044	0	0.143284	0.222507	0.0341513
314	Fibrosis-like	Mesenchyme	Cholangiocyte	Col4a1	Itga3_Itgb1	1.34362	0	1.18218	0.656416	1.73858	0.405095	0.861373	0.0202776	0	0.00878954	0.0311269	0.0349638
315	Fibrosis-like	Mesenchyme	Hepatocyte	Cxcl12	Itgav	1.03471	0	0.948266	0.410904	1.48327	0.340017	0.847678	0.0251768	0	0.0135254	0.0311269	0.0354772
316	Fibrosis-like	Hepatocyte	Mesenchyme	Spp1	Itga9_Itgb1	2.29908	0	1.3495	0.632222	1.35907	0.111174	0.869089	0.0201443	0	0.017969	0.134731	0.0355123
317	Fibrosis-like	Mesenchyme	Hepatocyte	Fn1	Itga3_Itgb1	1.46248	0	1.15804	0.202835	0.211788	0.154643	0.860137	0.0200006	0	0.0799716	0.136864	0.0360663
318	Fibrosis-like	Mesenchyme	Cholangiocyte	Col12a1	Itga2_Itgb1	1.03229	0	0.97889	0.694338	1.60375	0.131605	0.849718	0.0273839	0	0.0672765	0.0544921	0.0362677
319	Fibrosis-like	Hepatocyte	Hepatocyte	App	Lrp1	1.03154	1	1.0244	-0.298015	-0.560886	0.0898579	0.852597	0.0347784	1	1	1	0.0366671
320	Fibrosis-like	Mesenchyme	Cholangiocyte	Cthrc1	Fzd5	0.0903614	0	0.00788968	0.193519	0.201229	0.476193	0.336699	0	1	1	0.667384	0.0371467
321	Fibrosis-like	Hepatocyte	Cholangiocyte	Gnai2	Egfr	1.03101	1	1.02031	-0.207876	-0.304052	0.0779315	0.852345	0.0298403	1	1	1	0.0372715
322	Fibrosis-like	Hepatocyte	Mesenchyme	Apoe	Ldlr	1.7895	0	1.20035	0.494694	1.25515	0.209134	0.862281	0.0194812	0	0.0135254	0.0311269	0.0374753
323	Fibrosis-like	Mesenchyme	Cholangiocyte	Gnai2	Egfr	1.03072	1	1.01983	-0.208271	-0.45517	0.0778953	0.852316	0.0330542	1	1	1	0.0376779
324	Fibrosis-like	Hepatocyte	Mesenchyme	Apoe	Lrp6	1.78927	0	1.19886	0.509517	1.30342	0.221849	0.862207	0.0192617	0	0.0135254	0.0311269	0.0377612
325	Fibrosis-like	Mesenchyme	Mesenchyme	Col4a1	Itga1_Itgb1	1.32768	0	1.11417	0.579757	1.75946	0.120483	0.857797	0.0192106	0	0.0406516	0.12645	0.0386274
326	Fibrosis-like	Mesenchyme	Mesenchyme	Grn	Egfr	1.02656	0	1.01713	0.16586	0.173875	0.161672	0.852149	0.0330826	0	0.0712166	0.124259	0.0389141
327	Fibrosis-like	Cholangiocyte	Hepatocyte	Lgals3bp	Itgb1	1.02593	0	0.962995	0.0781637	0.0884976	0.136251	0.84867	0.034211	0	0.171961	0.259041	0.0391226
328	Fibrosis-like	Hepatocyte	Cholangiocyte	Hspa8	Ldlr	1.45094	0	1.0328	0.0902877	0.159491	0.124375	0.853109	0.0188602	0	0.241857	0.344199	0.0392118
329	Fibrosis-like	Mesenchyme	Cholangiocyte	Calr	Itga3	1.24821	0	1.07642	0.343452	0.471793	0.192601	0.855682	0.0187481	0	0.020566	0.044137	0.0398018
330	Fibrosis-like	Cholangiocyte	Cholangiocyte	Cdh1	Ptprf	1.02034	0	0.876692	0.725181	1.12549	0.289414	0.842542	0.0280981	0	0.0135254	0.0311269	0.0403886
331	Fibrosis-like	Hepatocyte	Mesenchyme	Fn1	Itgav_Itgb8	1.68954	0	1.17133	0.165942	0.0630777	0.0892981	0.860822	0.0187117	1	1	1	0.0405473
332	Fibrosis-like	Hepatocyte	Mesenchyme	Fn1	Itgav_Itgb1	1.68954	0	1.17133	0.165942	0.0630777	0.0892981	0.860822	0.0187117	1	1	1	0.0405473
333	Fibrosis-like	Hepatocyte	Mesenchyme	Gdf15	Tgfbr2	1.0198	0	0.977196	0.638376	1.31237	0.404868	0.849608	0.0306941	0	0.00895815	0.0311269	0.0406021
334	Fibrosis-like	Mesenchyme	Hepatocyte	Timp1	Fgfr2	1.35734	0	1.21341	0.314083	1.47051	0.225104	0.862922	0.0185433	1	0.156487	0.305299	0.0409988
335	Fibrosis-like	Mesenchyme	Hepatocyte	Adam12	Itgb1	1.01877	0	0.944011	0.172934	0.528255	0.248149	0.847387	0.0278415	0	0.0290634	0.0588797	0.0410312
336	Fibrosis-like	Mesenchyme	Mesenchyme	Pf4	Thbd	0.0888851	0	0.00789915	0.0457365	0.057071	0.164399	0.336833	0	1	1	1	0.041258
337	Fibrosis-like	Mesenchyme	Mesenchyme	Lgals3bp	Itgb1	1.01608	0	0.793266	0.0336424	0.0176662	0.112237	0.835794	0.0237948	0.56	0.368085	0.488428	0.0414633
338	Fibrosis-like	Mesenchyme	Hepatocyte	Col5a2	Ddr1	1.41885	0	1.05724	0.658674	1.94729	0.441404	0.854568	0.018501	0	0.00369554	0.0250069	0.0416057
339	Fibrosis-like	Cholangiocyte	Mesenchyme	Gnai2	Unc5b	1.0157	0	0.885132	0.264639	0.506744	0.218982	0.843176	0.0270237	0	0.0135254	0.0311269	0.0418982
340	Fibrosis-like	Mesenchyme	Hepatocyte	Fn1	Itga6	1.4388	0	1.04185	0.169471	0.157395	0.142566	0.853655	0.0181689	0	0.129368	0.204347	0.0425269
341	Fibrosis-like	Mesenchyme	Hepatocyte	Timp2	Itga3	1.33941	0	1.04183	0.567045	1.28124	0.283771	0.853654	0.0179509	0	0.0135254	0.0311269	0.0431481
342	Fibrosis-like	Hepatocyte	Hepatocyte	Ahsg	Insr	1.25593	0	1.10067	0.814696	2.30937	0.519134	0.857052	0.0179492	0	0.00249231	0.00426199	0.0434609
343	Fibrosis-like	Cholangiocyte	Cholangiocyte	H2-K1	Aplp2	1.00829	0	0.996216	0.169351	0.19725	0.12393	0.850835	0.0333315	0	0.245732	0.348788	0.0436669
344	Fibrosis-like	Mesenchyme	Cholangiocyte	Dcn	Met	1.66258	0	1.04262	0.616308	2.20093	0.407327	0.853701	0.0178563	0	0.00829753	0.0311269	0.0437751
345	Fibrosis-like	Mesenchyme	Hepatocyte	Col4a1	Itga3_Itgb1	1.30256	0	1.00704	0.581135	1.63689	0.34508	0.85152	0.0177495	0	0.0135254	0.0311269	0.0444078
346	Fibrosis-like	Mesenchyme	Mesenchyme	Col1a1	Itga9_Itgb1	2.08351	0	1.21366	0.69493	2.55365	0.837259	0.862935	0.0177463	0	0.00130255	0.000552034	0.0447263
347	Fibrosis-like	Mesenchyme	Mesenchyme	Hspg2	Itgb1	1.00525	0	0.760655	0.25316	0.41719	0.238616	0.832893	0.022866	0	0.0135254	0.0311269	0.044796
348	Fibrosis-like	Hepatocyte	Mesenchyme	Serpine2	Lrp1	1.15407	0	1.01793	0.0899992	-0.0604578	0.131864	0.852198	0.0176709	1	1	1	0.0450463
349	Fibrosis-like	Cholangiocyte	Cholangiocyte	Etv5	Erbb2	0.0901288	0	0.00801247	0.0679677	0.0391664	0.151992	0.338426	0	1	1	1	0.0453662
350	Fibrosis-like	Mesenchyme	Mesenchyme	Col1a2	Itga9_Itgb1	2.07272	0	1.20686	0.699291	2.56133	0.853558	0.862602	0.0176362	0	0.00117448	0.000497461	0.0453677
351	Fibrosis-like	Mesenchyme	Cholangiocyte	Col4a2	Itga3_Itgb1	1.20958	0	1.0336	0.643709	1.59012	0.405997	0.853158	0.0175853	0	0.00862325	0.0311269	0.0456906
352	Fibrosis-like	Cholangiocyte	Cholangiocyte	Calr	Itga3	1.16525	0	0.984464	0.229809	0.285554	0.176147	0.85008	0.017468	0	0.0365667	0.0712987	0.046015
353	Fibrosis-like	Hepatocyte	Cholangiocyte	Vtn	Plaur	1.00171	0	0.996342	0.92663	1.85161	0.636558	0.850843	0.0227477	0	0.00273817	0.00116619	0.0464077
354	Fibrosis-like	Hepatocyte	Mesenchyme	Fn1	Nt5e	1.6787	0	1.10661	0.438474	0.70415	0.270304	0.857382	0.0171547	0	0.0135254	0.0311269	0.0469968
355	Fibrosis-like	Hepatocyte	Mesenchyme	Serpina1c	Lrp1	1.18686	0	1.13037	0.724935	1.84856	0.603098	0.858675	0.017137	0	0.00226643	0.00225251	0.0476586
356	Fibrosis-like	Cholangiocyte	Mesenchyme	Hspa8	Ldlr	1.59043	0	1.05121	0.28314	0.284552	0.126592	0.854213	0.0169735	0	0.219528	0.321251	0.0479917
357	Fibrosis-like	Hepatocyte	Hepatocyte	Grn	Egfr	0.997335	0	0.878744	0.0957713	0.327988	0.139676	0.842697	0.0274461	0	0.150049	0.231227	0.0485334
358	Fibrosis-like	Mesenchyme	Hepatocyte	Fn1	Plaur	1.41827	0.99	0.941161	-0.0299529	-0.205197	0.0805732	0.847191	0.0168135	1	1	1	0.049339
359	Fibrosis-like	Mesenchyme	Cholangiocyte	Etv5	Erbb2	0.0960501	0	0.00920445	0.0883519	0.0599949	0.174604	0.354121	0	1	1	1	0.0494712
360	Fibrosis-like	Hepatocyte	Hepatocyte	Cdh1	Egfr	0.99521	0	0.873057	0.168887	0.299414	0.123146	0.842266	0.026053	0	0.254975	0.359687	0.0497406
361	Fibrosis-like	Mesenchyme	Mesenchyme	Col4a2	Itga1_Itgb1	1.19364	0	0.974139	0.56705	1.611	0.120752	0.849407	0.0166575	0	0.0695	0.144474	0.0507101
362	Fibrosis-like	Cholangiocyte	Mesenchyme	Vcl	Itgb5	0.990868	0	0.981819	0.366161	0.795628	0.253053	0.849909	0.0274342	0	0.0135254	0.0311269	0.0509666
363	Fibrosis-like	Hepatocyte	Mesenchyme	Spp1	Itga5_Itgb1	2.28062	0	1.19138	0.542185	1.23165	0.280866	0.861835	0.0166492	0	0.0135254	0.0311269	0.0510566
364	Fibrosis-like	Mesenchyme	Hepatocyte	Calr	Itga3	1.20716	0	0.916951	0.268171	0.370112	0.164067	0.845497	0.0164074	0	0.0542147	0.0989938	0.0517541
365	Fibrosis-like	Cholangiocyte	Cholangiocyte	Agrn	Itgb1	0.986951	0	0.815695	0.175629	0.294509	0.153751	0.837699	0.0227125	0	0.0833456	0.14166	0.051961
366	Fibrosis-like	Mesenchyme	Hepatocyte	Serpinf1	Plxdc2	1.04251	0	0.95467	0.446655	1.32548	0.370839	0.848112	0.0163791	0	0.0135254	0.0311269	0.052105
367	Fibrosis-like	Hepatocyte	Cholangiocyte	Calr	Itga3	1.07576	0	0.885272	0.107226	0.232076	0.158399	0.843187	0.0162918	0	0.108462	0.176431	0.0524575
368	Fibrosis-like	Hepatocyte	Mesenchyme	Adam10	Epha3	0.985206	0	0.938652	0.5779	1.40417	0.455799	0.847019	0.0295668	0	0.00594033	0.0203792	0.0527149
369	Fibrosis-like	Hepatocyte	Cholangiocyte	Adam10	Cadm1	0.98299	0	0.935078	0.533916	0.824537	0.238707	0.846771	0.0291026	0	0.0135254	0.0311269	0.0532213
370	Fibrosis-like	Cholangiocyte	Cholangiocyte	Nampt	Itga5_Itgb1	0.0981013	1	0.00920466	-0.0996036	-0.14772	0.0600882	0.354124	0	1	1	1	0.053573
371	Fibrosis-like	Cholangiocyte	Cholangiocyte	Fn1	Itga3_Itgb1	1.11848	1	0.932625	-0.106289	-0.224711	0.124541	0.846601	0.0161244	0	1	1	0.0538826
372	Fibrosis-like	Mesenchyme	Hepatocyte	Wnt5a	Ptprk	1.29946	0	1.03328	0.655714	1.53337	0.466214	0.853138	0.0160938	0	0.00374029	0.0163372	0.0542426
373	Fibrosis-like	Hepatocyte	Hepatocyte	Adam10	Cadm1	0.981557	0	0.932768	0.532235	0.892955	0.238117	0.846611	0.0267312	0	0.0135254	0.0311269	0.0545007
374	Fibrosis-like	Hepatocyte	Mesenchyme	Plat	Lrp1	1.12152	0	0.906322	0.36219	0.835177	0.232331	0.844734	0.0160498	0	0.0135254	0.0311269	0.0546042
375	Fibrosis-like	Hepatocyte	Mesenchyme	Agrn	Lrp1	1.13599	0	0.95594	0.52764	1.09723	0.287808	0.848197	0.0158388	0	0.0135254	0.0311269	0.0553319
376	Fibrosis-like	Mesenchyme	Cholangiocyte	Hspa8	Ldlr	1.28746	1	0.896997	-0.142878	-0.334379	0.108021	0.844054	0.0157984	0	1	1	0.0556981
377	Fibrosis-like	Hepatocyte	Mesenchyme	Hspa8	Ldlr	1.43055	0	0.931427	0.0550981	0.0675891	0.112167	0.846517	0.0157624	0	0.370824	0.491455	0.0560657
378	Fibrosis-like	Mesenchyme	Cholangiocyte	Col5a2	Ddr1	1.39488	0	0.942389	0.608914	1.85382	0.393454	0.847276	0.0157047	0	0.0111688	0.0311269	0.0564349
379	Fibrosis-like	Mesenchyme	Cholangiocyte	Lama1	Rpsa	1.79363	0	1.13628	0.282238	0.513355	0.336042	0.858992	0.0156214	0	0.0135254	0.0311269	0.0571779
380	Fibrosis-like	Hepatocyte	Cholangiocyte	Vtn	Cd47	0.971279	0	0.940498	0.51395	1.15458	0.323575	0.847146	0.0215288	0	0.0135254	0.0311269	0.0573836
381	Fibrosis-like	Cholangiocyte	Mesenchyme	Spp1	Itga9_Itgb1	1.8438	0	1.0626	0.388426	0.362198	0.0875388	0.854883	0.0155292	0	0.156487	0.305299	0.0575517
382	Fibrosis-like	Mesenchyme	Cholangiocyte	Angptl4	Itga5_Itgb1	0.0982252	1	0.0092239	-0.109114	-0.145911	0.0625604	0.354363	0	1	1	1	0.0576716
383	Fibrosis-like	Cholangiocyte	Mesenchyme	App	Aplp2	0.969909	1	0.754381	-0.200492	-0.403652	0.0745275	0.832316	0.0238276	1	1	1	0.0579178
384	Fibrosis-like	Mesenchyme	Mesenchyme	Fn1	Itgav_Itgb8	1.4225	1	0.961893	-0.10064	-0.397415	0.0733312	0.848596	0.0154122	1	1	1	0.0581153
385	Fibrosis-like	Mesenchyme	Mesenchyme	Fn1	Itgav_Itgb1	1.4225	1	0.961893	-0.10064	-0.397415	0.0733312	0.848596	0.0154122	1	1	1	0.0581153
386	Fibrosis-like	Cholangiocyte	Mesenchyme	Pdap1	Pdgfrb	0.969759	0	0.929288	0.424139	0.908288	0.347369	0.846368	0.0303198	0	0.0135254	0.0311269	0.0581861
387	Fibrosis-like	Cholangiocyte	Cholangiocyte	Fn1	Itgav_Itgb6	1.10173	1	0.876227	0.0841208	-0.00519991	0.055344	0.842506	0.015406	0	1	1	0.0586824
388	Fibrosis-like	Mesenchyme	Mesenchyme	C3	Nrp1	0.968231	0	0.91983	0.163022	0.293686	0.190578	0.845702	0.0254776	0	0.0373713	0.0726037	0.0587251
389	Fibrosis-like	Mesenchyme	Hepatocyte	Col4a2	Itga3_Itgb1	1.16853	0	0.880475	0.568428	1.48844	0.345848	0.842827	0.0153875	0	0.0135254	0.0311269	0.0590624
390	Fibrosis-like	Mesenchyme	Hepatocyte	C3	Lrp1	0.966705	1	0.916472	-0.192613	-0.600638	0.090154	0.845463	0.02678	1	1	1	0.0598125
391	Fibrosis-like	Mesenchyme	Mesenchyme	Lama1	Rpsa	1.77421	0	1.12264	0.258122	0.475715	0.332008	0.858259	0.0152878	0	0.0135254	0.0311269	0.059827
392	Fibrosis-like	Cholangiocyte	Hepatocyte	Calr	Itga3	1.12419	0	0.838615	0.154528	0.183873	0.150051	0.839574	0.0152847	0	0.0971493	0.160957	0.0602117
393	Fibrosis-like	Hepatocyte	Hepatocyte	Trf	Tfr2	1.96719	0	1.01271	0.99711	2.20446	0.655057	0.851874	0.0152721	0	0.00226557	0.000963577	0.0605979
394	Fibrosis-like	Mesenchyme	Hepatocyte	Apoe	Abca1	1.10666	0	0.944894	0.230407	-0.221818	0.2013	0.847447	0.0151133	0	0.164927	0.318173	0.0613749
395	Fibrosis-like	Mesenchyme	Hepatocyte	Nampt	Itga5_Itgb1	0.0971724	1	0.00923142	-0.11968	-0.173399	0.0602629	0.354456	0	1	1	1	0.061767
396	Fibrosis-like	Mesenchyme	Cholangiocyte	Igfbp4	Lrp6	1.83692	0	0.956123	0.346368	1.5325	0.171277	0.84821	0.0149461	0	0.0431215	0.0818004	0.0621583
397	Fibrosis-like	Mesenchyme	Mesenchyme	Bmp1	Bmpr2	0.962317	0	0.925238	0.45346	0.934768	0.333151	0.846084	0.0300208	0	0.0135254	0.0311269	0.0623054
398	Fibrosis-like	Mesenchyme	Cholangiocyte	Col6a1	Itga3_Itgb1	1.03203	0	0.836796	0.650887	1.55569	0.486164	0.839427	0.0148736	0	0.00947802	0.0127024	0.0625523
399	Fibrosis-like	Cholangiocyte	Hepatocyte	Agrn	Itgb1	0.957071	0	0.780497	0.13564	0.165217	0.147117	0.834678	0.0229286	0	0.105215	0.172018	0.0642888
400	Fibrosis-like	Hepatocyte	Hepatocyte	Trf	Ldlr	1.99091	0	1.18619	0.624738	1.90209	0.20408	0.861575	0.0146893	0	0.0135254	0.0311269	0.064546
401	Fibrosis-like	Mesenchyme	Cholangiocyte	Lgals3bp	Itgb1	0.955982	1	0.729915	-0.0467946	-0.0438974	0.103273	0.830003	0.02222	1	1	1	0.0645754
402	Fibrosis-like	Mesenchyme	Mesenchyme	Col1a1	Itga5	2.06505	0	1.07145	0.604892	2.42623	0.528807	0.855397	0.014661	0	0.00303137	0.00669587	0.0649495
403	Fibrosis-like	Hepatocyte	Mesenchyme	Vcl	Itgb5	0.953154	0	0.907136	0.316467	0.778232	0.233805	0.844793	0.0254528	0	0.0135254	0.0311269	0.0654399
404	Fibrosis-like	Cholangiocyte	Cholangiocyte	Bmp4	Acvr2a_Bmpr1a	0.0976851	1	0.00931018	-0.018209	-0.0343864	0.0848999	0.355428	0	1	1	1	0.0658592
405	Fibrosis-like	Hepatocyte	Cholangiocyte	Hbegf	Cd9	1.149	0	0.761357	0.361386	0.425654	0.11593	0.832958	0.014428	0	0.156487	0.305299	0.0665793
406	Fibrosis-like	Mesenchyme	Cholangiocyte	Thbs1	Cd47	0.94936	0	0.895563	0.222619	0.576597	0.190566	0.843949	0.0257954	0	0.0222671	0.047159	0.0671907
407	Fibrosis-like	Hepatocyte	Hepatocyte	Fam3c	Lamp1	1.04059	0	0.753583	0.128747	0.214285	0.14665	0.832242	0.0143029	0	0.108462	0.176431	0.0674038
408	Fibrosis-like	Mesenchyme	Mesenchyme	Col5a1	Itga1_Itgb1	1.04511	0	0.818975	0.58372	1.62361	0.14526	0.837971	0.0142971	0	0.115553	0.118401	0.0678184
409	Fibrosis-like	Cholangiocyte	Mesenchyme	Efna5	Epha3	0.948026	0	0.852096	0.501161	1.27005	0.441279	0.840645	0.0249965	0	0.00862325	0.0305047	0.0683741
410	Fibrosis-like	Hepatocyte	Mesenchyme	Cd14	Itgb1	1.03139	0	0.839349	0.108119	0.0707981	0.11134	0.839633	0.0142844	0	0.389525	0.512024	0.0686524
411	Fibrosis-like	Mesenchyme	Hepatocyte	Lama1	Rpsa	1.56862	1	0.978267	0.0028328	0.271882	0.289312	0.849678	0.0142643	0	0.905931	1	0.0694929
412	Fibrosis-like	Mesenchyme	Cholangiocyte	Hspg2	Itgb1	0.945148	0	0.699908	0.172723	0.355627	0.21956	0.827021	0.0213513	0	0.0293942	0.0594377	0.0695705
413	Fibrosis-like	Mesenchyme	Hepatocyte	Col4a5	Cd47	0.943113	0	0.803341	0.364922	0.669796	0.237409	0.836659	0.0253064	0	0.0135254	0.0311269	0.0698716
414	Fibrosis-like	Hepatocyte	Hepatocyte	Calr	Itga3	1.03471	0.98	0.754119	0.0319448	0.130394	0.134932	0.832292	0.0142533	0	1	1	0.0699156
415	Fibrosis-like	Mesenchyme	Mesenchyme	Cthrc1	Fzd3	0.0970884	0	0.00932872	0.134932	0.175899	0.391631	0.355656	0	1	1	0.787706	0.0699482
416	Fibrosis-like	Hepatocyte	Hepatocyte	Timp1	Cd63	1.12823	1	0.717579	-0.536227	-1.66822	0.0422709	0.828797	0.014248	1	1	1	0.0703399
417	Fibrosis-like	Mesenchyme	Mesenchyme	Fn1	Nt5e	1.41167	0	0.908741	0.171891	0.243657	0.221972	0.844909	0.0141259	0	0.0316806	0.0632662	0.0711932
418	Fibrosis-like	Cholangiocyte	Hepatocyte	Fn1	Itga3_Itgb1	1.07743	1	0.794456	-0.18157	-0.326392	0.106091	0.835897	0.0141066	0	1	1	0.0716224
419	Fibrosis-like	Mesenchyme	Mesenchyme	Col6a1	Itga1_Itgb1	1.01609	0	0.788654	0.574228	1.57657	0.144595	0.835394	0.0140868	0	0.119064	0.134731	0.0720531
420	Fibrosis-like	Hepatocyte	Mesenchyme	Grn	Egfr	0.937472	0	0.800102	0.0295745	-0.0600831	0.127176	0.836382	0.0264754	0	0.588021	0.721669	0.0726189
421	Fibrosis-like	Hepatocyte	Mesenchyme	Fam3c	Lamp1	1.06851	0	0.779655	0.168358	0.224993	0.151724	0.834603	0.0139267	0	0.0910172	0.152445	0.0729195
422	Fibrosis-like	Hepatocyte	Mesenchyme	Agrn	Itgb1	1.03136	0	0.839255	0.228968	0.345046	0.158192	0.839625	0.0138523	0	0.0707547	0.123587	0.0733551
423	Fibrosis-like	Mesenchyme	Cholangiocyte	Serpine1	Plaur	0.935636	0	0.852847	0.667877	1.44396	0.481976	0.840704	0.0187443	0	0.00845925	0.0134431	0.0735494
424	Fibrosis-like	Hepatocyte	Cholangiocyte	Apoe	Lrp6	1.74315	0	0.903256	0.422875	1.20094	0.167147	0.844511	0.0138425	0	0.0487405	0.0905912	0.0737923
425	Fibrosis-like	Mesenchyme	Cholangiocyte	Itgb3bp	Itgb5	0.0975997	1	0.0093571	-0.396519	-0.742275	0.0158701	0.356004	0	1	1	1	0.074034
426	Fibrosis-like	Hepatocyte	Mesenchyme	Cdh1	Egfr	0.935346	0	0.794924	0.10269	-0.088657	0.112125	0.835938	0.0251304	0	0.674991	0.809579	0.074174
427	Fibrosis-like	Mesenchyme	Hepatocyte	App	Notch2	1.07566	0	0.782519	0.245962	0.43061	0.174631	0.834856	0.0138395	0	0.0391653	0.0754968	0.0742312
428	Fibrosis-like	Hepatocyte	Mesenchyme	Gnai2	Unc5b	0.935256	0	0.783302	0.15362	0.445975	0.193789	0.834925	0.0216679	0	0.0446688	0.0842392	0.0744875
429	Fibrosis-like	Hepatocyte	Mesenchyme	Fn1	Itga9	1.651	0	0.941112	0.498452	0.769501	0.395075	0.847188	0.0137754	0	0.0135254	0.0311269	0.0748926
430	Fibrosis-like	Hepatocyte	Mesenchyme	Fn1	Itga9_Itgb1	1.651	0	0.941112	0.498452	0.769501	0.395075	0.847188	0.0137754	0	0.0135254	0.0311269	0.0748926
431	Fibrosis-like	Mesenchyme	Mesenchyme	Gnai2	Unc5b	0.934969	0	0.782939	0.153225	0.294857	0.193699	0.834893	0.0240234	0	0.0454596	0.0854801	0.075433
432	Fibrosis-like	Mesenchyme	Cholangiocyte	Fbn1	Itgb6	1.00563	0	0.776148	0.854929	1.75568	0.876193	0.834292	0.0137166	0	0.00220276	0.000936678	0.0755577
433	Fibrosis-like	Mesenchyme	Mesenchyme	Col4a1	Itgav_Itgb8	1.26258	0	0.836467	0.27766	1.02769	0.163635	0.839401	0.0136703	0.98	0.101137	0.166445	0.0768989
434	Fibrosis-like	Mesenchyme	Mesenchyme	Fbln1	Itgb1	1.02472	0	0.819279	0.297999	0.653618	0.329129	0.837996	0.0136661	0	0.0135254	0.0311269	0.0773493
435	Fibrosis-like	Hepatocyte	Mesenchyme	Adam17	Rhbdf2	0.100013	1	0.00937998	-0.145592	-0.2007	0.0404085	0.356284	0	1	1	1	0.0781166
436	Fibrosis-like	Hepatocyte	Mesenchyme	Pdap1	Pdgfrb	0.930314	0	0.861111	0.367587	0.878993	0.321885	0.841348	0.0262768	0	0.0135254	0.0311269	0.0783145
437	Fibrosis-like	Hepatocyte	Hepatocyte	Cd14	Itgb1	0.941411	0.9	0.738992	-0.0123061	-0.120057	0.0980279	0.830873	0.0134585	0	1	1	0.0787103
438	Fibrosis-like	Hepatocyte	Cholangiocyte	Apob	Ldlr	1.11811	0	0.756315	0.715724	1.45144	0.328447	0.832495	0.0134068	0	0.0135254	0.0311269	0.0791673
439	Fibrosis-like	Mesenchyme	Cholangiocyte	Vcan	Egfr	0.929078	0	0.852236	0.111305	0.54447	0.196258	0.840656	0.0230675	0	0.100805	0.165989	0.0792901
440	Fibrosis-like	Hepatocyte	Cholangiocyte	Cd14	Itgb1	0.97129	0.01	0.772318	0.0276824	0.00923449	0.102449	0.83395	0.0133304	0	0.878013	1	0.0796259
441	Fibrosis-like	Hepatocyte	Hepatocyte	Hbegf	Cd9	1.05285	0	0.684164	0.267237	0.248458	0.104176	0.825387	0.0132982	0	0.292204	0.498443	0.0800862
442	Fibrosis-like	Mesenchyme	Hepatocyte	App	Tspan12	1.06914	0	0.76051	0.480651	0.649808	0.297557	0.83288	0.0132866	0	0.0135254	0.0311269	0.0805482
443	Fibrosis-like	Mesenchyme	Hepatocyte	Lgals3bp	Itgb1	0.926102	1	0.698419	-0.0867831	-0.173189	0.098817	0.826868	0.0224316	1	1	1	0.081264
444	Fibrosis-like	Hepatocyte	Hepatocyte	Apoe	Ldlr	1.76437	0	1.03925	0.451302	1.30897	0.181066	0.853499	0.0132216	0	0.0304054	0.0611369	0.0814771
445	Fibrosis-like	Mesenchyme	Mesenchyme	Hspa8	Ldlr	1.26707	1	0.80895	-0.178068	-0.426281	0.0974177	0.837133	0.0131968	1	1	1	0.0819441
446	Fibrosis-like	Cholangiocyte	Hepatocyte	Tgfb1	Vasn	0.0970061	1	0.00939494	-0.269336	-0.352805	0.031853	0.356467	0	1	1	1	0.0821961
447	Fibrosis-like	Hepatocyte	Hepatocyte	Fgl1	Egfr	0.982039	0	0.837816	0.522436	1.14958	0.386499	0.839509	0.013189	0	0.0132919	0.0311269	0.0824127
448	Fibrosis-like	Hepatocyte	Hepatocyte	Psap	Lrp1	0.924633	1	0.846433	-0.290841	-0.676634	0.091686	0.840198	0.0263213	1	1	1	0.0829323
449	Fibrosis-like	Hepatocyte	Hepatocyte	Agrn	Itgb1	0.941379	0	0.738909	0.108543	0.154191	0.139278	0.830865	0.0130511	0	0.152654	0.234567	0.083355
450	Fibrosis-like	Mesenchyme	Hepatocyte	Col6a1	Itga3_Itgb1	0.990976	0	0.712824	0.575606	1.454	0.414139	0.828325	0.0130102	0	0.0135254	0.0311269	0.0838286
451	Fibrosis-like	Mesenchyme	Mesenchyme	Vegfc	Itgb1	1.00993	0	0.774746	0.264208	0.502668	0.265443	0.834167	0.0129498	0	0.0135254	0.0311269	0.084304
452	Fibrosis-like	Hepatocyte	Cholangiocyte	Agrn	Itgb1	0.971259	0	0.772231	0.148531	0.283482	0.145559	0.833942	0.0129268	0	0.114174	0.18414	0.0852597
453	Fibrosis-like	Mesenchyme	Hepatocyte	Fbln1	Itgb1	0.934743	0	0.721322	0.177574	0.462763	0.289777	0.829166	0.0128756	0	0.0253298	0.0525054	0.0857401
454	Fibrosis-like	Cholangiocyte	Mesenchyme	Spp1	Itga5_Itgb1	1.82534	0	0.938099	0.298389	0.234779	0.221155	0.84698	0.0128244	0	0.0343649	0.0677028	0.0862222
455	Fibrosis-like	Cholangiocyte	Cholangiocyte	Inhba_Inhbb	Acvr1_Acvr2a	0.0982397	1	0.00943544	-0.240307	-0.458451	0.0303641	0.356961	0	1	1	1	0.0862723
456	Fibrosis-like	Cholangiocyte	Hepatocyte	Fn1	Itga6	1.05374	1	0.714745	-0.214934	-0.380786	0.0978049	0.828516	0.0128075	0	1	1	0.086706
457	Fibrosis-like	Mesenchyme	Cholangiocyte	Fbln1	Itgb1	0.964623	0	0.75385	0.217562	0.592055	0.302844	0.832267	0.0127529	0	0.0135254	0.0311269	0.0871914
458	Fibrosis-like	Cholangiocyte	Hepatocyte	Mmp7	Cd151	0.921446	0	0.837954	0.745126	1.57716	0.447808	0.839521	0.0224605	0	0.00930237	0.0221998	0.0877167
459	Fibrosis-like	Hepatocyte	Mesenchyme	Apoe	Vldlr	1.73412	0	0.845437	0.649081	1.53876	0.464939	0.840119	0.0127309	0	0.00878954	0.01703	0.0881674
460	Fibrosis-like	Hepatocyte	Mesenchyme	Fgl1	Egfr	0.922175	0	0.762836	0.45624	0.761513	0.351909	0.833093	0.012716	0	0.0135254	0.0311269	0.088658
461	Fibrosis-like	Cholangiocyte	Hepatocyte	Arf1	Insr	0.919405	0	0.720059	0.324998	0.507299	0.20531	0.829042	0.0131679	0	0.0135254	0.0311269	0.0887639
462	Fibrosis-like	Mesenchyme	Mesenchyme	Calr	Itgav	1.16717	1	0.761637	-0.0353045	-0.239091	0.0777997	0.832983	0.0126327	1	1	1	0.0901398
463	Fibrosis-like	Cholangiocyte	Cholangiocyte	Fgb	Itga5	0.0996406	1	0.00944366	-0.367874	-1.74588	0.00682417	0.357061	0	1	1	1	0.0903454
464	Fibrosis-like	Mesenchyme	Cholangiocyte	Efemp1	Egfr	0.916703	0.04	0.83183	0.0292237	0.29239	0.144264	0.839026	0.024259	0	0.933804	1	0.0905263
465	Fibrosis-like	Mesenchyme	Hepatocyte	Hspg2	Itgb1	0.915268	0	0.669707	0.132735	0.226335	0.210086	0.823843	0.0215548	0	0.0702952	0.122918	0.0915942
466	Fibrosis-like	Mesenchyme	Mesenchyme	Slit3	Robo1	1.06406	0	0.752942	0.376004	1.34926	0.309697	0.832183	0.0125173	0	0.0135254	0.0311269	0.0916371
467	Fibrosis-like	Cholangiocyte	Mesenchyme	Thbs1	Lrp1	1.06733	0	0.72052	0.242515	0.558297	0.176935	0.829087	0.0125071	0	0.0353869	0.0693765	0.0921396
468	Fibrosis-like	Hepatocyte	Cholangiocyte	Gstp1	Egfr	0.912556	0	0.824994	0.28734	0.519568	0.182981	0.838468	0.0235963	0	0.0288446	0.0585101	0.0926699
469	Fibrosis-like	Mesenchyme	Hepatocyte	Col4a2	Itgb5	1.11938	0	0.697182	0.23732	0.916141	0.195263	0.826741	0.0123984	0.04	0.0740509	0.128367	0.0931497
470	Fibrosis-like	Hepatocyte	Hepatocyte	Apob	Lrp6	1.10698	0	0.715776	0.713177	1.48928	0.330151	0.828618	0.0123844	0	0.0135254	0.0311269	0.0936573
471	Fibrosis-like	Cholangiocyte	Hepatocyte	Cdh1	Ptprm	0.948338	0	0.67137	0.482026	0.883715	0.206044	0.824023	0.0123336	0	0.0135254	0.0311269	0.0941667
472	Fibrosis-like	Mesenchyme	Cholangiocyte	Spon2	Itga5	0.0997015	1	0.00945312	-0.113666	-0.132995	0.0609446	0.357176	0	1	1	1	0.0944153
473	Fibrosis-like	Hepatocyte	Mesenchyme	Cdh1	Cdh2	0.910244	0	0.76216	0.230061	0.325382	0.153071	0.833031	0.0221536	0	0.085211	0.144297	0.0944802
474	Fibrosis-like	Mesenchyme	Hepatocyte	Vegfc	Itgb1	0.91995	0	0.682114	0.143782	0.311813	0.233705	0.825171	0.0122001	0	0.0560861	0.101833	0.0946778
475	Fibrosis-like	Mesenchyme	Hepatocyte	App	Lrp10	1.04242	0	0.670315	0.140628	0.264058	0.13302	0.823909	0.0121996	0	0.182352	0.272022	0.0951906
476	Fibrosis-like	Cholangiocyte	Mesenchyme	Cdh1	Igf1r	0.959669	0	0.703682	0.654974	1.10992	0.329912	0.827405	0.0121791	0	0.0135254	0.0311269	0.0957051
477	Fibrosis-like	Cholangiocyte	Cholangiocyte	Cdh1	Igf1r	0.949198	0	0.673821	0.636976	1.04032	0.315912	0.824287	0.0121735	0	0.0135254	0.0311269	0.0962214
478	Fibrosis-like	Cholangiocyte	Mesenchyme	Gnai2	Igf1r	0.946002	0	0.690191	0.189337	0.300288	0.175225	0.826018	0.0121164	0	0.0383286	0.0741503	0.0967394
479	Fibrosis-like	Cholangiocyte	Cholangiocyte	Gnai2	Igf1r	0.93553	0	0.660904	0.171339	0.230685	0.167789	0.822881	0.0121108	0	0.048069	0.0895499	0.0972591
480	Fibrosis-like	Mesenchyme	Cholangiocyte	Vegfc	Itgb1	0.949829	0	0.712874	0.183771	0.441104	0.244245	0.82833	0.0120838	0	0.0211486	0.0451765	0.0977806
481	Fibrosis-like	Hepatocyte	Cholangiocyte	Kng1	Plaur	0.906937	0	0.790521	0.867193	1.77591	0.638386	0.835556	0.0119152	0	0.00259717	0.0011057	0.0983038
482	Fibrosis-like	Mesenchyme	Cholangiocyte	Pf4	Procr	0.0981155	0	0.0095619	0.076656	0.0754163	0.170517	0.35849	0	1	1	1	0.0984821
483	Fibrosis-like	Hepatocyte	Mesenchyme	Tgm2	Itgb1	0.977166	0	0.676119	0.106545	0.168641	0.13603	0.824533	0.0119151	0	0.164379	0.249488	0.0988287
484	Fibrosis-like	Cholangiocyte	Hepatocyte	Efemp1	Egfr	0.932169	0	0.704383	0.0238619	0.0477196	0.122161	0.827476	0.011889	0.24	0.387621	0.509937	0.0993554
485	Fibrosis-like	Cholangiocyte	Hepatocyte	Fn1	Plaur	1.03322	1	0.645668	-0.414358	-0.743378	0.0552759	0.821175	0.0118473	1	1	1	0.100414
486	Fibrosis-like	Hepatocyte	Hepatocyte	Serping1	Lrp1	0.898462	1	0.802864	-0.363132	-1.23036	0.0784435	0.836618	0.0243385	1	1	1	0.100799
487	Fibrosis-like	Mesenchyme	Mesenchyme	Col4a2	Itgav_Itgb8	1.12854	0	0.731339	0.264953	0.879238	0.163999	0.83014	0.0118446	0.98	0.101137	0.166445	0.100946
488	Fibrosis-like	Hepatocyte	Mesenchyme	Lgals3bp	Itgb1	0.964058	1	0.636661	-0.052316	-0.0678492	0.090079	0.820141	0.0118338	1	1	1	0.10148
489	Fibrosis-like	Hepatocyte	Hepatocyte	St6gal1	Egfr	0.942273	0	0.731416	0.238466	0.552286	0.177259	0.830148	0.0118202	0	0.0352577	0.0691655	0.102015
490	Fibrosis-like	Cholangiocyte	Hepatocyte	Adam15	Itga5	0.0988398	1	0.00960393	-0.205273	-0.250995	0.0431994	0.358995	0	1	1	1	0.102546
491	Fibrosis-like	Mesenchyme	Hepatocyte	Col6a1	Itga6	0.967291	0	0.641304	0.542242	1.39961	0.381794	0.820676	0.0118109	0	0.0135254	0.0311269	0.102552
492	Fibrosis-like	Mesenchyme	Hepatocyte	Col3a1	Itga2_Itgb1	2.22886	0	1.17517	0.489792	2.26399	0.0594701	0.861018	0	1	0.0794484	0.241132	0.102877
493	Fibrosis-like	Cholangiocyte	Mesenchyme	Calr	Itgav	1.08421	1	0.69657	-0.148948	-0.425331	0.0711532	0.826679	0.0117652	1	1	1	0.103091
494	Fibrosis-like	Mesenchyme	Mesenchyme	Bgn	Ly96	1.68782	0	0.72839	0.541065	2.03546	0.383045	0.829855	0.011727	0	0.0135254	0.0311269	0.104174
495	Fibrosis-like	Hepatocyte	Mesenchyme	Ngf	Maged1	0.891912	0	0.783072	0.503783	0.980065	0.328157	0.834905	0.0230358	0	0.0135254	0.0311269	0.105024
496	Fibrosis-like	Cholangiocyte	Hepatocyte	App	Notch2	0.932629	0	0.649878	0.055351	0.125724	0.14503	0.821651	0.0116885	0	0.245732	0.348788	0.105264
497	Fibrosis-like	Mesenchyme	Cholangiocyte	Col6a2	Itga2_Itgb1	0.89111	0	0.770567	0.729163	1.54168	0.161806	0.833792	0.0202795	0	0.0612054	0.0760778	0.105414
498	Fibrosis-like	Mesenchyme	Cholangiocyte	App	Lrp10	1.03961	0	0.660829	0.135268	0.229167	0.131138	0.822872	0.0115906	0	0.19273	0.284863	0.106361
499	Fibrosis-like	Hepatocyte	Cholangiocyte	Fam3c	Lamp1	0.902633	1	0.624792	-0.0669204	-0.0668349	0.121587	0.818749	0.0115772	0	1	1	0.106913
500	Fibrosis-like	Mesenchyme	Mesenchyme	Col12a1	Itga1_Itgb1	0.924575	0	0.693051	0.485143	1.35042	0.118254	0.826315	0.0115686	0	0.156487	0.305299	0.107466
501	Fibrosis-like	Mesenchyme	Cholangiocyte	Wnt5a	Ptprk	1.00178	0	0.741588	0.3961	0.5973	0.334605	0.831119	0.0115439	0	0.0135254	0.0311269	0.10802
502	Fibrosis-like	Mesenchyme	Cholangiocyte	Apoe	Ldlr	1.02549	1	0.679376	0.0110515	-0.571906	0.118366	0.824881	0.0115161	0	1	1	0.108577
503	Fibrosis-like	Mesenchyme	Cholangiocyte	Hbegf	Erbb2_Erbb4	0.0982993	1	0.00965722	-0.159718	-0.64924	0.029382	0.359632	0	1	1	1	0.108635
504	Fibrosis-like	Mesenchyme	Cholangiocyte	Hbegf	Egfr_Erbb2	0.0982993	1	0.00965722	-0.159718	-0.64924	0.029382	0.359632	0	1	1	1	0.108635
505	Fibrosis-like	Cholangiocyte	Hepatocyte	Hspa8	Ldlr	1.5653	0	0.910125	0.239747	0.338365	0.109602	0.845008	0.0115102	1	0.786102	1	0.109135
506	Fibrosis-like	Mesenchyme	Hepatocyte	Igf1	Insr	0.95928	0	0.765157	0.529499	1.7637	0.508823	0.833304	0.0114891	0	0.0131794	0.018287	0.109695
507	Fibrosis-like	Mesenchyme	Mesenchyme	Serpine1	Itgb5	0.887761	0	0.777644	0.483388	1.3459	0.488789	0.834425	0.0161574	0	0.0120913	0.0311269	0.109757
508	Fibrosis-like	Mesenchyme	Hepatocyte	App	Lrp6	1.04037	0	0.663414	0.16568	0.312284	0.146382	0.823157	0.0114399	0	0.109121	0.177325	0.110821
509	Fibrosis-like	Hepatocyte	Mesenchyme	App	Aplp2	0.884476	1	0.662414	-0.314344	-0.558261	0.0654418	0.823047	0.0215643	1	1	1	0.112172
510	Fibrosis-like	Hepatocyte	Mesenchyme	Fn1	Itga5_Itgb1	1.63254	0	0.830842	0.408415	0.642081	0.0623816	0.838946	0.0113725	0	0.156487	0.305299	0.112522
511	Fibrosis-like	Mesenchyme	Mesenchyme	Fn1	Itga9	1.38396	0	0.772836	0.231869	0.309007	0.324433	0.833996	0.0113363	0	0.0157987	0.0354293	0.113379
512	Fibrosis-like	Mesenchyme	Mesenchyme	Fn1	Itga9_Itgb1	1.38396	0	0.772836	0.231869	0.309007	0.324433	0.833996	0.0113363	0	0.0157987	0.0354293	0.113379
513	Fibrosis-like	Mesenchyme	Mesenchyme	Efna5	Epha3	0.884072	0	0.703206	0.409301	1.1019	0.364173	0.827357	0.019622	0	0.0135254	0.0311269	0.113392
514	Fibrosis-like	Mesenchyme	Mesenchyme	C4b	Nrp1	0.88284	0	0.777157	0.271588	0.627301	0.249144	0.834382	0.022192	0	0.0135254	0.0311269	0.114209
515	Fibrosis-like	Hepatocyte	Hepatocyte	Tgm2	Itgb1	0.887186	1	0.595279	-0.0138807	-0.0222144	0.119765	0.815131	0.0112247	0	1	1	0.11424
516	Fibrosis-like	Mesenchyme	Cholangiocyte	Gdf11	Acvr2a_Tgfbr1	0.0992877	0	0.00967212	0.0738827	0.0627967	0.241335	0.359809	0	1	1	1	0.114717
517	Fibrosis-like	Cholangiocyte	Hepatocyte	App	Tspan12	0.926108	0	0.631599	0.29004	0.344922	0.24712	0.819551	0.0112205	0	0.0135254	0.0311269	0.114816
518	Fibrosis-like	Hepatocyte	Mesenchyme	St6gal1	Egfr	0.882409	0	0.665958	0.172269	0.164215	0.161395	0.823435	0.0113957	0	0.0782025	0.134337	0.115031
519	Fibrosis-like	Hepatocyte	Mesenchyme	Apob	Ldlr	1.09772	0	0.682078	0.680534	1.35954	0.296208	0.825167	0.0111945	0	0.0135254	0.0311269	0.115394
520	Fibrosis-like	Mesenchyme	Cholangiocyte	Lamb1	Itga2_Itgb1	0.879677	0	0.753697	0.718837	1.39322	0.57569	0.832253	0.0220061	0	0.0135254	0.00660006	0.116269
521	Fibrosis-like	Hepatocyte	Cholangiocyte	Tgm2	Itgb1	0.917065	0.06	0.622123	0.0261078	0.107077	0.125166	0.818431	0.0111176	0	0.948203	1	0.117724
522	Fibrosis-like	Mesenchyme	Hepatocyte	Timp3	Ddr1	1.03712	0	0.720437	0.451285	1.69894	0.344855	0.829079	0.01108	0	0.0135254	0.0311269	0.118311
523	Fibrosis-like	Cholangiocyte	Hepatocyte	Lama4	Itga6_Itgb4	0.0984771	1	0.00968745	-0.234286	-0.343018	0.0270488	0.359992	0	1	1	1	0.118768
524	Fibrosis-like	Hepatocyte	Hepatocyte	Lgals3bp	Itgb1	0.874078	1	0.560539	-0.172741	-0.258704	0.0793087	0.810557	0.011148	1	1	1	0.118772
525	Fibrosis-like	Hepatocyte	Mesenchyme	Apob	Lrp6	1.09749	0	0.681231	0.695357	1.40781	0.314217	0.825078	0.0110674	0	0.0135254	0.0311269	0.1189
526	Fibrosis-like	Hepatocyte	Cholangiocyte	Lgals3bp	Itgb1	0.903957	1	0.585817	-0.132753	-0.129413	0.0828852	0.81392	0.0110416	1	1	1	0.11949
527	Fibrosis-like	Cholangiocyte	Mesenchyme	Efemp1	Egfr	0.872306	1	0.641345	-0.0423349	-0.340352	0.111228	0.820681	0.011462	0.91	1	1	0.120035
528	Fibrosis-like	Hepatocyte	Mesenchyme	Calr	Itgav	0.994725	1	0.626386	-0.271531	-0.478809	0.063984	0.818938	0.0109687	1	1	1	0.120083
529	Fibrosis-like	Mesenchyme	Mesenchyme	Tln1	Itgb5	0.872002	0	0.746439	0.34309	0.780446	0.267831	0.831576	0.0211499	0	0.0135254	0.0311269	0.120458
530	Fibrosis-like	Cholangiocyte	Mesenchyme	Fn1	Itgav_Itgb1	1.03744	1	0.659891	-0.485045	-0.935596	0.0503076	0.822769	0.0108554	1	1	1	0.121572
531	Fibrosis-like	Cholangiocyte	Mesenchyme	Fn1	Itgav_Itgb8	1.03744	1	0.659891	-0.485045	-0.935596	0.0503076	0.822769	0.0108554	1	1	1	0.121572
532	Fibrosis-like	Hepatocyte	Mesenchyme	Fgb	Itga5	1.52845	0	0.772934	0.817512	2.51692	0.558537	0.834005	0.0107832	0	0.00604064	0.00337451	0.12247
533	Fibrosis-like	Hepatocyte	Cholangiocyte	Nid1	Itgav	0.869796	0	0.745473	0.340913	0.660111	0.217728	0.831486	0.0203242	0	0.0135254	0.0311269	0.122587
534	Fibrosis-like	Hepatocyte	Cholangiocyte	Adam17	Itga5	0.101297	1	0.00970076	-0.174917	-0.20856	0.0439665	0.36015	0	1	1	1	0.122816
535	Fibrosis-like	Mesenchyme	Cholangiocyte	Col3a1	Itga1_Itgb1	2.20404	0	0.967864	0.403007	2.1586	0.062162	0.848994	0.010385	0.65	0.30178	0.303015	0.122816
536	Fibrosis-like	Hepatocyte	Mesenchyme	Mfge8	Itgb5	0.865838	0	0.734232	0.380557	0.822836	0.262181	0.830418	0.0221568	0	0.0135254	0.0311269	0.124307
537	Fibrosis-like	Hepatocyte	Hepatocyte	Hspa8	Ldlr	1.40541	0.04	0.806419	0.0117058	0.121402	0.0971129	0.83692	0.0106847	1	1	1	0.124887
538	Fibrosis-like	Mesenchyme	Mesenchyme	Gnai2	Igf1r	0.865271	0	0.610505	0.0779234	0.0884002	0.154994	0.817026	0.0107529	0	0.172444	0.259648	0.125172
539	Fibrosis-like	Mesenchyme	Hepatocyte	Timp3	Met	1.0306	0	0.699167	0.498073	1.76419	0.39215	0.826945	0.0106662	0	0.0135254	0.0311269	0.125496
540	Fibrosis-like	Mesenchyme	Hepatocyte	Apoe	Lrp6	1.01436	1	0.642961	0.00850513	-0.534064	0.11898	0.820866	0.0106363	0	1	1	0.126106
541	Fibrosis-like	Hepatocyte	Cholangiocyte	Ptdss1	Scarb1	0.101635	1	0.00972276	-0.0643616	-0.0475859	0.0710265	0.360411	0	1	1	1	0.12686
542	Fibrosis-like	Mesenchyme	Hepatocyte	Col1a1	Itga2_Itgb1	2.06666	0	1.08389	0.489195	2.16712	0.0591437	0.856109	0	1	0.0806725	0.296856	0.126928
543	Fibrosis-like	Mesenchyme	Mesenchyme	App	Lrp10	1.03269	0	0.637486	0.12208	0.195648	0.126506	0.820236	0.0104053	0.01	0.223238	0.321971	0.127333
544	Fibrosis-like	Cholangiocyte	Mesenchyme	Mif	Ackr3	1.06763	0	0.637417	0.32317	0.543501	0.339165	0.820228	0.0103894	0	0.0135254	0.0311269	0.128567
545	Fibrosis-like	Hepatocyte	Hepatocyte	Cdh1	Cdh2	0.86068	0	0.69747	0.173651	0.105482	0.140079	0.826771	0.0197822	0	0.147058	0.227379	0.129112
546	Fibrosis-like	Mesenchyme	Mesenchyme	Wnt5a	Ror1	0.921863	0	0.663274	0.561179	1.59755	0.712961	0.823141	0.0103443	0	0.0135254	0.00975529	0.129808
547	Fibrosis-like	Mesenchyme	Cholangiocyte	Ptdss1	Scarb1	0.101884	1	0.00976115	-0.063611	-0.0783806	0.0713069	0.360865	0	1	1	1	0.130902
548	Fibrosis-like	Hepatocyte	Hepatocyte	Spp1	Itga5_Itgb1	2.19739	0	0.478419	0.343209	0.899658	0.112786	0.798094	0	1	0.623037	1	0.130902
549	Fibrosis-like	Mesenchyme	Hepatocyte	Col1a2	Itga2_Itgb1	2.05588	0	1.07782	0.493556	2.1748	0.060295	0.855763	0	1	0.076438	0.29069	0.131016
550	Fibrosis-like	Cholangiocyte	Mesenchyme	C3	Nrp1	0.858946	1	0.737234	0.0627783	0.152469	0.152746	0.830706	0.018306	0	1	1	0.131333
551	Fibrosis-like	Cholangiocyte	Hepatocyte	App	Lrp10	0.899386	1	0.556693	-0.0499832	-0.0408278	0.110473	0.810028	0.0103008	0.08	1	1	0.131683
552	Fibrosis-like	Mesenchyme	Mesenchyme	Pdap1	Pdgfrb	0.858455	0	0.736912	0.264561	0.618143	0.275459	0.830675	0.0212021	0	0.0135254	0.0311269	0.132229
553	Fibrosis-like	Mesenchyme	Cholangiocyte	Spp1	Itgav_Itgb6	0.969385	1	0.738404	0.101797	-0.695178	0.14644	0.830817	0.0102304	0	1	1	0.132312
554	Fibrosis-like	Mesenchyme	Mesenchyme	App	Lrp6	1.03089	0	0.631396	0.14786	0.230811	0.139317	0.819528	0.0102223	0	0.152217	0.234008	0.132943
555	Fibrosis-like	Mesenchyme	Cholangiocyte	Igf1	Itga6_Itgb4	0.922426	0	0.665427	0.724981	1.87927	0.766356	0.823377	0.0102176	0	0.00101696	0.000430404	0.133576
556	Fibrosis-like	Cholangiocyte	Hepatocyte	C3	Lrp1	0.857421	1	0.734542	-0.292857	-0.741855	0.0722575	0.830448	0.019249	1	1	1	0.13403
557	Fibrosis-like	Hepatocyte	Cholangiocyte	Timp1	Cd63	0.888525	1	0.533953	-0.772055	-2.05262	0.0314539	0.806798	0.0101715	1	1	1	0.13421
558	Fibrosis-like	Mesenchyme	Mesenchyme	Vcl	Itgb5	0.856777	0	0.716289	0.189467	0.410174	0.184616	0.828669	0.0202904	0	0.0269365	0.0552664	0.134483
559	Fibrosis-like	Hepatocyte	Cholangiocyte	Nampt	Itga5_Itgb1	0.102043	1	0.00981667	-0.0862593	-0.121396	0.0640834	0.361519	0	1	1	1	0.13494
560	Fibrosis-like	Hepatocyte	Cholangiocyte	Spp1	Itgav_Itgb5	2.19683	0	0.473641	0.0909144	0.369378	0.0088502	0.797285	0	1	1	1	0.13494
561	Fibrosis-like	Hepatocyte	Hepatocyte	Alcam	Nrp1	1.37899	0	0.721998	0.408254	0.994948	0.144701	0.829232	0.0101367	0	0.118001	0.189271	0.136124
562	Fibrosis-like	Mesenchyme	Cholangiocyte	Gnai2	Igf1r	0.8548	0	0.584599	0.059925	0.0187978	0.148417	0.813763	0.0107479	0	0.319958	0.434598	0.13676
563	Fibrosis-like	Mesenchyme	Hepatocyte	App	Ncstn	1.00799	0	0.554102	0.142489	0.265496	0.134632	0.809669	0.0100779	0	0.170998	0.257831	0.13741
564	Fibrosis-like	Mesenchyme	Mesenchyme	Col4a1	Itga9_Itgb1	1.22404	0	0.672062	0.610169	1.73411	0.723958	0.824098	0.0100504	0	0.00878438	0.00378224	0.138055
565	Fibrosis-like	Mesenchyme	Hepatocyte	Thbs1	Lrp1	0.853042	0	0.727253	0.0580461	0.202622	0.178588	0.829745	0.0208117	0	0.23426	0.335165	0.138138
566	Fibrosis-like	Mesenchyme	Mesenchyme	Col6a1	Itgav_Itgb8	0.950992	0	0.592085	0.27213	0.844801	0.196382	0.814725	0.0100091	0	0.0177766	0.0390888	0.138703
567	Fibrosis-like	Hepatocyte	Mesenchyme	Farp2	Plxna4	0.0997707	0.83	0.00993346	0.0298906	0.0504236	0.201557	0.362886	0	1	1	1	0.138975
568	Fibrosis-like	Cholangiocyte	Mesenchyme	Plat	Lrp1	1.03726	0	0.617409	0.236632	0.658339	0.15827	0.817865	0.00997955	0	0.0700664	0.122585	0.139352
569	Fibrosis-like	Hepatocyte	Mesenchyme	Apoe	Abca1	1.72551	0	0.790194	0.448685	1.16315	0.168343	0.835528	0.00996727	0	0.0472405	0.0882618	0.140003
570	Fibrosis-like	Hepatocyte	Mesenchyme	Vtn	Cd47	0.850721	0	0.719259	0.345274	0.81571	0.247459	0.828963	0.0172346	0	0.0135254	0.0311269	0.140454
571	Fibrosis-like	Cholangiocyte	Mesenchyme	Fn1	Nt5e	1.02661	1	0.623427	-0.212514	-0.294524	0.15228	0.818586	0.00994551	0	1	1	0.140656
572	Fibrosis-like	Mesenchyme	Mesenchyme	Lman1	Mcfd2	0.849807	0	0.706791	0.311382	0.594529	0.227531	0.82772	0.0212991	0	0.0135254	0.0311269	0.14092
573	Fibrosis-like	Cholangiocyte	Mesenchyme	Tgm2	Itgb1	0.936923	0	0.554978	0.0374336	0.029037	0.111657	0.80979	0.00992452	0.43	0.381015	0.502685	0.141311
574	Fibrosis-like	Hepatocyte	Hepatocyte	Nid1	Ptprf	0.848667	0	0.704272	0.461154	0.785467	0.262276	0.827465	0.0205251	0	0.0135254	0.0311269	0.141386
575	Fibrosis-like	Mesenchyme	Mesenchyme	Igf1	Igf1r	0.923295	0	0.667778	0.425618	1.60801	0.451854	0.823633	0.00984427	0	0.0135254	0.0311269	0.141968
576	Fibrosis-like	Mesenchyme	Cholangiocyte	Igf1	Igf1r	0.912823	0	0.639441	0.407619	1.53841	0.43268	0.820462	0.00983973	0	0.0135254	0.0311269	0.142626
577	Fibrosis-like	Hepatocyte	Cholangiocyte	Etv5	Erbb2	0.100292	0	0.0100584	0.102954	0.0856704	0.190802	0.364331	0	1	1	1	0.143007
578	Fibrosis-like	Hepatocyte	Hepatocyte	App	Notch2	0.847195	1	0.570651	-0.0585013	-0.0288845	0.127349	0.811926	0.0105657	0	1	1	0.143263
579	Fibrosis-like	Mesenchyme	Mesenchyme	Vegfa	Itgb1	0.953655	0	0.605347	0.166568	0.281794	0.185023	0.816391	0.00981542	0	0.0339881	0.0670836	0.143287
580	Fibrosis-like	Cholangiocyte	Cholangiocyte	App	Lrp10	0.896576	1	0.548815	-0.0553432	-0.075719	0.108909	0.808929	0.00978564	0.94	1	1	0.144613
581	Fibrosis-like	Cholangiocyte	Mesenchyme	H2-K1	Aplp2	0.844729	1	0.619628	-0.0705001	-0.284767	0.0770821	0.818132	0.0200237	1	1	1	0.144681
582	Fibrosis-like	Mesenchyme	Hepatocyte	Lpl	Lrp1	0.844646	0	0.713276	0.121113	0.716399	0.278276	0.82837	0.0150576	0	0.086021	0.145439	0.145155
583	Fibrosis-like	Mesenchyme	Cholangiocyte	Tnc	Egfr	0.843703	0	0.711463	0.0523123	0.446376	0.184533	0.828189	0.0169462	0	0.253637	0.358114	0.145631
584	Fibrosis-like	Hepatocyte	Mesenchyme	Gnai2	Igf1r	0.865559	0	0.610788	0.0783184	0.239518	0.155066	0.817061	0.00968566	0	0.171479	0.258436	0.145947
585	Fibrosis-like	Hepatocyte	Cholangiocyte	Gnai2	Igf1r	0.855087	0	0.58487	0.06032	0.169915	0.148486	0.813798	0.00968119	0	0.22204	0.320532	0.146617
586	Fibrosis-like	Cholangiocyte	Mesenchyme	Bmp4	Acvr2a_Bmpr1a	0.102268	0.8	0.0100658	-0.00509313	-0.0257618	0.0917909	0.364417	0	1	1	1	0.147035
587	Fibrosis-like	Hepatocyte	Mesenchyme	Spp1	Ptger4	2.18169	0	0.343935	0.461772	1.04944	0.212112	0.770195	0	1	0.156487	0.305299	0.147035
588	Fibrosis-like	Hepatocyte	Hepatocyte	Apoa1	Lrp1	0.88885	0	0.786864	0.245032	1.4496	0.291009	0.835238	0.00967446	0	0.0135254	0.0311269	0.147289
589	Fibrosis-like	Cholangiocyte	Cholangiocyte	Mmp7	Cd151	0.842684	0	0.6762	0.617719	1.35088	0.361366	0.824542	0.0174557	0	0.0135254	0.0311269	0.147542
590	Fibrosis-like	Cholangiocyte	Hepatocyte	App	Lrp6	0.897342	1	0.550962	-0.0249304	0.00739866	0.121569	0.80923	0.00965818	0	1	1	0.148638
591	Fibrosis-like	Hepatocyte	Mesenchyme	Mif	Ackr3	0.967403	0	0.565492	0.196123	0.493251	0.300894	0.811231	0.00962499	0	0.0165735	0.0368714	0.149315
592	Fibrosis-like	Hepatocyte	Cholangiocyte	Vtn	Itgav_Itgb1	0.841067	0	0.701542	0.619178	1.37647	0.399133	0.827187	0.0147631	0	0.0135254	0.0311269	0.149952
593	Fibrosis-like	Mesenchyme	Mesenchyme	Apoe	Ldlr	1.00511	1	0.61269	-0.024138	-0.663808	0.106747	0.817293	0.00961273	0.02	1	1	0.149994
594	Fibrosis-like	Hepatocyte	Hepatocyte	App	Tspan12	0.840675	0	0.554601	0.176188	0.190314	0.216993	0.809738	0.0101423	0	0.0578162	0.104444	0.150437
595	Fibrosis-like	Mesenchyme	Mesenchyme	Pros1	Axl	0.84042	0	0.580507	0.522354	1.11629	0.509206	0.81323	0.0159514	0	0.0135254	0.0273125	0.150923
596	Fibrosis-like	Mesenchyme	Cholangiocyte	Saa1	Scarb1	0.104319	0.98	0.0101361	-0.0263092	-0.216119	0.102311	0.365223	0	1	1	1	0.151061
597	Fibrosis-like	Hepatocyte	Cholangiocyte	Spp1	Itga5_Itgb1	2.18035	0	0.332483	0.30248	0.851528	0.0783823	0.767184	0	1	0.786102	1	0.151061
598	Fibrosis-like	Hepatocyte	Mesenchyme	Apob	Eno1	1.06444	0	0.56087	0.504835	1.01223	0.154808	0.810602	0.00956511	0	0.0787046	0.135055	0.151358
599	Fibrosis-like	Mesenchyme	Cholangiocyte	Col4a5	Cd47	0.837324	0	0.66589	0.216904	0.421973	0.196788	0.823428	0.0184431	0	0.0172017	0.0380324	0.151898
600	Fibrosis-like	Mesenchyme	Hepatocyte	Fam3c	Lamp1	0.979099	0.02	0.555057	0.0101242	0.0174897	0.108016	0.809801	0.00956322	1	1	1	0.152043
601	Fibrosis-like	Hepatocyte	Mesenchyme	Cp	Slc40a1	1.60353	0	0.908586	0.562603	1.22386	0.268022	0.844897	0.00955023	0	0.0135254	0.0311269	0.15273
602	Fibrosis-like	Mesenchyme	Cholangiocyte	Col1a1	Itga1_Itgb1	2.04184	0	0.892685	0.40241	2.06173	0.0618207	0.843737	0.00950898	0.89	0.305791	0.358158	0.154802
603	Fibrosis-like	Cholangiocyte	Mesenchyme	Mfge8	Itgb5	0.834223	0	0.671627	0.330423	0.734231	0.239826	0.824051	0.0192365	0	0.0135254	0.0311269	0.154845
604	Fibrosis-like	Mesenchyme	Mesenchyme	Apoe	Lrp6	1.00487	1	0.61193	-0.00931484	-0.615538	0.113238	0.8172	0.00950337	0	1	1	0.155496
605	Fibrosis-like	Cholangiocyte	Hepatocyte	Icam1	Egfr	0.882976	0	0.572758	0.207504	0.496663	0.167575	0.812207	0.00949022	0	0.0484038	0.0900693	0.156192
606	Fibrosis-like	Mesenchyme	Cholangiocyte	Col1a2	Itga1_Itgb1	2.03106	0	0.887687	0.40677	2.06941	0.0630242	0.843367	0.00944948	0.7	0.287326	0.345949	0.156891
607	Fibrosis-like	Cholangiocyte	Mesenchyme	Inhba_Inhbb	Acvr1b_Acvr2a	0.102823	1	0.0102013	-0.227192	-0.449826	0.0328286	0.365966	0	1	1	1	0.157093
608	Fibrosis-like	Cholangiocyte	Mesenchyme	Inhba_Inhbb	Acvr1_Acvr2a	0.102823	1	0.0102013	-0.227192	-0.449826	0.0328286	0.365966	0	1	1	1	0.157093
609	Fibrosis-like	Mesenchyme	Cholangiocyte	Timp3	Ddr1	1.01316	0	0.642175	0.401526	1.60547	0.307393	0.820776	0.00939465	0	0.0135254	0.0311269	0.157591
610	Fibrosis-like	Mesenchyme	Mesenchyme	Fn1	Itga5_Itgb1	1.3655	0	0.682283	0.141832	0.181588	0.0512275	0.825189	0.00935487	0	0.497929	0.756099	0.158293
611	Fibrosis-like	Cholangiocyte	Hepatocyte	Tgm2	Itgb1	0.846943	1	0.488622	-0.0829918	-0.161818	0.0983069	0.799789	0.00934834	0.99	1	1	0.158996
612	Fibrosis-like	Hepatocyte	Hepatocyte	Nid1	Itgav	0.829967	0	0.667805	0.282407	0.553763	0.195043	0.823636	0.0178272	0	0.0188213	0.0409938	0.159331
613	Fibrosis-like	Cholangiocyte	Hepatocyte	Col4a1	Cd47	0.829881	1	0.523301	-0.134906	-0.731735	0.0619058	0.805223	0.0101422	1	1	1	0.159834
614	Fibrosis-like	Mesenchyme	Cholangiocyte	Grn	Egfr	0.829723	1	0.688413	-0.0517937	-0.114086	0.109423	0.825833	0.0196344	1	1	1	0.160338
615	Fibrosis-like	Mesenchyme	Mesenchyme	Fam3c	Lamp1	1.00702	0	0.57426	0.049735	0.0281971	0.111753	0.812407	0.00931051	1	1	1	0.16041
616	Fibrosis-like	Mesenchyme	Mesenchyme	Thbs1	Cd47	0.828802	0	0.684895	0.0539433	0.237727	0.145738	0.825464	0.0206682	0	0.250318	0.354204	0.160843
617	Fibrosis-like	Cholangiocyte	Hepatocyte	Thbs1	Cd47	0.828429	0	0.519709	0.0795701	0.0236966	0.110589	0.804682	0.0096637	0.01	0.406033	0.530044	0.161349
618	Fibrosis-like	Cholangiocyte	Cholangiocyte	Tgm2	Itgb1	0.876822	1	0.510657	-0.0430034	-0.0325266	0.10274	0.803298	0.00925899	0.99	1	1	0.162544
619	Fibrosis-like	Mesenchyme	Hepatocyte	Cthrc1	Fzd6	0.101887	0	0.0103553	0.191703	0.225878	0.426813	0.367707	0	1	1	0.573577	0.163119
620	Fibrosis-like	Mesenchyme	Hepatocyte	Vegfa	Itgb1	0.863675	0.11	0.532969	0.0461427	0.0909386	0.162901	0.806654	0.00924551	0	0.96892	1	0.16326
621	Fibrosis-like	Mesenchyme	Mesenchyme	Hgf	Itgb1	0.949128	0	0.591719	0.270466	0.523062	0.340441	0.814678	0.0091672	0	0.0135254	0.0311269	0.163977
622	Fibrosis-like	Mesenchyme	Cholangiocyte	Vegfa	Itgb1	0.893555	0	0.557004	0.0861312	0.22023	0.170247	0.810071	0.00915713	0	0.150913	0.232336	0.164696
623	Fibrosis-like	Cholangiocyte	Mesenchyme	Icam1	Egfr	0.823112	0	0.5215	0.141307	0.108592	0.152578	0.804952	0.0091486	0	0.141633	0.220368	0.165417
624	Fibrosis-like	Cholangiocyte	Mesenchyme	Gnai2	Ednra	0.897516	0	0.55458	0.300148	0.551381	0.345521	0.809735	0.0091325	0	0.0135254	0.0311269	0.166865
625	Fibrosis-like	Hepatocyte	Mesenchyme	Fst	Bmpr2	0.816908	0	0.653686	0.459137	0.887297	0.320857	0.822079	0.0140364	0	0.0135254	0.0311269	0.168018
626	Fibrosis-like	Mesenchyme	Hepatocyte	Hspa8	Ldlr	1.24193	1	0.70038	-0.22146	-0.372468	0.0843432	0.827069	0.00893802	1	1	1	0.169051
627	Fibrosis-like	Mesenchyme	Mesenchyme	Gdf11	Acvr2a_Tgfbr1	0.10387	0	0.0104572	0.0869986	0.0714212	0.260923	0.368846	0	1	1	1	0.169137
628	Fibrosis-like	Mesenchyme	Mesenchyme	Gdf11	Acvr1b_Acvr2a	0.10387	0	0.0104572	0.0869986	0.0714212	0.260923	0.368846	0	1	1	1	0.169137
629	Fibrosis-like	Mesenchyme	Mesenchyme	App	Ncstn	1.00066	0	0.529382	0.127108	0.196647	0.128626	0.806127	0.00888396	0	0.210929	0.307107	0.170518
630	Fibrosis-like	Hepatocyte	Mesenchyme	Tln1	Itgb5	0.815604	0	0.634757	0.256278	0.641227	0.227758	0.81992	0.0181008	0	0.0135254	0.0311269	0.170626
631	Fibrosis-like	Mesenchyme	Mesenchyme	Tgm2	Itgb1	0.933167	0	0.543673	0.030982	0.0359784	0.109383	0.8082	0.00887965	1	1	1	0.171255
632	Fibrosis-like	Mesenchyme	Hepatocyte	Arf1	Insr	0.814628	0	0.601555	0.174026	0.251083	0.171521	0.81592	0.0109275	0	0.0429693	0.0815597	0.172731
633	Fibrosis-like	Mesenchyme	Cholangiocyte	App	Ncstn	0.999177	0	0.524359	0.123986	0.226348	0.127406	0.805381	0.00879853	0	0.217304	0.314823	0.172733
634	Fibrosis-like	Hepatocyte	Hepatocyte	App	Lrp10	0.813953	1	0.488826	-0.163836	-0.195437	0.097005	0.799823	0.00931012	1	1	1	0.173259
635	Fibrosis-like	Cholangiocyte	Mesenchyme	App	Lrp10	0.88966	1	0.529429	-0.0685311	-0.109238	0.105062	0.806134	0.00878331	1	1	1	0.173476
636	Fibrosis-like	Cholangiocyte	Cholangiocyte	Timp2	Itga3	0.813376	0.98	0.594425	0.104351	-0.152364	0.161908	0.815022	0.0104015	0	1	1	0.174851
637	Fibrosis-like	Mesenchyme	Mesenchyme	Mif	Ackr3	0.92465	0	0.53481	0.141928	0.214558	0.284569	0.806923	0.00874709	0	0.0593911	0.10681	0.175714
638	Fibrosis-like	Hepatocyte	Mesenchyme	Lgals3	Eng	0.812152	0	0.655093	0.423897	0.755867	0.329089	0.822236	0.0191384	0	0.0135254	0.0311269	0.175917
639	Fibrosis-like	Hepatocyte	Hepatocyte	App	Lrp6	0.811908	1	0.483794	-0.138783	-0.14721	0.106749	0.798993	0.00872874	0.88	1	1	0.176987
640	Fibrosis-like	Hepatocyte	Cholangiocyte	App	Lrp10	0.811142	1	0.481909	-0.169196	-0.230328	0.0956323	0.798679	0.00884405	1	1	1	0.177523
641	Fibrosis-like	Mesenchyme	Mesenchyme	Col4a2	Itga9_Itgb1	1.09	0	0.587597	0.597462	1.58566	0.72557	0.81415	0.00870388	0	0.0110905	0.00478848	0.17797
642	Fibrosis-like	Mesenchyme	Mesenchyme	Gnas	Adcy7	1.16193	0	0.579166	0.245607	0.347797	0.323773	0.813054	0.00864653	0	0.0135254	0.0311269	0.178726
643	Fibrosis-like	Cholangiocyte	Mesenchyme	Wnt4	Fzd2_Lrp5	0.110374	1	0.0104636	-0.299327	-0.735275	0.0213855	0.368917	0	1	1	1	0.179152
644	Fibrosis-like	Cholangiocyte	Mesenchyme	Wnt4	Fzd3_Lrp5	0.110374	1	0.0104636	-0.299327	-0.735275	0.0213855	0.368917	0	1	1	1	0.179152
645	Fibrosis-like	Mesenchyme	Mesenchyme	Col3a1	Ddr1	2.13406	0	0.383352	0.313322	1.95227	0.0885672	0.779656	0	1	0.623495	0.436893	0.179152
646	Fibrosis-like	Cholangiocyte	Mesenchyme	Wnt4	Fzd1_Lrp5	0.110374	1	0.0104636	-0.299327	-0.735275	0.0213855	0.368917	0	1	1	1	0.179152
647	Fibrosis-like	Mesenchyme	Hepatocyte	Hgf	Itgb1	0.859148	0	0.52097	0.15004	0.332207	0.299736	0.804872	0.0086346	0	0.0489096	0.090853	0.179483
648	Fibrosis-like	Mesenchyme	Hepatocyte	Serpine1	Lrp1	0.808887	0	0.653747	0.0906242	0.372951	0.229598	0.822086	0.0142865	0	0.139998	0.218246	0.18022
649	Fibrosis-like	Hepatocyte	Hepatocyte	Nrg4	Egfr	0.878826	0	0.561655	0.456457	0.888389	0.370883	0.81071	0.00863295	0	0.0135254	0.0311269	0.180243
650	Fibrosis-like	Hepatocyte	Hepatocyte	Arf1	Insr	0.808787	0	0.594949	0.16561	0.332799	0.169638	0.815089	0.00957839	0	0.0454596	0.0854801	0.180762
651	Fibrosis-like	Cholangiocyte	Mesenchyme	App	Lrp6	0.887856	1	0.524371	-0.0427504	-0.0740748	0.115702	0.805383	0.00862855	1	1	1	0.181005
652	Fibrosis-like	Cholangiocyte	Hepatocyte	Fam3c	Lamp1	0.95764	0.97	0.485772	-0.0312779	-0.00137174	0.0945331	0.79932	0.00857863	1	1	1	0.181768
653	Fibrosis-like	Mesenchyme	Cholangiocyte	Col6a3	Itga2_Itgb1	0.807741	0	0.647551	0.688304	1.48315	0.162163	0.821388	0.0162522	0	0.0599908	0.0915959	0.182395
654	Fibrosis-like	Cholangiocyte	Mesenchyme	Adam10	Epha3	0.80732	0	0.524525	0.299843	0.917131	0.254703	0.805406	0.00892177	0	0.0135254	0.0311269	0.183489
655	Fibrosis-like	Mesenchyme	Mesenchyme	Grn	Tnfrsf1a	0.806386	0	0.649439	0.327273	0.613047	0.248421	0.821602	0.0202306	0	0.0135254	0.0311269	0.184037
656	Fibrosis-like	Mesenchyme	Cholangiocyte	Hgf	Itgb1	0.889027	0	0.544463	0.190029	0.461498	0.313253	0.808313	0.00855202	0	0.0185177	0.0404421	0.184071
657	Fibrosis-like	Hepatocyte	Mesenchyme	Gnas	Adcy7	1.09433	0	0.540782	0.144515	0.330093	0.302315	0.807787	0.00851813	0	0.0542147	0.0989938	0.185615
658	Fibrosis-like	Cholangiocyte	Cholangiocyte	Adam10	Cadm1	0.805105	0	0.522528	0.25586	0.337496	0.133391	0.805107	0.00877875	0	0.156487	0.268261	0.185688
659	Fibrosis-like	Mesenchyme	Cholangiocyte	Timp3	Met	0.991791	0	0.572396	0.415398	1.60356	0.321047	0.812159	0.00851804	0	0.0135254	0.0311269	0.186391
660	Fibrosis-like	Cholangiocyte	Cholangiocyte	Ptdss1	Scarb1	0.106712	1	0.0105047	-0.0490831	-0.053466	0.0767386	0.369374	0	1	1	1	0.187149
661	Fibrosis-like	Cholangiocyte	Hepatocyte	App	Ncstn	0.864956	1	0.460179	-0.0481216	-0.0393891	0.111811	0.794944	0.00850649	0.08	1	1	0.187168
662	Fibrosis-like	Cholangiocyte	Cholangiocyte	Cdh1	Ptprm	0.890033	0	0.505107	0.398539	0.674592	0.155017	0.802433	0.00846763	0	0.0782025	0.134337	0.187947
663	Fibrosis-like	Mesenchyme	Mesenchyme	App	Gpc1	1.00585	0	0.546888	0.313182	0.533436	0.310909	0.808657	0.00845374	0	0.0135254	0.0311269	0.188728
664	Fibrosis-like	Hepatocyte	Hepatocyte	Serpina1a	Lrp1	0.803648	0	0.645025	0.283174	0.808004	0.298032	0.821102	0.0095425	0	0.0135254	0.0311269	0.189016
665	Fibrosis-like	Cholangiocyte	Mesenchyme	Serpine2	Lrp1	1.02491	1	0.575077	-0.0224392	-0.283446	0.0744964	0.812515	0.008442	1	1	1	0.189511
666	Fibrosis-like	Mesenchyme	Mesenchyme	Igf1	Igf2r	0.891012	0	0.580418	0.25387	1.18268	0.246988	0.813218	0.0084291	0	0.0135254	0.0311269	0.190296
667	Fibrosis-like	Cholangiocyte	Mesenchyme	Pdgfb	Lrp1	1.03245	0	0.600917	0.640046	1.21445	0.481382	0.81584	0.00839856	0	0.0135254	0.0159977	0.191083
668	Fibrosis-like	Cholangiocyte	Cholangiocyte	Sema4d	Erbb2	0.10259	0	0.010521	0.221812	0.151741	0.31145	0.369555	0	1	1	0.912624	0.191143
669	Fibrosis-like	Hepatocyte	Mesenchyme	Mfge8	Pdgfrb	0.802877	0	0.640853	0.444838	0.966626	0.368869	0.820624	0.0195103	0	0.0135254	0.0311269	0.191255
670	Fibrosis-like	Mesenchyme	Hepatocyte	Tgm2	Itgb1	0.843187	1	0.478669	-0.0894435	-0.154877	0.0963043	0.798137	0.00836362	1	1	1	0.192663
671	Fibrosis-like	Mesenchyme	Cholangiocyte	Col15a1	Itga2_Itgb1	0.801925	0	0.638969	0.651224	1.55271	0.156103	0.820408	0.0141679	0	0.0754884	0.0724035	0.192944
672	Fibrosis-like	Cholangiocyte	Mesenchyme	Fam3c	Lamp1	0.985566	0	0.502578	0.00833293	0.00933564	0.0978036	0.802034	0.00835173	1	1	1	0.193456
673	Fibrosis-like	Mesenchyme	Cholangiocyte	Lamb1	Itga6_Itgb1	0.801568	0	0.594109	0.624049	1.16092	0.467531	0.814982	0.0152978	0	0.0135254	0.0221998	0.194076
674	Fibrosis-like	Hepatocyte	Hepatocyte	Vtn	Itgav_Itgb1	0.801237	0	0.628451	0.560671	1.27013	0.357549	0.819182	0.0129403	0	0.0135254	0.0311269	0.194643
675	Fibrosis-like	Hepatocyte	Mesenchyme	Nrg4	Egfr	0.818962	0	0.51139	0.39026	0.500318	0.337691	0.803411	0.00832194	0	0.0135254	0.0311269	0.195048
676	Fibrosis-like	Cholangiocyte	Cholangiocyte	Tgfb1	Vasn	0.103145	1	0.0106339	-0.25413	-0.32878	0.0360537	0.370799	0	1	1	1	0.195134
677	Fibrosis-like	Mesenchyme	Hepatocyte	Vegfa	Egfr	0.870009	0	0.538064	0.217924	0.538253	0.205074	0.807395	0.00831063	0	0.0135254	0.0311269	0.195847
678	Fibrosis-like	Mesenchyme	Cholangiocyte	Tgm2	Itgb1	0.873067	1	0.500255	-0.049455	-0.0255852	0.100647	0.801666	0.0082836	1	1	1	0.196648
679	Fibrosis-like	Mesenchyme	Cholangiocyte	Tnc	Itga2	0.800376	0	0.636684	0.615491	1.40804	0.528076	0.820144	0.0143621	0	0.0135254	0.00679257	0.196922
680	Fibrosis-like	Mesenchyme	Cholangiocyte	Col6a2	Itga3_Itgb1	0.799336	0	0.578862	0.596627	1.26747	0.488843	0.813014	0.00901067	0	0.0135254	0.0127024	0.198067
681	Fibrosis-like	Mesenchyme	Mesenchyme	App	Tnfrsf21	1.01547	0	0.579344	0.244005	0.490933	0.220166	0.813077	0.00821602	0	0.0135254	0.0311269	0.198255
682	Fibrosis-like	Cholangiocyte	Hepatocyte	Grn	Egfr	0.853554	1	0.494035	-0.124196	-0.00209436	0.0785265	0.80067	0.00814965	1	1	1	0.199062
683	Fibrosis-like	Cholangiocyte	Mesenchyme	Farp2	Plxna4	0.103732	0.27	0.0107599	0.0409822	0.0500401	0.218326	0.372174	0	1	1	1	0.199122
684	Fibrosis-like	Cholangiocyte	Mesenchyme	Gnas	Adcy7	1.09054	0	0.538627	0.138846	0.234012	0.30111	0.807476	0.00812129	0	0.0641195	0.113851	0.200681
685	Fibrosis-like	Mesenchyme	Mesenchyme	Adam9	Itgb1	0.923245	0	0.513804	0.143913	0.221017	0.170507	0.803783	0.00811489	0	0.0553312	0.10069	0.201494
686	Fibrosis-like	Mesenchyme	Cholangiocyte	Nid1	Itgav	0.795388	0	0.631693	0.245985	0.374079	0.184496	0.819562	0.0166425	0	0.0273511	0.0559745	0.202107
687	Fibrosis-like	Mesenchyme	Mesenchyme	Gnai2	Ednra	0.816786	0	0.490551	0.188734	0.339494	0.305628	0.800105	0.00810205	0	0.0193625	0.0419738	0.202308
688	Fibrosis-like	Cholangiocyte	Hepatocyte	Pf4	Procr	0.106826	0	0.0108822	0.108003	0.0886114	0.194061	0.373495	0	1	1	1	0.203107
689	Fibrosis-like	Hepatocyte	Mesenchyme	Ahsg	Insr	1.11244	0	0.542103	0.554989	1.79594	0.255685	0.807976	0.00805039	0	0.0135254	0.0311269	0.203125
690	Fibrosis-like	Hepatocyte	Cholangiocyte	Nid1	Ptprf	0.794947	0	0.599515	0.371883	0.608019	0.223264	0.815664	0.0166732	0	0.0135254	0.0311269	0.203854
691	Fibrosis-like	Cholangiocyte	Hepatocyte	Adam10	Cadm1	0.803672	0	0.521237	0.254179	0.405915	0.133061	0.804913	0.00804969	0	0.156487	0.270764	0.203944
692	Fibrosis-like	Mesenchyme	Mesenchyme	Vegfa	Egfr	0.810145	0	0.48991	0.151727	0.150182	0.186721	0.8	0.00801113	0	0.0901681	0.151259	0.205587
693	Fibrosis-like	Mesenchyme	Hepatocyte	Thbs2	Cd47	0.80924	0	0.472252	0.400226	0.728072	0.383431	0.797047	0.00798804	0	0.0135254	0.0311269	0.206411
694	Fibrosis-like	Hepatocyte	Mesenchyme	Sema3f	Nrp2_Plxna4	0.104394	0	0.0108981	0.146798	0.166545	0.323688	0.373665	0	1	1	0.838138	0.207088
695	Fibrosis-like	Mesenchyme	Mesenchyme	Cxcl12	Itgav	0.888328	0	0.542938	0.195866	0.954957	0.194679	0.808095	0.00798152	0	0.0188978	0.0411327	0.208066
696	Fibrosis-like	Mesenchyme	Cholangiocyte	Lamb1	Itga3_Itgb1	0.787903	0	0.566189	0.586302	1.11901	0.434814	0.811326	0.00978739	0	0.0135254	0.028271	0.209148
697	Fibrosis-like	Cholangiocyte	Mesenchyme	Fn1	Itga9_Itgb1	0.998906	1	0.530191	-0.152536	-0.229173	0.222572	0.806246	0.00797481	0	1	1	0.209313
698	Fibrosis-like	Cholangiocyte	Mesenchyme	Fn1	Itga9	0.998906	1	0.530191	-0.152536	-0.229173	0.222572	0.806246	0.00797481	0	1	1	0.209313
699	Fibrosis-like	Cholangiocyte	Cholangiocyte	Ngf	Erbb2	0.10484	1	0.0109739	-0.151694	-0.545989	0.0381145	0.374477	0	1	1	1	0.211067
[truncated: 8,253 more rows]
