# Supplementary material for: Mouse liver assembloids model periportal architecture and biliary fibrosis
Source: Nature. 2025 May 29;644(8076):473–82. doi: 10.1038/s41586-025-09183-9 (PMC12350178; doi:10.1038/s41586-025-09183-9)
Supplement: Supplementary file 9 — GSEA comparing fibrosis-like versus homeostasis assembloids. Related to Figure 4e; GSEA Homeostasis and Fibrosis-like Assembloids using KEGG, reactome and MSigDB_Hallmarks databases; Related to Extended Data Figure 10e-g; GSEA of cells from fibrosis-like versus homeostasis assembloids for hepatocytes (e), cholangiocytes (f), and mesenchyme (g). [file 41586_2025_9183_MOESM9_ESM.xlsx]

## Sheet: Suppl. Table 5_index
Supplementary Table 5 – GSEA comparing fibrosis-like versus homeostasis assembloids
Related to Figure 4e; GSEA Homeostasis and Fibrosis-like Assembloids using KEGG, reactome and MSigDB_Hallmarks databases.
Related to Extended Data Figure 10e-g; GSEA of cells from fibrosis-like versus homeostasis assembloids for hepatocytes (e), cholangiocytes (f), and mesenchyme (g).
	TAB name	Figure	Colour in the Figure	Legend
	assembloids_KEGG	Fig.4e	red	GSEA of fibrotic-like versus homeostasis assembloids, KEGG_2019
	assembloids_Reactome	Fig.4e	cyan	GSEA of fibrotic-like versus homeostasis assembloids, Reactome_2022
	assembloids_MSigDB_Hallmarks	Fig.4e	black	GSEA of fibrotic-like versus homeostasis assembloids, MSigDB_Hallmark_2020
	Chol_MSigDB_Hallmark	Ext.Data Fig.10f	n/a	GSEA of fibrotic-like versus homeostasis assembloid cholangiocytes, MSigDB_Hallmark_2020
	Hep_MSigDB_Hallmark	Ext.Data Fig.10e	n/a	GSEA of fibrotic-like versus homeostasis assembloid hepatocytes, MSigDB_Hallmark_2020
	Msc_MSigDB_Hallmark	Ext.Data Fig.10g	n/a	GSEA of fibrotic-like versus homeostasis assembloid mesenchyme, MSigDB_Hallmark_2020

## Sheet: assembloids_KEGG
Comparing fibrotic-like to homeostatic assembloids, database KEGG_2019_mouse
	Name	Term	ES	NES	NOM p-val	FDR q-val	FWER p-val	Tag %	Gene %	Lead_genes
0	gsea	Retinol metabolism	-0.691854	-2.82237	0	0	0	41/88	0.164	ADH1;CYP2C29;UGT2B5;RDH7;UGT2B36;AOX3;CYP2C70;ALDH1A7;ALDH1A1;UGT2B34;UGT2B35;CYP3A11;CYP3A13;CYP3A25;CYP2C68;CYP2A12;CYP2A5;UGT2B1;CYP1A2;ADH7;RDH16;CYP1A1;ADH4;DHRS4;CYP2S1;BCO1;RETSAT;CYP2B10;CYP2C50;RDH5;CYP2B9;DHRS9;ADH5;CYP2C23;CYP2A4;CYP4A31;CYP4A30B;UGT1A6A;CYP2C38;CYP4A12A;CYP4A32
1	gsea	Peroxisome	-0.731649	-2.80652	0	0	0	44/84	0.1075	SLC27A2;ACOX1;EPHX2;BAAT;CAT;CROT;NUDT7;ACAA1B;SCP2;ABCD3;PIPOX;ACSL1;ACSL5;HAO1;HSD17B4;PHYH;PXMP4;PECR;ECH1;ACOX2;PMVK;DDO;PEX7;PXMP2;HMGCL;EHHADH;NUDT12;ACSL3;PEX11A;AMACR;DHRS4;ACAA1A;MLYCD;PEX11G;IDH2;PEX14;ECI2;PEX19;PEX16;IDH1;HACL1;HMGCLL1;PEX1;DECR2
2	gsea	PPAR signaling pathway	-0.731132	-2.76145	0	0	0	37/83	0.0967	HMGCS2;APOA2;SCD1;FABP1;APOC3;APOA1;SLC27A2;ACOX1;PLIN2;PPARA;ME1;CD36;ACAA1B;SCP2;ACSL1;ACSL5;APOA5;DBI;ACOX2;FADS2;PPARG;RXRA;SLC27A5;CYP27A1;PLIN5;ACADM;SORBS1;EHHADH;ACSL3;CPT1A;FABP2;CYP8B1;ACAA1A;ANGPTL4;ACADL;CYP7A1;FABP5
3	gsea	Bile secretion	-0.664929	-2.66678	0	0	0	30/71	0.1481	NR1H4;ABCB4;BAAT;AQP8;SLCO1B2;ABCC3;SLC22A1;SLC4A4;ABCB11;AQP9;ABCC2;RXRA;SLC27A5;ATP1B1;SLC10A1;NCEH1;HMGCR;LDLR;ATP1A1;ABCG2;EPHX1;SLC10A2;SCARB1;KCNN2;CYP7A1;ABCG8;SLC51B;NR0B2;SLCO1A1;ADCY9
4	gsea	Fatty acid degradation	-0.745504	-2.63691	0	0	0	35/49	0.164	ADH1;ACOX1;ACAA1B;ACAA2;ACSL1;ACSL5;HADH;ACADM;ACADVL;GCDH;HADHA;EHHADH;ACSL3;ACADS;CPT1A;ECI1;ADH7;ALDH9A1;ACAT1;ALDH2;ADH4;ACAT2;ACAA1A;ACADL;ECI2;ALDH3A2;ADH5;CPT2;ECHS1;ALDH7A1;HADHB;CYP4A31;CYP4A30B;CYP4A12A;CYP4A32
5	gsea	Glycerolipid metabolism	-0.646367	-2.63174	0	0	0	22/59	0.1297	TKFC;GPAM;AGPAT2;LIPC;DGAT2;MGLL;LPIN2;GLYCTK;MBOAT1;AGPAT3;LPIN1;ALDH9A1;PLPP3;ALDH2;PNPLA2;PNPLA3;PLPP2;ALDH3A2;GPAT3;DGKD;ALDH7A1;DGKZ
6	gsea	Biosynthesis of unsaturated fatty acids	-0.791899	-2.63007	0	0	0	19/32	0.1543	SCD1;ACOX1;BAAT;ACAA1B;SCP2;ELOVL2;HSD17B4;ELOVL6;FADS2;HSD17B12;ELOVL5;HACD2;ACAA1A;ACOT4;ELOVL7;HACD3;ACOT7;TECR;ACOT2
7	gsea	Steroid hormone biosynthesis	-0.644542	-2.6249	0	0	0	30/82	0.111	COMT;CYP2D10;CYP2C29;UGT2B5;UGT2B36;HSD17B2;CYP2C70;CYP2D9;CYP2D26;UGT2B34;UGT2B35;CYP3A11;CYP3A13;CYP3A25;CYP2C68;CYP2D40;HSD17B12;UGT2B1;CYP1A2;AKR1D1;CYP1A1;H2-KE6;SULT2B1;CYP2D22;CYP2B10;CYP7A1;CYP2C50;HSD17B7;CYP2B9;CYP2C23
8	gsea	Drug metabolism	-0.621033	-2.61375	0	0	0	42/112	0.1436	ADH1;UGT2B5;CES1C;GSTA3;UGT2B36;AOX3;FMO5;GSTM3;GSTM1;DPYS;UGT2B34;UGT2B35;CES1D;DPYD;FMO1;UPB1;CES1F;GSTP1;GSTP2;GSTA1;UGT2B1;CYP1A2;GSTM6;TPMT;ADH7;HPRT;ADH4;CES1E;GSTA4;GSTM4;TYMP;CES2E;CDA;CMPK1;ADH5;FMO4;GSTA2;MGST1;NME7;NME6;MAOB;GSTT1
9	gsea	Fatty acid elongation	-0.764694	-2.61285	0	0	0	18/29	0.1543	ACAA2;ELOVL2;ELOVL6;HADH;HSD17B12;HADHA;ELOVL5;HACD2;MECR;ACOT4;ECHS1;ELOVL7;HACD3;THEM4;HADHB;ACOT7;TECR;ACOT2
10	gsea	Chemical carcinogenesis	-0.657372	-2.6019	0	0	0	37/90	0.1192	ADH1;CYP2C29;UGT2B5;GSTA3;UGT2B36;CYP2C70;GSTM3;GSTM1;UGT2B34;UGT2B35;SULT1A1;CYP3A11;KYAT3;CYP3A13;CYP3A25;CYP2C68;CBR1;KYAT1;GSTP1;GSTP2;GSTA1;UGT2B1;CYP1A2;GSTM6;ADH7;CYP1A1;EPHX1;ADH4;CYP2B10;GSTA4;GSTM4;CYP2C50;CYP2B9;ADH5;CYP2C23;GSTA2;MGST1
11	gsea	Complement and coagulation cascades	-0.756488	-2.58569	0	0	0	37/88	0.0392	C4BP;FGG;CPB2;FGA;KNG1;VTN;SERPINC1;F10;PLG;HC;SERPINA1C;F2;MBL2;F12;C9;C8A;SERPINF2;FGB;MASP2;PROC;MBL1;C8G;KNG2;C6;SERPINA1A;F5;F9;C3;SERPINA1B;CFI;F7;SERPINA1D;F13B;CFB;F3;PLAUR;C8B
12	gsea	Fat digestion and absorption	-0.749994	-2.57955	0	0	0	17/37	0.0986	FABP1;APOA1;APOA4;APOB;CD36;AGPAT2;MTTP;DGAT2;PLA2G12B;FABP2;PLPP3;ACAT2;SCARB1;GOT2;ABCA1;ABCG8;PLPP2
13	gsea	Butanoate metabolism	-0.79455	-2.57711	0	0	0	17/27	0.1173	HMGCS2;ACSM1;HMGCS1;HADH;ACSM5;HADHA;AACS;BDH1;HMGCL;EHHADH;ACADS;ACAT1;ACAT2;ACSM3;L2HGDH;HMGCLL1;ECHS1
14	gsea	Staphylococcus aureus infection	-0.668729	-2.57109	0	0	0	1959-11-01	0.0801	FGG;PLG;HC;MBL2;MASP2;MBL1;C3;CFI;CFB;CFH;DSG1C
15	gsea	Pentose and glucuronate interconversions	-0.727846	-2.56077	0	0	0	1932-10-01	0.0729	UGT2B5;UGT2B36;SORD;UGP2;UGT2B34;UGT2B35;XYLB;DHDH;UGT2B1;UGDH
16	gsea	Glyoxylate and dicarboxylate metabolism	-0.776324	-2.5492	0	0	0	19/30	0.1255	CAT;GRHPR;HAO1;HOGA1;SHMT1;GLYCTK;ACSS2;ACO1;GLUL;ACAT1;GCSH;GLDC;MDH1;ACAT2;AMT;HYI;CS;ACO2;SHMT2
17	gsea	Glycerophospholipid metabolism	-0.560726	-2.54287	0	0	0	29/93	0.1487	PCYT2;GPAM;AGPAT2;LCAT;PEMT;GPD1;PNPLA7;GPD2;LPIN2;PLA2G12B;LPCAT3;CHKA;MBOAT1;AGPAT3;LPIN1;SELENOI;LPCAT4;ETNK2;PLPP3;PLPP2;GPAT3;CRLS1;ADPRM;DGKD;DGKZ;PNPLA6;LYPLA1;CDS2;CHKB
18	gsea	Glycine, serine and threonine metabolism	-0.722202	-2.53961	0	0	0	22/40	0.1429	GRHPR;ALAS1;BHMT;AGXT2;PIPOX;GAMT;SHMT1;CHDH;GLYCTK;CBS;DMGDH;GNMT;GCSH;GLDC;PHGDH;AMT;SHMT2;ALDH7A1;SRR;SARDH;CTH;MAOB
19	gsea	Valine, leucine and isoleucine degradation	-0.667496	-2.49958	0	0	0	27/54	0.1304	HMGCS2;AOX3;ACAA1B;HMGCS1;ACAA2;AGXT2;HADH;ACADM;HADHA;AACS;BCKDHB;HMGCL;EHHADH;ACADS;BCKDHA;ALDH9A1;ACAT1;ALDH2;HIBCH;ACAT2;ACAA1A;HMGCLL1;ALDH3A2;ECHS1;MCCC2;ALDH7A1;HADHB
20	gsea	Tryptophan metabolism	-0.703741	-2.49301	0	0	0	26/47	0.1468	AOX3;CAT;KYNU;HAAO;KYAT3;TDO2;KMO;ALDH8A1;HADH;DDC;KYAT1;GCDH;HADHA;EHHADH;CYP1A2;CYP1A1;ALDH9A1;ACAT1;ALDH2;ACAT2;ALDH3A2;ECHS1;AADAT;ALDH7A1;MAOB;IDO2
21	gsea	Maturity onset diabetes of the young	-0.755072	-2.47204	0	0	0	2025-11-01	0.1202	GCK;PKLR;SLC2A2;HNF4A;NR5A2;ONECUT1;FOXA3;HNF1B;HHEX;HNF1A;FOXA2
22	gsea	Cysteine and methionine metabolism	-0.654211	-2.47004	0	0	0	20/48	0.1499	MAT1A;CDO1;KYAT3;BHMT;AGXT2;GSS;GCLM;BHMT2;CBS;KYAT1;TAT;GCLC;MDH1;DNMT3A;GOT2;MRI1;AHCY;AHCYL2;CTH;TST
23	gsea	Pyruvate metabolism	-0.716434	-2.46738	0	0	0	20/37	0.1268	PKLR;ME1;ACACA;GRHPR;ACOT12;PCX;ACSS2;GLO1;HAGH;LDHD;ALDH9A1;ACACB;ACAT1;FH1;ALDH2;MDH1;ACAT2;PDHB;ALDH3A2;ALDH7A1
24	gsea	Folate biosynthesis	-0.764398	-2.45245	0	0	0	2022-12-01	0.1188	GCH1;PAH;FPGS;PCBD1;CBR1;GPHN;SPR;QDPR;MOCOS;ALPL;PTS;DHFR
25	gsea	Ascorbate and aldarate metabolism	-0.734997	-2.42036	0	0	0	13/26	0.1548	UGT2B5;UGT2B36;UGT2B34;UGT2B35;GULO;RGN;UGT2B1;ALDH9A1;ALDH2;UGDH;ALDH3A2;ALDH7A1;UGT1A6A
26	gsea	Glycolysis / Gluconeogenesis	-0.620449	-2.41952	0	0	0	27/64	0.1669	ALDOB;FBP1;ADH1;GCK;PKLR;G6PC;ENO1;ACSS2;GALM;GPI1;PGM1;PFKP;ADH7;ALDH9A1;ALDH2;ADH4;TPI1;GAPDH;PDHB;ALDH3A2;ADH5;PGK1;ALDOC;ALDH7A1;GAPDHS;PGAM1;LDHA
27	gsea	Tyrosine metabolism	-0.659654	-2.41553	0	0	0	1937-12-01	0.106	ADH1;COMT;AOX3;HGD;GSTZ1;DDC;TAT;ADH7;ADH4;GOT2;FAH;ADH5
28	gsea	Glucagon signaling pathway	-0.553268	-2.40141	0	0	0	30/96	0.1737	FBP1;CREB3L3;GCK;SLC2A2;PPARA;GCGR;G6PC;ACACA;PYGL;PRKAA2;GYS2;PRKAG2;CAMK2B;CPT1A;PDE3B;FOXO1;ACACB;SIK1;CALML4;PHKB;ITPR1;PDHB;PYGB;PPP4R3A;PHKA2;PFKFB1;EP300;PGAM1;LDHA;SLC2A1
29	gsea	Pentose phosphate pathway	-0.701261	-2.39066	0	0	0	1932-12-01	0.121	ALDOB;FBP1;RGN;GLYCTK;GPI1;TKT;PGM1;PFKP;TALDO1;PGD;RBKS;ALDOC
30	gsea	Starch and sucrose metabolism	-0.706553	-2.37192	0	0	0	13/29	0.113	GCK;GBE1;G6PC;UGP2;PYGL;GYS2;GPI1;ENPP3;MGAM;PGM1;AMY1;AGL;PYGB
31	gsea	Linoleic acid metabolism	-0.617966	-2.37121	0	0	0	1945-11-01	0.111	CYP2C29;CYP2C70;CYP3A11;CYP3A13;CYP3A25;CYP2J5;CYP2C68;PLA2G12B;CYP1A2;CYP2C50;CYP2C23
32	gsea	AMPK signaling pathway	-0.520211	-2.36479	0	0	0	48/122	0.2522	SCD1;FBP1;CREB3L3;G6PC;FASN;CD36;ADIPOR2;ACACA;PRKAA2;PPP2R5A;GYS2;HNF4A;PPARG;PPP2R5E;HMGCR;PRKAG2;PFKP;CPT1A;PIK3CB;FOXO1;ACACB;ULK1;SREBF1;MLYCD;INSR;CAB39;PPP2R3A;PPP2CB;MTOR;CAB39L;RPTOR;STRADB;PFKFB1;IRS1;PPP2CA;PPP2R2D;LIPE;EIF4EBP1;ADRA1A;RAB14;STK11;TBC1D1;PDPK1;PCK1;PIK3R1;PPP2R2C;RAB8A;PFKFB2
33	gsea	Metabolism of xenobiotics by cytochrome P450	-0.63033	-2.35447	0	0	0	27/64	0.1192	ADH1;UGT2B5;GSTA3;UGT2B36;GSTM3;GSTM1;UGT2B34;UGT2B35;CBR1;DHDH;GSTP1;GSTP2;GSTA1;UGT2B1;CYP1A2;GSTM6;AKR7A5;ADH7;CYP1A1;EPHX1;ADH4;CYP2S1;GSTA4;GSTM4;ADH5;GSTA2;MGST1
34	gsea	Porphyrin and chlorophyll metabolism	-0.626622	-2.33892	0	0	0	22/40	0.2434	UGT2B5;UGT2B36;UGT2B34;UGT2B35;ALAS1;ALAD;UGT2B1;CP;BLVRB;FECH;CPOX;HMBS;UGT1A6A;UROD;FXN;EARS2;HMOX2;ALAS2;UROS;COX15;UGT1A1;COX10
35	gsea	Cholesterol metabolism	-0.694627	-2.33764	0	0	0	26/48	0.108	APOA2;APOC3;APOH;APOA1;APOA4;ANGPTL3;APOB;APOC1;CD36;ABCB11;LIPC;LCAT;ANGPTL8;SOAT2;CYP27A1;NCEH1;LDLR;PCSK9;TSPO;SCARB1;APOE;ANGPTL4;CYP7A1;ABCA1;ABCG8;SORT1
36	gsea	alpha-Linolenic acid metabolism	-0.680945	-2.32893	0	0	0	2022-05-01	0.0746	ACOX1;ACAA1B;FADS2;PLA2G12B;ACAA1A
37	gsea	Hepatitis C	-0.521162	-2.32371	0	0	0	74/143	0.2791	PPARA;STAT2;IRF7;RXRA;OCLN;CLDN3;CLDN6;TLR3;RAF1;LDLR;CLDN4;CHUK;PIK3CB;CLDN14;IRF9;CLDN7;IKBKE;YWHAH;IKBKB;STAT1;EGFR;OAS1A;EIF2AK2;SCARB1;TRAF3;CFLAR;IKBKG;EIF2AK3;CYCS;IFIT1;PPP2CB;MYC;TRAF2;CDK6;OAS3;MX2;MAP2K2;OAS2;MAP2K1;NR1H3;CLDN1;GRB2;CASP8;RSAD2;HRAS;TYK2;BID;TNF;YWHAG;KRAS;MAVS;SOS1;IRF3;PPP2CA;TBK1;RELA;PPP2R2D;CLDN23;OAS1G;NFKBIA;EIF2S1;SOS2;EIF2AK4;E2F3;PIK3R1;E2F2;NRAS;PPP2R2C;TICA…
38	gsea	Insulin resistance	-0.521077	-2.2868	0	0	0	34/107	0.1787	SLC27A2;CREB3L3;SLC2A2;PPARA;G6PC;CD36;PYGL;PRKAA2;MLXIPL;GYS2;PPP1R3B;SLC27A5;PRKCZ;PTPRF;AGT;PRKAG2;CPT1A;PIK3CB;FOXO1;ACACB;IKBKB;SREBF1;INSR;RPS6KA1;MTOR;PPARGC1B;PYGB;NR1H3;TNF;IRS1;PPP1CB;SLC2A1;RELA;PRKCE
39	gsea	Tight junction	-0.510173	-2.28594	0	0	0	65/160	0.2474	AFDN;PRKAA2;NEDD4L;MAP3K1;F11R;CGN;MYH14;MAGI1;OCLN;PATJ;MYL12B;CLDN3;PRKCZ;LLGL2;TJP3;RAPGEF2;CLDN6;ARHGEF18;EPB41L4B;EZR;CLDN4;PRKAG2;MARVELD2;CGNL1;TJP2;CLDN14;CLDN7;CRB3;CD1D1;PARD6B;SLC9A3R1;TJP1;ROCK2;MAP3K5;TUBA1C;TUBA4A;MARVELD3;AMOT;PPP2CB;IGSF5;MYH9;MYH15;WHAMM;WASL;CLDN1;HSPA4;ACTN4;ACTR2;PPP2CA;PARD3;PPP2R2D;PRKCE;CLDN23;ROCK1;RAPGEF6;AMOTL2;STK11;SYNPO;JAM2;DLG1;MYL12A;ARHGAP17;PPP2R…
40	gsea	RIG-I-like receptor signaling pathway	-0.588322	-2.2846	0	0	0	31/53	0.2794	TKFC;RNF125;MAP3K1;IRF7;CHUK;TRIM25;IKBKE;IFIH1;IKBKB;ISG15;TRAF3;IKBKG;TRAF2;CYLD;DHX58;ATG5;MAPK13;CASP8;TNF;MAVS;IRF3;TBK1;RELA;NFKBIA;MAPK14;AZI2;ATG12;NFKB1;TRAF6;RIPK1;MAPK11
41	gsea	Autoimmune thyroid disease	-0.58482	-2.2765	0	0	0	1949-12-01	0.2151	H2-Q10;H2-K1;H2-T23;H2-D1;H2-T22;H2-Q7;H2-Q4;H2-Q6;H2-BL;CD28;H2-Q2;H2-T24
42	gsea	Allograft rejection	-0.598059	-2.27591	0	0	0	13/45	0.2151	H2-Q10;H2-K1;H2-T23;H2-D1;H2-T22;H2-Q7;H2-Q4;H2-Q6;TNF;H2-BL;CD28;H2-Q2;H2-T24
43	gsea	Insulin signaling pathway	-0.490922	-2.2707	0	0	0	53/134	0.2493	FBP1;GCK;PKLR;G6PC;FASN;ACACA;PYGL;PRKAA2;GYS2;PPP1R3B;PRKCZ;PTPRF;RAF1;PRKAG2;SORBS1;PIK3CB;PDE3B;FOXO1;ACACB;IKBKB;CALML4;SREBF1;PHKB;INSR;PRKAR2A;MTOR;PYGB;MAP2K2;MAP2K1;RPTOR;GRB2;PHKA2;RAPGEF1;HRAS;KRAS;EXOC7;SOCS2;SOS1;SHC2;IRS1;PPP1CB;MKNK1;LIPE;MKNK2;EIF4EBP1;PDPK1;TRIP10;SOS2;PCK1;PIK3R1;CRKL;NRAS;FLOT2
44	gsea	Steroid biosynthesis	-0.790718	-2.26471	0	0	0	2019-12-01	0.1109	DHCR24;SC5D;SQLE;SOAT2;FDFT1;MSMO1;CYP51;DHCR7;NSDHL;LSS;HSD17B7;TM7SF2
45	gsea	Terpenoid backbone biosynthesis	-0.741923	-2.26059	0	3.54576e-05	0.001	2022-09-01	0.0745	HMGCS2;FDPS;HMGCS1;IDI1;PMVK;HMGCR;ACAT1;ACAT2;PDSS2
46	gsea	Adipocytokine signaling pathway	-0.535936	-2.25654	0	6.94065e-05	0.002	24/69	0.1773	PPARA;G6PC;CD36;ADIPOR2;PRKAA2;ACSL1;ACSL5;RXRA;CHUK;PRKAG2;ACSL3;CPT1A;ACACB;IKBKB;IKBKG;TRAF2;MTOR;NFKBIE;TNF;AGRP;IRS1;SLC2A1;RELA;ACSL4
47	gsea	Propanoate metabolism	-0.678268	-2.25159	0	6.79605e-05	0.002	15/30	0.0751	ACACA;SUCLG2;ACSS2;ACADM;HADHA;BCKDHB;EHHADH;SUCLG1;BCKDHA;ECHDC1;ACACB;ACAT1;HIBCH;ACAT2;MLYCD
48	gsea	Glutathione metabolism	-0.610663	-2.24973	0	6.65735e-05	0.002	29/63	0.15	NAT8F2;GSTA3;GSTM3;GSTM1;GSS;GCLM;GPX1;GSR;GSTP1;NAT8F1;GSTP2;GSTA1;GCLC;LAP3;GSTM6;CHAC1;IDH2;GSTA4;GSTM4;PGD;OPLAH;IDH1;CHAC2;GSTA2;GGCT;MGST1;ANPEP;GSTT1;GPX4
49	gsea	Aminoacyl-tRNA biosynthesis	-0.61101	-2.24245	0	9.78631e-05	0.003	34/42	0.31	YARS;LARS;FARS2;SEPSECS;NARS;VARS;RARS2;IARS2;GARS;TARS;NARS2;EARS2;RARS;DARS;CARS2;GATB;IARS;AARS;CARS;FARSB;VARS2;QARS;PSTK;LARS2;TARS2;MTFMT;YARS2;HARS2;QRSL1;AARS2;HARS;FARSA;DARS2;TARSL2
50	gsea	Citrate cycle (TCA cycle)	-0.683761	-2.22765	0	9.59442e-05	0.003	21/30	0.2294	SUCLG2;PCX;ACLY;ACO1;SUCLG1;FH1;MDH1;SDHB;SDHD;IDH2;IDH1;PDHB;CS;ACO2;DLST;SDHA;IDH3B;SUCLA2;MDH2;OGDH;PCK1
51	gsea	Ribosome	0.881323	2.22228	0	0.00183277	0.002	80/129	0.0276	RPL23A;RPS28;RPS15;RPS27;RPL12;RPS15A;RPS19;RPS20;RPS21;RPS12;RPLP2;RPL23;RPS23;RPL37A;RPS27A;RPS24;RPL34;RPS8;RPS29;RPS9;RPS14;RPLP1;RPS13;RPL18A;RPL13;RPL28;RPS11;RPL17;RPL27A;RPL24;RPS17;RPL26;RPL21;RPS3A1;RPL30;RPL5;RPL39;FAU;RPLP0;RPS16;RPL35A;RPL7;RPL19;RPL32;RPS25;RPL36A;RPL6;RPS5;RPL10A;RPL37;RPS26;RPL22L1;RPS7;RPS4X;RPS3;RPL31;RPL41;RPL18;RPL8;RPL9;RPL22;RPL35;RPL36;RPL3;UBA52;RPS10;RPSA…
52	gsea	beta-Alanine metabolism	-0.626769	-2.21038	0	0.000188198	0.004	13/32	0.1268	DPYS;DPYD;UPB1;ACADM;HADHA;EHHADH;ALDH9A1;ALDH2;HIBCH;MLYCD;ALDH3A2;ECHS1;ALDH7A1
53	gsea	Selenocompound metabolism	-0.746718	-2.19375	0	0.000215422	0.004	2016-09-01	0.1567	SEPHS2;KYAT3;TXNRD1;KYAT1;PAPSS2;TXNRD2;SEPSECS;CTH;SCLY
54	gsea	Fructose and mannose metabolism	-0.622889	-2.17865	0	0.000211433	0.004	1933-11-01	0.18	ALDOB;FBP1;KHK;TKFC;SORD;PFKP;TPI1;ALDOC;PFKFB1;TIGAR;PMM2
55	gsea	Arginine biosynthesis	-0.720994	-2.16192	0	0.000266899	0.006	2019-11-01	0.1351	ARG1;GLUD1;GPT2;ASL;NAGS;GLUL;ASS1;CPS1;GOT2;GPT;OTC
56	gsea	Pantothenate and CoA biosynthesis	-0.73108	-2.15513	0	0.000262133	0.006	2018-09-01	0.1239	VNN1;PANK1;DPYS;VNN3;DPYD;UPB1;ENPP3;PPCS;COASY
57	gsea	Vitamin digestion and absorption	-0.650847	-2.15144	0.00207039	0.000257534	0.006	2023-09-01	0.1709	APOA1;APOA4;APOB;SLC23A1;SCARB1;RBP2;LMBRD1;SLC52A3;BTD
58	gsea	Alanine, aspartate and glutamate metabolism	-0.573523	-2.15087	0	0.000253094	0.006	17/36	0.2095	AGXT2;GLUD1;GPT2;DDO;ASL;ADSS;GLUL;ASS1;CPS1;GOT2;ASNS;GPT;PPAT;NIT2;ALDH5A1;GOT1;GFPT1
59	gsea	Nicotinate and nicotinamide metabolism	-0.603714	-2.13798	0	0.000304094	0.008	14/32	0.1398	AOX3;QPRT;NT5C2;BST1;ENPP3;NAPRT;NUDT12;ASPDH;NADK2;NMRK1;NAMPT;NADK;NADSYN1;NMNAT3
60	gsea	Influenza A	-0.450565	-2.13038	0	0.000407763	0.012	65/148	0.2799	PLG;FDPS;STAT2;IRF7;TLR3;RAF1;TRIM25;TMPRSS2;PIK3CB;PRKCA;IVNS1ABP;IRF9;IKBKE;IFIH1;IKBKB;STAT1;OAS1A;EIF2AK2;IFNGR2;HSPA1B;EIF2AK3;CYCS;ADAR;FURIN;MAP2K6;OAS3;MX2;MAP2K2;OAS2;MAP2K1;MAPK13;RSAD2;TYK2;TNF;DDX39B;MAVS;VDAC1;IRF3;EP300;TBK1;RELA;ICAM1;OAS1G;TNFSF10;TNFRSF10B;NFKBIA;IL18;AGFG1;DNAJC3;MAPK14;EIF2S1;IRAK4;EIF2AK4;PIK3R1;HSPA2;KPNA2;IFNGR1;TICAM1;PABPN1;CPSF4;NFKB1;OAS1B;KPNA1;MAPK11;R…
61	gsea	One carbon pool by folate	-0.674538	-2.12321	0	0.000481294	0.014	2019-09-01	0.1368	FTCD;SHMT1;ALDH1L1;MTHFD1;AMT;MTHFS;DHFR;SHMT2;MTHFSL
62	gsea	Proximal tubule bicarbonate reclamation	-0.644813	-2.1174	0.00205339	0.000552453	0.017	2022-07-01	0.0739	SLC4A4;SLC38A3;GLUD1;ATP1B1;ATP1A1;MDH1;SLC25A10
63	gsea	Lysine degradation	-0.554936	-2.11737	0	0.000543684	0.017	34/57	0.2552	BBOX1;PIPOX;HADH;GCDH;HADHA;KMT5A;EHHADH;ALDH9A1;AASS;ACAT1;ALDH2;ACAT2;NSD1;CAMKMT;PHYKPL;NSD2;ALDH3A2;ECHS1;AADAT;ALDH7A1;SETD3;SETDB2;SETDB1;DLST;KMT2D;PRDM2;PRDM9;HYKK;ASH1L;KMT5B;COLGALT1;KMT2C;KMT2B;KMT2A
64	gsea	Epstein-Barr virus infection	-0.435928	-2.11204	0	0.000586159	0.018	110/196	0.3806	H2-Q10;H2-K1;H2-T23;STAT2;IRF7;TRAF5;H2-D1;H2-T22;H2-Q7;CHUK;PSMD11;PIK3CB;ENTPD8;IRF9;IKBKE;PSMD8;B2M;IKBKB;STAT1;ISG15;OAS1A;EIF2AK2;TAPBP;TRAF3;IKBKG;H2-Q4;CYCS;MYC;MAP2K6;TRAF2;PSMD12;H2-Q6;CDK6;RELB;OAS3;OAS2;NFKBIE;LYN;MAP3K14;MAPK13;CASP8;TYK2;BID;TNF;PSMC5;MAVS;TNFAIP3;PLCG2;ADRM1;PSMD14;IRF3;TBK1;PSMC4;ENTPD3;RELA;DDB2;ICAM1;CR2;PSMD3;GADD45B;H2-BL;TAP1;PSMC2;OAS1G;PSMD13;H2-Q2;NFKBIA;H2…
65	gsea	Systemic lupus erythematosus	-0.549371	-2.10798	0	0.000577141	0.018	1949-11-01	0.1934	HC;C9;C8A;C8G;C6;C3;C8B;ACTN4;TNF;GRIN2B;CD28
66	gsea	Thyroid hormone synthesis	-0.485782	-2.10143	0	0.00059311	0.019	13/73	0.0814	ALB;ASGR1;TTR;CREB3L3;SERPINA7;GPX1;ATP1B1;GSR;ASGR2;PRKCA;ATP1A1;ITPR1;IYD
67	gsea	Galactose metabolism	-0.570103	-2.09871	0	0.000584257	0.019	1932-10-01	0.168	GCK;G6PC;UGP2;GALM;MGAM;PGM1;PFKP;GALE;GALK1;GALT
68	gsea	Circadian rhythm	-0.615475	-2.09027	0	0.000647623	0.022	2029-11-01	0.1724	PRKAA2;RORC;BHLHE40;PRKAG2;BTRC;ARNTL;PER2;CRY1;CUL1;FBXW11;CLOCK
69	gsea	Circadian entrainment	0.494443	2.08699	0	0.00412372	0.012	38/96	0.1434	GNG11;CACNA1C;GRIA4;PRKG1;GNG10;GNG2;CACNA1D;GUCY1A1;GUCY1B1;GNAI2;FOS;CALM1;CAMK2D;CACNA1G;GNAO1;ADCY5;CAMK2A;GNAS;GRIA3;GNAI1;GNB5;PRKCG;GUCY1A2;GNG7;ADCY2;GNG5;ADCY3;PRKG2;GNG8;ADCY7;GNGT2;GRIN2A;CACNA1H;GNG4;PRKCB;GNB3;GRIA2;ADCY8
70	gsea	Type I diabetes mellitus	-0.524822	-2.06314	0	0.000921899	0.032	15/51	0.2151	H2-Q10;H2-K1;H2-T23;H2-D1;H2-T22;H2-Q7;ICA1;H2-Q4;H2-Q6;TNF;HSPD1;H2-BL;CD28;H2-Q2;H2-T24
71	gsea	Carbohydrate digestion and absorption	-0.528281	-2.03503	0	0.00130484	0.045	1939-08-01	0.0707	SLC2A2;G6PC;ATP1B1;SLC37A4;MGAM;PIK3CB;ATP1A1;AMY1
72	gsea	Graft-versus-host disease	-0.519888	-2.03211	0	0.00130944	0.045	13/47	0.2151	H2-Q10;H2-K1;H2-T23;H2-D1;H2-T22;H2-Q7;H2-Q4;H2-Q6;TNF;H2-BL;CD28;H2-Q2;H2-T24
73	gsea	Phosphatidylinositol signaling system	-0.472673	-2.02253	0	0.00140452	0.048	40/96	0.2712	INPP5F;PIK3CB;PPIP5K2;PRKCA;PIK3C2G;CALML4;ITPR1;PIK3C2B;MTMR7;PLCD3;PPIP5K1;INPP4A;SYNJ2;DGKD;PIP4P2;PIK3C2A;IPMK;INPP5B;DGKZ;IP6K2;CDS2;MTM1;PLCG2;PI4KB;MTMR14;IMPA1;PI4K2A;DGKQ;ITPK1;INPP5A;INPP1;PLCB4;MTMR3;PIK3R1;IMPA2;SACM1L;IPPK;PLCE1;MTMR2;MTMR1
74	gsea	Viral myocarditis	-0.474187	-2.01607	0	0.00149699	0.052	25/71	0.2484	H2-Q10;CXADR;H2-K1;H2-T23;H2-D1;H2-T22;H2-Q7;DMD;CAV1;H2-Q4;CYCS;H2-Q6;CD55;CASP8;EIF4G1;BID;ICAM1;ITGB2L;H2-BL;CD28;H2-Q2;ABL1;H2-T24;DAG1;H2-M2
75	gsea	Human immunodeficiency virus 1 infection	-0.401723	-2.01102	0	0.00160901	0.053	106/204	0.3949	H2-Q10;BST2;H2-K1;H2-T23;TRAF5;H2-D1;H2-T22;RAF1;APOBEC3;H2-Q7;CHUK;PIK3CB;PRKCA;PAK6;B2M;IKBKB;CALML4;PTK2B;TAPBP;PAK1;ITPR1;BCL2L1;IKBKG;H2-Q4;CYCS;WEE1;PXN;MAP2K6;LIMK2;CUL4A;TRAF2;H2-Q6;BTRC;DCAF1;MTOR;MAP2K2;PAK2;MAP2K1;AP1G1;ATR;MAPK13;CASP8;PAK3;HRAS;TRIM30D;BID;TNF;KRAS;PLCG2;AP1M2;CUL1;PAK4;IRF3;FBXW11;TBK1;RELA;GNAI3;GNA11;AP1S1;H2-BL;TAP1;H2-Q2;NFKBIA;GNB1;H2-T24;MAPK14;IRAK4;PIK3R1;NF…
76	gsea	Renin secretion	0.494133	2.0024	0	0.00656741	0.032	21/73	0.1115	KCNMA1;CACNA1C;CTSB;EDNRA;PDE1A;CLCA3A1;CACNA1D;GUCY1A1;PDE3A;GUCY1B1;GNAI2;CALM1;ADCY5;GNAS;GNAI1;GUCY1A2;AQP1;PPP3R1;PDE1C;PRKG2;NPR1
77	gsea	Protein digestion and absorption	0.486864	2.00088	0	0.00504011	0.032	32/87	0.1322	COL3A1;COL1A2;COL1A1;COL5A2;COL6A1;COL12A1;COL6A5;COL6A2;COL5A1;COL6A3;COL4A2;SLC8A1;COL24A1;ELN;COL4A1;COL14A1;ATP1A3;ATP1B3;COL11A1;SLC1A5;SLC7A8;ATP1B2;COL7A1;COL15A1;COL5A3;COL13A1;COL4A5;CTRB1;ATP1A2;SLC1A1;SLC38A2;TRY5
78	gsea	Mitophagy	-0.489848	-1.99455	0	0.00191377	0.06	38/63	0.3499	PRKN;OPTN;SQSTM1;RRAS2;BNIP3;ULK1;BCL2L1;EIF2AK3;GABARAPL2;NBR1;USP15;ATG5;RRAS;BCL2L13;TAX1BP1;HRAS;AMBRA1;KRAS;ATG9B;TBK1;RELA;RHOT1;CSNK2B;PGAM5;MFN1;TBC1D15;MFN2;NRAS;TOMM7;TFEB;PINK1;TBC1D17;CSNK2A2;CSNK2A1;BECN1;MAPK8;MAPK9;RHOT2
79	gsea	Ubiquitin mediated proteolysis	-0.440249	-1.99318	0	0.00193151	0.061	70/136	0.3418	NEDD4L;PRKN;RHOBTB1;MAP3K1;CBLC;WWP1;UBE2L6;XIAP;UBE2E2;CUL2;PRPF19;CDC34;ITCH;CUL4A;UBE2D3;BIRC3;BTRC;HERC3;HERC4;WWP2;SMURF2;FBXW7;TRIM37;UBE2G1;UBE2K;SMURF1;UBE4B;UBE2F;KEAP1;BIRC6;HUWE1;UBE2N;CUL1;FBXW11;PPIL2;UBR5;MGRN1;DDB2;UBE2H;UBE3C;UBE2J2;SAE1;SYVN1;ANAPC13;UBE4A;HERC1;SKP2;UBE2R2;DET1;UBA7;UBE2M;FBXW8;TRIP12;FZR1;TRAF6;UBE2A;FANCL;BRCA1;UBA3;PIAS4;PIAS1;UBE3B;PIAS2;ANAPC2;UBA2;UBE2E1;H…
80	gsea	Herpes simplex virus 1 infection	-0.362319	-1.991	0	0.00192761	0.061	201/389	0.4551	H2-Q10;HC;BST2;H2-K1;H2-T23;STAT2;C3;IRF7;TRAF5;H2-D1;H2-T22;TLR3;H2-Q7;CHUK;NECTIN1;PIK3CB;ZFP568;IRF9;IKBKE;IFIH1;B2M;IKBKB;STAT1;ZFP612;OAS1A;EIF2AK2;TAPBP;IFNGR2;BCL2L1;SRPK1;TRAF3;IKBKG;H2-Q4;EIF2AK3;CYCS;CD74;TRAF2;BIRC3;H2-Q6;MTOR;OAS3;ZFP182;OAS2;CASP8;TYK2;BID;TNF;ZFP746;MAVS;SRSF4;IRF3;TBK1;ZFP169;ZFP7;PPP1CB;RELA;H2-BL;TAP1;EIF2B3;OAS1G;ZFP950;H2-Q2;ZFP825;NFKBIA;ZFP707;EIF4EBP1;H2-T24…
81	gsea	ABC transporters	-0.525642	-1.98096	0	0.002112	0.069	31/48	0.3388	ABCB4;ABCC3;ABCB11;ABCD3;ABCC2;ABCA8B;ABCC6;ABCA6;ABCG2;ABCA3;ABCA1;ABCG8;ABCB7;ABCB6;ABCA5;ABCB8;TAP1;ABCA2;ABCC12;ABCG5;TAP2;ABCA7;ABCC1;ABCC4;ABCB1A;ABCA14;ABCC5;CFTR;DEFB1;ABCB10;ABCA4
82	gsea	Necroptosis	-0.428795	-1.97695	0	0.00212656	0.069	66/119	0.4109	PYGL;STAT2;GLUD1;SQSTM1;TRAF5;TLR3;STAT5B;CAMK2B;CHMP4C;IRF9;GLUL;STAT1;EIF2AK2;IFNGR2;AIFM1;CFLAR;XIAP;PARP4;FAF1;CHMP2B;TRAF2;BIRC3;CYLD;PYGB;CASP8;CHMP6;TYK2;BID;TNF;TNFAIP3;VDAC1;TRPM7;DNM1L;CAPN2;TNFSF10;PGAM5;TNFRSF10B;SLC25A5;CHMP2A;IFNGR1;RNF31;TICAM1;VPS4B;MLKL;SPATA2;RIPK1;PLA2G4C;STAT5A;SPATA2L;FTL1;MAPK8;JAK3;MAPK9;CHMP5;PPID;ZBP1;PYGM;SHARPIN;PARP2;TRADD;RBCK1;FADD;STAT6;CYBB;IL1A;RI…
83	gsea	Inositol phosphate metabolism	-0.475929	-1.96911	0	0.0022427	0.073	44/72	0.4003	INPP5F;PIK3CB;PIK3C2G;TPI1;PIK3C2B;MTMR7;PLCD3;INPP4A;SYNJ2;PIK3C2A;IPMK;INPP5B;MTM1;PLCG2;PI4KB;MTMR14;IMPA1;PI4K2A;ITPK1;INPP5A;INPP1;PLCB4;PLCH1;MTMR3;MINPP1;IMPA2;SACM1L;IPPK;PLCE1;MTMR2;MTMR1;CDIPT;INPP5K;PIP4K2C;INPP4B;INPP5J;ALDH6A1;PLCD4;MTMR4;INPP5E;PIKFYVE;SYNJ1;MIOX;PIP4K2A
84	gsea	Wnt signaling pathway	0.41957	1.96646	0	0.00696451	0.056	51/151	0.179	PRICKLE1;SFRP1;NKD2;DKK2;FZD1;ROR1;PRICKLE2;WNT4;SFRP2;ROR2;RSPO1;NKD1;NFATC4;CCN4;WNT5A;CCND2;SERPINF1;AXIN2;FZD2;BAMBI;CAMK2D;CSNK1A1;RSPO3;NOTUM;CAMK2A;MMP7;RYK;LGR5;DAAM2;PRKCG;TCF7L1;PPP3R1;PORCN;FZD3;LEF1;FZD8;RBX1;TCF7;WIF1;RAC1;PRKCB;SIAH1A;FZD4;SFRP5;WNT1;RAC3;CER1;RHOA;DVL2;PPP3CB;PEG12
85	gsea	Acute myeloid leukemia	-0.469631	-1.96448	0	0.00231569	0.076	30/68	0.2418	CD14;ZBTB16;RAF1;CHUK;STAT5B;PIK3CB;IKBKB;CSF1R;CEBPA;IKBKG;MYC;JUP;MTOR;MAP2K2;MAP2K1;GRB2;PER2;HRAS;KRAS;SOS1;CEBPE;RELA;DUSP6;EIF4EBP1;RARA;SOS2;PPARD;CSF2;PIK3R1;NRAS
86	gsea	ECM-receptor interaction	0.478731	1.95356	0.00182815	0.00672014	0.063	31/82	0.1311	COL1A2;COL1A1;COL6A1;COL6A5;LAMB1;LAMA1;COL6A2;TNC;ITGB8;LAMA2;COL6A3;THBS2;FN1;LAMA4;COL4A2;COL4A1;TNR;ITGA1;ITGA9;TNXB;THBS1;ITGB1;SDC1;LAMB2;COL4A5;SDC4;ITGB5;LAMC1;SV2A;ITGA8;ITGB7
87	gsea	Amyotrophic lateral sclerosis (ALS)	-0.48841	-1.95277	0.00218341	0.00266538	0.085	20/51	0.2876	CAT;GPX1;CCS;ALS2;MAP3K5;BCL2L1;CYCS;MAP2K6;SLC1A2;MAPK13;SOD1;BID;TNF;GRIN2B;TOMM40;TOMM40L;MAPK14;DERL1;MAPK11;PRPH
88	gsea	Pyrimidine metabolism	-0.481969	-1.94361	0	0.00284943	0.091	21/56	0.249	DPYS;DPYD;NT5C2;UPB1;ENTPD5;ENPP3;ENTPD8;TYMP;CDA;CMPK1;NME7;NME6;NUDT2;CMPK2;ENTPD3;AK9;NT5C3;UMPS;CTPS;UCK1;NT5M
89	gsea	NOD-like receptor signaling pathway	-0.404667	-1.93707	0	0.00310676	0.098	91/157	0.4333	STAT2;IRF7;TRAF5;NLRP6;CHUK;IRF9;IKBKE;IKBKB;STAT1;NAMPT;GSDMD;OAS1A;NLRP12;ITPR1;BCL2L1;TRAF3;XIAP;MCU;IKBKG;GABARAPL2;TRAF2;TXNIP;BIRC3;OAS3;ATG5;CXCL1;OAS2;RIPK2;MAPK13;CASP8;TYK2;TNF;MAVS;TNFAIP3;VDAC1;TRPM7;IRF3;ATG16L1;TBK1;DNM1L;NEK7;TXN2;RELA;ERBIN;OAS1G;BRCC3;TRP53BP1;NFKBIA;MFN1;IL18;MFN2;MAPK14;PLCB4;IRAK4;NAIP2;RNF31;TICAM1;PRKCD;ATG12;NFKB1;OAS1B;TRAF6;RIPK1;MAPK11;DHX33;NFKBIB;SUGT1…
90	gsea	T cell receptor signaling pathway	-0.443059	-1.92871	0.002331	0.00337724	0.107	43/94	0.3059	TEC;RAF1;CHUK;PIK3CB;PAK6;IKBKB;MALT1;PAK1;IKBKG;NCK1;MAP2K2;PAK2;MAP2K1;NFKBIE;GRB2;MAP3K14;MAPK13;PAK3;HRAS;TNF;VAV2;KRAS;SOS1;PAK4;PTPN6;RELA;CD28;NFKBIA;MAPK14;PDPK1;SOS2;CSF2;DLG1;PIK3R1;NFATC3;NRAS;NCK2;NFATC2;NFKB1;MAPK11;ZAP70;NFKBIB;BCL10
91	gsea	Natural killer cell mediated cytotoxicity	-0.419711	-1.90868	0	0.00411556	0.13	40/96	0.3481	H2-K1;H2-T23;H2-D1;RAF1;PIK3CB;PRKCA;PTK2B;IFNGR2;PAK1;MAP2K2;MAP2K1;GRB2;HRAS;BID;TNF;VAV2;KRAS;PLCG2;SOS1;SHC2;PTPN6;SH3BP2;ICAM1;CD244A;ITGB2L;TNFSF10;TNFRSF10B;SOS2;CSF2;PIK3R1;NRAS;IFNGR1;NFATC2;PTPN11;ZAP70;ARAF;SH2D1B1;KLRC1;MAPK1;CD247
92	gsea	Cell adhesion molecules (CAMs)	-0.397934	-1.89702	0	0.0045182	0.145	39/148	0.2255	H2-Q10;H2-K1;H2-T23;F11R;LRRC4;OCLN;CLDN3;CDH3;H2-D1;CDH1;PTPRF;ALCAM;H2-T22;CLDN6;CLDN4;H2-Q7;NECTIN1;CLDN14;CLDN7;H2-Q4;VTCN1;NECTIN2;H2-Q6;IGSF11;ITGA6;CLDN1;CADM1;CDH4;NCAM1;ICAM1;ITGB2L;ITGA4;H2-BL;PVR;CLDN23;CD28;H2-Q2;H2-T24;JAM2
93	gsea	Lysosome	0.422876	1.89609	0	0.0107348	0.117	41/121	0.1827	CTSK;CTSB;CD63;NPC2;PSAP;LAPTM4A;CTSL;HEXA;TPP1;LGMN;SCARB2;CTSD;LAMP2;HEXB;GAA;CTSA;GLA;ATP6AP1;NAGLU;GNS;CTSF;ATP6V0B;ATP6V0C;PLA2G15;PPT1;CLTC;CTSC;NAGA;AGA;IDS;LAPTM4B;GBA;CLTA;LAMP1;GGA2;ATP6V0D2;NAGPA;SUMF1;ATP6V1H;CLN5;AP3S1
94	gsea	Primary bile acid biosynthesis	-0.690058	-1.88707	0.00394477	0.00494876	0.16	2016-11-01	0.087	BAAT;SCP2;HSD17B4;ACOX2;SLC27A5;CYP39A1;CYP27A1;AKR1D1;CYP8B1;AMACR;CYP7A1
95	gsea	Sphingolipid signaling pathway	-0.417352	-1.88622	0	0.00494813	0.16	49/120	0.2811	KNG1;KNG2;PPP2R5A;PRKCZ;PPP2R5E;RAF1;PIK3CB;PRKCA;CERS2;ROCK2;MAP3K5;SGMS2;PPP2R3A;ADORA1;PPP2CB;TRAF2;MAP2K2;MAP2K1;MAPK13;ACER2;HRAS;BID;TNF;KRAS;SPTLC2;GNA12;PPP2CA;RELA;PPP2R2D;GNAI3;PRKCE;SGPP2;ROCK1;MAPK14;PLCB4;PDPK1;PIK3R1;NOS3;9130409I23RIK;NRAS;DEGS2;PPP2R2C;ABCC1;SPTLC1;PPP2R2A;NFKB1;NSMAF;MAPK11;SGMS1
96	gsea	Cytokine-cytokine receptor interaction	0.397309	1.87742	0	0.0113402	0.136	95/243	0.2532	CCL11;CCL8;GDF10;TNFSF8;CCL19;TNFSF11;CCL7;ACKR3;TGFBR2;IL6ST;IL6;LIFR;CXCL12;IL1R2;IL16;IL4RA;OSMR;INHBB;TNFSF13B;CSF2RB;TNFRSF21;TGFBR1;IL33;IL19;IL1RL2;BMPR2;IL11RA1;CNTFR;NGF;PF4;GDF11;TNFRSF1A;ACVRL1;TNFSF9;EDA2R;BMPR1B;IL17RA;IFNAR2;IL1R1;TNFRSF11B;CSF2RB2;TNFRSF1B;GDF6;BMP2;CCL24;IL13RA2;BMP3;GDF2;RELT;TNFSF12;TNFSF18;IL17D;IL11;IL20RA;IL12B;IL10RB;TSLP;IL10;CSF1;TNFSF14;CCL12;IL1F10;BMP10…
97	gsea	Prion diseases	-0.505195	-1.87694	0.0045977	0.00529186	0.168	1934-10-01	0.1626	HC;C9;C8A;C8G;C6;C8B;MAP2K2;MAP2K1;SOD1;NCAM1
98	gsea	Viral carcinogenesis	-0.393851	-1.87087	0	0.00555633	0.179	79/180	0.3374	H2-Q10;CREB3L3;HPN;H2-K1;H2-T23;C3;IRF7;TRAF5;H2-D1;H2-T22;H2-Q7;STAT5B;PIK3CB;IRF9;YWHAH;EIF2AK2;TRAF3;KAT2B;IKBKG;H2-Q4;DNAJA3;HDAC8;SND1;PXN;TRAF2;GTF2B;H2-Q6;CDK6;MRPS18B;HDAC11;PMAIP1;ACTN4;LYN;MAD1L1;GRB2;CASP8;HRAS;YWHAG;KRAS;IRF3;EP300;GTF2A2;GTF2H2;RELA;H2-BL;MAPKAPK2;H2-Q2;NFKBIA;UBR4;H2-T24;HDAC3;GTF2H3;DLG1;CDKN1B;SKP2;PIK3R1;NRAS;H2-M2;TBPL1;HDAC5;SRF;REL;NFKB1;H2-Q1;CREB3L2;SCRIB;VA…
99	gsea	Hepatocellular carcinoma	-0.378458	-1.85607	0	0.00634692	0.204	83/170	0.3739	GSTA3;GSTM3;GSTM1;MET;WNT7B;WNT10A;TXNRD1;GSTP1;DPF3;RAF1;NQO1;GSTP2;GSTA1;PIK3CB;PRKCA;GSTM6;WNT7A;DVL1;EGFR;BCL2L1;GSTA4;GSTM4;MYC;TXNRD2;LRP5;CDK6;MTOR;TGFA;GSTA2;FZD6;MAP2K2;MGST1;MAP2K1;GRB2;ARID1B;LRP6;HRAS;GSTT1;KEAP1;KRAS;PLCG2;SOS1;SHC2;DDB2;ARID2;AXIN1;FZD5;GADD45B;SMAD3;NFE2L2;APC;WNT5B;SMARCA4;POLK;SMAD2;SOS2;WNT2B;E2F3;FRAT1;PIK3R1;E2F2;NRAS;WNT2;TGFB2;TERT;GSTT2;IGF1R;ARID1A;ARAF;GS…
100	gsea	Thyroid hormone signaling pathway	-0.41493	-1.84395	0	0.00687497	0.214	56/115	0.3739	DIO1;RCAN2;RXRA;ATP1B1;RAF1;SLC16A10;PFKP;THRB;PIK3CB;PRKCA;ATP1A1;FOXO1;STAT1;KAT2B;PLCD3;MYC;MED12L;RCAN1;NCOR1;PLN;ESR1;MTOR;MAP2K2;MAP2K1;NCOA1;NOTCH2;HRAS;KRAS;NCOA2;PLCG2;EP300;SLC2A1;HDAC3;PLCB4;PDPK1;PIK3R1;NRAS;PFKFB2;PLCE1;MED17;RHEB;PRKACA;CASP9;CCND1;SIN3A;NOTCH1;MED30;MAPK1;RXRB;ITGAV;MED14;PLCD4;GSK3B;CREBBP;ATP1B4;MAPK3
101	gsea	Endocytosis	-0.370206	-1.83806	0	0.00707946	0.223	114/252	0.3596	H2-Q10;H2-K1;NEDD4L;H2-T23;CBLC;PSD3;H2-D1;PRKCZ;H2-T22;EPN3;WWP1;CAV2;LDLR;RABEP1;H2-Q7;WIPF3;CHMP4C;AP2A2;CAV1;ARFGEF1;FGFR2;PARD6B;EGFR;HSPA1B;EPS15;ASAP2;ARFGAP2;H2-Q4;VTA1;VPS37B;CHMP2B;MVB12A;EHD4;ITCH;H2-Q6;CYTH1;GRK3;RAB4A;TFRC;WASL;RAB11FIP1;DNM2;SMURF2;FGFR4;GBF1;SMURF1;FGFR3;CHMP6;VPS37C;HRAS;ZFYVE9;RAB11FIP3;PSD4;PARD3;EPN1;PDCD6IP;ARPC1A;H2-BL;SH3GL1;SMAD3;VPS28;AGAP2;IGF2R;VPS37A;LD…
102	gsea	Arachidonic acid metabolism	-0.413876	-1.83759	0	0.00703928	0.224	33/84	0.308	CYP2C29;EPHX2;CYP2C70;GPX1;CYP2J5;CYP2C68;PLA2G12B;CBR1;CYP4F14;CYP2B10;CYP2C50;CYP2B9;CYP2C23;CYP4A31;CYP4A30B;CYP4F13;CYP2C38;CYP4A12A;CYP4A32;CYP2J6;HPGDS;CYP4A10;PTGES3;PLA2G3;PTGDS;PLA2G6;TBXAS1;CYP2J9;PLA2G4C;CYP2C37;CYP2C54;CYP2C55;PLA2G12A
103	gsea	African trypanosomiasis	-0.498058	-1.82561	0	0.00761157	0.241	1934-11-01	0.2176	KNG1;APOA1;KNG2;PRKCA;F2RL1;THOP1;TNF;IDO2;ICAM1;IL18;PLCB4
104	gsea	Regulation of actin cytoskeleton	-0.371306	-1.8199	0	0.00780214	0.248	72/209	0.2656	KNG1;F2;KNG2;FGF21;MYH14;IQGAP2;ITGB6;CHRM3;PDGFC;SPATA13;MYL12B;DIAPH1;PDGFD;RAF1;EZR;RRAS2;ARHGEF12;PIK3CB;PAK6;BAIAP2;FGFR2;ITGA7;ITGB4;EGFR;ROCK2;PAK1;ABI2;FGF1;PXN;LIMK2;MYH9;ITGA6;ITGA2;WASL;MAP2K2;RRAS;PAK2;NCKAP1;MAP2K1;ACTN4;FGFR4;FGFR3;PAK3;HRAS;VAV2;KRAS;ITGA3;ARHGEF7;SOS1;GNA12;PAK4;ARHGEF1;CYFIP1;PPP1CB;PDGFB;ITGB2L;ITGA4;ARPC1A;ARHGAP35;APC;ROCK1;ARPC5L;IQGAP1;SOS2;MYL12A;PIK3R1;CRK…
105	gsea	Morphine addiction	0.436743	1.81389	0	0.0196513	0.238	33/89	0.1434	CACNA1B;GNG11;PDE1A;PDE7B;GNG10;GNG2;GABRA3;PDE3A;GNAI2;GRK5;PDE10A;GNAO1;ADCY5;GNAS;GNAI1;GNB5;PRKCG;GNG7;ADCY2;GNG5;GABRB1;ADCY3;PDE1C;GNG8;ADCY7;GNGT2;GABRE;GNG4;PRKCB;GABRA4;GNB3;GABBR1;ADCY8
106	gsea	SNARE interactions in vesicular transport	-0.497313	-1.79877	0.0056391	0.00903736	0.279	20/32	0.3504	VAMP8;VAMP5;STX8;STX16;STX7;VTI1A;VAMP1;BET1;STX18;STX3;SNAP29;BNIP1;STX19;STX17;VTI1B;GOSR1;STX11;STX2;STX5A;SNAP23
107	gsea	Pancreatic secretion	-0.385597	-1.7953	0	0.00916025	0.282	36/96	0.4548	CPB2;SLC4A4;CHRM3;ATP1B1;PLA2G12B;BST1;KCNQ1;ATP2B2;PRKCA;ATP1A1;ITPR1;CCK;ADCY9;PLCB4;CAR2;ADCY6;PLA2G3;RAB27B;RAB8A;SLC4A2;RAB3D;PLA2G12A;CFTR;ITPR2;RAB11A;ITPR3;CELA2A;ATP1B4;PLA2G1B;RAP1A;SLC9A1;SLC12A2;GNAQ;ATP2A1;PLCB2;SCT
108	gsea	Kaposi sarcoma-associated herpesvirus infection	-0.368109	-1.79418	0.00194553	0.0091502	0.284	91/183	0.3742	H2-Q10;H2-K1;H2-T23;STAT2;C3;IRF7;H2-D1;H2-T22;TLR3;RAF1;H2-Q7;CHUK;PIK3CB;IRF9;IKBKE;IKBKB;STAT1;CALML4;EIF2AK2;ITPR1;TRAF3;IKBKG;H2-Q4;CYCS;GABARAPL2;MYC;MAP2K6;TRAF2;VEGFA;H2-Q6;RCAN1;CDK6;MTOR;MAP2K2;CXCL1;MAP2K1;LYN;MAPK13;CASP8;HRAS;TYK2;BID;KRAS;PLCG2;IRF3;EP300;TBK1;RELA;ICAM1;PDGFB;H2-BL;MAPKAPK2;ATG14;H2-Q2;NFKBIA;GNB1;H2-T24;MAPK14;CSF2;E2F3;PIK3R1;NFATC3;E2F2;NRAS;ANGPT2;H2-M2;IFNGR1;…
109	gsea	Olfactory transduction	0.511639	1.79346	0.00431655	0.0227721	0.286	14/42	0.1332	RGS2;PRKG1;PDE1A;SLC8A1;CALM1;CAMK2D;CAMK2A;GNG7;NCALD;ADCY3;PDE1C;PRKG2;CNGB1;CNGA2
110	gsea	Phenylalanine metabolism	-0.539568	-1.79289	0.0078329	0.0091565	0.285	2022-07-01	0.1468	GLYAT;PAH;DDC;TAT;GOT2;MAOB;GM4952
111	gsea	Rheumatoid arthritis	0.450836	1.79089	0	0.0211601	0.29	31/78	0.1928	MMP3;CTSK;TNFSF11;IL6;CTSL;CXCL12;TNFSF13B;FOS;ATP6AP1;ATP6V1G1;ATP6V1B2;ATP6V1F;ATP6V1A;ATP6V0B;ATP6V0C;TLR4;ATP6V1E1;H2-DMB1;ANGPT1;ATP6V0E;IL11;ATP6V0D2;CSF1;MMP1A;CCL12;TGFB1;ATP6V1H;CTLA4;ITGB2;CD80;ATP6V1E2
112	gsea	Measles	-0.380713	-1.78232	0	0.00973834	0.295	56/124	0.3463	STAT2;IRF7;CHUK;STAT5B;PIK3CB;IRF9;IKBKE;IFIH1;IKBKB;STAT1;OAS1A;EIF2AK2;HSPA1B;BCL2L1;TRAF3;IKBKG;EIF2AK3;CYCS;ADAR;CDK6;OAS3;MX2;OAS2;CASP8;TYK2;BID;MAVS;TNFAIP3;IRF3;TBK1;RELA;CSNK2B;OAS1G;CD28;NFKBIA;EIF2S1;IRAK4;EIF2AK4;CDKN1B;PIK3R1;HSPA2;BBC3;NFKB1;OAS1B;TRAF6;NFKBIB;TLR2;CCNE2;STAT5A;CSNK2A2;CSNK2A1;CASP9;CCND1;MAPK8;JAK3;MAPK9
113	gsea	Autophagy	-0.39083	-1.7665	0.00176678	0.0108631	0.326	71/126	0.3463	PRKAA2;DEPTOR;DAPK2;RAF1;RRAS2;VAMP8;BNIP3;PIK3CB;ERN1;ULK1;RRAGD;ITPR1;BCL2L1;ZFYVE1;ATG16L2;CFLAR;EIF2AK3;GABARAPL2;PPP2CB;NRBF2;MTOR;ATG5;ATG4D;MAP2K2;RRAS;MAP2K1;RPTOR;HRAS;ATG7;AMBRA1;KRAS;UVRAG;ATG13;ATG9B;SUPT20;IRS1;PPP2CA;ATG16L1;DAPK3;ATG4C;MTMR14;ATG14;RUBCN;ULK2;STK11;EIF2S1;ATG2A;PDPK1;EIF2AK4;MTMR3;PIK3R1;NRAS;SNAP29;PRKCD;ATG12;TRAF6;ATG4B;TRP53INP2;RHEB;STX17;IGBP1;IGF1R;PRKACA;AT…
114	gsea	C-type lectin receptor signaling pathway	-0.390416	-1.76309	0	0.0110096	0.332	52/103	0.3801	STAT2;RAF1;CHUK;RRAS2;PLK3;ARHGEF12;PIK3CB;IRF9;IKBKE;IKBKB;STAT1;MALT1;CALML4;PAK1;ITPR1;IKBKG;CYLD;RELB;RRAS;MAP3K14;MAPK13;CASP8;HRAS;IRF1;TNF;KRAS;PLCG2;BCL3;RELA;IL23A;MAPKAPK2;NFKBIA;MAPK14;PIK3R1;NFATC3;NRAS;NFATC2;PRKCD;NFKB1;MAPK11;PTPN11;BCL10;CCL17;NFKB2;MAPK8;MAPK1;MAPK9;ITPR2;ITPR3;PTGS2;MAPK3;SYK
115	gsea	Longevity regulating pathway	-0.390619	-1.76148	0.00186567	0.0110601	0.336	45/99	0.3596	CREB3L3;CAT;ADIPOR2;PRKAA2;PPARG;PRKAG2;PIK3CB;FOXO1;ULK1;HSPA1B;INSR;CRYAB;MTOR;ATG5;EIF4EBP2;FOXA2;RPTOR;SOD1;HRAS;ADCY9;KRAS;APPL1;ATG13;IRS1;RELA;CLPB;EIF4EBP1;STK11;PIK3R1;ADCY6;HSPA2;NRAS;NFKB1;CREB3L2;RHEB;ADIPOR1;IGF1R;EHMT1;PRKACA;CREB5;RB1CC1;PPARGC1A;SESN1;RPS6KB1;ATF2
116	gsea	PI3K-Akt signaling pathway	0.333775	1.75241	0	0.0271097	0.367	331/331	0.9987	IGF1;PDGFRA;GNG11;COL1A2;COL1A1;COL6A1;COL6A5;LAMB1;LAMA1;PDGFRB;COL6A2;TNC;MAGI2;VEGFD;RPS6;ITGB8;IL6;KITL;LAMA2;COL6A3;HGF;CREB3L1;GNG10;F2R;NTRK1;THBS2;FGFR1;IL4RA;OSMR;GNG2;NR4A1;FGF10;FN1;CCND2;LAMA4;FGF7;COL4A2;CDK4;VEGFC;NTRK2;FGF2;COL4A1;EREG;ANGPT4;YWHAB;CHRM2;CDKN1A;TNR;ITGA1;HSP90AB1;ITGA9;NGF;HSP90B1;TNXB;AKT3;LPAR1;JAK2;THBS1;ITGB1;GNB5;IFNAR2;PTEN;EFNA2;GNG7;TLR4;LAMB2;BCL2L11;GNG5;…
117	gsea	ErbB signaling pathway	-0.427623	-1.74841	0.00362976	0.0120944	0.366	50/83	0.383	ERBB3;RAF1;NRG4;STAT5B;ERBB4;CAMK2B;PIK3CB;PRKCA;PAK6;EGFR;PAK1;MYC;NCK1;MTOR;TGFA;MAP2K2;PAK2;MAP2K1;GRB2;PAK3;HRAS;KRAS;PLCG2;SOS1;SHC2;PAK4;HBEGF;ABL1;EIF4EBP1;SOS2;CDKN1B;PIK3R1;CRKL;NRAS;NCK2;PTK2;STAT5A;ARAF;ABL2;MAPK8;MAP2K4;MAPK1;MAPK9;GAB1;RPS6KB1;NRG2;GSK3B;MAPK3;CRK;AREG
118	gsea	Dilated cardiomyopathy (DCM)	0.434929	1.74616	0	0.0262227	0.38	40/89	0.2125	IGF1;CACNA1C;ITGB8;CACNA2D1;LAMA2;CACNA1D;SLC8A1;ACTB;SGCB;ITGA1;ITGA9;SGCD;CACNG7;ADCY5;ACTG1;GNAS;ITGB1;CACNB2;ADCY2;ADCY3;TPM4;DES;ITGB5;CACNG8;ADCY7;CACNA2D3;ITGA8;MYL3;ITGB7;CACNB3;ADCY8;CACNB1;CACNG4;CACNG5;TGFB1;ADCY4;TPM1;CACNB4;ITGB3;ITGA5
119	gsea	Inflammatory mediator regulation of TRP channels	-0.364462	-1.74073	0	0.0126521	0.377	52/125	0.3605	KNG1;CYP2C29;CYP2C70;KNG2;CYP2J5;CYP2C68;CAMK2B;PIK3CB;PRKCA;CALML4;F2RL1;ITPR1;CYP2C50;MAP2K6;CYP2C23;MAPK13;CYP4A31;ADCY9;CYP4A30B;PLCG2;CYP2C38;CYP4A12A;HTR2B;CYP4A32;PPP1CB;CYP2J6;PRKCE;PRKCH;MAPK14;P2RY2;PLCB4;CYP4A10;PIK3R1;ADCY6;KLK1B4;TRPV4;PLA2G6;PRKCD;CYP2J9;MAPK11;PLA2G4C;CYP2C37;CYP2C54;CYP2C55;PRKACA;ASIC2;MAPK8;ASIC5;MAPK9;ITPR2;PTGER4;ITPR3
120	gsea	Relaxin signaling pathway	0.384181	1.73339	0	0.0269351	0.406	50/127	0.2757	MMP2;COL3A1;GNG11;COL1A2;COL1A1;TGFBR2;VEGFD;CREB3L1;GNG10;GNG2;TGFBR1;COL4A2;VEGFC;COL4A1;GNAI2;FOS;GNAO1;ADCY5;AKT3;GNAS;SHC1;GNAI1;GNB5;GNG7;ADCY2;GNG5;ADCY3;COL4A5;GNG8;ADCY7;GNGT2;PIK3R2;GNG4;GNB3;MMP1A;ADCY8;PIK3CD;RXFP3;TGFB1;AKT1;AKT2;CREB3L4;ADCY4;EDNRB;INSL3;GNB4;MMP9;MAPK10;ATF6B;RLN1
121	gsea	Phospholipase D signaling pathway	-0.353157	-1.72919	0.0021322	0.0137733	0.396	70/142	0.4413	F2;AGPAT2;RAPGEF4;PDGFC;AGT;PDGFD;RAF1;AGPAT3;RRAS2;PIK3CB;PRKCA;PLPP3;EGFR;PTK2B;INSR;AGTR1A;PLPP2;CYTH1;MTOR;DGKD;MAP2K2;RRAS;MAP2K1;DNM2;GRB2;DGKZ;HRAS;ADCY9;KRAS;RALB;PLCG2;SOS1;GNA12;SHC2;RALA;PDGFB;PTGFR;LPAR6;DGKQ;PLCB4;SOS2;RALGDS;PIK3R1;ADCY6;NRAS;CYTH2;PTPN11;PLA2G4C;RHEB;ARF6;PLD1;RAPGEF3;MAPK1;GAB1;PLD2;MAPK3;SYK;DGKE;ARF1;TSC1;GRM8;LPAR2;PIK3R6;PDGFA;PIP5K1A;AVPR1A;TSC2;SPHK2;SHC3;PI…
122	gsea	Ribosome biogenesis in eukaryotes	-0.438835	-1.72537	0.0130354	0.0141108	0.404	35/78	0.3253	EIF6;XRN2;UTP14B;RCL1;RIOK2;REXO1;LSG1;NVL;SBDS;EFL1;TBL3;NMD3;CSNK2B;RBM28;POP1;XRN1;MPHOSPH10;NOP58;UTP14A;GTPBP4;WDR3;WDR36;FBL;REXO5;IMP4;RPP38;HEATR1;MDN1;RRP7A;UTP18;FCF1;NOB1;CSNK2A2;CSNK2A1;DKC1
123	gsea	mRNA surveillance pathway	-0.407751	-1.72092	0.00381679	0.0144274	0.41	52/88	0.4068	PPP2R5A;PPP2R5E;PPP2R3A;DAZAP1;PPP2CB;SMG1;UPF2;MSI2;CSTF3;UPF3B;DDX39B;WDR33;UPF1;PPP2CA;PPP1CB;HBS1L;PPP2R2D;PNN;RNGTT;PAPOLA;SSU72;SMG5;ACIN1;PPP2R2C;SAP18;CPSF3;SMG7;PCF11;CPSF7;PABPN1;CPSF4;PPP2R2A;CLP1;CPSF6;WDR82;GSPT1;CASC3;PPP2R3D;PAPOLG;CPSF1;SRRM1;PYM1;CSTF2;PPP2R5C;ALYREF2;NCBP1;PABPC1L;RNMT;RNPS1;GSPT2;ETF1;SYMPK
124	gsea	AGE-RAGE signaling pathway in diabetic complications	0.387771	1.71105	0.00413223	0.0314014	0.464	101/101	0.9685	MMP2;COL3A1;COL1A2;COL1A1;TGFBR2;VEGFD;EGR1;IL6;THBD;FN1;TGFBR1;COL4A2;CDK4;VEGFC;COL4A1;VCAM1;AKT3;NOX4;JAK2;PIM1;COL4A5;CASP3;RAC1;BAX;PLCD1;PIK3R2;PRKCB;CCL12;PIK3CD;TGFB1;AKT1;SELE;AKT2;MAPK10;PLCG1;PLCB1;STAT3;PLCB3;IL1B;COL4A6;SERPINE1;PIK3R3;VEGFB;JUN;AGTR1B;MAPK12;CDC42;AGER;CCL2;NFATC1;PLCB2;PIK3CA;BCL2;TGFB3;SMAD4;IL1A;CYBB;MAPK3;COL4A3;PLCD4;MAPK9;MAPK1;MAPK8;CCND1;STAT5A;NOX1;MAPK11;N…
125	gsea	Focal adhesion	0.355851	1.69748	0.00835073	0.0331616	0.497	194/194	0.9987	IGF1;PDGFRA;COL1A2;COL1A1;COL6A1;COL6A5;LAMB1;LAMA1;PDGFRB;COL6A2;TNC;VEGFD;ITGB8;LAMA2;COL6A3;HGF;THBS2;FN1;CCND2;LAMA4;COL4A2;VEGFC;COL4A1;ACTB;VAV3;TNR;ITGA1;FLNC;ITGA9;FYN;TNXB;AKT3;ACTG1;THBS1;SHC1;ITGB1;TLN2;FLNA;PTEN;PRKCG;LAMB2;BAD;COL4A5;ELK1;MYLK;RAC1;BCAR1;ITGB5;LAMC1;PIK3R2;ITGA8;PRKCB;ITGB7;PPP1CC;COL6A4;PIK3CD;ILK;PARVG;AKT1;RAC3;THBS3;COL6A6;AKT2;RHOA;ITGB3;ITGA5;COL9A1;PARVB;MYLK3…
126	gsea	B cell receptor signaling pathway	-0.411519	-1.69685	0.00417537	0.0175889	0.472	33/68	0.3059	PIK3AP1;RAF1;DAPP1;CHUK;PIK3CB;IKBKB;MALT1;IKBKG;MAP2K2;MAP2K1;NFKBIE;LYN;GRB2;HRAS;VAV2;KRAS;PLCG2;SOS1;PTPN6;RELA;CR2;RASGRP3;NFKBIA;SOS2;BLNK;PIK3R1;NFATC3;NRAS;NFATC2;NFKB1;CD72;NFKBIB;BCL10
127	gsea	Hypertrophic cardiomyopathy (HCM)	0.413817	1.6958	0	0.0317769	0.505	34/86	0.2125	IGF1;CACNA1C;ITGB8;CACNA2D1;IL6;LAMA2;CACNA1D;SLC8A1;ACTB;SGCB;ITGA1;ITGA9;SGCD;CACNG7;ACTG1;ITGB1;CACNB2;TPM4;DES;ITGB5;CACNG8;CACNA2D3;ITGA8;MYL3;ITGB7;CACNB3;CACNB1;CACNG4;CACNG5;TGFB1;TPM1;CACNB4;ITGB3;ITGA5
128	gsea	Ferroptosis	-0.47152	-1.69039	0.00559701	0.018393	0.491	16/38	0.1773	GSS;ACSL1;ACSL5;GCLM;TRF;LPCAT3;ACSL3;GCLC;CP;TFRC;ATG5;ATG7;SLC7A11;GPX4;SLC11A2;ACSL4
129	gsea	Human papillomavirus infection	-0.320352	-1.68264	0.00203666	0.0195438	0.51	139/331	0.3759	VTN;H2-Q10;CREB3L3;H2-K1;PPP2R5A;H2-T23;STAT2;WNT7B;ITGB6;MAGI1;PATJ;WNT10A;H2-D1;PRKCZ;PPP2R5E;H2-T22;LLGL2;LAMA5;TLR3;RAF1;LAMB3;H2-Q7;CHUK;PIK3CB;OASL1;IRF9;IKBKE;FOXO1;WNT7A;CRB3;IKBKB;STAT1;ISG15;PARD6B;DVL1;SLC9A3R1;LAMA3;OASL2;ITGA7;ITGB4;EGFR;EIF2AK2;TRAF3;PPP2R3A;LAMC2;IKBKG;H2-Q4;PPP2CB;PXN;VEGFA;H2-Q6;CDK6;ITGA6;MTOR;ITGA2;FZD6;MX2;MAP2K2;MAP2K1;GRB2;ATR;CASP8;NOTCH2;HRAS;IRF1;TYK2;TNF…
130	gsea	Hepatitis B	-0.359631	-1.67935	0.00530973	0.0198445	0.517	73/149	0.3739	CREB3L3;STAT2;MAP3K1;IRF7;SLC10A1;TLR3;RAF1;CHUK;STAT5B;PIK3CB;PRKCA;IKBKE;IFIH1;IKBKB;STAT1;PTK2B;TRAF3;IKBKG;CYCS;MYC;MAP2K6;MAP2K2;MAP2K1;GRB2;MAPK13;CASP8;HRAS;TYK2;BID;TNF;KRAS;MAVS;SOS1;IRF3;EP300;TBK1;TIRAP;RELA;DDB2;SMAD3;NFKBIA;MAPK14;IRAK4;SMAD2;SOS2;E2F3;PIK3R1;NFATC3;E2F2;NRAS;TGFB2;NFATC2;TICAM1;NFKB1;TRAF6;MAPK11;CREB3L2;TLR2;CCNE2;CREB5;STAT5A;ARAF;CASP9;MAPK8;JAK3;MAP2K4;MAPK1;MAP…
131	gsea	Fluid shear stress and atherosclerosis	-0.362624	-1.67507	0.00194553	0.020296	0.526	58/137	0.3687	GSTA3;GSTM3;GSTM1;PRKAA2;SQSTM1;PRKCZ;GSTP1;NQO1;CAV2;GSTP2;GSTA1;CHUK;PIK3CB;CAV1;EDN1;GSTM6;ASS1;IKBKB;CALML4;MAP3K5;IKBKG;GSTA4;GSTM4;MAP2K6;VEGFA;GSTA2;MGST1;MAPK13;TNF;GSTT1;KEAP1;MAP2K5;TXN2;RELA;ICAM1;PDGFB;NFE2L2;MEF2A;MAPK14;ACVR2A;PIK3R1;NOS3;TRPV4;NFKB1;MAPK11;GSTT2;PTK2;PIAS4;NOX1;GSTO1;GSTM7;MAPK8;MAP2K4;MAPK9;ACVR2B;ITGAV;NCF2;ARHGEF2
132	gsea	Central carbon metabolism in cancer	-0.401161	-1.6721	0.00585938	0.0207115	0.531	25/63	0.2418	GCK;SLC2A2;MET;SIRT3;RAF1;PFKP;PIK3CB;FGFR2;EGFR;MYC;PDHB;MTOR;MAP2K2;MAP2K1;FGFR3;HRAS;KRAS;TIGAR;PGAM1;LDHA;SLC2A1;PDK1;SCO2;PIK3R1;NRAS
133	gsea	Nitrogen metabolism	-0.532349	-1.67007	0.0184758	0.0208412	0.538	2017-10-01	0.3312	GLUD1;GLUL;CPS1;CAR14;CAR2;CAR5A;CAR3;CAR5B;CAR8;CAR7
134	gsea	RNA degradation	-0.403093	-1.66922	0.0124555	0.0208028	0.539	56/76	0.4272	ENO1;TOB1;PFKP;TENT4B;XRN2;EXOSC7;ZCCHC7;DCPS;HSPA9;CNOT1;HSPD1;CNOT10;PNPT1;EDC3;PAN2;CNOT4;ENO4;XRN1;PNLDC1;EXOSC4;PAN3;PARN;CNOT6L;EXOSC5;DCP2;CNOT2;EXOSC3;DIS3L;BTG2;LSM6;MPHOSPH6;TOB2;DCP1A;DDX6;BTG3;PFKL;CNOT8;CNOT7;ENO3;TTC37;TENT4A;ENO1B;LSM2;PATL1;DCP1B;CNOT9;EXOSC9;SKIV2L;EXOSC2;C1D;PABPC1L;MTREX;DIS3;EXOSC1;LSM8;DHX36
135	gsea	Asthma	0.597591	1.66714	0.00998573	0.0384372	0.565	2019-06-01	0.2072	CCL11;H2-DMB1;IL10;FCER1G;EPX;CD40
136	gsea	Cardiac muscle contraction	0.449353	1.6627	0.0130293	0.0378611	0.581	30/74	0.1626	CACNA1C;CACNA2D1;UQCRH;CACNA1D;COX4I1;SLC8A1;COX8A;COX7A2L;CACNG7;ATP1A3;ATP1B3;CACNB2;ATP1B2;COX6C;TPM4;COX7C;CACNG8;ATP1A2;UQCRB;CACNA2D3;UQCR10;COX6B2;COX6B1;MYL3;CACNB3;CACNB1;COX8B;COX7B2;CACNG4;CACNG5
137	gsea	Glycosaminoglycan biosynthesis	0.420618	1.66062	0.00806452	0.0363804	0.583	26/53	0.2035	CHST15;CSGALNACT1;DSE;CHST11;CHSY1;CHPF;UST;HS6ST2;EXT2;B4GALT2;B4GALT4;CHST12;CHPF2;XYLT1;EXTL3;CHST14;CSGALNACT2;FUT8;CHST2;EXT1;CHST7;HS3ST3A1;HS6ST3;EXTL2;B4GALT1;CHST1
138	gsea	Insulin secretion	-0.364973	-1.65228	0.0026738	0.0235612	0.57	30/85	0.3819	CREB3L3;GCK;SLC2A2;RAPGEF4;CHRM3;ATP1B1;CAMK2B;PRKCA;ATP1A1;RIMS2;CCK;KCNN2;ADCY9;PCLO;SLC2A1;GNA11;TRPM4;PLCB4;ADCY6;PDX1;CREB3L2;PRKACA;GLP1R;CREB5;KCNN4;ATF2;ITPR3;KCNN3;ATP1B4;CREB3
139	gsea	Glutamatergic synapse	0.369138	1.6521	0.00529101	0.0371572	0.599	47/110	0.2507	GNG11;CACNA1C;GRIA4;GNG10;GNG2;CACNA1D;GRIK2;GNAI2;GNAO1;ADCY5;SLC1A3;HOMER1;DLG4;GNAS;GRIA3;GNAI1;GNB5;PRKCG;GNG7;ADCY2;GNG5;PPP3R1;ADCY3;HOMER3;SHANK1;GLS;SLC1A6;GNG8;ADCY7;GNGT2;GRIN2A;GNG4;SLC1A1;PRKCB;SLC38A2;GNB3;GRIA2;ADCY8;GRIK4;SLC1A7;GRIK1;PPP3CB;ADCY4;PLA2G4A;GRIN2D;GNB4;SHANK3
140	gsea	Salivary secretion	0.388242	1.64878	0.0084317	0.0364262	0.609	27/75	0.1826	KCNMA1;CST3;DMBT1;PRKG1;LYZ2;GUCY1A1;GUCY1B1;CD38;CALM1;AQP5;ADCY5;ATP1A3;ATP1B3;GNAS;ATP2B4;PRKCG;GUCY1A2;ATP1B2;ADCY2;ADCY3;PRKG2;ADCY7;ATP1A2;PRKCB;ADCY8;ADCY4;FXYD2
141	gsea	Glycosaminoglycan degradation	0.532755	1.64331	0.00919118	0.0365358	0.624	2020-06-01	0.1009	HEXA;HEXB;HPSE;NAGLU;GNS;IDS
142	gsea	Antigen processing and presentation	-0.39667	-1.64093	0.0180879	0.0255667	0.598	26/74	0.2795	H2-Q10;H2-K1;H2-T23;H2-D1;H2-T22;H2-Q7;B2M;TAPBP;HSPA1B;PSME1;H2-Q4;CD74;H2-Q6;PSME2;HSPA4;TNF;NFYC;H2-BL;TAP1;H2-Q2;H2-T24;HSPA2;TAP2;H2-M2;RFXAP;H2-Q1
143	gsea	Purine metabolism	-0.335704	-1.6401	0.00205339	0.0255711	0.6	53/133	0.3326	UOX;ADK;PKLR;URAH;NT5C2;ENTPD5;ENPP3;PGM1;AK3;ENTPD8;ADSS;PDE3B;AK4;PAPSS2;HPRT;GUK1;ENTPD2;PDE4C;PDE9A;ADPRM;AK2;FHIT;NUDT5;PPAT;NME7;NME6;NUDT2;PDE7A;ADCY9;GUCY2C;ENPP4;ENTPD3;AK9;PDE8A;GMPR;NT5C3;URAD;PFAS;PRUNE1;PRPS1;DGUOK;ADCY6;PDE4D;NT5M;GART;GMPS;GMPR2;ADSL;PDE4A;NME1;ATIC;PAICS;PDE6D
144	gsea	Renal cell carcinoma	-0.404641	-1.63872	0.0191638	0.0256824	0.603	41/67	0.3789	MET;RAF1;PIK3CB;PAK6;FH1;EGLN3;PAK1;CUL2;VEGFA;TGFA;MAP2K2;PAK2;MAP2K1;GRB2;PAK3;RAPGEF1;HRAS;KRAS;SOS1;PAK4;EP300;SLC2A1;PDGFB;ARNT;SOS2;PIK3R1;CRKL;NRAS;TGFB2;EGLN1;PTPN11;EGLN2;ARAF;ARNT2;MAPK1;GAB1;EPAS1;CREBBP;MAPK3;PRCC;CRK
145	gsea	GABAergic synapse	0.391944	1.63557	0.00161031	0.0370562	0.643	40/87	0.2449	CACNA1B;GNG11;CACNA1C;GNG10;GABARAP;GNG2;CACNA1D;GABRA3;GNAI2;ABAT;GNAO1;ADCY5;GNAI1;GNB5;PLCL1;PRKCG;GNG7;ADCY2;GNG5;GABARAPL1;GABRB1;ADCY3;GLS;GNG8;ADCY7;GNGT2;GABRE;GNG4;PRKCB;SLC38A2;GABRA4;GNB3;GABBR1;ADCY8;GABRA1;ADCY4;GABRB2;SLC6A11;GABRG2;GNB4
146	gsea	Amphetamine addiction	0.382655	1.63485	0.0128205	0.0357573	0.643	29/63	0.2983	CACNA1C;GRIA4;CREB3L1;CACNA1D;FOS;CALM1;CAMK2D;ADCY5;CAMK2A;FOSB;GNAS;PPP1R1B;GRIA3;PRKCG;ARC;PPP3R1;MAOA;GRIN2A;PRKCB;PPP1CC;GRIA2;CREB3L4;PPP3CB;GRIN2D;STX1A;ATF6B;CAMK4;ATF4;DRD1
147	gsea	Transcriptional misregulation in cancer	0.349034	1.62996	0	0.0356332	0.656	160/160	0.9825	IGF1;MMP3;NUPR1;TGFBR2;IL6;CDK14;PBX1;NR4A3;RUNX1T1;MEIS1;IL1R2;WT1;NTRK1;HMGA2;IGFBP3;RUNX1;H3F3B;MAF;CCND2;H3F3A;ZEB1;CDKN1A;PLAT;CEBPB;FLI1;MITF;RUNX2;ETV1;PBX3;GRIA3;BMP2K;ETV5;NFKBIZ;ETV4;MLLT3;DDIT3;SIX4;FUT8;BAX;BCL11B;LDB1;ITGB7;MEN1;MEF2C;TCF3;HDAC2;ITGAM;FLT3;PAX5;SIX1;PAX3;TFE3;BAK1;CD40;BCL2A1C;TLX3;NGFR;LYL1;MMP9;MPO;LMO2;BMI1;EYA1;ERG;MAX;MDM2;SMAD1;CD86;IL2RB;CCNA1;CDKN2C;PTCRA;SPI…
148	gsea	Leukocyte transendothelial migration	-0.369687	-1.62555	0.00987654	0.0280594	0.627	37/110	0.2838	AFDN;RAPGEF4;F11R;OCLN;MYL12B;CLDN3;CLDN6;EZR;CLDN4;PIK3CB;PRKCA;CLDN14;CLDN7;ARHGAP5;PTK2B;ROCK2;CTNNA1;PXN;CLDN1;ACTN4;MAPK13;VAV2;PLCG2;ICAM1;GNAI3;ITGB2L;ITGA4;CLDN23;ARHGAP35;ROCK1;MAPK14;JAM2;MYL12A;PIK3R1;VCL;MAPK11;PTPN11
149	gsea	Serotonergic synapse	-0.32383	-1.62285	0.00361011	0.0283198	0.636	51/127	0.3739	CYP2D10;CYP2C29;CYP2C70;CYP2D9;CYP2D26;CYP2J5;CYP2C68;CYP2D40;DDC;RAF1;PRKCA;CYP2D22;ITPR1;KCNN2;CYP2C50;CACNA1A;CYP2C23;MAP2K1;HRAS;MAOB;KRAS;CYP2C38;HTR2B;CYP2J6;GNAI3;GNB1;PLCB4;CYP2D11;SLC18A1;NRAS;CYP2J9;SLC18A2;HTR1F;CYP2D12;PLA2G4C;CYP2C37;CYP2C54;CYP2C55;PRKACA;ARAF;GNG12;RAPGEF3;GNG3;MAPK1;ITPR2;GNGT1;ITPR3;GNG13;PTGS2;CYP2D34;MAPK3
150	gsea	Cytosolic DNA-sensing pathway	-0.41078	-1.62156	0.00776699	0.0283412	0.638	29/45	0.4283	IRF7;CHUK;IKBKE;IKBKB;POLR3H;IKBKG;ADAR;MAVS;IRF3;POLR2L;TBK1;POLR1C;RELA;POLR3G;NFKBIA;IL18;POLR3A;NFKB1;RIPK1;NFKBIB;POLR2E;POLR3C;CXCL10;ZBP1;RIPK3;CCL5;POLR3B;PYCARD;POLR3F
151	gsea	Arginine and proline metabolism	-0.406158	-1.6207	0.0117417	0.0282586	0.639	25/49	0.3454	ARG1;AGMAT;HOGA1;GAMT;PRODH2;LAP3;ALDH9A1;ALDH2;CKB;GOT2;ALDH3A2;ALDH7A1;MAOB;PRODH;GOT1;NOS2;SMOX;ODC1;NOS3;CKMT1;PYCRL;PYCR2;ALDH18A1;ALDH1B1;AMD1
152	gsea	mTOR signaling pathway	-0.337512	-1.61913	0.00398406	0.0283957	0.645	70/151	0.4056	PRKAA2;DEPTOR;WNT7B;WNT10A;RAF1;CHUK;PIK3CB;PRKCA;LPIN1;WNT7A;IKBKB;DVL1;MAPKAP1;ULK1;RRAGD;INSR;CAB39;RPS6KA1;LRP5;MTOR;CAB39L;FZD6;MAP2K2;MAP2K1;RPTOR;GRB2;FNIP2;LRP6;CLIP1;HRAS;TNF;STRADB;KRAS;SOS1;IRS1;RNF152;SLC38A9;FZD5;WNT5B;RICTOR;ULK2;EIF4EBP1;STK11;PDPK1;ATP6V1C1;SOS2;NPRL3;WNT2B;SKP2;PIK3R1;NRAS;WNT2;TTI1;WDR59;RHEB;IGF1R;EIF4B;RRAGB;WNT16;MAPK1;RPS6KB1;GSK3B;MAPK3;SEH1L;TBC1D7;RPS6KB2…
153	gsea	Human cytomegalovirus infection	-0.323016	-1.61546	0.00208768	0.0287091	0.648	107/221	0.4038	H2-Q10;CREB3L3;H2-K1;H2-T23;TRAF5;H2-D1;H2-T22;RAF1;H2-Q7;CHUK;ARHGEF12;PIK3CB;PRKCA;B2M;IKBKB;EGFR;CALML4;PTK2B;TAPBP;ROCK2;ITPR1;IL6RA;IKBKG;H2-Q4;CYCS;MYC;PXN;MAP2K6;TRAF2;VEGFA;H2-Q6;CDK6;MTOR;MAP2K2;MAP2K1;GRB2;MAPK13;CASP8;HRAS;BID;TNF;ADCY9;KRAS;SOS1;GNA12;IRF3;ARHGEF1;TBK1;RELA;GNAI3;GNA11;H2-BL;TAP1;ROCK1;H2-Q2;NFKBIA;GNB1;EIF4EBP1;H2-T24;MAPK14;PLCB4;SOS2;E2F3;PIK3R1;NFATC3;E2F2;ADCY6;C…
154	gsea	NF-kappa B signaling pathway	-0.362746	-1.60862	0.010101	0.0299532	0.66	44/92	0.3202	CD14;TRAF5;CHUK;TRIM25;CARD10;ERC1;IKBKB;MALT1;BCL2L1;TRAF3;CFLAR;XIAP;IKBKG;LTB;TRAF2;BIRC3;RELB;LYN;MAP3K14;CARD14;TNF;TNFAIP3;PLCG2;PLAU;TIRAP;RELA;ICAM1;GADD45B;CSNK2B;NFKBIA;IRAK4;BLNK;TNFRSF11A;TICAM1;NFKB1;BCL2A1D;TRAF6;RIPK1;PIAS4;ZAP70;BCL10;CSNK2A2;CSNK2A1;NFKB2
155	gsea	Amino sugar and nucleotide sugar metabolism	-0.413783	-1.60124	0.0246914	0.0310904	0.674	29/47	0.3864	GCK;CMAH;UGP2;GPI1;PGM1;GNE;GNPNAT1;UGDH;CYB5R3;GALE;CMAS;PGM3;NAGK;GALK1;GALT;PMM2;GFPT1;NANP;UAP1;GMPPB;NANS;FPGT;CYB5R4;CHIA1;CYB5RL;MPI;HK1;HKDC1;PGM2
156	gsea	Neurotrophin signaling pathway	-0.347939	-1.58931	0.0113422	0.0336793	0.701	57/119	0.3789	MAP3K1;PSEN2;RAF1;NTF3;CAMK2B;PIK3CB;IKBKB;IRAK2;CALML4;MAP3K5;RPS6KA1;SORT1;MAP2K2;MAP2K1;RIPK2;NFKBIE;GRB2;MAPK13;RAPGEF1;HRAS;KRAS;PLCG2;SOS1;SHC2;IRS1;MAP2K5;RELA;FRS2;MAPKAPK2;NFKBIA;ABL1;MAPK14;IRAK4;ZFP110;PDPK1;SOS2;PIK3R1;CRKL;NRAS;PRKCD;NFKB1;TRAF6;MAPK11;PTPN11;IRAK3;NFKBIB;NTF5;KIDINS220;ZFP369;MAPK8;MAPK1;MAPK9;GAB1;ARHGDIG;GSK3B;MAPK3;CRK
157	gsea	Endometrial cancer	-0.407554	-1.58518	0.0425139	0.0344251	0.708	29/58	0.3739	CDH1;RAF1;PIK3CB;EGFR;CTNNA1;MYC;MAP2K2;MAP2K1;GRB2;HRAS;KRAS;SOS1;DDB2;AXIN1;GADD45B;MLH1;APC;POLK;PDPK1;SOS2;PIK3R1;NRAS;ARAF;CASP9;CCND1;MAPK1;GADD45A;GSK3B;MAPK3
158	gsea	Fc epsilon RI signaling pathway	-0.380097	-1.58459	0.00487805	0.0343625	0.709	29/64	0.3801	RAF1;PIK3CB;PRKCA;MAP2K6;MAP2K2;MAP2K1;LYN;GRB2;MAPK13;HRAS;TNF;VAV2;KRAS;PLCG2;SOS1;MAPK14;PDPK1;SOS2;CSF2;PIK3R1;NRAS;MAPK11;PLA2G4C;MAPK8;MAP2K4;MAPK1;MAPK9;MAPK3;SYK
159	gsea	Cholinergic synapse	0.359258	1.58416	0.00805153	0.048195	0.745	52/108	0.3057	CACNA1B;GNG11;CACNA1C;CREB3L1;GNG10;GNG2;CACNA1D;GNAI2;CHRM2;FOS;CAMK2D;KCNQ3;FYN;GNAO1;ADCY5;AKT3;CAMK2A;JAK2;GNAI1;GNB5;PRKCG;GNG7;ADCY2;GNG5;ADCY3;GNG8;ADCY7;GNGT2;PIK3R2;CHRNA7;GNG4;PRKCB;GNB3;ADCY8;PIK3CD;CHRNB4;AKT1;AKT2;CREB3L4;ADCY4;PIK3CG;CHRM4;CHRNA3;GNB4;KCNJ4;PIK3R5;SLC5A7;CAMK4;ATF4;KCNJ2;GNB2;PLCB1
160	gsea	Choline metabolism in cancer	-0.351836	-1.58181	0.00996016	0.0346903	0.716	55/99	0.4283	SLC22A1;PDGFC;PDGFD;SLC44A3;CHKA;RAF1;PIK3CB;PRKCA;PLPP3;EGFR;PLPP2;MTOR;WASL;DGKD;MAP2K2;MAP2K1;GRB2;SLC22A5;DGKZ;LYPLA1;HRAS;SLC44A4;CHKB;KRAS;SOS1;PDGFB;SLC44A1;DGKQ;EIF4EBP1;PDPK1;SOS2;RALGDS;PIK3R1;NRAS;PCYT1B;PLA2G4C;RHEB;PCYT1A;PLD1;WASF2;MAPK8;MAPK1;MAPK9;RPS6KB1;PLD2;SLC22A4;MAPK3;SLC22A3;DGKE;RPS6KB2;TSC1;CHPT1;PDGFA;PIP5K1A;TSC2
161	gsea	Thyroid cancer	-0.44475	-1.57804	0.0380952	0.0353636	0.725	16/37	0.2418	PPARG;RXRA;CDH1;MYC;MAP2K2;TPR;MAP2K1;CCDC6;PAX8;HRAS;KRAS;DDB2;GADD45B;TFG;POLK;NRAS
162	gsea	Ovarian steroidogenesis	-0.382842	-1.57704	0.00607903	0.0353434	0.725	17/53	0.3012	HSD17B2;CYP2J5;LDLR;CYP1A1;SCARB1;INSR;BMP6;HSD17B7;HSD3B2;ADCY9;ACOT2;CYP2J6;ADCY6;CYP2J9;PLA2G4C;IGF1R;PRKACA
163	gsea	Prolactin signaling pathway	-0.376726	-1.57317	0.0169492	0.0360022	0.733	39/69	0.3849	GCK;SLC2A2;RAF1;STAT5B;PIK3CB;STAT1;CISH;ESR1;MAP2K2;MAP2K1;GRB2;MAPK13;HRAS;IRF1;PRLR;KRAS;SOCS2;SOS1;SHC2;GALT;RELA;MAPK14;SOS2;TNFRSF11A;PIK3R1;NRAS;NFKB1;MAPK11;SOCS7;STAT5A;CCND1;MAPK8;MAPK1;MAPK9;SOCS6;GSK3B;CYP17A1;MAPK3;SOCS4
164	gsea	Non-alcoholic fatty liver disease (NAFLD)	-0.395985	-1.57213	0.0683112	0.0359541	0.735	60/143	0.3625	PKLR;PPARA;ADIPOR2;PRKAA2;MLXIPL;RXRA;PRKAG2;PIK3CB;ERN1;IKBKB;UQCRFS1;NDUFS4;SREBF1;SDHB;SDHD;MAP3K5;IL6RA;INSR;CEBPA;EIF2AK3;CYCS;NDUFV1;ITCH;TRAF2;CYC1;NR1H3;CASP8;NDUFA1;BID;TNF;NDUFA8;IRS1;UQCRC2;NDUFS1;NDUFB6;SDHA;RELA;UQCRC1;NDUFS3;NDUFA9;CASP7;EIF2S1;PIK3R1;UQCRQ;COX7A2;MAP3K11;NFKB1;NDUFB8;NDUFAB1;ADIPOR1;SDHC;NDUFA4;NDUFS8;MAPK8;COX7A1;MAPK9;NDUFS6;NDUFA10;LEPR;COX5B
165	gsea	Non-small cell lung cancer	-0.385128	-1.56093	0.034965	0.0382534	0.753	35/66	0.3739	RXRA;RAF1;STAT5B;PIK3CB;PRKCA;EGFR;CDK6;TGFA;MAP2K2;FHIT;MAP2K1;GRB2;HRAS;KRAS;PLCG2;SOS1;STK4;DDB2;GADD45B;POLK;PDPK1;SOS2;E2F3;PIK3R1;E2F2;NRAS;STAT5A;ARAF;CASP9;CCND1;JAK3;MAPK1;GADD45A;RXRB;MAPK3
166	gsea	Oxytocin signaling pathway	0.347674	1.55521	0.00449102	0.0575358	0.799	149/149	0.9886	CACNA1C;RGS2;CACNA2D1;NFATC4;CACNA1D;EEF2;GUCY1A1;ACTB;GUCY1B1;GNAI2;CAMKK2;CD38;CDKN1A;FOS;CALM1;CAMK2D;NPR2;CACNG7;GNAO1;ADCY5;CAMK2A;ACTG1;GNAS;GNAI1;CACNB2;PRKCG;GUCY1A2;ADCY2;MYL6;PPP3R1;ADCY3;ELK1;MYLK;CACNG8;NPR1;CAMK1;ADCY7;CACNA2D3;PRKCB;CACNB3;PPP1CC;MEF2C;ADCY8;CACNB1;CACNG4;CACNG5;RHOA;PPP3CB;ADCY4;PIK3CG;CACNB4;PLA2G4A;MYLK3;KCNJ4;OXT;PIK3R5;PLA2G4F;CAMK4;KCNJ2;PLCB1;CACNG6;CACNG1;KC…
167	gsea	Adherens junction	-0.39251	-1.55244	0.0468165	0.0402637	0.77	39/71	0.3739	AFDN;MET;LMO7;CDH1;PTPRF;PTPRJ;SORBS1;NECTIN1;BAIAP2;EGFR;TJP1;CTNNA1;INSR;NECTIN4;NECTIN2;ACP1;WASL;YES1;ACTN4;EP300;PTPN6;PARD3;SMAD3;CSNK2B;FER;SSX2IP;IQGAP1;SMAD2;PTPRB;VCL;IGF1R;CSNK2A2;CSNK2A1;WASF2;MAPK1;NECTIN3;NLK;CREBBP;MAPK3
168	gsea	Protein export	0.471545	1.54981	0.0460526	0.0576373	0.806	2027-10-01	0.1362	ARXES2;SEC61G;SRP14;SEC61B;SEC62;ARXES1;SPCS1;SRP19;SEC61A1;SEC11A
169	gsea	Protein processing in endoplasmic reticulum	-0.348552	-1.54811	0.0362069	0.0411465	0.777	72/156	0.3477	PRKN;HERPUD1;SAR1B;SEC24A;MAN1A;ERN1;EDEM2;SIL1;ATF6;EIF2AK2;MAP3K5;HSPA1B;RAD23B;STT3B;DNAJB12;EIF2AK3;CRYAB;FBXO6;DNAJB2;PREB;SEC23B;RNF5;RAD23A;TRAF2;UBE2D3;TRAM1;HYOU1;DERL2;NSFL1C;UBQLN1;NPLOC4;UBE2G1;UBE4B;AMFR;CUL1;SEC24C;RNF185;DNAJA2;CAPN2;SVIP;DNAJC5;HSPA4L;NFE2L2;UBE2J2;SYVN1;SEC23A;DNAJB11;DNAJC3;EIF2S1;SEL1L;UFD1;EDEM1;EIF2AK4;MOGS;HSPA2;EDEM3;DERL3;DERL1;MBTPS2;NGLY1;SEC31B;UBXN6;MA…
170	gsea	Toll-like receptor signaling pathway	-0.34521	-1.54572	0.0198807	0.0415918	0.782	41/85	0.3739	CD14;IRF7;TLR3;CHUK;PIK3CB;IKBKE;IKBKB;STAT1;TRAF3;IKBKG;MAP2K6;MAP2K2;MAP2K1;MAPK13;CASP8;TNF;SPP1;IRF3;TBK1;TIRAP;RELA;NFKBIA;TLR5;MAPK14;IRAK4;PIK3R1;TICAM1;NFKB1;TRAF6;RIPK1;MAPK11;TLR2;MAPK8;CXCL10;MAP2K4;MAPK1;MAPK9;TAB1;CXCL11;TAB2;MAPK3
171	gsea	Malaria	0.425092	1.54359	0.0215232	0.0582056	0.816	21/44	0.1773	IL6;LRP1;HGF;THBS2;ACKR1;KLRA4;VCAM1;THBS1;SDC1;TLR4;GYPC;SDC2;MYD88;CD81;IL10;CCL12;TGFB1;THBS3;SELE;HBA-A2;ITGB2
172	gsea	VEGF signaling pathway	-0.380533	-1.53841	0.0256917	0.0435707	0.8	27/56	0.3739	RAF1;PIK3CB;PRKCA;PXN;VEGFA;MAP2K2;MAP2K1;MAPK13;HRAS;KRAS;PLCG2;SHC2;MAPKAPK2;MAPKAPK3;MAPK14;PIK3R1;NOS3;NRAS;NFATC2;MAPK11;PLA2G4C;PTK2;CASP9;MAPK1;HSPB1;PTGS2;MAPK3
173	gsea	Proteoglycans in cancer	0.313913	1.53694	0.0120968	0.0587224	0.825	197/197	0.9987	MMP2;IGF1;DCN;COL1A2;LUM;COL1A1;CD63;FZD1;RPS6;WNT4;CTSL;HGF;HIF1A;FGFR1;WNT5A;FN1;ANK2;FGF2;ACTB;HPSE;FZD2;CDKN1A;TWIST1;FLNC;CAMK2D;AKT3;CAMK2A;ACTG1;THBS1;MSN;ITGB1;FLNA;SDC1;TIAM1;PRKCG;TLR4;FZD3;SDC2;FZD8;SDC4;ELK1;CASP3;RAC1;ITGB5;TWIST2;HSPB2;PIK3R2;PRKCB;MRAS;IL12B;PPP1CC;NUDT16L1;IGF2;PIK3CD;FZD4;WNT1;SMO;HPSE2;TGFB1;AKT1;FASL;AKT2;RHOA;ITGB3;ITGA5;FZD9;HOXD10;ANK1;CTTN;WNT9A;MMP9;RDX;GP…
174	gsea	Renin-angiotensin system	-0.464208	-1.53672	0.0237389	0.0438458	0.803	2025-10-01	0.3132	AGT;AGTR1A;ENPEP;THOP1;ANPEP;PREP;NLN;ACE2;MME;LNPEP
175	gsea	Nicotine addiction	0.455206	1.53343	0.0263158	0.0585197	0.832	1938-11-01	0.1629	CACNA1B;GRIA4;GABRA3;GRIA3;GABRB1;GRIN2A;GABRE;CHRNA7;GABRA4;GRIA2;GABRA1
176	gsea	Aldosterone-regulated sodium reabsorption	-0.415406	-1.53298	0.0362173	0.0445221	0.806	13/36	0.2352	NEDD4L;ATP1B1;NR3C2;SFN;PIK3CB;PRKCA;ATP1A1;INSR;KRAS;IRS1;SCNN1A;PDPK1;PIK3R1
177	gsea	Histidine metabolism	-0.470731	-1.52801	0.0460829	0.0456806	0.812	2024-10-01	0.1429	FTCD;AMDHD1;UROC1;ALDH9A1;HNMT;ALDH2;ALDH3A2;ALDH7A1;HDC;MAOB
178	gsea	Phagosome	-0.317364	-1.52775	0.00961538	0.0454364	0.813	53/159	0.4124	H2-Q10;MBL2;MBL1;CD36;TUBB2A;H2-K1;H2-T23;C3;CD14;H2-D1;H2-T22;SFTPD;H2-Q7;SCARB1;TUBA1C;TUBA4A;H2-Q4;H2-Q6;TUBB4B;ITGA2;TFRC;TUBB2B;DYNC1LI2;ATP6V0E2;RILP;STX7;ITGB2L;H2-BL;TAP1;H2-Q2;H2-T24;ATP6V1C1;STX18;ATP6V0A1;TAP2;H2-M2;HGS;TUBA8;H2-Q1;TCIRG1;SFTPA1;TLR2;DYNC1LI1;STX12;RAB5A;ITGAV;NCF2;H2-T3;PIKFYVE;MRC1;CYBB;ATP6V0A4;RAB5B
179	gsea	Melanoma	0.357423	1.5259	0.0170455	0.0600786	0.841	71/71	0.987	IGF1;PDGFRA;PDGFRB;HGF;CDKN2A;FGFR1;FGF10;FGF7;CDK4;FGF2;CDKN1A;AKT3;MITF;PTEN;BAD;E2F1;FGF23;BAX;PIK3R2;PIK3CD;AKT1;FGF5;AKT2;FGF9;BAK1;FGF4;FGF8;RB1;MDM2;FGF20;PIK3R3;FGF3;FGF17;BRAF;FGF18;FGF16;TRP53;FGF22;EGF;FGF15;GADD45G;PIK3CA;PDGFA;MAPK3;GADD45A;MAPK1;CCND1;ARAF;IGF1R;NRAS;E2F2;PIK3R1;E2F3;POLK;GADD45B;PDGFB;DDB2;KRAS;HRAS;MAP2K1;MAP2K2;CDK6;FGF1;EGFR;PIK3CB;RAF1;PDGFD;CDH1;PDGFC;MET;FGF21
180	gsea	Cellular senescence	-0.317046	-1.52571	0.0094162	0.0458458	0.815	91/168	0.446	H2-Q10;H2-K1;H2-T23;SQSTM1;H2-D1;H2-T22;RAF1;H2-Q7;RRAS2;PIK3CB;FOXO1;CALML4;ITPR1;MCU;H2-Q4;MYC;MAP2K6;H2-Q6;CDK6;BTRC;MTOR;MAP2K2;RRAS;MAP2K1;ATR;MAPK13;HRAS;KRAS;VDAC1;TRPM7;FBXW11;LIN52;PPP1CB;RELA;CAPN2;GADD45B;H2-BL;SMAD3;MAPKAPK2;H2-Q2;EIF4EBP1;H2-T24;MAPK14;SMAD2;SLC25A5;E2F3;PIK3R1;NFATC3;E2F2;NRAS;H2-M2;TGFB2;TRPV4;NFATC2;CDC25A;NFKB1;MAPK11;H2-Q1;RHEB;MRE11A;E2F5;RAD50;CCNE2;CCND1;HIPK…
181	gsea	Basal transcription factors	-0.397347	-1.52022	0.0460653	0.0471691	0.828	31/42	0.4966	TAF15;GTF2B;GTF2A2;GTF2H2;TAF3;GTF2IRD1;GTF2H3;GTF2F2;TBPL1;TAF4;GTF2E1;TAF12;ERCC2;TAF1;TAF4B;TAF8;GTF2A1;ERCC3;TAF10;TAF5L;GTF2H4;GTF2F1;TAF11;TAF7;TAF5;TAF9;TAF6;GTF2I;MNAT1;TAF2;TAF6L
182	gsea	Adrenergic signaling in cardiomyocytes	-0.313634	-1.51197	0.00308642	0.0492469	0.84	59/143	0.4681	CREB3L3;RAPGEF4;PPP2R5A;ADRA1B;ATP1B1;PPP2R5E;AGT;KCNQ1;ATP2B2;CAMK2B;PRKCA;ATP1A1;SCN5A;CALML4;PPP2R3A;AGTR1A;ADRB2;PPP2CB;PLN;MAPK13;CREM;ADCY9;PPP2CA;PPP1CB;PPP2R2D;GNAI3;TNNC1;ADRA1A;MAPK14;PLCB4;ADCY6;PPP2R2C;ADRB1;PPP2R2A;MAPK11;CREB3L2;TNNT2;PRKACA;CREB5;PPP2R3D;RAPGEF3;MAPK1;PPP2R5C;ATF2;ATP1B4;MAPK3;CREB3;TPM3;PIK3R6;CALM2;SLC9A1;RPS6KA5;BCL2;CACNA2D4;GNAQ;PPP2R1B;PLCB2;PPP2R5B;CAMK2G
183	gsea	Arrhythmogenic right ventricular cardiomyopathy (ARVC)	0.368045	1.4894	0.0234899	0.0747391	0.893	37/72	0.2916	CACNA1C;ITGB8;CACNA2D1;LAMA2;CACNA1D;SLC8A1;ACTB;GJA1;SGCB;ITGA1;ITGA9;SGCD;CACNG7;ACTG1;ITGB1;CACNB2;TCF7L1;LEF1;DES;TCF7;ITGB5;CACNG8;CACNA2D3;ITGA8;ITGB7;CACNB3;CACNB1;ACTN3;CACNG4;CACNG5;CACNB4;ITGB3;ITGA5;ATP2A2;ACTN2;ITGA2B;ITGA11
184	gsea	Apoptosis	-0.322321	-1.48743	0.0241449	0.0570868	0.866	73/138	0.4504	CTSH;RAF1;CHUK;PIK3CB;ERN1;IKBKB;BOK;MAP3K5;TUBA1C;ITPR1;TUBA4A;BCL2L1;AIFM1;CFLAR;XIAP;IKBKG;PTPN13;EIF2AK3;CYCS;PARP4;TRAF2;BIRC3;MAP2K2;PMAIP1;MAP2K1;MAP3K14;CASP8;HRAS;BID;TNF;BIRC6;KRAS;RELA;CAPN2;GADD45B;ENDOG;TNFSF10;TNFRSF10B;NFKBIA;CASP7;EIF2S1;PDPK1;SPTAN1;DAB2IP;PIK3R1;NRAS;BBC3;NFKB1;BCL2A1D;TUBA8;RIPK1;CASP9;BECN1;MAPK8;LMNB1;MAPK1;MAPK9;ITPR2;GADD45A;ITPR3;MAPK3;DAXX;PARP2;TRADD;FAD…
185	gsea	Retrograde endocannabinoid signaling	0.346315	1.48515	0.0290102	0.0748292	0.898	57/137	0.3072	CACNA1B;GNG11;CACNA1C;GRIA4;GNG10;GNG2;CACNA1D;GABRA3;GNAI2;NDUFA13;GNAO1;NDUFA2;ADCY5;NDUFA7;GRIA3;GNAI1;GNB5;PRKCG;NDUFB5;NDUFA11;GNG7;ADCY2;GNG5;GABRB1;NDUFB11;NDUFB9;ADCY3;GNG8;NDUFV3;ADCY7;GNGT2;CNR1;GABRE;GNG4;PRKCB;NDUFC2;GABRA4;GNB3;GRIA2;NDUFA12;ADCY8;NDUFS2;NDUFS7;GABRA1;ADCY4;GABRB2;GABRG2;GNB4;NDUFS5;NDUFC1;MAPK10;GABRB3;GABRR3;GNB2;GRM1;PLCB1;GABRD
186	gsea	Glycosphingolipid biosynthesis	-0.383862	-1.48158	0.0360577	0.0588788	0.876	1944-12-01	0.2344	ST3GAL4;ST3GAL5;B3GALT1;ST3GAL1;GCNT2;ST3GAL3;B3GALT2;SLC33A1;FUT2;ST3GAL6;B3GNT3;B4GALNT1
187	gsea	Fanconi anemia pathway	-0.382708	-1.47708	0.0649351	0.0599545	0.882	28/51	0.4248	REV1;ATR;FAN1;MLH1;FANCC;USP1;POLK;WDR48;TOP3A;ERCC4;TOP3B;BRCA2;UBE2T;FANCA;SLX1B;FANCL;BRCA1;RMI1;MUS81;ATRIP;REV3L;RAD51;POLH;FANCG;BRIP1;BLM;FANCM;POLI
188	gsea	Thermogenesis	-0.348939	-1.46952	0.102857	0.0628061	0.891	97/213	0.3625	CREB3L3;PRKAA2;FGF21;ACSL1;ACSL5;MGLL;PPARG;DPF3;PRKAG2;ACSL3;CPT1A;ATP5O;BMP8B;UQCRFS1;COX19;NDUFS4;SDHB;SDHD;MAP3K5;PNPLA2;SLC25A20;NDUFV1;KLB;RPS6KA1;COX20;MTOR;CPT2;CYC1;RPTOR;NDUFAF7;GRB2;ARID1B;MAPK13;NDUFA1;HRAS;KDM3B;ADRB3;ADCY9;KRAS;SOS1;NDUFA8;UQCRC2;COA7;NDUFS1;NDUFB6;SDHA;COA6;ACSL4;LIPE;NDUFAF6;COA3;FRS2;UQCRC1;NDUFAF1;NDUFS3;COX17;NDUFAF3;NDUFA9;MAPK14;SMARCA4;SOS2;UQCRQ;ADCY6;NPPB;…
189	gsea	Estrogen signaling pathway	-0.306175	-1.46746	0.019656	0.0632006	0.894	61/127	0.4541	CREB3L3;KRT18;RAF1;KRT23;PIK3CB;KRT19;EGFR;CALML4;ITPR1;HSPA1B;FKBP4;ESR1;TGFA;MAP2K2;MAP2K1;GRB2;NCOA1;HRAS;ADCY9;KRAS;NCOA2;SOS1;SHC2;FKBP5;GNAI3;HBEGF;KRT20;PLCB4;RARA;GABBR2;SOS2;PIK3R1;ADCY6;NOS3;TFF1;HSPA2;NRAS;PRKCD;CREB3L2;PRKACA;CREB5;EBAG9;KRT14;MAPK1;ITPR2;ATF2;ITPR3;MAPK3;CREB3;NCOA3;OPRM1;CALM2;KRT13;KRT39;BCL2;SRC;SHC3;PIK3CA;GNAQ;GPER1;PLCB2
190	gsea	FoxO signaling pathway	-0.316594	-1.45602	0.0137255	0.0675736	0.906	70/129	0.446	CAT;G6PC;PRKAA2;RAF1;CHUK;PRKAG2;PLK3;BNIP3;PIK3CB;FOXO1;PLK2;IKBKB;SGK3;EGFR;INSR;GABARAPL2;MAP2K2;MAP2K1;GRB2;MAPK13;HRAS;KRAS;SOS1;STK4;IRS1;EP300;GADD45B;SMAD3;TNFSF10;AGAP2;MAPK14;STK11;PDPK1;SMAD2;SOS2;PCK1;CDKN1B;SKP2;PIK3R1;NRAS;SGK2;TGFB2;ATG12;BCL6;MAPK11;IGF1R;ARAF;CCND1;G6PC2;MAPK8;MAPK1;MAPK9;GADD45A;NLK;CREBBP;MAPK3;CSNK1E;RAG2;SIRT1;FOXO6;SMAD4;USP7;S1PR1;TGFB3;FOXG1;FBXO25;IL7R;FO…
191	gsea	Alcoholism	0.314518	1.4546	0.027833	0.0883419	0.927	103/103	0.9968	GNG11;CREB3L1;GNG10;GNG2;H3F3B;H3F3A;NTRK2;GNAI2;CAMKK2;ADORA2B;CALM1;GNAO1;ADCY5;HDAC9;FOSB;GNAS;PPP1R1B;SHC1;GNAI1;GNB5;GNG7;GNG5;SLC29A1;MAOA;GNG8;GNGT2;NPY;GRIN2A;BDNF;GNG4;GNB3;PPP1CC;ADORA2A;HDAC2;CREB3L4;DRD2;GRIN2D;H2AL1A;H2AL2A;GNB4;ATF6B;CAMK4;ATF4;DRD1;GNB2;GRIN2C;CALML3;CALM3;PPP1CA;CALM4;SHC4;BRAF;HDAC4;HDAC6;SLC6A3;GRIN1;CREB1;H2AL1M;GRIN3B;HDAC1;SHC3;CALM2;CAMKK1;GRIN3A;CREB3;MAPK3…
192	gsea	Chagas disease (American trypanosomiasis)	-0.321745	-1.45205	0.0131291	0.0686496	0.91	40/99	0.3481	KNG1;KNG2;C3;CHUK;PIK3CB;IKBKB;IFNGR2;CFLAR;IKBKG;PPP2CB;MAPK13;CASP8;TNF;PPP2CA;RELA;PPP2R2D;GNAI3;GNA11;SMAD3;NFKBIA;NOS2;MAPK14;PLCB4;IRAK4;SMAD2;PIK3R1;PPP2R2C;IFNGR1;TGFB2;TICAM1;PPP2R2A;NFKB1;TRAF6;MAPK11;TLR2;MAPK8;MAP2K4;MAPK1;MAPK9;CD247
193	gsea	Hematopoietic cell lineage	-0.32576	-1.44857	0.0201005	0.0695881	0.913	34/86	0.4825	CD36;CD14;CD9;IL7;CD1D1;CSF1R;IL6RA;ITGA6;ITGA2;TFRC;CD55;ANPEP;THPO;IL5RA;TNF;ITGA3;CR2;ITGA4;CSF2;MME;CD59B;CSF3;CD24A;CD44;FLT3L;IL1A;IL4;DNTT;IL7R;H2-AB1;EPO;CD5;CD4;CD37
194	gsea	Toxoplasmosis	-0.314892	-1.4459	0.0236364	0.0704327	0.915	47/103	0.3739	LAMA5;IRGM1;LDLR;LAMB3;CHUK;IKBKB;STAT1;LAMA3;IFNGR2;HSPA1B;BCL2L1;XIAP;LAMC2;IKBKG;CYCS;MAP2K6;BIRC3;ITGA6;MAPK13;CASP8;IGTP;TYK2;TNF;RELA;GNAI3;LAMC3;NFKBIA;NOS2;MAPK14;IRAK4;PDPK1;PPIF;HSPA2;IFNGR1;TGFB2;NFKB1;TRAF6;MAPK11;NFKBIB;TLR2;CASP9;MAPK8;MAPK1;MAPK9;TAB1;TAB2;MAPK3
195	gsea	Axon guidance	-0.301886	-1.4402	0.0374016	0.0720721	0.924	68/176	0.345	ABLIM1;MET;LRRC4;SEMA3C;SEMA3E;MYL12B;PRKCZ;SEMA4A;SEMA4G;RAF1;CAMK2B;ARHGEF12;PIK3CB;PRKCA;PAK6;EPHA1;EFNA1;ABLIM2;PARD6B;ROCK2;PAK1;NGEF;PLXNA2;EPHA2;PLXNB1;NCK1;LIMK2;SRGAP2;RRAS;PAK2;SEMA4B;NTN1;SEMA4D;PAK3;HRAS;RHOD;KRAS;PLCG2;PAK4;RND1;NTN4;PARD3;PTCH1;PDK1;GNAI3;SEMA5B;ROCK1;WNT5B;RGS3;ABLIM3;ABL1;NTN3;SEMA6B;MYL12A;PIK3R1;NFATC3;NRAS;SEMA3F;NCK2;NFATC2;PTPN11;PTK2;MYL9;RASA1;SSH2;ENAH;SLI…
196	gsea	Neuroactive ligand-receptor interaction	-0.280084	-1.42846	0	0.076862	0.932	125/300	0.6138	KNG1;PLG;HC;F2;GCGR;KNG2;ADRA1B;C3;CHRM3;AGT;THRB;EDN1;TSPO;F2RL1;CCK;AGTR1A;ADORA1;ADRB2;NR3C1;P2RY14;F2RL2;GABRP;PRLR;ADRB3;GRIN2B;HTR2B;CHRNB1;PARD3;PTGFR;P2RY6;NPB;LPAR6;ADRA1A;P2RY2;CHRNA4;GABBR2;ADRB1;P2RX3;CHRNB2;HTR1F;GLP1R;DRD3;GABRG3;PTGER4;LEPR;P2RX4;OPRM1;GLRA1;CRHR2;GRM8;GRIN3A;LPAR2;HTR5B;S1PR1;SSTR2;CHRNA5;RXFP1;F2RL3;HRH1;AVPR1A;CYSLTR1;GRIK5;TAC4;SCT;P2RX5;ADRA2A;INSL5;CHRNA2;BDK…
197	gsea	Gastric acid secretion	-0.323132	-1.42696	0.0204082	0.0770017	0.933	28/72	0.4681	CHRM3;ATP1B1;KCNQ1;EZR;CAMK2B;PRKCA;ATP1A1;CALML4;ITPR1;ADCY9;GNAI3;PLCB4;CAR2;ADCY6;SLC4A2;PRKACA;CFTR;ITPR2;ITPR3;ATP1B4;KCNK2;SSTR2;CALM2;SLC9A1;KCNJ16;GNAQ;PLCB2;CAMK2G
198	gsea	Bacterial invasion of epithelial cells	-0.35991	-1.41725	0.0873606	0.0810222	0.943	29/65	0.4502	ARHGEF26;MET;CDH1;CD2AP;CAV2;PIK3CB;CAV1;CTNNA1;PXN;WASL;DNM2;ELMO3;SHC2;ARPC1A;ARPC5L;PIK3R1;CRKL;VCL;CLTB;PTK2;WASF2;GAB1;CRK;ARPC5;CTNNB1;SRC;SHC3;PIK3CA;DOCK1
199	gsea	Nucleotide excision repair	-0.378965	-1.41655	0.0986717	0.0808862	0.944	19/43	0.3643	RAD23B;RAD23A;CUL4A;POLD3;ERCC6;XPA;GTF2H2;DDB2;XPC;RFC1;GTF2H3;ERCC4;POLE4;RFC2;RFC3;ERCC2;CUL4B;ERCC3;ERCC8
200	gsea	MicroRNAs in cancer	0.300115	1.41328	0.0541126	0.110721	0.962	141/141	0.9814	MARCKS;ZEB2;VIM;PDGFRA;PDGFRB;TNC;CDKN2A;HMGA2;CCND2;BMPR2;ZEB1;CDKN1A;SOCS1;TNR;ABCB1B;TNXB;THBS1;CCNG1;SHC1;RECK;PTEN;PRKCG;PIM1;BCL2L11;FZD3;MMP16;E2F1;HMOX1;CASP3;GLS;HNRNPK;CDC25B;BMF;CCNE1;PRKCB;DDIT4;RHOA;SPRY2;NOTCH3;TPM1;BAK1;ITGB3;IRS2;ITGA5;HOXD10;UBE2I;CYP1B1;TRP63;BCL2L2;MMP9;CDC25C;RDX;PLCG1;BMI1;CYP24A1;APC2;NOTCH4;TIMP3;STAT3;MDM2;MCL1;CDCA5;STMN1;TRIM71;WNT3;WNT3A;MAPK7;SHC4;RASS…
201	gsea	MAPK signaling pathway	-0.278131	-1.41275	0.0289532	0.0822347	0.948	137/288	0.4147	FGF21;MAP3K1;CD14;MET;MAP3K13;PDGFC;ERBB3;RAPGEF2;PDGFD;DUSP10;RAF1;TAOK3;NTF3;CHUK;ERBB4;RRAS2;PPM1B;PRKCA;FLNB;DUSP16;EFNA1;FGFR2;IKBKB;CSF1R;RASGRP2;EGFR;DUSP3;MAP3K5;PAK1;HSPA1B;INSR;IKBKG;EPHA2;FGF1;MYC;MAP2K6;TRAF2;VEGFA;CACNA1A;RPS6KA1;MAP3K4;RELB;TGFA;MAP2K2;RRAS;PAK2;MAP2K1;DUSP5;FGFR4;GRB2;MAP3K14;MAPK13;FGFR3;DUSP8;HRAS;TNF;PTPRR;FLT1;KRAS;JUND;SOS1;GNA12;STK4;MAPK8IP3;MAP2K5;RELA;MKNK…
202	gsea	Mineral absorption	0.361658	1.41083	0.0690335	0.109375	0.963	43/43	0.9803	FTH1;STEAP2;SLC8A1;SLC40A1;STEAP1;MT1;ATP1A3;ATP1B3;HEPH;MT2;SLC26A9;ATP1B2;HMOX1;ATP1A2;FXYD2;ATP7A;TRPV6;SLC6A19;ATP2B1;VDR;ATOX1;SLC9A3;CYBRD1;SLC26A3;ATP1A4;TRPM6;CLCN2;SLC26A6;ATP1B4;SLC46A1;FTL1;SLC34A2;S100G;SLC31A1;HMOX2;SLC5A1;SLC11A2;TRPM7;SLC30A1;SLC39A4;ATP1A1;ATP1B1;TRF
203	gsea	Human T-cell leukemia virus 1 infection	-0.279553	-1.40617	0.0178571	0.0847459	0.954	92/228	0.3742	H2-Q10;CREB3L3;FDPS;H2-K1;H2-T23;MAP3K1;IL15RA;H2-D1;H2-T22;H2-Q7;CHUK;STAT5B;PIK3CB;B2M;IKBKB;TSPO;BCL2L1;KAT2B;XIAP;IKBKG;H2-Q4;MYC;ETS2;H2-Q6;RELB;MAP2K2;MAP2K1;MAD1L1;MAP3K14;ATR;HRAS;TNF;ADCY9;KRAS;VDAC1;EP300;SLC2A1;RELA;ICAM1;ITGB2L;H2-BL;SMAD3;CRTC1;H2-Q2;NFKBIA;TRRAP;H2-T24;SMAD2;SLC25A5;CSF2;E2F3;DLG1;PIK3R1;NFATC3;E2F2;ADCY6;NRAS;H2-M2;TBPL1;TGFB2;SRF;NFATC2;FOSL1;TERT;NFKB1;H2-Q1;CREB…
204	gsea	cGMP-PKG signaling pathway	0.298315	1.40577	0.033275	0.109672	0.965	164/164	0.9989	KCNMA1;CACNA1C;RGS2;PRKG1;EDNRA;KCNJ8;CREB3L1;NFATC4;CACNA1D;GUCY1A1;SLC25A4;SLC8A1;PDE3A;GUCY1B1;GNAI2;PDE5A;CALM1;NPR2;ADCY5;ATP1A3;AKT3;TRPC6;ATP1B3;GNAI1;ATP2B4;GUCY1A2;ATP1B2;ADCY2;PPP3R1;ADCY3;BAD;PRKG2;MYLK;CNGB1;NPR1;ADCY7;ATP1A2;NPPC;PPP1CC;ATP2A3;MEF2C;ADCY8;KCNU1;SLC25A31;AKT1;AKT2;RHOA;CREB3L4;PPP3CB;ADCY4;PIK3CG;EDNRB;FXYD2;VDAC2;IRS2;ADORA3;IRS3;ATP2A2;MYLK3;PIK3R5;ATF6B;ADRA2B;ATF4…
205	gsea	Hippo signaling pathway	-0.302763	-1.4053	0.0551181	0.0846779	0.954	66/155	0.4182	WWC1;ID2;WNT7B;PATJ;WNT10A;CCN2;CDH1;PRKCZ;LLGL2;BMP8B;WNT7A;YWHAH;PARD6B;DVL1;AJUBA;CTNNA1;PAK1;AMOT;ID1;BMP6;FGF1;PPP2CB;MYC;BTRC;RASSF6;FZD6;YWHAG;FBXW11;PPP2CA;PARD3;PPP1CB;PPP2R2D;ITGB2L;AXIN1;FZD5;SMAD3;TRP53BP2;YAP1;APC;WNT5B;MOB1B;SMAD2;WNT2B;DLG1;SMAD7;PPP2R2C;WNT2;TGFB2;NF2;BBC3;PPP2R2A;PRKCI;SCRIB;TEAD4;WTIP;CCND1;WNT16;GSK3B;LATS1;AREG;CSNK1E;CRB1;TEAD3;SMAD4;TGFB3;CTNNB1
206	gsea	Small cell lung cancer	-0.328338	-1.3946	0.0893855	0.0895622	0.959	48/92	0.3693	RXRA;TRAF5;LAMA5;LAMB3;CHUK;PIK3CB;TRAF4;IKBKB;LAMA3;BCL2L1;TRAF3;XIAP;LAMC2;IKBKG;CYCS;CKS2;MYC;TRAF2;BIRC3;CDK6;ITGA6;ITGA2;FHIT;ITGA3;RELA;DDB2;GADD45B;LAMC3;NFKBIA;NOS2;POLK;COL4A4;E2F3;CDKN1B;SKP2;PIK3R1;E2F2;NFKB1;TRAF6;PTK2;CCNE2;CASP9;CCND1;GADD45A;RXRB;ITGAV;PTGS2;COL4A3
207	gsea	Glycosylphosphatidylinositol (GPI)-anchor biosynthesis	-0.416005	-1.39317	0.103792	0.0896692	0.959	15/25	0.4516	GPLD1;PIGB;PIGL;PIGW;PIGO;PIGF;GPAA1;PIGU;PIGG;PIGV;PIGYL;DPM2;PIGP;PIGQ;PIGN
208	gsea	cAMP signaling pathway	-0.265708	-1.39244	0.00862069	0.0895351	0.959	81/204	0.4729	CREB3L3;ACOX1;PPARA;AFDN;RAPGEF4;ATP1B1;RAF1;ATP2B2;RRAS2;FXYD1;CAMK2B;PIK3CB;EDN1;ATP1A1;PDE3B;CALML4;ROCK2;PAK1;PDE4C;ADORA1;ADRB2;PLN;MAP2K2;RRAS;MAP2K1;VAV2;ADCY9;GRIN2B;EP300;PPP1CB;PTCH1;RELA;GNAI3;LIPE;ORAI1;ROCK1;NFKBIA;GABBR2;PIK3R1;ADCY6;PDE4D;ADRB1;PLCE1;ABCC4;NFKB1;HTR1F;CREB3L2;PPP1R12A;PRKACA;GLP1R;CREB5;CFTR;MYL9;PLD1;PDE4A;RAPGEF3;MAPK8;MAPK1;MAPK9;HCN2;PLD2;CREBBP;ATP1B4;MAPK3;CR…
209	gsea	Rap1 signaling pathway	-0.277205	-1.39214	0.0340136	0.0891069	0.959	96/202	0.5101	AFDN;RAPGEF4;FGF21;MET;MAGI1;PDGFC;CDH1;PRKCZ;MAGI3;RAPGEF2;PDGFD;RAF1;PIK3CB;PRKCA;EFNA1;FGFR2;PARD6B;CSF1R;RASGRP2;EGFR;CALML4;INSR;EPHA2;ID1;FGF1;MAP2K6;VEGFA;SIPA1L3;MAP2K2;RRAS;MAP2K1;FGFR4;MAPK13;FGFR3;RAPGEF1;HRAS;ADCY9;FLT1;KRAS;RALB;PRKD3;GRIN2B;PARD3;GNAI3;RALA;PDGFB;ITGB2L;RASGRP3;RAPGEF6;RAP1GAP;MAPK14;PLCB4;PRKD2;RALGDS;PIK3R1;ADCY6;CRKL;NRAS;ANGPT2;KLK1B4;PLCE1;MAPK11;PRKCI;IGF1R;KR…
210	gsea	Basal cell carcinoma	0.344459	1.38938	0.0479339	0.118248	0.973	63/63	0.9762	FZD1;GLI3;WNT4;GLI2;WNT5A;AXIN2;FZD2;CDKN1A;BMP2;TCF7L1;FZD3;LEF1;FZD8;TCF7;BAX;GLI1;KIF7;FZD4;WNT1;SMO;DVL2;BAK1;FZD9;WNT9A;APC2;WNT6;FZD7;DVL3;WNT8B;WNT3;HHIP;WNT3A;SHH;TCF7L2;BMP4;WNT10B;WNT8A;WNT9B;WNT11;FZD10;TRP53;SUFU;GADD45G;CTNNB1;GSK3B;PTCH2;GADD45A;WNT16;WNT2;WNT2B;POLK;WNT5B;APC;GADD45B;FZD5;AXIN1;DDB2;PTCH1;FZD6;DVL1;WNT7A;WNT10A;WNT7B
211	gsea	Notch signaling pathway	-0.344841	-1.38854	0.072407	0.0904854	0.962	1949-10-01	0.2045	PSEN2;DVL1;NUMB;KAT2B;DTX3L;NOTCH2;EP300;LFNG;JAG1;JAG2
212	gsea	TNF signaling pathway	-0.318452	-1.38111	0.0684411	0.0937713	0.966	68/109	0.4297	CREB3L3;TRAF5;CHUK;PIK3CB;EDN1;CCL20;IKBKB;MAP3K5;TRAF3;CFLAR;IKBKG;MAP2K6;ITCH;TRAF2;IL18R1;BIRC3;CXCL1;MAP2K1;MAP3K14;MAPK13;CASP8;IRF1;TNF;TNFAIP3;DNM1L;BCL3;RELA;ICAM1;PGAM5;JAG1;NFKBIA;GM5431;MAPK14;CASP7;CSF2;DAB2IP;PIK3R1;BAG4;IFI47;MLKL;NFKB1;RIPK1;MAPK11;CREB3L2;LIF;CREB5;MAPK8;CXCL10;MAP2K4;CXCL3;MAPK1;MAPK9;TAB1;ATF2;TAB2;PTGS2;TAB3;MAPK3;CREB3;TRADD;MAP3K7;FADD;CX3CL1;RIPK3;TRAF1;CCL5…
213	gsea	Legionellosis	-0.349131	-1.38085	0.0882353	0.0933261	0.966	27/57	0.3445	C3;CD14;SAR1B;BNIP3;HSPA1B;CYCS;CXCL1;BCL2L13;CASP8;TNF;HSPD1;HBS1L;RELA;ITGB2L;NFKBIA;TLR5;IL18;CASP7;HSPA2;NAIP2;NFKB1;TLR2;CASP9;NFKB2;NLRC4;HSF1;CXCL3
214	gsea	Dopaminergic synapse	0.299125	1.37957	0.0344234	0.122404	0.975	128/128	0.9981	CACNA1B;GNG11;CACNA1C;GRIA4;CREB3L1;GNG10;GNG2;CACNA1D;GNAI2;FOS;CALM1;CAMK2D;GNAO1;ADCY5;AKT3;CAMK2A;GNAS;PPP1R1B;GRIA3;GNAI1;GNB5;PRKCG;GNG7;GNG5;KIF5C;MAOA;GNG8;PPP2R2B;GNGT2;GRIN2A;GNG4;PRKCB;GNB3;PPP1CC;GRIA2;DRD4;AKT1;AKT2;CREB3L4;PPP3CB;DRD2;GNAL;GNB4;TOMT;SCN1A;MAPK10;ATF6B;ATF4;DRD1;GNB2;PLCB1;PPP2R5D;KCNJ3;PPP3CA;PLCB3;GRIA1;CALY;KCNJ5;KCNJ9;PPP2R1A;KIF5A;CALML3;CALM3;PPP1CA;CALM4;MAPK1…
215	gsea	Homologous recombination	-0.379711	-1.37434	0.106426	0.0961948	0.971	28/40	0.4525	RAD51B;POLD3;BABAM1;BRCC3;TOP3A;TOP3B;BRCA2;BABAM2;TOPBP1;ABRAXAS1;SYCP3;MRE11A;BRCA1;RAD50;MUS81;RBBP8;RAD51;RAD51D;NBN;SSBP1;RAD54L;BRIP1;RAD52;XRCC3;BLM;UIMC1;ATM;POLD1
216	gsea	Mismatch repair	-0.456271	-1.368	0.157895	0.0990493	0.972	2022-10-01	0.3713	POLD3;MLH1;RFC1;MSH3;MSH2;MLH3;RFC2;RFC3;MSH6;SSBP1
217	gsea	Gastric cancer	-0.282408	-1.36672	0.0545455	0.0992177	0.972	80/148	0.5161	FGF21;MET;WNT7B;RXRA;WNT10A;CDH1;RAF1;PIK3CB;WNT7A;FGFR2;DVL1;EGFR;CTNNA1;FGF1;MYC;JUP;LRP5;MTOR;FZD6;MAP2K2;MAP2K1;GRB2;LRP6;HRAS;KRAS;SOS1;SHC2;DDB2;AXIN1;FZD5;GADD45B;MLH1;SMAD3;APC;WNT5B;POLK;SMAD2;SOS2;WNT2B;E2F3;CDKN1B;FRAT1;PIK3R1;E2F2;NRAS;WNT2;TGFB2;TERT;ABCB1A;CCNE2;ARAF;CCND1;WNT16;MAPK1;GAB1;RPS6KB1;GADD45A;RXRB;GSK3B;MAPK3;RPS6KB2;SMAD4;TGFB3;CTNNB1;BCL2;SHC3;PIK3CA;RXRG;GADD45G;FGF1…
218	gsea	Type II diabetes mellitus	-0.347322	-1.36419	0.0783133	0.100007	0.972	23/46	0.3849	GCK;PKLR;SLC2A2;PRKCZ;PIK3CB;IKBKB;INSR;CACNA1A;MTOR;TNF;SOCS2;IRS1;PRKCE;PIK3R1;PDX1;PRKCD;MAPK8;MAPK1;MAPK9;HK1;MAPK3;HKDC1;SOCS4
219	gsea	Aldosterone synthesis and secretion	-0.295892	-1.36329	0.0419162	0.0998769	0.973	40/99	0.4681	CREB3L3;ATP1B1;AGT;LDLR;ATP2B2;CAMK2B;PRKCA;ATP1A1;CAMK1D;CALML4;SCARB1;ITPR1;AGTR1A;HSD3B2;ADCY9;PRKD3;LIPE;PRKCE;GNA11;ORAI1;PLCB4;PRKD2;DAGLB;ADCY6;CREB3L2;PRKACA;CREB5;ATF1;ITPR2;ATF2;ITPR3;ATP1B4;CREB3;CALM2;GNAQ;PLCB2;NPPA;KCNK9;CAMK1G;CAMK2G
220	gsea	Amoebiasis	-0.300251	-1.3602	0.0462555	0.101016	0.974	43/100	0.4541	C9;C8A;ARG1;C8G;CD14;SERPINB6B;LAMA5;C8B;LAMB3;PIK3CB;PRKCA;SERPINB9B;CD1D1;LAMA3;LAMC2;SERPINB9;ACTN4;TNF;RELA;ITGB2L;GNA11;LAMC3;NOS2;PLCB4;COL4A4;CSF2;PIK3R1;TGFB2;VCL;SERPINB6A;NFKB1;PTK2;PRKACA;TLR2;RAB5A;HSPB1;COL4A3;GNA15;TGFB3;RAB5B;PIK3CA;GNAQ;PLCB2
221	gsea	Chronic myeloid leukemia	-0.33785	-1.35758	0.0912409	0.101954	0.975	42/76	0.3789	RAF1;CHUK;STAT5B;PIK3CB;IKBKB;BCL2L1;IKBKG;BCR;MYC;CDK6;MAP2K2;MAP2K1;GRB2;HRAS;KRAS;SOS1;SHC2;RELA;DDB2;GADD45B;SMAD3;NFKBIA;ABL1;POLK;SOS2;E2F3;CDKN1B;PIK3R1;E2F2;CRKL;NRAS;TGFB2;NFKB1;PTPN11;STAT5A;ARAF;CCND1;MAPK1;GADD45A;MECOM;MAPK3;CRK
222	gsea	Pancreatic cancer	-0.32727	-1.34657	0.0922509	0.108106	0.976	43/75	0.411	RAF1;CHUK;PIK3CB;IKBKB;STAT1;EGFR;BCL2L1;IKBKG;VEGFA;CDK6;MTOR;TGFA;MAP2K1;KRAS;RALB;RELA;DDB2;RALA;GADD45B;SMAD3;POLK;SMAD2;E2F3;RALGDS;PIK3R1;E2F2;BRCA2;TGFB2;NFKB1;PLD1;ARAF;CASP9;CCND1;RAD51;MAPK8;MAPK1;MAPK9;RPS6KB1;GADD45A;MAPK3;RPS6KB2;SMAD4;TGFB3
223	gsea	Calcium signaling pathway	0.285233	1.33182	0.0385164	0.158872	0.993	182/182	0.988	CACNA1B;PDGFRA;CACNA1C;PDGFRB;EDNRA;PDE1A;F2R;CACNA1D;SLC25A4;SPHK1;SLC8A1;PTGER3;CD38;CHRM2;ADORA2B;CALM1;CAMK2D;CACNA1G;CAMK2A;GNAS;HTR2A;ATP2B4;PRKCG;ADCY2;TBXA2R;PPP3R1;ADCY3;PDE1C;MYLK;ITPKB;CAMK1;ADCY7;GRIN2A;CACNA1H;PLCD1;CHRNA7;TPCN2;PRKCB;ATP2A3;ADCY8;PTAFR;ADORA2A;SLC25A31;TACR3;BDKRB1;PPP3CB;ADCY4;EDNRB;CXCR4;GNAL;PLCZ1;VDAC2;GRIN2D;LHCGR;P2RX1;CYSLTR2;ORAI3;ATP2A2;MYLK3;CACNA1E;HRH2;T…
224	gsea	Long-term potentiation	-0.315852	-1.33118	0.087963	0.117115	0.982	29/64	0.4681	RAF1;CAMK2B;PRKCA;CALML4;ITPR1;RPS6KA1;MAP2K2;MAP2K1;HRAS;KRAS;GRIN2B;EP300;PPP1CB;PLCB4;NRAS;PRKACA;ARAF;RAPGEF3;MAPK1;ITPR2;ITPR3;CREBBP;MAPK3;RAP1A;CALM2;PPP3CC;GNAQ;PLCB2;CAMK2G
225	gsea	Ras signaling pathway	-0.259454	-1.3302	0.0386364	0.117037	0.984	102/221	0.4155	AFDN;FGF21;MET;PLA2G12B;PDGFC;PDGFD;RAF1;NTF3;CHUK;RRAS2;PIK3CB;PRKCA;PAK6;EFNA1;FGFR2;IKBKB;CSF1R;RASGRP2;EGFR;CALML4;PAK1;BCL2L1;INSR;IKBKG;EPHA2;FGF1;ETS2;VEGFA;TGFA;MAP2K2;RRAS;PAK2;MAP2K1;FGFR4;GRB2;FGFR3;PAK3;BRAP;HRAS;FLT1;KRAS;RALB;PLCG2;SOS1;SHC2;PAK4;STK4;GRIN2B;TBK1;RELA;RALA;PDGFB;RASGRP3;RASAL1;GNB1;ABL1;SOS2;RALGDS;PIK3R1;RASAL2;PLA2G3;NRAS;ANGPT2;KLK1B4;PLCE1;NF1;PLA2G6;REL;NFKB1;P…
226	gsea	Pertussis	-0.307464	-1.32956	0.0626566	0.116845	0.984	31/74	0.4329	C4BP;HC;C3;CD14;CALML4;MAPK13;IRF1;TNF;IRF3;TIRAP;RELA;GNAI3;ITGB2L;IL23A;NOS2;MAPK14;CASP7;IRAK4;TICAM1;NFKB1;TRAF6;MAPK11;SFTPA1;MAPK8;MAPK1;MAPK9;MAPK3;IL1A;CALM2;PYCARD;C1S1
227	gsea	Long-term depression	0.327993	1.32394	0.0864865	0.162264	0.994	59/59	0.9599	IGF1;PRKG1;GUCY1A1;GUCY1B1;GNAI2;GNAO1;GNAS;GRIA3;GNAI1;PRKCG;GUCY1A2;PRKG2;PRKCB;GRIA2;PLA2G4A;PLA2G4F;GRM1;PLCB1;PLCB3;GRIA1;NOS1;PPP2R1A;PPP1R17;PLA2G4E;GRID2;BRAF;GNA13;CRHR1;PLA2G4D;PLA2G4B;RYR1;PLCB2;PPP2R1B;GNAQ;GUCY1B2;MAPK3;ITPR3;ITPR2;MAPK1;ARAF;IGF1R;PLA2G4C;GNAZ;NRAS;PLCB4;GNA11;GNAI3;PPP2CA;GNA12;KRAS;HRAS;LYN;MAP2K1;MAP2K2;CACNA1A;PPP2CB;ITPR1;PRKCA;RAF1
228	gsea	Th1 and Th2 cell differentiation	-0.296051	-1.31626	0.0634146	0.124898	0.989	38/82	0.4529	CHUK;STAT5B;IKBKB;STAT1;IFNGR2;IKBKG;NFKBIE;MAPK13;NOTCH2;TYK2;RELA;JAG1;NFKBIA;JAG2;MAPK14;NFATC3;IFNGR1;NFATC2;NFKB1;MAPK11;ZAP70;NFKBIB;STAT5A;MAPK8;JAK3;NOTCH1;MAPK1;MAPK9;CD247;MAPK3;IL12RB2;GATA3;STAT6;IL4;IL12RB1;PPP3CC;H2-AB1;STAT4
229	gsea	Oocyte meiosis	-0.294823	-1.31461	0.0862423	0.125329	0.99	48/111	0.4773	PPP2R5A;PPP2R5E;CPEB4;CAMK2B;CPEB3;YWHAH;CALML4;ITPR1;PPP2CB;RPS6KA1;BTRC;SLK;MAP2K1;MAD1L1;YWHAG;ADCY9;CUL1;FBXW11;PPP2CA;PPP1CB;ANAPC13;CPEB2;ADCY6;SPDYA;IGF1R;PRKACA;CCNE2;ANAPC2;PTTG1;SMC1A;ANAPC10;PKMYT1;MAPK1;PPP2R5C;ITPR2;ITPR3;MAPK3;SMC3;CDC27;CALM2;REC8;PPP3CC;AURKA;PPP2R1B;PPP2R5B;MAD2L2;CAMK2G;FBXO43
230	gsea	Colorectal cancer	-0.313227	-1.31245	0.111732	0.126068	0.99	49/87	0.4182	RAF1;PIK3CB;EGFR;CYCS;MYC;MTOR;TGFA;MAP2K2;PMAIP1;MAP2K1;GRB2;HRAS;KRAS;RALB;APPL1;SOS1;DDB2;RALA;AXIN1;GADD45B;MLH1;SMAD3;APC;MSH3;MSH2;POLK;SMAD2;SOS2;RALGDS;PIK3R1;NRAS;TGFB2;BBC3;ARAF;CASP9;CCND1;MAPK8;MAPK1;MAPK9;RPS6KB1;GADD45A;MSH6;GSK3B;MAPK3;AREG;RPS6KB2;SMAD4;TGFB3;CTNNB1
231	gsea	TGF-beta signaling pathway	0.292173	1.30971	0.0735632	0.171947	0.995	86/86	0.9905	DCN;TGFBR2;LTBP1;INHBB;CDKN2B;TGFBR1;ID3;BMPR2;NBL1;BAMBI;BMPR1B;LEFTY1;THBS1;SMAD5;GDF6;BMP2;RBX1;ID4;NOG;PITX2;RGMA;TGFB1;ACVR1B;RHOA;ACVR1;LEFTY2;GDF5;BMP5;BMP8A;RGMB;SMAD9;SMAD1;PPP2R1A;BMP7;ACVR1C;AMHR2;TGIF2;NEO1;BMP4;BMPR1A;SP1;CHRD;AMH;PPP2R1B;RBL1;SMAD6;HAMP2;TGFB3;SMAD4;E2F4;RPS6KB2;TFDP1;MAPK3;CREBBP;FMOD;RPS6KB1;ACVR2B;MAPK1;INHBA;E2F5;ZFYVE16;TGFB2;SMAD7;SMAD2;ACVR2A;ROCK1;TGIF1;SMAD…
232	gsea	Ether lipid metabolism	-0.320991	-1.30689	0.10219	0.129216	0.991	21/44	0.3576	PLA2G12B;SELENOI;LPCAT4;PLPP3;GAL3ST1;TMEM86B;PLPP2;PAFAH2;ENPP2;AGPS;PAFAH1B3;PLA2G3;PAFAH1B1;PLA2G6;GDPD3;PLA2G4C;CEPT1;PLA2G12A;PLD1;UGT8A;PLD2
233	gsea	Signaling pathways regulating pluripotency of stem cells	0.281742	1.30368	0.0784708	0.173858	0.997	134/134	0.9817	IGF1;FZD1;IL6ST;WNT4;LIFR;MEIS1;FGFR1;INHBB;KLF4;WNT5A;ID3;FGF2;BMPR2;AXIN2;FZD2;TBX3;AKT3;JAK2;BMPR1B;SMAD5;FZD3;FZD8;ID4;ISL1;PIK3R2;PIK3CD;FZD4;TCF3;WNT1;AKT1;AKT2;ACVR1B;DVL2;ACVR1;FZD9;ESX1;LEFTY2;HOXB1;HAND1;JAK1;WNT9A;BMI1;SMAD9;APC2;WNT6;STAT3;FZD7;DVL3;SMAD1;ACVR1C;PIK3R3;ESRRB;WNT8B;WNT3;LHX5;PCGF3;WNT3A;PAX6;NANOG;MAPK12;BMP4;DLX5;POU5F1;PCGF2;WNT10B;BMPR1A;WNT8A;WNT9B;PCGF5;WNT11;PCGF…
234	gsea	Sphingolipid metabolism	-0.323676	-1.29877	0.136634	0.134339	0.991	24/47	0.4645	ACER3;CERS2;SMPD3;PLPP3;SGMS2;GAL3ST1;PLPP2;NEU2;ACER2;SPTLC2;NEU1;SGPP2;9130409I23RIK;DEGS2;SPTLC1;SGMS1;UGT8A;GBA2;CERS3;SPHK2;CERS6;SMPD4;ASAH2;B4GALT6
235	gsea	Hedgehog signaling pathway	0.346511	1.29747	0.141473	0.175517	0.997	44/44	0.8913	GAS1;GLI3;GLI2;CCND2;BOC;CSNK1A1;CDON;DHH;GLI1;KIF7;SMO;GPR161;LRP2;EVC2;EVC;HHIP;SHH;PRKACB;CSNK1D;SUFU;CUL3;BCL2;CSNK1E;GSK3B;PTCH2;IHH;CCND1;PRKACA;GRK2;ARRB1;ARRB2;SPOPL;SPOP;PTCH1;KIF3A;CSNK1G2;FBXW11;CUL1;CSNK1G3;CSNK1G1;SMURF1;SMURF2;GRK3;BTRC
236	gsea	HIF-1 signaling pathway	-0.288942	-1.29611	0.0783972	0.135352	0.991	65/98	0.4784	ENO1;TRF;CAMK2B;PIK3CB;PRKCA;EDN1;EGFR;IFNGR2;EGLN3;IL6RA;INSR;GAPDH;CUL2;PDHB;VEGFA;MTOR;TFRC;PGK1;MAP2K2;MAP2K1;FLT1;PLCG2;EP300;LDHA;SLC2A1;RELA;PDK1;MKNK1;MKNK2;ENO4;ARNT;NOS2;EIF4EBP1;CDKN1B;PIK3R1;NOS3;ANGPT2;IFNGR1;EGLN1;NFKB1;EGLN2;IGF1R;PFKL;ENO3;ENO1B;MAPK1;RPS6KB1;CREBBP;HK1;MAPK3;HKDC1;PFKFB3;RPS6KB2;CYBB;BCL2;ALDOA;PIK3CA;EIF4E2;NPPA;TEK;ERBB2;CAMK2G;EPO;EGF;EIF4E
237	gsea	Breast cancer	0.273456	1.28906	0.0732143	0.17967	0.998	145/145	0.987	IGF1;TNFSF11;FZD1;WNT4;FGFR1;FGF10;WNT5A;FGF7;CDK4;FGF2;AXIN2;FZD2;CDKN1A;FOS;HES1;CSNK1A1;AKT3;SHC1;HEYL;PTEN;TCF7L1;FZD3;LEF1;FZD8;E2F1;TCF7;KIT;FGF23;BAX;PIK3R2;PGR;PIK3CD;FZD4;WNT1;AKT1;FGF5;AKT2;DVL2;PEG12;FGF9;NOTCH3;ESR2;BAK1;HEY1;FZD9;FGF4;FGF8;DLL4;WNT9A;RB1;HEY2;DLL3;FRAT2;APC2;NOTCH4;WNT6;FZD7;DVL3;FGF20;PIK3R3;HES5;FGF3;WNT8B;WNT3;WNT3A;JUN;SHC4;FGF17;BRAF;FGF18;TCF7L2;DLL1;WNT10B;WNT…
238	gsea	Cushing syndrome	0.272701	1.28443	0.0760135	0.180451	0.999	155/155	0.9968	CACNA1C;FZD1;WNT4;PBX1;CREB3L1;CDKN2A;NR4A1;CACNA1D;WNT5A;CDKN2B;CDK4;GNAI2;AXIN2;FZD2;CDKN1A;CAMK2D;CACNA1G;ADCY5;CAMK2A;GNAS;GNAI1;MRAP;ADCY2;TCF7L1;FZD3;ADCY3;LEF1;FZD8;E2F1;TCF7;ADCY7;AIP;CYP21A1;CACNA1H;CCNE1;ARMC5;MEN1;ADCY8;STAR;FZD4;WNT1;NR5A1;KCNA4;CREB3L4;DVL2;ADCY4;POMC;KCNK3;HSD3B1;FZD9;HSD3B6;MC2R;WNT9A;CYP11A1;RB1;ATF6B;ATF4;APC2;PLCB1;WNT6;RAP1B;FZD7;PLCB3;DVL3;HSD3B5;PDE11A;CDKN2C…
239	gsea	Gap junction	-0.293501	-1.27944	0.11236	0.146412	0.994	44/85	0.4981	TUBB2A;PDGFC;PDGFD;RAF1;PRKCA;EGFR;TJP1;TUBA1C;ITPR1;TUBA4A;TUBB4B;MAP2K2;MAP2K1;GRB2;HRAS;TUBB2B;ADCY9;KRAS;SOS1;HTR2B;MAP2K5;GNAI3;PDGFB;GNA11;PLCB4;SOS2;ADCY6;NRAS;ADRB1;TUBA8;PRKACA;MAPK1;ITPR2;ITPR3;MAPK3;PDGFA;GUCY1B2;SRC;GNAQ;PLCB2;EGF;MAP3K2;ADCY1;CSNK1D
240	gsea	Primary immunodeficiency	-0.334592	-1.27708	0.1	0.147572	0.994	18/32	0.5263	IKBKG;TAP1;ORAI1;BLNK;TAP2;RFXAP;ZAP70;RFXANK;JAK3;UNG;ADA;RAG2;IL7R;CIITA;CD4;DCLRE1C;CD8A;CD40LG
241	gsea	p53 signaling pathway	0.304359	1.27382	0.135484	0.187279	0.999	71/71	0.9515	IGF1;CDKN2A;IGFBP3;CCND2;SIVA1;CDK4;CDKN1A;THBS1;CCNG1;PTEN;CCNG2;CASP3;STEAP3;BAX;PIDD1;CCNE1;SIAH1A;GTSE1;RPRM;ZMAT3;CCNB2;CDK1;CCNB1;SIAH1B;GORAB;ADGRB1;MDM2;FAS;SERPINE1;CYCT;RRM2B;RRM2;SESN2;CDK2;CHEK1;PPM1D;CCND3;TRP53;CHEK2;RCHY1;TRP73;GADD45G;ATM;APAF1;BCL2;TSC2;COP1;SESN3;GADD45A;SESN1;CCND1;CASP9;CCNE2;BBC3;AIFM2;MDM4;SHISA5;CD82;GADD45B;DDB2;BID;CASP8;ATR;PMAIP1;CDK6;EI24;PERP;CYCS;BCL…
242	gsea	Glioma	0.29711	1.27277	0.113208	0.184615	0.999	74/74	0.9599	IGF1;PDGFRA;PDGFRB;CDKN2A;CDK4;CDKN1A;CALM1;CAMK2D;AKT3;CAMK2A;SHC1;PTEN;PRKCG;E2F1;BAX;CAMK1;PIK3R2;PRKCB;PIK3CD;AKT1;AKT2;BAK1;RB1;CAMK4;PLCG1;MDM2;CALML3;PIK3R3;CALM3;CALM4;SHC4;BRAF;TRP53;EGF;CAMK2G;CAMK1G;GADD45G;PIK3CA;SHC3;PDGFA;CALM2;MAPK3;GADD45A;MAPK1;CCND1;ARAF;IGF1R;NRAS;E2F2;PIK3R1;E2F3;SOS2;POLK;GADD45B;PDGFB;DDB2;SHC2;SOS1;PLCG2;KRAS;HRAS;GRB2;MAP2K1;MAP2K2;TGFA;MTOR;CDK6;CALML4;EG…
243	gsea	Proteasome	-0.42385	-1.26949	0.235294	0.152478	0.995	27/45	0.3819	PSMD11;PSMD8;PSMB8;PSMB9;PSME1;PSMB7;PSMD12;PSME2;PSMC5;ADRM1;PSMD14;PSMC4;PSMA1;PSMD3;PSMC2;PSMD13;PSMB10;PSMB6;PSMD1;PSMD4;PSMD7;PSMA6;PSME4;PSMC3;PSMC6;PSMD2;PSMF1
244	gsea	Mucin type O-glycan biosynthesis	-0.350669	-1.2585	0.158273	0.160211	0.997	15/28	0.455	ST3GAL1;GALNT18;GALNT3;GALNT14;GCNT3;GALNT11;C1GALT1;C1GALT1C1;GCNT1;GALNT15;GALNT12;GALNT10;GALNT6;GCNT4;GALNTL6
245	gsea	Fc gamma R-mediated phagocytosis	0.292364	1.25575	0.136364	0.198649	1	84/84	0.9599	MARCKS;PLPP1;GAB2;SPHK1;VAV3;CFL1;MARCKSL1;ARPC2;ARPC3;AKT3;ASAP3;ARPC1B;WASF3;LIMK1;PRKCG;RAC1;GSN;PIK3R2;PRKCB;DOCK2;PIK3CD;AKT1;AKT2;WAS;PLA2G4A;INPPL1;CFL2;ARPC4;NCF1;RAC2;PLCG1;SCIN;LAT;PIK3R3;PLA2G4E;PIP5K1C;WASF1;INPP5D;FCGR1;CDC42;HCK;AMPH;VAV1;PIP5K1B;FCGR2B;PIK3CA;SPHK2;PIP5K1A;MYO10;RPS6KB2;ARPC5;SYK;CRK;VASP;MAPK3;PLD2;RPS6KB1;MAPK1;BIN1;WASF2;PLD1;ASAP1;ARF6;PRKCD;PLA2G6;CRKL;PIK3R1;…
246	gsea	Osteoclast differentiation	-0.275521	-1.25501	0.114019	0.162348	0.998	58/115	0.4746	STAT2;PPARG;SQSTM1;TEC;CHUK;PIK3CB;IRF9;IKBKB;STAT1;ACP5;CSF1R;IFNGR2;IKBKG;MAP2K6;TRAF2;CYLD;RELB;MAP2K1;GRB2;MAP3K14;MAPK13;TYK2;TNF;PLCG2;JUND;RELA;NFKBIA;MAPK14;BLNK;TNFRSF11A;PIK3R1;IFNGR1;TGFB2;NFATC2;FOSL1;NFKB1;TRAF6;MAPK11;NOX1;NFKB2;MAPK8;MAPK1;MAPK9;TAB1;NCF2;TAB2;MAPK3;SYK;MAP3K7;IL1A;IFNAR1;PIK3CA;PPP3CC;FCGR2B;LILRA6;PIRA2;NFATC1;TREM2
247	gsea	Melanogenesis	0.280186	1.23657	0.117552	0.215394	1	99/99	0.9968	FZD1;KITL;WNT4;CREB3L1;WNT5A;GNAI2;FZD2;CALM1;CAMK2D;A;GNAO1;ADCY5;MITF;CAMK2A;GNAS;GNAI1;PRKCG;ADCY2;TCF7L1;FZD3;ADCY3;LEF1;FZD8;TCF7;KIT;ADCY7;PRKCB;ADCY8;FZD4;WNT1;CREB3L4;DVL2;ADCY4;POMC;EDNRB;FZD9;MC1R;WNT9A;PLCB1;WNT6;FZD7;PLCB3;DVL3;TYR;CALML3;CALM3;WNT8B;WNT3;WNT3A;CALM4;DCT;TCF7L2;PRKACB;WNT10B;WNT8A;WNT9B;WNT11;FZD10;CREB1;ADCY1;CAMK2G;PLCB2;GNAQ;TYRP1;CTNNB1;CALM2;CREB3;MAPK3;CREBBP;GS…
248	gsea	DNA replication	-0.399391	-1.23357	0.243665	0.180169	0.998	21/35	0.4992	POLD3;DNA2;MCM6;RFC1;RNASEH2A;POLA1;POLE4;RFC2;RFC3;RNASEH1;SSBP1;FEN1;PRIM2;MCM2;POLE2;POLA2;POLD1;RNASEH2C;PRIM1;RFC4;POLD4
249	gsea	Vascular smooth muscle contraction	0.275673	1.22861	0.126739	0.220364	1	134/134	0.988	KCNMA1;CACNA1C;PRKG1;EDNRA;CACNA1D;GUCY1A1;RAMP2;CALCRL;GUCY1B1;ADORA2B;CALM1;NPR2;ADM;ADCY5;PTGIR;GNAS;PRKCG;GUCY1A2;PLA2G2E;ADCY2;MYL6;ADCY3;CALD1;MYLK;NPR1;ADCY7;NPPC;PRKCB;PPP1CC;ADCY8;KCNU1;ADORA2A;PLA2G5;RHOA;ADCY4;CYP4A29;PLA2G4A;PPP1R14A;MYLK3;EDN2;CALCB;CALCA;PLA2G4F;PRKCQ;PLCB1;RAMP1;KCNMB1;MYH11;ADRA1D;PLCB3;AVP;CALML3;KCNMB3;PLA2G2D;CALM3;PPP1R12C;PLA2G2C;PLA2G4E;PPP1CA;CALM4;AGTR1B;M…
250	gsea	Leishmaniasis	-0.288758	-1.21023	0.162281	0.200784	0.998	31/63	0.411	C3;STAT1;IFNGR2;MAPK13;TNF;PTPN6;RELA;ITGB2L;ITGA4;NFKBIA;NOS2;MAPK14;IRAK4;IFNGR1;TGFB2;NFKB1;TRAF6;MAPK11;NFKBIB;TLR2;MAPK1;TAB1;NCF2;TAB2;PTGS2;MAPK3;MAP3K7;CYBB;IL1A;IL4;TGFB3
251	gsea	Bladder cancer	-0.324031	-1.2052	0.205479	0.204611	0.998	21/40	0.3739	DAPK2;CDH1;RAF1;EGFR;TYMP;MYC;VEGFA;MAP2K2;MAP2K1;FGFR3;HRAS;KRAS;DAPK3;HBEGF;E2F3;E2F2;NRAS;ARAF;CCND1;MAPK1;MAPK3
252	gsea	Platelet activation	0.264187	1.2036	0.15342	0.244878	1	121/121	0.9997	COL3A1;COL1A2;COL1A1;PRKG1;F2R;PTGS1;GUCY1A1;ACTB;GUCY1B1;GNAI2;APBB1IP;FYN;ADCY5;AKT3;PTGIR;ACTG1;GNAS;ITGB1;GNAI1;TLN2;GUCY1A2;P2RY1;ADCY2;TBXA2R;ADCY3;PRKG2;MYLK;ADCY7;PIK3R2;PPP1CC;ADCY8;PIK3CD;BTK;GP1BB;FCER1G;AKT1;AKT2;RHOA;ADCY4;PIK3CG;LCP2;GP9;PLA2G4A;ITGB3;P2RX1;MYLK3;PIK3R5;PLA2G4F;ITGA2B;FERMT3;GP5;PLCB1;RAP1B;PLCB3;TLN1;VWF;GP1BA;PIK3R3;PLA2G4E;PPP1CA;MYLK4;MYLK2;MAPK12;GNA13;PRKACB;P…
253	gsea	Prostate cancer	-0.275391	-1.19403	0.197464	0.214573	0.998	48/95	0.3819	CREB3L3;PDGFC;SPINT1;GSTP1;PDGFD;RAF1;CHUK;TMPRSS2;PIK3CB;FOXO1;FGFR2;IKBKB;EGFR;IKBKG;MTOR;TGFA;MAP2K2;MAP2K1;GRB2;HRAS;KRAS;SOS1;PLAU;EP300;RELA;PDGFB;NFKBIA;PDPK1;SOS2;E2F3;CDKN1B;PIK3R1;E2F2;NRAS;NFKB1;CREB3L2;IGF1R;CCNE2;CREB5;ARAF;CASP9;CCND1;SRD5A2;MAPK1;GSK3B;CREBBP;MAPK3;CREB3
254	gsea	Apelin signaling pathway	0.25713	1.1904	0.164931	0.256262	1	134/134	0.9886	GNG11;RPS6;EGR1;GNG10;GABARAP;GNG2;SPHK1;TGFBR1;SLC8A1;GNAI2;CALM1;PLAT;APLN;ADCY5;AKT3;GNAI1;KLF2;GNB5;GNG7;ADCY2;GNG5;GABARAPL1;ADCY3;MYLK;GNG8;ADCY7;GNGT2;GNG4;MYL3;APLNR;MRAS;GNB3;MEF2C;ADCY8;AKT1;PIK3R4;AKT2;ADCY4;PIK3CG;UCP1;NOTCH3;GNB4;MYLK3;PIK3R5;PIK3C3;CAMK4;MYL4;SLC8A2;GNB2;PLCB1;MYL2;PLCB3;PRKAG3;NOS1;PLIN1;SLC8A3;SERPINE1;CALML3;CALM3;PRKAA1;CALM4;MEF2B;AGTR1B;MYLK4;HDAC4;MYLK2;GNA13…
255	gsea	JAK-STAT signaling pathway	0.255854	1.17521	0.195572	0.271143	1	141/141	0.9946	PDGFRA;PDGFRB;IL6ST;IL6;SOCS3;LIFR;IL4RA;OSMR;CSF2RB;CCND2;IL19;IL11RA1;CNTFR;CDKN1A;SOCS1;SOCS5;AKT3;JAK2;IFNAR2;PIM1;CSF2RB2;IL13RA2;IL17D;PIK3R2;IL11;IL20RA;IL12B;IL10RB;TSLP;PIAS3;IL10;PIK3CD;GM13305;AKT1;CSF3R;AKT2;IL22RA2;IL3RA;GHR;IL12A;CNTF;PRL;OSM;IL5;MPL;JAK1;IL21;IL2RG;FHL1;IL21R;STAT3;IL15;MCL1;LEP;IL27RA;IL9R;GH;IL2RB;PIK3R3;GFAP;EPOR;IL2;IL13;IL23R;CSF2RA;IL2RA;IFNA13;IFNE;CCND3;CRL…
256	gsea	Regulation of lipolysis in adipocytes	0.299128	1.15068	0.284024	0.298805	1	53/53	0.9785	PRKG1;PTGS1;NPY1R;GNAI2;PTGER3;ADCY5;AKT3;GNAS;GNAI1;ADCY2;FABP4;ABHD5;ADCY3;PRKG2;NPR1;ADCY7;NPY;PIK3R2;ADCY8;PIK3CD;AKT1;AKT2;ADCY4;IRS2;IRS3;TSHB;TSHR;PLIN1;PIK3R3;AQP7;PRKACB;CGA;INS2;ADCY1;NPPA;PIK3CA;PTGS2;PRKACA;ADRB1;ADCY6;PIK3R1;LIPE;GNAI3;IRS1;ADCY9;ADRB3;ADRB2;ADORA1;INSR;PNPLA2;PDE3B;PIK3CB;MGLL
257	gsea	Parathyroid hormone synthesis, secretion and action	0.255478	1.13554	0.275	0.314904	1	103/103	0.9968	TNFSF11;EGR1;CREB3L1;MMP14;NACA;FGFR1;GNAI2;PTH1R;CDKN1A;FOS;ADCY5;MAFB;RUNX2;GNAS;GNAI1;NR4A2;PRKCG;ADCY2;ADCY3;MMP16;FGF23;PTHLH;ADCY7;PRKCB;MEF2C;ADCY8;MMP17;RHOA;CREB3L4;ADCY4;TRPV5;ATF6B;MMP25;ATF4;CYP24A1;PLCB1;PLCB3;BGLAP2;KL;CASR;VDR;CYP27B1;BRAF;GNA13;PRKACB;SLC34A1;SLC34A3;SP1;GCM1;CREB1;ADCY1;PLCB2;GNAQ;RXRG;MMP13;PDE4B;BCL2;GATA3;CREB3;MAPK3;RXRB;ITPR3;BGLAP3;ATF2;PLD2;ITPR2;MAPK1;PDE…
258	gsea	Inflammatory bowel disease (IBD)	-0.27521	-1.13293	0.228426	0.281076	1	26/54	0.4791	RORC;STAT1;IFNGR2;IL18R1;IL18RAP;TNF;RELA;SMAD3;IL23A;TLR5;IL18;SMAD2;IFNGR1;TGFB2;NFKB1;TLR2;IL12RB2;STAT6;IL1A;IL4;TGFB3;IL12RB1;H2-AB1;STAT4;NFATC1;FOXP3
259	gsea	IL-17 signaling pathway	-0.265912	-1.12718	0.255965	0.286791	1	48/89	0.4101	LCN2;TRAF5;CHUK;TRAF4;CCL20;IKBKE;IKBKB;MAPK15;TRAF3;IL17RE;IKBKG;IL17RB;TRAF2;CXCL1;MAPK13;CASP8;TNF;TNFAIP3;JUND;TBK1;RELA;NFKBIA;MAPK14;CSF2;FOSL1;NFKB1;TRAF6;MAPK11;USP25;CCL17;IL17RC;MAPK8;CXCL10;ELAVL1;CXCL3;MAPK1;MAPK9;MAPK4;TAB2;CSF3;PTGS2;GSK3B;TAB3;MAPK3;TRADD;MAP3K7;FADD;IL4
260	gsea	Chemokine signaling pathway	0.237773	1.11463	0.245192	0.339186	1	175/175	0.9852	CCL11;CCL8;GNG11;CCL19;CCL7;CXCL12;GNG10;GNG2;GNAI2;VAV3;GRK5;PF4;ADCY5;AKT3;JAK2;SHC1;GNAI1;GNB5;TIAM1;GNG7;ADCY2;GNG5;CCL24;ADCY3;BAD;RAC1;BCAR1;GNG8;ADCY7;GNGT2;PREX1;PIK3R2;GNG4;PRKCB;DOCK2;GNB3;ADCY8;CCL12;PIK3CD;ITK;AKT1;RAC3;AKT2;RHOA;ADCY4;PIK3CG;WAS;GRK1;CXCR4;CCL21A;CCR4;CCR3;CCR7;GNB4;PIK3R5;CXCR2;GM13306;NCF1;RAC2;CXCL15;GM20878;GNB2;PLCB1;XCR1;CXCL9;CCR5;RAP1B;STAT3;CCR1;PLCB3;CCL6;P…
261	gsea	Tuberculosis	0.227574	1.10409	0.246241	0.349577	1	152/152	0.9836	KSR1;IL6;LSP1;PLA2R1;MRC2;SPHK1;CTSD;LBP;LAMP2;ATP6AP1;CALM1;CAMK2D;CEBPB;TNFRSF1A;AKT3;CAMK2A;ATP6V0B;JAK2;ATP6V0C;TLR4;PPP3R1;BAD;H2-DMB1;EEA1;CASP3;MYD88;BAX;FCGR4;TLR6;LAMP1;CORO1A;IL12B;IL10RB;ATP6V0D2;IL10;FCER1G;TGFB1;ATP6V1H;AKT1;ITGAM;AKT2;RHOA;ITGB2;PPP3CB;ITGAX;RAB5C;RFX5;IL12A;CD209C;CLEC4E;CD209A;JAK1;IRAK1;MAPK10;CLEC7A;PIK3C3;CTSS;H2-DMB2;PPP3CA;CAMP;CARD9;ATP6V0D1;IL1B;H2-DMA;CALM…
262	gsea	GnRH signaling pathway	0.255932	1.09274	0.318569	0.360634	1	88/88	0.9851	MMP2;CACNA1C;EGR1;MMP14;CACNA1D;CALM1;CAMK2D;ADCY5;CAMK2A;GNAS;ADCY2;ADCY3;ELK1;ADCY7;PRKCB;ADCY8;ADCY4;PLA2G4A;LHB;GNRHR;PLA2G4F;MAPK10;ATF4;PLCB1;PLCB3;CALML3;CALM3;PLA2G4E;CALM4;JUN;GNRH1;MAPK7;CACNA1S;MAPK12;CACNA1F;PRKACB;MAP3K3;CGA;CDC42;PLA2G4D;PLA2G4B;MAP2K7;ADCY1;MAP3K2;CAMK2G;MAP2K3;PLCB2;GNAQ;SRC;CALM2;MAPK3;ITPR3;PLD2;ITPR2;MAPK9;MAPK1;MAP2K4;MAPK8;PLD1;PRKACA;PLA2G4C;MAPK11;PRKCD;NRA…
263	gsea	Mannose type O-glycan biosynthesis	-0.32346	-1.08946	0.33049	0.33578	1	2022-07-01	0.3537	ST3GAL3;B3GALNT2;LARGE2;B3GAT2;FKTN;POMGNT1;POMT2
264	gsea	Endocrine and other factor-regulated calcium reabsorption	-0.265031	-1.07514	0.346667	0.354298	1	21/45	0.531	ATP1B1;PRKCA;AP2A2;ATP1A1;ESR1;DNM2;ADCY9;PLCB4;ADCY6;CLTB;AP2M1;PRKACA;RAB11A;ATP1B4;GNAQ;PLCB2;BDKRB2;AP2B1;AP2A1;KLK1B5;ATP1A4
265	gsea	Intestinal immune network for IgA production	0.306608	1.07508	0.346395	0.382575	1	40/40	0.9727	IL6;CXCL12;TNFSF13B;H2-DMB1;ITGB7;IL10;TGFB1;ICOS;CD80;CXCR4;TNFRSF13B;CD40;AICDA;TNFRSF17;MADCAM1;IL5;TNFRSF13C;H2-DMB2;ICOSL;IL15;TNFSF13;CD86;H2-DMA;H2-EB1;IL2;H2-OA;LTBR;CCR10;CD40LG;H2-AA;CCL28;H2-AB1;IL4;CD28;ITGA4;CCL25;MAP3K14;CCR9;PIGR;IL15RA
266	gsea	RNA polymerase	-0.332336	-1.07408	0.356604	0.354097	1	16/26	0.4819	POLR3H;POLR2L;POLR1C;POLR3G;POLR3A;POLR1A;POLR1B;POLR2E;POLR3C;POLR1E;POLR2I;POLR2B;POLR3B;POLR3F;POLR2D;POLR3E
267	gsea	Salmonella infection	-0.267817	-1.06895	0.346392	0.359441	1	40/76	0.4297	CD14;FLNB;TJP1;IFNGR2;ROCK2;KLC4;KLC3;PKN2;WASL;CXCL1;MAPK13;DYNC1LI2;RILP;RELA;ARPC1A;ROCK1;TLR5;IL18;NOS2;ARPC5L;MAPK14;CSF2;IFNGR1;NFKB1;MAPK11;DYNC1LI1;WASF2;NLRC4;MAPK8;CXCL3;MAPK1;MAPK9;PKN1;MAPK3;ARPC5;KLC2;PLEKHM2;IL1A;PYCARD;CXCL2
268	gsea	Th17 cell differentiation	0.248838	1.05806	0.364747	0.404023	1	95/95	0.9759	TGFBR2;IL6ST;IL6;HIF1A;IL4RA;RUNX1;TGFBR1;FOS;HSP90AB1;JAK2;IL1R1;PPP3R1;H2-DMB1;IL17D;CD3E;TGFB1;PPP3CB;RORA;JAK1;MAPK10;IL21;PLCG1;IL2RG;H2-DMB2;PRKCQ;TBX21;IL21R;STAT3;PPP3CA;IL17F;IL27RA;IRF4;IL1B;IL2RB;LAT;H2-DMA;CD3D;H2-EB1;JUN;IL2;AHR;H2-OA;LCK;HSP90AA1;IL23R;MAPK12;IL2RA;H2-AA;FOXP3;CD4;NFATC1;H2-AB1;RXRG;PPP3CC;IL12RB1;IL1RAP;IL4;SMAD4;STAT6;GATA3;MAPK3;RXRB;CD247;MAPK9;MAPK1;JAK3;MAPK8;…
269	gsea	Synaptic vesicle cycle	-0.233336	-1.03652	0.386005	0.407125	1	33/75	0.5195	SLC6A13;UNC13B;AP2A2;SLC6A12;SYT1;CACNA1A;SLC6A9;SLC1A2;DNM2;NSF;ATP6V0E2;SLC17A8;ATP6V1C1;STX3;SLC18A1;ATP6V0A1;CLTB;AP2M1;SLC18A2;UNC13A;TCIRG1;STX2;UNC13C;ATP6V0A4;SLC6A4;ATP6V1C2;CPLX1;SLC6A1;AP2B1;ATP6V0A2;AP2A1;SLC17A6;SLC6A3
270	gsea	Base excision repair	-0.2989	-1.03291	0.405204	0.410884	1	20/33	0.4992	PARP4;POLD3;LIG3;TDG;POLE4;POLL;POLB;APEX2;OGG1;PARP2;XRCC1;UNG;FEN1;NEIL1;POLE2;POLD1;APEX1;NTHL1;SMUG1;POLD4
271	gsea	Cortisol synthesis and secretion	0.260544	1.02904	0.395425	0.445806	1	66/66	0.9968	CACNA1C;PBX1;CREB3L1;NR4A1;CACNA1D;CACNA1G;ADCY5;GNAS;MRAP;ADCY2;ADCY3;ADCY7;CYP21A1;CACNA1H;ADCY8;STAR;NR5A1;KCNA4;CREB3L4;ADCY4;POMC;KCNK3;HSD3B1;HSD3B6;MC2R;CYP11A1;ATF6B;ATF4;PLCB1;PLCB3;HSD3B5;CACNA1I;AGTR1B;CACNA1S;CACNA1F;PRKACB;NR0B1;SP1;CREB1;ADCY1;PDE8B;PLCB2;GNAQ;KCNK2;CREB3;CYP17A1;ITPR3;ATF2;ITPR2;CREB5;PRKACA;CREB3L2;ADCY6;PLCB4;ORAI1;PDE8A;GNA11;ADCY9;HSD3B2;AGTR1A;ITPR1;SCARB1;LDL…
272	gsea	Collecting duct acid secretion	0.318468	1.0265	0.412354	0.443248	1	27/27	0.8877	ATP6V1G1;ATP6V1B2;ATP6V1F;ATP6V1A;ATP6V0C;ATP6V1E1;ATP6V0E;ATP6V0D2;ATP4B;ATP6V1E2;ATP4A;CLCNKB;ATP6V1G3;ATP6V1B1;ATP6V0D1;ATP6V1D;ATP6V1G2;ATP6V0A2;ATP6V1C2;SLC4A1;ATP6V0A4;TCIRG1;ATP6V0A1;CAR2;ATP6V1C1;ATP6V0E2;SLC12A7
273	gsea	Taste transduction	0.288397	1.02108	0.435393	0.445605	1	52/52	0.9733	CACNA1C;PDE1A;GABRA3;P2RY1;PDE1C;GABRA4;GNB3;GABBR1;ADCY8;HTR1D;GABRA1;ADCY4;HTR3B;TAS1R1;HTR3A;TAS1R2;TAS2R143;TRPM5;GRM1;SCNN1G;TAS1R3;GRM4;SCN2A;GABRA2;PDE1B;PKD2L1;GNAT3;HCN4;GABRA5;HTR1B;P2RX2;CALHM1;TAS2R108;SCN9A;PRKACB;GABRA6;SCNN1B;GNG13;ITPR3;ASIC2;PRKACA;HTR1F;PKD1L3;SCN3A;P2RX3;ADCY6;GABBR2;SCNN1A;CACNA1A;ENTPD2;KCNK5;CHRM3
274	gsea	Huntington disease	-0.263872	-1.0139	0.415238	0.438792	1	79/180	0.3819	CREB3L3;GPX1;PPARG;ATP5O;AP2A2;UQCRFS1;NDUFS4;SDHB;TGM2;SDHD;ITPR1;CYCS;NDUFV1;DNAH1;CYC1;CASP8;NDUFA1;SOD1;VDAC1;IFT57;NDUFA8;UQCRC2;POLR2L;GRIN2B;EP300;NDUFS1;NDUFB6;SDHA;HTT;UQCRC1;NDUFS3;DNAH2;NDUFA9;PLCB4;SLC25A5;PPIF;UQCRQ;COX7A2;TBPL1;DNAH5;TFAM;BBC3;CLTB;AP2M1;CREB3L2;RCOR1;HAP1;NRF1;NDUFB8;DNALI1;NDUFAB1;SDHC;ATP5G1;DNAH17;TAF4;CREB5;NDUFA4;CASP9;NDUFS8;POLR2E;DCTN2;PPARGC1A;SIN3A;COX7A1…
275	gsea	Cocaine addiction	0.247898	0.979821	0.486583	0.511615	1	46/46	0.9968	CREB3L1;GNAI2;ADCY5;FOSB;DLG4;GNAS;PPP1R1B;GNAI1;MAOA;GRIN2A;BDNF;GRIA2;CREB3L4;DRD2;GRIN2D;ATF6B;ATF4;GRM2;DRD1;RGS9;GPSM1;CDK5R1;GRM3;GRIN2C;JUN;CDK5;PRKACB;SLC6A3;GRIN1;CREB1;GRIN3B;GRIN3A;CREB3;ATF2;CREB5;PRKACA;CREB3L2;SLC18A2;NFKB1;SLC18A1;GNAI3;RELA;GRIN2B;MAOB;DDC;CREB3L3
276	gsea	Progesterone-mediated oocyte maturation	-0.222738	-0.958329	0.531313	0.533074	1	50/89	0.5802	CPEB4;RAF1;PIK3CB;PDE3B;CPEB3;RPS6KA1;MAP2K1;MAD1L1;MAPK13;STK10;ADCY9;KRAS;GNAI3;ANAPC13;MAPK14;PIK3R1;CPEB2;ADCY6;SPDYA;CDC25A;FZR1;MAPK11;IGF1R;PRKACA;ARAF;ANAPC2;MAPK8;ANAPC10;PKMYT1;MAPK1;MAPK9;MAPK3;CDC27;PIK3CA;AURKA;MAD2L2;ADCY1;KIF22;INS2;BUB1;SPDYE4B;SPDYE4C;PRKACB;SPDYE4A;MAPK12;ANAPC4;HSP90AA1;PLK1;CDK2;BRAF
277	gsea	Other types of O-glycan biosynthesis	-0.295255	-0.942333	0.530693	0.559513	1	2022-09-01	0.4294	ST3GAL3;ST6GAL1;LFNG;COLGALT1;EOGT;POMT2;POFUT1;MFNG;B4GALT3
278	gsea	Other glycan degradation	0.284918	0.904057	0.576923	0.644858	1	18/18	0.9089	HEXA;HEXB;AGA;GBA;NEU3;GLB1;MAN2B2;NEU4;ENGASE;MAN2C1;FUCA1;MAN2B1;GBA2;HEXDC;FUCA2;NEU1;NEU2;MANBA
279	gsea	Cell cycle	-0.215569	-0.890187	0.611215	0.654313	1	60/122	0.4848	SFN;YWHAH;WEE1;MYC;CDK6;MAD1L1;CDC14B;ATR;YWHAG;CUL1;MCM6;EP300;PRKDC;GADD45B;SMAD3;ANAPC13;ABL1;SMAD2;E2F3;CDKN1B;SKP2;E2F2;ORC3;TGFB2;STAG1;CDC25A;STAG2;FZR1;E2F5;CCNE2;ANAPC2;ORC4;CCND1;TFDP2;PTTG1;SMC1A;ANAPC10;PKMYT1;GADD45A;GSK3B;CREBBP;ORC2;SMC3;TFDP1;ZBTB17;E2F4;CDC27;SMAD4;TGFB3;MCM2;CDC14A;RBL1;ATM;BUB3;GADD45G;HDAC1;MAD2L2;ORC1;CHEK2;TRP53
280	gsea	RNA transport	-0.209566	-0.887829	0.606805	0.655713	1	94/157	0.5063	EIF2S3Y;XPOT;EIF4EBP2;TPR;UPF2;NUP210;UPF3B;RANGAP1;EIF4G1;DDX39B;UPF1;CYFIP1;EIF3C;EIF5;THOC6;NMD3;EIF2B3;PNN;EIF3J1;POP1;GEMIN2;EIF4EBP1;EIF2S1;PAIP1;EIF2B5;THOC3;ACIN1;GEMIN5;TGS1;GEMIN6;SAP18;NUPL2;EIF1A;NUP153;NUP50;RAE1;RPP38;NUP43;NUP155;THOC5;NUP54;NUP214;EIF2B2;EIF4B;RANBP2;CASC3;EIF4G3;TRNT1;SNUPN;SRRM1;THOC1;PYM1;EIF4A2;CYFIP2;ALYREF2;EIF2B4;NUP85;RPP14;NCBP1;SEH1L;EIF3D;PABPC1L;RNPS1;…
281	gsea	N-Glycan biosynthesis	0.2129	0.858004	0.677346	0.721698	1	50/50	0.9531	MAN1C1;MAN2A2;DAD1;B4GALT2;DPM3;RPN2;MGAT3;MAN2A1;DDOST;STT3A;SRD5A3;FUT8;MGAT4A;RPN1;B4GALT1;DOLK;ALG2;ALG10B;MAN1A2;ST6GAL2;GANAB;MGAT5B;MGAT2;ALG1;MGAT4C;MGAT4D;DPM1;ALG6;ALG12;ALG14;B4GALT3;ALG3;DPAGT1;ALG11;ALG8;DOLPP1;DPM2;TUSC3;ALG5;GLT28D2;MAN1B1;ALG13;ALG9;MOGS;MGAT5;MGAT1;MGAT4B;STT3B;MAN1A;ST6GAL1
282	gsea	Alzheimer disease	-0.22307	-0.855807	0.603175	0.711946	1	75/162	0.5014	PSEN2;ERN1;ATP5O;UQCRFS1;CALML4;ATF6;NDUFS4;SDHB;SDHD;APOE;ITPR1;EIF2AK3;CYCS;GAPDH;NDUFV1;RTN3;CYC1;CASP8;NDUFA1;IDE;BID;TNF;NDUFA8;UQCRC2;GRIN2B;NDUFS1;NDUFB6;SDHA;CAPN2;UQCRC1;NDUFS3;NDUFA9;CASP7;PLCB4;NAE1;UQCRQ;COX7A2;MAPT;MME;NDUFB8;NDUFAB1;SDHC;ATP5G1;NDUFA4;CASP9;NDUFS8;COX7A1;MAPK1;NDUFS6;ATP5G3;ITPR2;ADAM10;NDUFA10;ITPR3;COX5B;GSK3B;MAPK3;FADD;ATP5D;ATP5A1;NDUFV2;CALM2;PPP3CC;APAF1;COX4…
283	gsea	Oxidative phosphorylation	0.257411	0.835742	0.597938	0.751722	1	117/117	0.9563	UQCRH;COX4I1;ATP5H;COX8A;ATP5L;COX7A2L;ATP6AP1;NDUFA13;NDUFA2;NDUFA7;ATP6V1G1;ATP6V1B2;ATP6V1F;ATP5E;ATP6V1A;ATP6V0B;ATP6V0C;NDUFB5;NDUFA11;COX6C;ATP6V1E1;NDUFB11;NDUFB9;COX7C;NDUFV3;UQCRB;UQCR10;ATP6V0E;COX6B2;COX6B1;NDUFC2;ATP6V0D2;NDUFA12;NDUFS2;NDUFS7;ATP4B;COX8B;COX7B2;ATP6V1H;ATP5K;LHPP;ATP6V1E2;ATP5J2;COX6A1;ATP4A;COX8C;ATP5J;ATP5G2;NDUFS5;NDUFC1;COX7B;ATP6V1G3;COX6A2;COX5A;ATP6V1B1;ATP6V0…
284	gsea	Spliceosome	-0.209355	-0.803568	0.681655	0.797819	1	68/127	0.5018	RP9;HSPA1B;PRPF19;U2AF1;DDX39B;SRSF4;PPIL1;PRPF40A;DDX46;SRSF2;THOC3;ACIN1;SNRNP70;HSPA2;DDX42;CCDC12;PUF60;U2SURP;SRSF7;DDX5;SNRNP40;LSM6;SRSF10;SF3B1;PRPF40B;CWC15;PRPF3;PPIE;PRPF6;SNRNP200;PRPF38A;DHX16;PRPF38B;HNRNPA3;THOC1;DDX23;AQR;CHERP;LSM2;TRA2B;U2AF1L4;PRPF4;ALYREF2;RBM25;SNRPA1;PRPF31;NCBP1;CDC40;SART1;SF3A3;TXNL4A;PPIH;DHX8;CRNKL1;SF3B3;LSM8;SNRPC;RBM17;WBP11;RBMX;RBMXL1;EFTUD2;SF3A2;…
285	gsea	Vasopressin-regulated water reabsorption	-0.206764	-0.778365	0.805785	0.832531	1	24/42	0.5556	CREB3L3;ADCY9;DYNC1LI2;NSF;ADCY6;DYNLL2;CREB3L2;PRKACA;DYNC1LI1;CREB5;DCTN2;RAB11A;RAB5A;ARHGDIG;CREB3;RAB5B;RAB11B;DYNC2H1;AQP4;CREB1;DYNC1H1;DCTN5;DYNC2LI1;PRKACB
286	gsea	Parkinson disease	0.210727	0.720409	0.703629	0.904522	1	124/124	0.9868	UQCRH;COX4I1;SLC25A4;ATP5H;COX8A;LRRK2;GNAI2;COX7A2L;NDUFA13;NDUFA2;ADCY5;NDUFA7;ATP5E;GNAI1;NDUFB5;NDUFA11;SNCA;COX6C;NDUFB11;UBA1;NDUFB9;CASP3;COX7C;NDUFV3;UQCRB;UQCR10;COX6B2;COX6B1;NDUFC2;NDUFA12;NDUFS2;NDUFS7;ADORA2A;COX8B;SLC25A31;COX7B2;GPR37;DRD2;GNAL;SNCAIP;VDAC2;COX6A1;UBA1Y;COX8C;ATP5J;ATP5G2;NDUFS5;NDUFC1;COX7B;COX6A2;COX5A;DRD1;CYCT;NDUFA4L2;NDUFB2;NDUFA5;HTRA2;UBE2L3;NDUFB10;PRKACB;…
287	gsea	Phototransduction	-0.15096	-0.527955	0.986799	0.992311	1	14/26	0.5436	CALML4;GNB1;GNAT1;GNGT1;GUCA1B;GUCA1A;CALM2;GNAT2;PDE6A;SLC24A1;RHO;GUCY2F;PDE6G;PDE6B

## Sheet: assembloids_Reactome
Comparing fibrotic-like to homeostatic assembloids, database Reactome_2022
	Name	Term	ES	NES	NOM p-val	FDR q-val	FWER p-val	Tag %	Gene %	Lead_genes
0	gsea	Fatty Acid Metabolism R-HSA-8978868	-0.658581	-2.92519	0	0	0	72/151	0.1562	SLC27A2;ACOX1;THRSP;EPHX2;CROT;FASN;ACACA;NUDT7;PRKAA2;ACAA2;ACSL1;ACSL5;ELOVL2;ACBD5;HSD17B4;PHYH;DBI;ACOT12;ELOVL6;GPX1;ACLY;PECR;ACAD11;ACOX2;FADS2;HADH;RXRA;CBR1;HSD17B12;DECR1;ACADM;ACADVL;MID1IP1;HADHA;PRKAG2;EHHADH;ELOVL5;ACSL3;ACADS;CPT1A;CYP1A2;ECI1;CYP1A1;CYP8B1;HACD2;AMACR;MLYCD;MECR;ACSM3;SLC25A20;ACBD4;ACADL;CYP4B1;ACOT4;ACSF2;ECI2;PCTP;ALDH3A2;DECR2;CPT2;PTGR2;ECHS1;ELOVL7;HACD3;THE…
1	gsea	Metabolism Of Steroids R-HSA-8957322	-0.66373	-2.83528	0	0	0	63/139	0.1318	NR1H4;SLC27A2;ALB;DHCR24;BAAT;HSD17B2;SC5D;PPARA;GC;FASN;ABCC3;ACACA;FDPS;OSBPL1A;ABCB11;GPAM;HMGCS1;INSIG1;HSD17B4;ELOVL6;IDI1;INSIG2;SQLE;SOAT2;OSBPL9;ACOX2;OSBPL3;RXRA;SLC27A5;PMVK;FDFT1;CYP39A1;CYP27A1;SLC10A1;HMGCR;SERPINA6;SAR1B;HSD17B12;MSMO1;SEC24A;SH3D19;DHCR7;CHD9;AKR1D1;NSDHL;CYP8B1;FDX1;ACACB;STARD5;AMACR;TSPO;SREBF1;SLC10A2;HELZ2;CYP7A1;SREBF2;HSD17B11;STARD4;TM7SF2;OSBP;SLC51B;NCOA1…
2	gsea	Metabolism Of Vitamins And Cofactors R-HSA-196854	-0.602791	-2.82672	0	0	0	70/173	0.1537	APOC3;APOA1;APOA4;TTR;APOB;TTPA;VNN1;PROC;FASN;PANK1;APOM;ACACA;CYB5A;GCH1;SHMT1;ALDH1L1;GCHFR;FPGS;QPRT;BST1;RBP4;ENPP3;GPHN;NAPRT;LDLR;PNPO;SLC23A1;NUDT12;PARP14;TPK1;PARP9;NADK2;CYP8B1;ACACB;AGRN;ACP5;NMRK1;MTHFD1;NAMPT;VKORC1L1;PDSS2;APOE;BCO1;PDXK;MOCOS;RETSAT;NADK;COQ2;COQ3;CYB5R3;PARP4;PARP16;HLCS;IDH1;PPCS;NFS1;COQ9;PTS;DHFR;FLAD1;LMBRD1;COASY;MCCC2;SHMT2;NADSYN1;MMADHC;NMNAT3;ENPP2;PARP1…
3	gsea	Peroxisomal Lipid Metabolism R-HSA-390918	-0.834322	-2.72462	0	0	0	17/28	0.1075	SLC27A2;ACOX1;CROT;NUDT7;ACBD5;HSD17B4;PHYH;PECR;ACOX2;EHHADH;AMACR;MLYCD;ACBD4;ACOT4;ECI2;ALDH3A2;DECR2
4	gsea	Collagen Formation R-HSA-1474290	0.745734	2.71781	0	0	0	50/88	0.0939	COL3A1;ADAMTS2;MMP3;COL1A2;LOXL1;COL1A1;CTSB;COL5A2;COL6A1;COL12A1;SERPINH1;COL6A5;COL6A2;COL5A1;COL6A3;CTSL;PCOLCE;P3H3;COL8A1;CRTAP;PLOD2;LOX;LAMA4;PPIB;BMP1;COL4A2;LOXL2;COL24A1;COL4A1;COL14A1;ADAMTS3;P4HB;TLL1;COL16A1;LOXL3;MMP7;P3H1;COL11A1;P4HA2;P4HA1;COL23A1;COL7A1;COL25A1;COL15A1;COL5A3;PLOD3;COL13A1;COL4A5;PXDN;PLOD1
5	gsea	O-glycosylation Of TSR Domain-Containing Proteins R-HSA-5173214	0.790232	2.7015	0	0	0	20/38	0.0814	ADAMTS15;ADAMTS5;ADAMTS2;SPON1;SEMA5A;THSD7A;ADAMTSL1;ADAMTS12;THBS2;ADAMTS4;THSD7B;ADAMTS3;ADAMTS7;POFUT2;ADAMTS1;ADAMTS10;THBS1;ADAMTS9;B3GLCT;ADAMTS20
6	gsea	Glycerophospholipid Biosynthesis R-HSA-1483206	-0.570677	-2.67277	0	0	0	42/121	0.1487	PCYT2;STARD10;GPAM;AGPAT2;PEMT;GPD1;DGAT2;GPD2;MGLL;LPIN2;LPCAT3;SLC44A3;CHKA;MBOAT1;AGPAT3;HADHA;LPIN1;PTPMT1;DDHD1;SELENOI;LPCAT4;ETNK2;PNPLA2;PLBD1;DDHD2;PNPLA8;PITPNM2;TMEM86B;PNPLA3;PCTP;GPAT3;MIGA1;CRLS1;MIGA2;BCHE;ABHD3;OSBPL8;HADHB;PITPNM3;CDS2;SLC44A4;CHKB
7	gsea	Collagen Biosynthesis And Modifying Enzymes R-HSA-1650814	0.799297	2.66772	0	0	0	40/66	0.0939	COL3A1;ADAMTS2;COL1A2;COL1A1;COL5A2;COL6A1;COL12A1;SERPINH1;COL6A5;COL6A2;COL5A1;COL6A3;PCOLCE;P3H3;COL8A1;CRTAP;PLOD2;PPIB;BMP1;COL4A2;COL24A1;COL4A1;COL14A1;ADAMTS3;P4HB;TLL1;COL16A1;P3H1;COL11A1;P4HA2;P4HA1;COL23A1;COL7A1;COL25A1;COL15A1;COL5A3;PLOD3;COL13A1;COL4A5;PLOD1
8	gsea	Defective B3GALTL Causes PpS R-HSA-5083635	0.787637	2.66371	0	0	0	19/37	0.0814	ADAMTS15;ADAMTS5;ADAMTS2;SPON1;SEMA5A;THSD7A;ADAMTSL1;ADAMTS12;THBS2;ADAMTS4;THSD7B;ADAMTS3;ADAMTS7;ADAMTS1;ADAMTS10;THBS1;ADAMTS9;B3GLCT;ADAMTS20
9	gsea	rRNA Processing R-HSA-72312	0.788062	2.64852	0	0	0	73/192	0.0266	RPL23A;RPS28;RPS15;RPS27;RPL12;RPS15A;RPS19;RPS20;RPS21;RPS12;RPLP2;RPL23;RPS23;RPL37A;RPS27A;RPS24;RPL34;RPS8;RPS29;RPS9;RPS14;RPLP1;RPS13;RPL18A;RPL28;RPS11;RPL27A;RPS17;RPL26;RPL21;RPL30;RPL5;RPL39;FAU;RPLP0;RPS16;RPL35A;RPL7;RPL19;RPL32;RPS25;RPL36A;RPL6;RPS5;RPL10A;RPL37;RPL22L1;RPS7;RPS4X;RPS3;RPL31;RPL41;RPL18;RPL8;RPL9;RPL22;RPL35;RPL36;RPL3;UBA52;RPS10;RPSA;RPL14;RPS6;RPL15;RPL11;RPL27;R…
10	gsea	rRNA Processing In Nucleus And Cytosol R-HSA-8868773	0.802339	2.64398	0	0	0	73/182	0.0266	RPL23A;RPS28;RPS15;RPS27;RPL12;RPS15A;RPS19;RPS20;RPS21;RPS12;RPLP2;RPL23;RPS23;RPL37A;RPS27A;RPS24;RPL34;RPS8;RPS29;RPS9;RPS14;RPLP1;RPS13;RPL18A;RPL28;RPS11;RPL27A;RPS17;RPL26;RPL21;RPL30;RPL5;RPL39;FAU;RPLP0;RPS16;RPL35A;RPL7;RPL19;RPL32;RPS25;RPL36A;RPL6;RPS5;RPL10A;RPL37;RPL22L1;RPS7;RPS4X;RPS3;RPL31;RPL41;RPL18;RPL8;RPL9;RPL22;RPL35;RPL36;RPL3;UBA52;RPS10;RPSA;RPL14;RPS6;RPL15;RPL11;RPL27;R…
11	gsea	Major Pathway Of rRNA Processing In Nucleolus And Cytosol R-HSA-6791226	0.813342	2.64048	0	0	0	73/172	0.0266	RPL23A;RPS28;RPS15;RPS27;RPL12;RPS15A;RPS19;RPS20;RPS21;RPS12;RPLP2;RPL23;RPS23;RPL37A;RPS27A;RPS24;RPL34;RPS8;RPS29;RPS9;RPS14;RPLP1;RPS13;RPL18A;RPL28;RPS11;RPL27A;RPS17;RPL26;RPL21;RPL30;RPL5;RPL39;FAU;RPLP0;RPS16;RPL35A;RPL7;RPL19;RPL32;RPS25;RPL36A;RPL6;RPS5;RPL10A;RPL37;RPL22L1;RPS7;RPS4X;RPS3;RPL31;RPL41;RPL18;RPL8;RPL9;RPL22;RPL35;RPL36;RPL3;UBA52;RPS10;RPSA;RPL14;RPS6;RPL15;RPL11;RPL27;R…
12	gsea	Triglyceride Metabolism R-HSA-8979227	-0.736461	-2.63739	0	0	0	1932-12-01	0.0633	FABP1;GPAM;DGAT2;GPD2;MGLL;LPIN2;AGMO;PRKCA;LPIN1;CAV1;FABP2;PLIN3
13	gsea	Biological Oxidations R-HSA-211859	-0.582743	-2.63697	0	0	0	69/160	0.1507	MAT1A;COMT;NR1H4;MTARC1;GSTA3;ACSM1;GLYAT;GSTM3;GSTM1;UGP2;ALDH1A1;SULT1A1;SLC38A3;GCLM;GSTZ1;FMO1;AADAC;RXRA;ACSM5;ACSS2;CYP39A1;CYP27A1;BPHL;SLC35D1;GSTP1;GSTA1;CMBL;AS3MT;SLC26A1;CYB5B;GCLC;CYP1A2;MTARC2;TPMT;ADH7;CYP1A1;CYP8B1;FDX1;SULT2B1;EPHX1;ABHD14B;ALDH2;PAPSS2;UGDH;CHAC1;CYP2S1;GSTA4;CYP4B1;CYP7A1;GSTM4;CYB5R3;OPLAH;TPST2;SLC38A1;BPNT1;ADH5;FMO4;AHCY;UGT3A2;ACY3;CHAC2;GSTA2;GGCT;MGST1;N…
14	gsea	Metabolism Of Water-Soluble Vitamins And Cofactors R-HSA-196849	-0.58387	-2.63621	0	0	0	48/113	0.1537	VNN1;PROC;FASN;PANK1;ACACA;CYB5A;SHMT1;ALDH1L1;FPGS;QPRT;BST1;ENPP3;GPHN;NAPRT;PNPO;SLC23A1;NUDT12;PARP14;TPK1;PARP9;NADK2;CYP8B1;ACACB;ACP5;NMRK1;MTHFD1;NAMPT;PDXK;MOCOS;NADK;CYB5R3;PARP4;PARP16;HLCS;PPCS;NFS1;DHFR;FLAD1;LMBRD1;COASY;MCCC2;SHMT2;NADSYN1;MMADHC;NMNAT3;ENPP2;PARP10;SLC52A3
15	gsea	Influenza Infection R-HSA-168255	0.863449	2.62767	0	0	0	74/146	0.0266	RPL23A;RPS28;RPS15;RPS27;RPL12;RPS15A;RPS19;RPS20;RPS21;RPS12;RPLP2;RPL23;RPS23;RPL37A;RPS27A;RPS24;RPL34;RPS8;RPS29;RPS9;RPS14;RPLP1;RPS13;RPL18A;RPL28;RPS11;RPL27A;RPS17;RPL26;RPL21;RPL30;RPL5;RPL39;FAU;RPLP0;RPS16;RPL35A;RPL7;RPL19;RPL32;RPS25;RPL36A;RPL6;RPS5;RPL10A;RPL37;RPL22L1;RPS7;RPS4X;RPS3;RPL31;RPL41;RPL18;RPL8;RPL9;RPL22;RPL35;RPL36;RPL3;UBA52;RPS10;RPSA;RPL14;RPS6;RPL15;RPL11;RPL27;R…
16	gsea	Phase II - Conjugation Of Compounds R-HSA-156580	-0.639903	-2.61	0	0	0	38/86	0.1192	MAT1A;COMT;GSTA3;ACSM1;GLYAT;GSTM3;GSTM1;UGP2;SULT1A1;SLC38A3;GCLM;GSTZ1;ACSM5;SLC35D1;GSTP1;GSTA1;AS3MT;SLC26A1;GCLC;CYP1A2;TPMT;SULT2B1;ABHD14B;PAPSS2;UGDH;CHAC1;GSTA4;GSTM4;OPLAH;TPST2;SLC38A1;BPNT1;AHCY;UGT3A2;CHAC2;GSTA2;GGCT;MGST1
17	gsea	Peroxisomal Protein Import R-HSA-9033241	-0.698371	-2.58885	0	0	0	38/59	0.1786	SLC27A2;ACOX1;EPHX2;BAAT;GLYAT;CROT;NUDT7;LONP2;PIPOX;HAO1;HSD17B4;PHYH;PECR;ECH1;ACOX2;DDO;PEX7;ZFAND6;HMGCL;EHHADH;AMACR;DHRS4;MLYCD;PEX14;ACOT4;ECI2;IDH1;UBE2D3;DECR2;IDE;PEX13;USP9X;PEX5;ACOT2;PEX2;PEX6;AGPS;ACOT8
18	gsea	Extracellular Matrix Organization R-HSA-1474244	0.56787	2.57542	0	0	0	125/277	0.1311	MMP2;DCN;ADAMTS5;COL3A1;ADAMTS2;HTRA1;FBLN1;MMP3;COL1A2;LUM;LOXL1;COL1A1;VCAN;CTSK;CTSB;DDR2;BGN;COL5A2;COL6A1;SPARC;COL12A1;NID1;SERPINH1;FBN1;COL6A5;LAMB1;LAMA1;MFAP4;COL6A2;COL5A1;MMP8;TIMP2;ITGB8;NID2;FBN2;ADAM12;EFEMP2;LAMA2;COL6A3;CTSL;PCOLCE;MMP14;P3H3;TIMP1;MMP10;COL8A1;LTBP1;CRTAP;PLOD2;ADAMTS4;MMP19;FN1;LOX;EFEMP1;LAMA4;PPIB;BMP1;COL4A2;ADAM19;LOXL2;CTSD;MMP11;COL24A1;COL4A1;COL14A1;MFA…
19	gsea	PPARA Activates Gene Expression R-HSA-1989781	-0.588492	-2.5505	0	0	0	54/114	0.2204	HMGCS2;FABP1;APOA1;NR1H4;ACOX1;ABCB4;PLIN2;PPARA;CD36;HMGCS1;ALAS1;ACSL1;APOA5;ANKRD1;PPARG;RXRA;FDFT1;TXNRD1;HMGCR;ACADM;PEX11A;CHD9;CPT1A;CYP1A1;CDK8;SREBF1;HELZ2;ANGPTL4;CYP7A1;ABCA1;SREBF2;NCOR1;PPARGC1B;CPT2;NR1H3;NCOA1;NCOA2;NCOA6;CCNC;EP300;FAM120B;NFYC;CLOCK;MED8;MED15;GLIPR1;MED21;ESRRA;GRHL1;MED19;CDK19;TBL1XR1;HDAC3;MED31
20	gsea	Influenza Viral RNA Transcription And Replication R-HSA-168273	0.900116	2.54332	0	0	0	73/128	0.0266	RPL23A;RPS28;RPS15;RPS27;RPL12;RPS15A;RPS19;RPS20;RPS21;RPS12;RPLP2;RPL23;RPS23;RPL37A;RPS27A;RPS24;RPL34;RPS8;RPS29;RPS9;RPS14;RPLP1;RPS13;RPL18A;RPL28;RPS11;RPL27A;RPS17;RPL26;RPL21;RPL30;RPL5;RPL39;FAU;RPLP0;RPS16;RPL35A;RPL7;RPL19;RPL32;RPS25;RPL36A;RPL6;RPS5;RPL10A;RPL37;RPL22L1;RPS7;RPS4X;RPS3;RPL31;RPL41;RPL18;RPL8;RPL9;RPL22;RPL35;RPL36;RPL3;UBA52;RPS10;RPSA;RPL14;RPS6;RPL15;RPL11;RPL27;R…
21	gsea	Regulation Of Lipid Metabolism By PPARalpha R-HSA-400206	-0.583508	-2.53318	0	0	0	54/116	0.2204	HMGCS2;FABP1;APOA1;NR1H4;ACOX1;ABCB4;PLIN2;PPARA;CD36;HMGCS1;ALAS1;ACSL1;APOA5;ANKRD1;PPARG;RXRA;FDFT1;TXNRD1;HMGCR;ACADM;PEX11A;CHD9;CPT1A;CYP1A1;CDK8;SREBF1;HELZ2;ANGPTL4;CYP7A1;ABCA1;SREBF2;NCOR1;PPARGC1B;CPT2;NR1H3;NCOA1;NCOA2;NCOA6;CCNC;EP300;FAM120B;NFYC;CLOCK;MED8;MED15;GLIPR1;MED21;ESRRA;GRHL1;MED19;CDK19;TBL1XR1;HDAC3;MED31
22	gsea	Regulation Of Cholesterol Biosynthesis By SREBP (SREBF) R-HSA-1655829	-0.711075	-2.52102	0	0	0	23/53	0.0747	SC5D;PPARA;FASN;ACACA;FDPS;GPAM;HMGCS1;INSIG1;ELOVL6;IDI1;INSIG2;SQLE;RXRA;PMVK;FDFT1;HMGCR;SAR1B;SEC24A;DHCR7;CHD9;ACACB;SREBF1;HELZ2
23	gsea	Chondroitin Sulfate/Dermatan Sulfate Metabolism R-HSA-1793185	0.688751	2.52069	0	0	0	24/50	0.1084	DCN;VCAN;BGN;CHST15;CSGALNACT1;DSE;HEXA;CHST11;HEXB;CHSY1;CHPF;UST;DSEL;GPC6;SDC1;CHST12;SDC2;CHPF2;XYLT1;SDC3;SDC4;IDS;CHST14;CSGALNACT2
24	gsea	Cellular Response To Starvation R-HSA-9711097	0.828907	2.51835	0	0	0	81/146	0.057	RPL23A;RPS28;RPS15;RPS27;RPL12;RPS15A;RPS19;RPS20;RPS21;RPS12;RPLP2;RPL23;RPS23;RPL37A;RPS27A;RPS24;RPL34;RPS8;RPS29;RPS9;RPS14;RPLP1;RPS13;RPL18A;RPL28;RPS11;RPL27A;RPS17;RPL26;RPL21;RPL30;RPL5;RPL39;FAU;RPLP0;RPS16;RPL35A;RPL7;RPL19;RPL32;RPS25;RPL36A;RPL6;RPS5;RPL10A;RPL37;RPL22L1;RPS7;RPS4X;RPS3;RPL31;RPL41;RPL18;RPL8;RPL9;RPL22;RPL35;RPL36;RPL3;UBA52;RPS10;RPSA;RPL14;RPS6;RPL15;RPL11;RPL27;R…
25	gsea	Assembly Of Collagen Fibrils And Other Multimeric Structures R-HSA-2022090	0.719496	2.51535	0	0	0	31/56	0.0938	COL3A1;MMP3;COL1A2;LOXL1;COL1A1;CTSB;COL5A2;COL6A1;COL6A5;COL6A2;COL5A1;COL6A3;CTSL;PCOLCE;COL8A1;LOX;LAMA4;BMP1;COL4A2;LOXL2;COL24A1;COL4A1;TLL1;LOXL3;MMP7;COL11A1;COL7A1;COL15A1;COL5A3;COL4A5;PXDN
26	gsea	Signaling By ROBO Receptors R-HSA-376176	0.746325	2.50647	0	0	0	79/202	0.0312	RPL23A;RPS28;SLIT3;RPS15;RPS27;RPL12;RPS15A;RPS19;RPS20;RPS21;RPS12;RPLP2;RPL23;RPS23;RPL37A;RPS27A;RPS24;RPL34;RPS8;RPS29;RPS9;RPS14;RPLP1;RPS13;RPL18A;RPL28;RPS11;RPL27A;RPS17;RPL26;RPL21;RPL30;RPL5;RPL39;FAU;RPLP0;RPS16;RPL35A;RPL7;RPL19;RPL32;RPS25;RPL36A;RPL6;RPS5;RPL10A;RPL37;RPL22L1;RPS7;RPS4X;RPS3;RPL31;RPL41;RPL18;RPL8;RPL9;RPL22;RPL35;RPL36;RPL3;UBA52;RPS10;RPSA;RPL14;RPS6;RPL15;RPL11;R…
27	gsea	Metabolism Of Fat-Soluble Vitamins R-HSA-6806667	-0.696755	-2.50057	0	0	0	14/43	0.0816	APOC3;APOA1;APOA4;TTR;APOB;TTPA;APOM;RBP4;LDLR;AGRN;VKORC1L1;APOE;BCO1;RETSAT
28	gsea	Phospholipid Metabolism R-HSA-1483257	-0.51035	-2.49695	0	0	0	96/201	0.2992	PCYT2;STARD10;GPAM;AGPAT2;PEMT;GPD1;PNPLA7;DGAT2;GPD2;MGLL;PLEKHA6;LPIN2;LPCAT3;SLC44A3;CHKA;MBOAT1;AGPAT3;HADHA;INPP5F;PIK3CB;LPIN1;PTPMT1;DDHD1;SELENOI;LPCAT4;ETNK2;PIK3C2G;PLEKHA5;PNPLA2;PLBD1;PIK3C2B;DDHD2;PNPLA8;PITPNM2;MTMR7;TMEM86B;PTPN13;MTMR10;PNPLA3;PCTP;GPAT3;MIGA1;CRLS1;INPP4A;SYNJ2;RAB4A;MIGA2;BCHE;PIK3C2A;PLEKHA1;ABHD3;OSBPL8;HADHB;PLEKHA8;PNPLA6;PITPNM3;CDS2;SLC44A4;MTM1;CHKB;TNFAI…
29	gsea	Collagen Chain Trimerization R-HSA-8948216	0.785634	2.48208	0	0	0	24/43	0.0921	COL3A1;COL1A2;COL1A1;COL5A2;COL6A1;COL12A1;COL6A5;COL6A2;COL5A1;COL6A3;COL8A1;COL4A2;COL24A1;COL4A1;COL14A1;COL16A1;COL11A1;COL23A1;COL7A1;COL25A1;COL15A1;COL5A3;COL13A1;COL4A5
30	gsea	Fatty acyl-CoA Biosynthesis R-HSA-75105	-0.727539	-2.47473	0	0	0	18/32	0.1773	SLC27A2;FASN;ACACA;ACSL1;ACSL5;ELOVL2;ELOVL6;ACLY;HSD17B12;ELOVL5;ACSL3;HACD2;ELOVL7;HACD3;TECR;SLC25A1;CBR4;ACSL4
31	gsea	Protein Localization R-HSA-9609507	-0.592358	-2.474	0	0	0	78/152	0.2132	SLC27A2;ACOX1;EPHX2;BAAT;GLYAT;CHCHD10;CROT;NUDT7;CYB5A;ABCD3;LONP2;PIPOX;ACBD5;HAO1;SLC25A13;HSD17B4;PHYH;PXMP4;PECR;ECH1;CHCHD3;ACOX2;DDO;PEX7;ZFAND6;PXMP2;HMGCL;EHHADH;LDHD;SAMM50;AMACR;GRPEL2;COX19;DHRS4;DNAJC19;MLYCD;CHCHD4;PEX14;COQ2;ACOT4;ECI2;GRPEL1;PEX19;PEX16;IDH1;UBE2D3;TIMM23;ALDH3A2;DECR2;CS;CHCHD5;ACO2;PMPCB;OTC;GFER;IDE;PEX13;USP9X;HSPA9;PEX5;HSPD1;ACOT2;VDAC1;UBL4A;PEX2;FXN;PEX6;A…
32	gsea	Degradation Of Extracellular Matrix R-HSA-1474228	0.565436	2.46192	0	0	0	42/102	0.1211	MMP2;DCN;ADAMTS5;HTRA1;MMP3;CTSK;CTSB;COL12A1;NID1;LAMB1;MMP8;TIMP2;CTSL;MMP14;TIMP1;MMP10;ADAMTS4;MMP19;LAMA4;BMP1;CTSD;MMP11;COL14A1;TLL1;COL16A1;ADAMTS1;MMP7;ADAM15;ADAMTS9;CAPNS1;COL23A1;COL25A1;COL15A1;COL13A1;BSG;MMP16;CASP3;CTRB1;CAPN6;SCUBE1;LAMC1;MMP12
33	gsea	Complement Cascade R-HSA-166658	-0.732212	-2.43066	0	0	0	14/39	0.0561	CPB2;VTN;CFHR2;MBL2;C8A;MASP2;CFHR4;C8G;C3;CFI;CFHR1;CFB;C8B;CFH
34	gsea	Diseases Associated With O-glycosylation Of Proteins R-HSA-3906995	0.625015	2.42305	0	0	0	19/65	0.0814	ADAMTS15;ADAMTS5;ADAMTS2;SPON1;SEMA5A;THSD7A;ADAMTSL1;ADAMTS12;THBS2;ADAMTS4;THSD7B;ADAMTS3;ADAMTS7;ADAMTS1;ADAMTS10;THBS1;ADAMTS9;B3GLCT;ADAMTS20
35	gsea	Activation Of Gene Expression By SREBF (SREBP) R-HSA-2426168	-0.734431	-2.41934	0	0	0	25/40	0.1716	SC5D;PPARA;FASN;ACACA;FDPS;GPAM;HMGCS1;ELOVL6;IDI1;SQLE;RXRA;PMVK;FDFT1;HMGCR;DHCR7;CHD9;ACACB;SREBF1;HELZ2;SREBF2;TM7SF2;NCOA1;NCOA2;NCOA6;NFYC
36	gsea	Regulation Of Expression Of SLITs And ROBOs R-HSA-9010553	0.814928	2.41934	0	0	0	78/162	0.0312	RPL23A;RPS28;SLIT3;RPS15;RPS27;RPL12;RPS15A;RPS19;RPS20;RPS21;RPS12;RPLP2;RPL23;RPS23;RPL37A;RPS27A;RPS24;RPL34;RPS8;RPS29;RPS9;RPS14;RPLP1;RPS13;RPL18A;RPL28;RPS11;RPL27A;RPS17;RPL26;RPL21;RPL30;RPL5;RPL39;FAU;RPLP0;RPS16;RPL35A;RPL7;RPL19;RPL32;RPS25;RPL36A;RPL6;RPS5;RPL10A;RPL37;RPL22L1;RPS7;RPS4X;RPS3;RPL31;RPL41;RPL18;RPL8;RPL9;RPL22;RPL35;RPL36;RPL3;UBA52;RPS10;RPSA;RPL14;RPS6;RPL15;RPL11;R…
37	gsea	Regulation Of Complement Cascade R-HSA-977606	-0.740086	-2.40963	0	0	0	1932-12-01	0.0561	CPB2;VTN;CFHR2;C8A;CFHR4;C8G;C3;CFI;CFHR1;CFB;C8B;CFH
38	gsea	Glyoxylate Metabolism And Glycine Degradation R-HSA-389661	-0.731405	-2.40833	0	0	0	16/30	0.0997	GRHPR;AGXT2;HAO1;HOGA1;PRODH2;DDO;PXMP2;BCKDHB;LDHD;BCKDHA;GNMT;GCSH;GLDC;GOT2;AMT;PDHB
39	gsea	SARS-CoV-2 Activates/Modulates Innate And Adaptive Immune Responses R-HSA-9705671	-0.546072	-2.40667	0	0	0	33/96	0.1671	TKFC;MBL2;MASP2;STAT2;IRF7;SAR1B;SFTPD;SEC24A;LARP1;CHUK;TRIM25;IKBKE;IFIH1;B2M;IKBKB;STAT1;ISG15;IRAK2;RIGI;NLRP12;TRAF3;IKBKG;TPR;RIPK2;NUP210;TYK2;MAVS;UBE2N;SEC24C;IRF3;RNF135;TBK1;PTPN6
40	gsea	Retinoid Metabolism And Transport R-HSA-975634	-0.679143	-2.39136	0	0	0	1939-12-01	0.0816	APOC3;APOA1;APOA4;TTR;APOB;APOM;RBP4;LDLR;AGRN;APOE;BCO1;RETSAT
41	gsea	Nonsense Mediated Decay (NMD) Enhanced By Exon Junction Complex (EJC) R-HSA-975957	0.913765	2.38363	0	2.88573e-05	0.001	74/107	0.0266	RPL23A;RPS28;RPS15;RPS27;RPL12;RPS15A;RPS19;RPS20;RPS21;RPS12;RPLP2;RPL23;RPS23;RPL37A;RPS27A;RPS24;RPL34;RPS8;RPS29;RPS9;RPS14;RPLP1;RPS13;RPL18A;RPL28;RPS11;RPL27A;RPS17;RPL26;RPL21;RPL30;RPL5;RPL39;FAU;RPLP0;RPS16;RPL35A;RPL7;RPL19;RPL32;RPS25;RPL36A;RPL6;RPS5;RPL10A;RPL37;RPL22L1;RPS7;RPS4X;RPS3;RPL31;RPL41;RPL18;RPL8;RPL9;RPL22;RPL35;RPL36;RPL3;UBA52;RPS10;RPSA;RPL14;RPS6;RPL15;RPL11;RPL27;R…
42	gsea	Synthesis Of PA R-HSA-1483166	-0.62006	-2.3731	0	0	0	1936-11-01	0.1141	GPAM;AGPAT2;GPD1;GPD2;AGPAT3;DDHD1;LPCAT4;DDHD2;GPAT3;MIGA1;MIGA2
43	gsea	Cholesterol Biosynthesis R-HSA-191273	-0.815451	-2.37028	0	0	0	17/25	0.1109	DHCR24;SC5D;FDPS;HMGCS1;IDI1;SQLE;SOAT2;PMVK;FDFT1;HMGCR;MSMO1;SH3D19;DHCR7;NSDHL;SREBF1;SREBF2;TM7SF2
44	gsea	Collagen Degradation R-HSA-1442490	0.673671	2.35663	0	8.22432e-05	0.002	19/39	0.0913	MMP2;MMP3;CTSK;CTSB;COL12A1;MMP8;CTSL;MMP14;MMP10;MMP19;CTSD;MMP11;COL14A1;COL16A1;MMP7;COL23A1;COL25A1;COL15A1;COL13A1
45	gsea	Glucose Metabolism R-HSA-70326	-0.549774	-2.35651	0	5.59299e-05	0.001	25/81	0.1708	ALDOB;FBP1;PKLR;PROC;SLC25A13;ENO1;SLC37A4;HOOK2;PFKP;PRKCA;SLC37A1;MDH1;SLC25A10;TPI1;GOT2;PPP2CB;PGK1;TPR;ALDOC;NUP210;PFKFB1;SLC25A1;GAPDHS;PPP2CA;SLC25A11
46	gsea	Formation Of Cornified Envelope R-HSA-6809371	-0.598041	-2.35259	0	5.38584e-05	0.001	14/51	0.1061	PCSK6;PKP2;PKP4;DSG2;PPL;ST14;SPRR1A;PRSS8;FURIN;PKP3;LCE6A;JUP;PERP;RCAN1
47	gsea	Drug ADME R-HSA-9748784	-0.578895	-2.3501	0	5.19349e-05	0.001	22/64	0.1467	ALB;GLYAT;GSTM1;ABCC3;SLC22A1;SULT1A1;SLC38A3;ABCC2;NT5C2;ACSM5;GSTP1;GSTA1;TPMT;ABCG2;GUK1;SLC38A1;UGT3A2;GSTA2;BCHE;SLCO2B1;GSTT1;VAV2
48	gsea	Bile Acid And Bile Salt Metabolism R-HSA-194068	-0.714961	-2.34322	0	5.0144e-05	0.001	25/38	0.1316	NR1H4;SLC27A2;ALB;BAAT;ABCC3;OSBPL1A;ABCB11;HSD17B4;OSBPL9;ACOX2;OSBPL3;RXRA;SLC27A5;CYP39A1;CYP27A1;SLC10A1;AKR1D1;CYP8B1;STARD5;AMACR;SLC10A2;CYP7A1;OSBP;SLC51B;NCOA1
49	gsea	Sulfur Amino Acid Metabolism R-HSA-1614635	-0.755424	-2.33208	0	0.000145418	0.003	2025-12-01	0.11	MAT1A;CDO1;TSTD1;BHMT;CSAD;BHMT2;ETHE1;SLC25A10;GOT2;MRI1;SQOR;AHCY
50	gsea	Plasma Lipoprotein Assembly, Remodeling, And Clearance R-HSA-174824	-0.62509	-2.32342	0	0.000140727	0.003	29/65	0.0941	APOC3;APOA1;APOF;ALB;APOA4;ANGPTL3;CREB3L3;APOB;APOC1;LSR;LIPC;PCSK6;FGF21;LCAT;APOA5;ANGPTL8;SOAT2;NCEH1;SAR1B;LDLR;CIDEC;PRKCA;AP2A2;PCSK9;SCARB1;APOE;ANGPTL4;ABCA1;FURIN
51	gsea	Adrenaline,noradrenaline Inhibits Insulin Secretion R-HSA-400042	0.704898	2.32199	0	0.000156654	0.003	17/28	0.136	GNG11;CACNA1C;GNG10;GNG2;CACNA1D;GNAI2;ADCY5;GNAI1;GNB5;CACNB2;GNG7;GNG5;GNG8;GNGT2;GNG4;CACNB3;GNB3
52	gsea	Keratinization R-HSA-6805567	-0.564495	-2.31655	0	0.000136329	0.003	19/94	0.1061	PCSK6;PKP2;PKP4;KRT8;DSG2;KRT18;KRT23;KRT7;PPL;KRT19;ST14;SPRR1A;PRSS8;FURIN;PKP3;LCE6A;JUP;PERP;RCAN1
53	gsea	Visual Phototransduction R-HSA-2187338	-0.51831	-2.31583	0	0.000132198	0.003	17/87	0.1059	APOC3;APOA1;APOA4;TTR;APOB;APOM;RBP4;LDLR;PRKCA;RDH16;AGRN;APOE;BCO1;CAMKMT;RETSAT;RDH5;DHRS9
54	gsea	RHOG GTPase Cycle R-HSA-9013408	-0.552042	-2.30463	0	0.00017108	0.004	33/72	0.2412	ARHGEF26;IQGAP2;DSG2;PLEKHG3;CAV1;ARHGEF16;ARHGAP5;DOCK5;ARHGAP21;MPP7;LEMD3;TRIO;STBD1;EPHA2;ARHGEF5;TMPO;CDC42EP1;PKN2;TFRC;SHMT2;ARHGAP32;VAV2;PAK4;CYFIP1;KALRN;MCAM;ERBIN;LETM1;ARHGAP35;NDUFS3;ARHGAP39;PIK3R1;ARFGAP3
55	gsea	Mitochondrial Fatty Acid Beta-Oxidation R-HSA-77289	-0.695904	-2.30372	0	0.000166192	0.004	21/35	0.1543	ACAA2;DBI;ACOT12;ACAD11;HADH;DECR1;ACADM;ACADVL;HADHA;ACADS;ECI1;MECR;ACSM3;ACADL;ACSF2;PCTP;ECHS1;THEM4;HADHB;ACOT7;ACOT2
56	gsea	Translation R-HSA-72766	0.69657	2.29329	0	0.000199377	0.005	86/256	0.0414	RPL23A;RPS28;RPS15;RPS27;RPL12;RPS15A;RPS19;RPS20;RPS21;RPS12;RPLP2;RPL23;RPS23;RPL37A;RPS27A;RPS24;RPL34;RPS8;RPS29;RPS9;RPS14;RPLP1;RPS13;RPL18A;RPL28;RPS11;RPL27A;RPS17;RPL26;RPL21;RPL30;RPL5;RPL39;FAU;RPLP0;RPS16;RPL35A;RPL7;RPL19;RPL32;RPS25;RPL36A;RPL6;RPS5;RPL10A;RPL37;EEF1B2;RPL22L1;RPS7;RPS4X;RPS3;RPL31;RPL41;RPL18;RPL8;RPL9;RPL22;RPL35;RPL36;RPL3;UBA52;RPS10;RPSA;RPL14;RPS6;RPL15;RPL11;…
57	gsea	Pyruvate Metabolism And Citric Acid (TCA) Cycle R-HSA-71406	-0.612334	-2.28668	0	0.000161575	0.004	31/51	0.2306	SUCLG2;MPC1;GSTZ1;RXRA;GLO1;HAGH;LDLR;LDHD;PDK4;SUCLG1;SDHB;SDHD;IDH2;MPC2;L2HGDH;PDHB;CS;ACO2;VDAC1;LDHA;DLST;SDHA;FAHD1;ADHFE1;IDH3B;SUCLA2;MDH2;OGDH;PDPK1;PPARD;PDHX
58	gsea	Mitochondrial Biogenesis R-HSA-1592230	-0.545454	-2.28179	0	0.000157208	0.004	33/73	0.2229	PPARA;PRKAA2;ALAS1;GLUD1;CHCHD3;RXRA;ACSS2;SIRT3;PRKAG2;CHD9;SAMM50;HELZ2;IDH2;CYCS;IMMT;NCOR1;PPARGC1B;SIRT5;DNAJC11;NCOA1;HSPA9;NCOA2;NCOA6;APOOL;APOO;ESRRA;TWNK;CRTC1;TBL1XR1;HDAC3;MAPK14;CHCHD6;MEF2D
59	gsea	Synthesis Of Very Long-Chain Fatty acyl-CoAs R-HSA-75876	-0.700381	-2.28021	0	0.000153071	0.004	13/24	0.1994	ACSL1;ACSL5;ELOVL2;ELOVL6;HSD17B12;ELOVL5;ACSL3;HACD2;ELOVL7;HACD3;TECR;ACSL4;ACSF3
60	gsea	TNFs Bind Their Physiological Receptors R-HSA-5669034	0.66701	2.27959	0	0.000309902	0.005	2027-12-01	0.1549	TNFSF8;TNFSF11;TNFSF13B;TNFRSF1A;TNFSF9;EDA2R;TNFRSF11B;TNFRSF1B;TNFSF18;TNFSF14;TNFSF15;TNFRSF8
61	gsea	Phase I - Functionalization Of Compounds R-HSA-211945	-0.543671	-2.27396	0	0.000186433	0.005	29/70	0.1507	NR1H4;MTARC1;ALDH1A1;FMO1;AADAC;RXRA;ACSS2;CYP39A1;CYP27A1;BPHL;CMBL;CYB5B;CYP1A2;MTARC2;ADH7;CYP1A1;CYP8B1;FDX1;EPHX1;ALDH2;CYP2S1;CYP4B1;CYP7A1;CYB5R3;ADH5;FMO4;NCOA1;MAOB;NCOA2
62	gsea	DDX58/IFIH1-mediated Induction Of Interferon-Alpha/Beta R-HSA-168928	-0.568825	-2.27102	0	0.000181772	0.005	33/62	0.1741	SAA2;TKFC;RNF125;MAP3K1;IRF7;CHUK;TRIM25;IKBKE;IFIH1;IKBKB;ISG15;RIGI;UBE2L6;NLRC5;TRAF3;IKBKG;NKIRAS1;ITCH;UBE2D3;CYLD;DHX58;ATG5;UBE2K;CASP8;TAX1BP1;S100B;MAVS;TNFAIP3;IRF3;RNF135;EP300;TBK1;RELA
63	gsea	Gluconeogenesis R-HSA-70263	-0.689343	-2.26983	0	0.000177339	0.005	16/29	0.1708	ALDOB;FBP1;PROC;SLC25A13;ENO1;SLC37A4;SLC37A1;MDH1;SLC25A10;TPI1;GOT2;PGK1;ALDOC;SLC25A1;GAPDHS;SLC25A11
64	gsea	Chondroitin Sulfate Biosynthesis R-HSA-2022870	0.795988	2.26418	0	0.000456907	0.006	2020-11-01	0.1084	DCN;VCAN;BGN;CHST15;CSGALNACT1;CHST11;CHSY1;CHPF;CHST12;CHPF2;CSGALNACT2
65	gsea	Class I Peroxisomal Membrane Protein Import R-HSA-9603798	-0.708189	-2.26148	0	0.000311609	0.009	2020-11-01	0.1915	ABCD3;ACBD5;PXMP4;PXMP2;PEX14;PEX19;PEX16;ALDH3A2;PEX13;PEX2;PEX26
66	gsea	Diseases Of Glycosylation R-HSA-3781865	0.501558	2.25722	0	0.00043863	0.006	43/138	0.1429	DCN;ADAMTS15;ADAMTS5;ADAMTS2;SPON1;LUM;VCAN;BGN;SEMA5A;THSD7A;ADAMTSL1;HEXA;ADAMTS12;THBS2;ADAMTS4;HEXB;CTSA;THSD7B;CHSY1;ADAMTS3;ADAMTS7;PRELP;ADAMTS1;ADAMTS10;OGN;THBS1;ADAMTS9;GPC6;SDC1;DPM3;B3GLCT;ADAMTS20;SDC2;SDC3;SDC4;MOGAT2;CHST14;SRD5A3;EXT1;SPON2;MUC4;MUC19;ADAMTS16
67	gsea	Elastic Fibre Formation R-HSA-1566948	0.640803	2.24907	0	0.000463936	0.006	19/38	0.0847	FBLN1;LOXL1;FBN1;MFAP4;ITGB8;FBN2;EFEMP2;LTBP1;LOX;EFEMP1;LOXL2;MFAP5;MFAP2;LTBP3;LOXL3;ITGB1;FBLN2;BMP2;LTBP4
68	gsea	BMAL1:CLOCK,NPAS2 Activates Circadian Gene Expression R-HSA-1368108	-0.708051	-2.2443	0	0.000439635	0.013	13/25	0.1724	PPARA;HSD17B4;F7;RXRA;BHLHE40;CHD9;NAMPT;HELZ2;NOCT;NCOA1;NCOA2;NCOA6;CLOCK
69	gsea	Nitric Oxide Stimulates Guanylate Cyclase R-HSA-392154	0.752192	2.2413	0	0.000487367	0.006	2020-10-01	0.0979	KCNMA1;PRKG1;PDE1A;GUCY1A1;GUCY1B1;PDE5A;IRAG1;PDE10A;GUCY1A2;PRKG2
70	gsea	Triglyceride Catabolism R-HSA-163560	-0.674722	-2.23795	0	0.000495742	0.014	2021-07-01	0.0633	FABP1;GPD2;MGLL;PRKCA;CAV1;FABP2;PLIN3
71	gsea	Formation Of Fibrin Clot (Clotting Cascade) R-HSA-140877	-0.660315	-2.23748	0	0.000517041	0.015	13/35	0.0487	FGG;FGA;KNG1;SERPINC1;F12;FGB;PROC;F5;F9;F7;F13B;F3;PRTN3
72	gsea	Citric Acid Cycle (TCA Cycle) R-HSA-71403	-0.737257	-2.23667	0	0.000505801	0.015	16/20	0.2112	SUCLG2;LDLR;LDHD;SUCLG1;SDHB;SDHD;IDH2;CS;ACO2;DLST;SDHA;FAHD1;IDH3B;SUCLA2;MDH2;OGDH
73	gsea	Cap-dependent Translation Initiation R-HSA-72737	0.910172	2.23635	0	0.000469961	0.006	76/109	0.0331	RPL23A;RPS28;RPS15;RPS27;RPL12;RPS15A;RPS19;RPS20;RPS21;RPS12;RPLP2;RPL23;RPS23;RPL37A;RPS27A;RPS24;RPL34;RPS8;RPS29;RPS9;RPS14;RPLP1;RPS13;RPL18A;RPL28;RPS11;RPL27A;RPS17;RPL26;RPL21;RPL30;RPL5;RPL39;FAU;RPLP0;RPS16;RPL35A;RPL7;RPL19;RPL32;RPS25;RPL36A;RPL6;RPS5;RPL10A;RPL37;RPL22L1;RPS7;RPS4X;RPS3;RPL31;RPL41;RPL18;RPL8;RPL9;RPL22;RPL35;RPL36;RPL3;UBA52;RPS10;RPSA;RPL14;RPS6;RPL15;RPL11;RPL27;R…
74	gsea	Glucagon-type Ligand Receptors R-HSA-420092	0.667954	2.23517	0	0.000472662	0.007	14/31	0.136	GNG11;GLP2R;C1QTNF1;GNG10;GNG2;GNAS;GNB5;GNG7;GNG5;GNG8;GNGT2;GNG4;SCTR;GNB3
75	gsea	Metabolism Of Porphyrins R-HSA-189445	-0.687408	-2.23309	0	0.000495039	0.015	20/25	0.2556	FABP1;ALB;ALAS1;ABCC2;ALAD;GSTA1;BLVRB;ABCG2;FECH;CPOX;SLCO2B1;HMBS;UROD;HMOX2;ALAS2;UROS;COX15;UGT1A1;COX10;ABCC1
76	gsea	RHOC GTPase Cycle R-HSA-9013106	-0.566985	-2.23098	0	0.000545316	0.017	38/72	0.2493	ABCD3;ACBD5;DIAPH1;ARHGEF10L;ARHGEF12;ARHGAP26;TJP2;CAV1;DAAM1;ARHGAP5;ARHGEF28;ROCK2;ARHGAP21;MYO9B;ARHGEF5;TMPO;JUP;PKN2;SLK;TFRC;DHDDS;ARHGAP32;STK10;ARHGEF10;VAV2;ARHGAP18;ARHGEF1;MCAM;ERBIN;ARHGAP35;ROCK1;ARHGAP39;RTKN;IQGAP1;PIK3R1;AKAP13;RHOC;FLOT2
77	gsea	Platelet Degranulation R-HSA-114608	-0.509353	-2.21629	0	0.000741927	0.023	39/117	0.1955	ORM1;ORM2;ITIH4;FGG;ITIH3;FGA;KNG1;APOH;APOA1;PLG;ALB;TTR;HRG;AHSG;SERPINF2;FGB;CD36;F5;CD9;ANXA5;QSOX1;SELENOP;APLP2;GTPBP2;HABP4;TUBA4A;VEGFA;CYRIB;ACTN4;SOD1;NHLRC2;ENDOD1;OLA1;SOS1;APOOL;A1BG;PDGFB;SGPP2;CLU
78	gsea	Regulation Of Gene Expression In Beta Cells R-HSA-210745	-0.67689	-2.2109	0	0.000756172	0.023	2019-06-01	0.1202	PKLR;SLC2A2;FOXA3;FOXO1;HNF1A;FOXA2
79	gsea	Response To Elevated Platelet Cytosolic Ca2+ R-HSA-76005	-0.499621	-2.20526	0	0.000769858	0.023	40/121	0.1955	ORM1;ORM2;ITIH4;FGG;ITIH3;FGA;KNG1;APOH;APOA1;PLG;ALB;TTR;HRG;AHSG;SERPINF2;FGB;CD36;F5;CD9;ANXA5;QSOX1;SELENOP;APLP2;PRKCA;GTPBP2;HABP4;TUBA4A;VEGFA;CYRIB;ACTN4;SOD1;NHLRC2;ENDOD1;OLA1;SOS1;APOOL;A1BG;PDGFB;SGPP2;CLU
80	gsea	SLC-mediated Transmembrane Transport R-HSA-425407	-0.413147	-2.19859	0	0.000978773	0.029	80/230	0.3063	SLC2A2;SLC22A1;SLC4A4;SLC38A3;FGF21;SLC6A13;SLCO2A1;SLC35D2;SLC30A10;SLC16A7;SLC6A6;SLC35D1;SLC44A3;SLC3A1;SLC22A18;SLC16A10;SLC26A1;CP;SLC41A2;SLC39A4;SLC38A4;SLC17A1;SLC25A10;SLC47A1;SLC13A1;SLC6A12;SLC7A1;SLC24A5;SLC7A7;SLC38A1;SLC20A1;SLC13A3;SLC8B1;SLC6A9;SLC12A7;SLC33A1;SLC1A2;SLC2A9;SLC22A5;SLCO2B1;SLC25A22;AHCYL2;SLC13A5;SLC44A4;SLC9A7;SLC35A3;SLC30A1;SLC7A11;SLC35B3;SLC25A26;SLC11A2;SLC9…
81	gsea	Aspirin ADME R-HSA-9749641	-0.691594	-2.19803	0	0.000960305	0.029	2020-08-01	0.1348	ALB;GLYAT;ABCC3;ABCC2;ACSM5;UGT3A2;BCHE;SLCO2B1
82	gsea	Recycling Of Bile Acids And Salts R-HSA-159418	-0.843434	-2.19615	0	0.00107717	0.031	13/15	0.1507	NR1H4;ALB;BAAT;ABCC3;ABCB11;RXRA;SLC27A5;SLC10A1;STARD5;SLC10A2;SLC51B;NCOA1;NCOA2
83	gsea	mRNA Activation Upon Binding Of Cap-Binding Complex And eIFs, Subsequent Binding To 43S R-HSA-72662	0.886609	2.18671	0	0.000968642	0.02	34/53	0.0414	RPS28;RPS15;RPS27;RPS15A;RPS19;RPS20;RPS21;RPS12;RPS23;RPS27A;RPS24;RPS8;RPS29;RPS9;RPS14;RPS13;RPS11;RPS17;FAU;RPS16;RPS25;RPS5;RPS7;RPS4X;RPS3;RPS10;RPSA;RPS6;RPS2;PABPC1;RPS27L;EIF3F;EIF3E;EIF3K
84	gsea	SRP-dependent Cotranslational Protein Targeting To Membrane R-HSA-1799339	0.927241	2.18285	0	0.000972769	0.021	78/101	0.0407	RPL23A;RPS28;RPS15;RPS27;RPL12;RPS15A;RPS19;RPS20;RPS21;RPS12;RPLP2;RPL23;RPS23;RPL37A;RPS27A;RPS24;RPL34;RPS8;RPS29;RPS9;RPS14;RPLP1;RPS13;RPL18A;RPL28;RPS11;RPL27A;RPS17;RPL26;RPL21;RPL30;RPL5;RPL39;FAU;RPLP0;RPS16;RPL35A;RPL7;RPL19;RPL32;RPS25;RPL36A;RPL6;RPS5;RPL10A;RPL37;RPL22L1;RPS7;RPS4X;RPS3;RPL31;RPL41;RPL18;RPL8;RPL9;RPL22;RPL35;RPL36;RPL3;UBA52;RPS10;RPSA;RPL14;RPS6;RPL15;RPL11;RPL27;R…
85	gsea	Translation Initiation Complex Formation R-HSA-72649	0.892713	2.18281	0	0.00094237	0.021	34/52	0.0414	RPS28;RPS15;RPS27;RPS15A;RPS19;RPS20;RPS21;RPS12;RPS23;RPS27A;RPS24;RPS8;RPS29;RPS9;RPS14;RPS13;RPS11;RPS17;FAU;RPS16;RPS25;RPS5;RPS7;RPS4X;RPS3;RPS10;RPSA;RPS6;RPS2;PABPC1;RPS27L;EIF3F;EIF3E;EIF3K
86	gsea	SUMOylation Of Intracellular Receptors R-HSA-4090294	-0.659753	-2.18065	0	0.00150706	0.039	2029-12-01	0.1323	NR1H4;PPARA;NR5A2;NR1I2;PPARG;RXRA;NR3C2;THRB;NR3C1;ESR1;NR1H3;NR2C1
87	gsea	L13a-mediated Translational Silencing Of Ceruloplasmin Expression R-HSA-156827	0.927324	2.17788	0	0.000963658	0.024	76/101	0.0331	RPL23A;RPS28;RPS15;RPS27;RPL12;RPS15A;RPS19;RPS20;RPS21;RPS12;RPLP2;RPL23;RPS23;RPL37A;RPS27A;RPS24;RPL34;RPS8;RPS29;RPS9;RPS14;RPLP1;RPS13;RPL18A;RPL28;RPS11;RPL27A;RPS17;RPL26;RPL21;RPL30;RPL5;RPL39;FAU;RPLP0;RPS16;RPL35A;RPL7;RPL19;RPL32;RPS25;RPL36A;RPL6;RPS5;RPL10A;RPL37;RPL22L1;RPS7;RPS4X;RPS3;RPL31;RPL41;RPL18;RPL8;RPL9;RPL22;RPL35;RPL36;RPL3;UBA52;RPS10;RPSA;RPL14;RPS6;RPL15;RPL11;RPL27;R…
88	gsea	GTP Hydrolysis And Joining Of 60S Ribosomal Subunit R-HSA-72706	0.922781	2.17512	0	0.000951441	0.024	75/102	0.0331	RPL23A;RPS28;RPS15;RPS27;RPL12;RPS15A;RPS19;RPS20;RPS21;RPS12;RPLP2;RPL23;RPS23;RPL37A;RPS27A;RPS24;RPL34;RPS8;RPS29;RPS9;RPS14;RPLP1;RPS13;RPL18A;RPL28;RPS11;RPL27A;RPS17;RPL26;RPL21;RPL30;RPL5;RPL39;FAU;RPLP0;RPS16;RPL35A;RPL7;RPL19;RPL32;RPS25;RPL36A;RPL6;RPS5;RPL10A;RPL37;RPL22L1;RPS7;RPS4X;RPS3;RPL31;RPL41;RPL18;RPL8;RPL9;RPL22;RPL35;RPL36;RPL3;UBA52;RPS10;RPSA;RPL14;RPS6;RPL15;RPL11;RPL27;R…
89	gsea	Plasma Lipoprotein Remodeling R-HSA-8963899	-0.7594	-2.16949	0	0.00184369	0.046	18/30	0.0941	APOC3;APOA1;APOF;ALB;APOA4;ANGPTL3;CREB3L3;APOB;LIPC;PCSK6;FGF21;LCAT;APOA5;ANGPTL8;CIDEC;APOE;ANGPTL4;FURIN
90	gsea	Transcriptional Activation Of Mitochondrial Biogenesis R-HSA-2151201	-0.560042	-2.16823	0	0.00186237	0.046	23/49	0.239	PPARA;ALAS1;GLUD1;RXRA;ACSS2;SIRT3;CHD9;HELZ2;IDH2;CYCS;NCOR1;PPARGC1B;SIRT5;NCOA1;NCOA2;NCOA6;ESRRA;TWNK;CRTC1;TBL1XR1;HDAC3;MEF2D;TFB1M
91	gsea	NCAM1 Interactions R-HSA-419037	0.645557	2.16731	0	0.00106525	0.028	17/37	0.0982	CACNA1C;COL6A1;COL6A5;COL6A2;PRNP;COL6A3;CACNA1D;COL4A2;COL4A1;GFRA2;CACNA1G;GDNF;CACNB2;GFRA4;COL4A5;NRTN;ARTN
92	gsea	Metabolism Of Cofactors R-HSA-8978934	-0.693393	-2.16608	0	0.00185533	0.046	2019-09-01	0.1188	GCH1;GCHFR;PDSS2;COQ2;COQ3;IDH1;COQ9;PTS;DHFR
93	gsea	Synthesis Of PC R-HSA-1483191	-0.636322	-2.16581	0	0.00182388	0.046	20/27	0.3188	STARD10;PEMT;LPIN2;SLC44A3;CHKA;LPIN1;PCTP;BCHE;ABHD3;SLC44A4;CHKB;CSNK2B;SLC44A1;STARD7;PCYT1B;SH2D3C;CEPT1;PCYT1A;MFSD2A;CSNK2A2
94	gsea	Ribosomal Scanning And Start Codon Recognition R-HSA-72702	0.884176	2.15699	0	0.00117273	0.034	33/52	0.0414	RPS28;RPS15;RPS27;RPS15A;RPS19;RPS20;RPS21;RPS12;RPS23;RPS27A;RPS24;RPS8;RPS29;RPS9;RPS14;RPS13;RPS11;RPS17;FAU;RPS16;RPS25;RPS5;RPS7;RPS4X;RPS3;RPS10;RPSA;RPS6;RPS2;RPS27L;EIF3F;EIF3E;EIF3K
95	gsea	SARS-CoV-2 Modulates Host Translation Machinery R-HSA-9754678	0.9275	2.15441	0	0.00118549	0.035	31/44	0.0266	RPS28;RPS15;RPS27;RPS15A;RPS19;RPS20;RPS21;RPS12;RPS23;RPS27A;RPS24;RPS8;RPS29;RPS9;RPS14;RPS13;RPS11;RPS17;FAU;RPS16;RPS25;RPS5;RPS7;RPS4X;RPS3;RPS10;RPSA;RPS6;SNRPG;RPS2;RPS27L
96	gsea	Selenoamino Acid Metabolism R-HSA-2408522	0.858739	2.15391	0.00426439	0.00115429	0.035	74/100	0.0266	RPL23A;RPS28;RPS15;RPS27;RPL12;RPS15A;RPS19;RPS20;RPS21;RPS12;RPLP2;RPL23;RPS23;RPL37A;RPS27A;RPS24;RPL34;RPS8;RPS29;RPS9;RPS14;RPLP1;RPS13;RPL18A;RPL28;RPS11;RPL27A;RPS17;RPL26;RPL21;RPL30;RPL5;RPL39;FAU;RPLP0;RPS16;RPL35A;RPL7;RPL19;RPL32;RPS25;RPL36A;RPL6;RPS5;RPL10A;RPL37;RPL22L1;RPS7;RPS4X;RPS3;RPL31;RPL41;RPL18;RPL8;RPL9;RPL22;RPL35;RPL36;RPL3;UBA52;RPS10;RPSA;RPL14;RPS6;RPL15;RPL11;RPL27;R…
97	gsea	Response Of EIF2AK4 (GCN2) To Amino Acid Deficiency R-HSA-9633012	0.922254	2.15019	0	0.00113875	0.035	73/92	0.0266	RPL23A;RPS28;RPS15;RPS27;RPL12;RPS15A;RPS19;RPS20;RPS21;RPS12;RPLP2;RPL23;RPS23;RPL37A;RPS27A;RPS24;RPL34;RPS8;RPS29;RPS9;RPS14;RPLP1;RPS13;RPL18A;RPL28;RPS11;RPL27A;RPS17;RPL26;RPL21;RPL30;RPL5;RPL39;FAU;RPLP0;RPS16;RPL35A;RPL7;RPL19;RPL32;RPS25;RPL36A;RPL6;RPS5;RPL10A;RPL37;RPL22L1;RPS7;RPS4X;RPS3;RPL31;RPL41;RPL18;RPL8;RPL9;RPL22;RPL35;RPL36;RPL3;UBA52;RPS10;RPSA;RPL14;RPS6;RPL15;RPL11;RPL27;R…
98	gsea	Defective B3GALT6 Causes EDSP2 And SEMDJL1 R-HSA-4420332	0.704905	2.14859	0	0.00112399	0.035	2020-08-01	0.0974	DCN;VCAN;BGN;GPC6;SDC1;SDC2;SDC3;SDC4
99	gsea	Synthesis Of Bile Acids And Bile Salts R-HSA-192105	-0.68711	-2.14838	0	0.00215703	0.052	22/30	0.1786	NR1H4;SLC27A2;BAAT;OSBPL1A;ABCB11;HSD17B4;OSBPL9;ACOX2;OSBPL3;RXRA;SLC27A5;CYP39A1;CYP27A1;AKR1D1;CYP8B1;AMACR;CYP7A1;OSBP;NCOA1;NCOA2;OSBPL2;ACOT8
100	gsea	Amyloid Fiber Formation R-HSA-977225	-0.523534	-2.14776	0	0.00216935	0.052	18/65	0.1409	FGA;SAA2;APOA1;APOA4;TTR;APCS;PRKN;B2M;TSPAN14;UBE2L6;TSPAN15;APOE;H2BC4;FURIN;TSPAN33;SIAH2;SORL1;USP9X
101	gsea	p130Cas Linkage To MAPK Signaling For Integrins R-HSA-372708	-0.744288	-2.14386	0	0.00222817	0.055	2015-03-01	0.0059	FGG;FGA;FGB
102	gsea	GAG Synthesis Requires Tetrasaccharide Linker Sequence R-HSA-1971475	0.650383	2.13635	0	0.00124368	0.041	2026-09-01	0.0974	DCN;VCAN;BGN;GPC6;SDC1;SDC2;XYLT1;SDC3;SDC4
103	gsea	Cytoprotection By HMOX1 R-HSA-9707564	-0.546137	-2.13585	0	0.00260829	0.063	24/55	0.216	FABP1;ALB;PPARA;TACO1;RXRA;STAP2;CHD9;BLVRB;COX19;LRPPRC;HELZ2;CYCS;TXNIP;COX20;NCOR1;NCOA1;NCOA2;NCOA6;MAFK;SCO2;NFE2L2;HMOX2;TBL1XR1;HDAC3
104	gsea	Amino Acid Transport Across Plasma Membrane R-HSA-352230	-0.57934	-2.13419	0	0.00261297	0.063	1932-10-01	0.1461	SLC38A3;SLC6A6;SLC3A1;SLC16A10;SLC38A4;SLC6A12;SLC7A1;SLC7A7;SLC38A1;SLC7A11
105	gsea	Nonsense Mediated Decay (NMD) Independent Of Exon Junction Complex (EJC) R-HSA-975956	0.954133	2.1314	0	0.00124018	0.042	74/87	0.0266	RPL23A;RPS28;RPS15;RPS27;RPL12;RPS15A;RPS19;RPS20;RPS21;RPS12;RPLP2;RPL23;RPS23;RPL37A;RPS27A;RPS24;RPL34;RPS8;RPS29;RPS9;RPS14;RPLP1;RPS13;RPL18A;RPL28;RPS11;RPL27A;RPS17;RPL26;RPL21;RPL30;RPL5;RPL39;FAU;RPLP0;RPS16;RPL35A;RPL7;RPL19;RPL32;RPS25;RPL36A;RPL6;RPS5;RPL10A;RPL37;RPL22L1;RPS7;RPS4X;RPS3;RPL31;RPL41;RPL18;RPL8;RPL9;RPL22;RPL35;RPL36;RPL3;UBA52;RPS10;RPSA;RPL14;RPS6;RPL15;RPL11;RPL27;R…
106	gsea	Defective B4GALT7 Causes EDS, Progeroid Type R-HSA-3560783	0.698856	2.12118	0	0.0014026	0.047	2020-08-01	0.0974	DCN;VCAN;BGN;GPC6;SDC1;SDC2;SDC3;SDC4
107	gsea	Prostacyclin Signaling Thru Prostacyclin Receptor R-HSA-392851	0.692629	2.11299	0	0.00152025	0.052	2019-12-01	0.136	GNG11;GNG10;GNG2;PTGIR;GNAS;GNB5;GNG7;GNG5;GNG8;GNGT2;GNG4;GNB3
108	gsea	Regulation Of TLR By Endogenous Ligand R-HSA-5686938	-0.698914	-2.10529	0.00191205	0.00384798	0.079	2018-07-01	0.0783	FGG;FGA;APOB;FGB;CD36;GSDMD;GSDME
109	gsea	Diseases Associated With Glycosaminoglycan Metabolism R-HSA-3560782	0.613951	2.10508	0	0.0016205	0.056	16/39	0.1158	DCN;LUM;VCAN;BGN;HEXA;HEXB;CHSY1;PRELP;OGN;GPC6;SDC1;SDC2;SDC3;SDC4;CHST14;EXT1
110	gsea	Nuclear Receptor Transcription Pathway R-HSA-383280	-0.542245	-2.10486	0	0.00383374	0.079	25/52	0.229	NR1H4;PPARA;NR5A2;RORC;NR1I2;PPARG;RXRA;NR3C2;THRB;NR6A1;NR2F6;NR1I3;NRBF2;NR3C1;NCOR1;HNF1A;ESR1;NR1H3;NR2C1;NR0B2;NR2C2AP;ESRRA;NR2C2;RARA;PPARD
111	gsea	MyD88 Deficiency (TLR2/4) R-HSA-5602498	-0.706834	-2.09944	0	0.00399356	0.08	2017-04-01	0.008	FGG;FGA;FGB;CD36
112	gsea	cGMP Effects R-HSA-418457	0.755287	2.09825	0	0.00179981	0.062	2015-06-01	0.0466	KCNMA1;PRKG1;PDE1A;PDE5A;IRAG1;PDE10A
113	gsea	Defective B3GAT3 Causes JDSSDHD R-HSA-3560801	0.689825	2.09791	0	0.00176152	0.062	2020-08-01	0.0974	DCN;VCAN;BGN;GPC6;SDC1;SDC2;SDC3;SDC4
114	gsea	Eukaryotic Translation Termination R-HSA-72764	0.957942	2.0973	0	0.00173625	0.062	73/85	0.0266	RPL23A;RPS28;RPS15;RPS27;RPL12;RPS15A;RPS19;RPS20;RPS21;RPS12;RPLP2;RPL23;RPS23;RPL37A;RPS27A;RPS24;RPL34;RPS8;RPS29;RPS9;RPS14;RPLP1;RPS13;RPL18A;RPL28;RPS11;RPL27A;RPS17;RPL26;RPL21;RPL30;RPL5;RPL39;FAU;RPLP0;RPS16;RPL35A;RPL7;RPL19;RPL32;RPS25;RPL36A;RPL6;RPS5;RPL10A;RPL37;RPL22L1;RPS7;RPS4X;RPS3;RPL31;RPL41;RPL18;RPL8;RPL9;RPL22;RPL35;RPL36;RPL3;UBA52;RPS10;RPSA;RPL14;RPS6;RPL15;RPL11;RPL27;R…
115	gsea	PI Metabolism R-HSA-1483255	-0.493787	-2.09616	0	0.00406314	0.081	37/81	0.281	PNPLA7;PLEKHA6;INPP5F;PIK3CB;PIK3C2G;PLEKHA5;PIK3C2B;MTMR7;PTPN13;MTMR10;INPP4A;SYNJ2;RAB4A;PIK3C2A;PLEKHA1;PLEKHA8;PNPLA6;MTM1;TNFAIP8L1;PI4KB;MTMR14;PI4K2A;RAB14;PITPNB;TNFAIP8;MTMR3;MTMR12;PIK3R1;GDE1;SBF1;SACM1L;RUFY1;MTMR2;PLEKHA2;MTMR1;GDPD5;GDPD3
116	gsea	Nicotinate Metabolism R-HSA-196807	-0.589481	-2.09596	0	0.00400425	0.081	16/31	0.1533	QPRT;BST1;NAPRT;NUDT12;PARP14;PARP9;NADK2;CYP8B1;NMRK1;NAMPT;NADK;PARP4;PARP16;NADSYN1;NMNAT3;PARP10
117	gsea	Viral mRNA Translation R-HSA-192823	0.959512	2.09527	0	0.00177914	0.064	73/85	0.0266	RPL23A;RPS28;RPS15;RPS27;RPL12;RPS15A;RPS19;RPS20;RPS21;RPS12;RPLP2;RPL23;RPS23;RPL37A;RPS27A;RPS24;RPL34;RPS8;RPS29;RPS9;RPS14;RPLP1;RPS13;RPL18A;RPL28;RPS11;RPL27A;RPS17;RPL26;RPL21;RPL30;RPL5;RPL39;FAU;RPLP0;RPS16;RPL35A;RPL7;RPL19;RPL32;RPS25;RPL36A;RPL6;RPS5;RPL10A;RPL37;RPL22L1;RPS7;RPS4X;RPS3;RPL31;RPL41;RPL18;RPL8;RPL9;RPL22;RPL35;RPL36;RPL3;UBA52;RPS10;RPSA;RPL14;RPS6;RPL15;RPL11;RPL27;R…
118	gsea	Formation Of A Pool Of Free 40S Subunits R-HSA-72689	0.94456	2.0884	0	0.00186418	0.067	75/92	0.0331	RPL23A;RPS28;RPS15;RPS27;RPL12;RPS15A;RPS19;RPS20;RPS21;RPS12;RPLP2;RPL23;RPS23;RPL37A;RPS27A;RPS24;RPL34;RPS8;RPS29;RPS9;RPS14;RPLP1;RPS13;RPL18A;RPL28;RPS11;RPL27A;RPS17;RPL26;RPL21;RPL30;RPL5;RPL39;FAU;RPLP0;RPS16;RPL35A;RPL7;RPL19;RPL32;RPS25;RPL36A;RPL6;RPS5;RPL10A;RPL37;RPL22L1;RPS7;RPS4X;RPS3;RPL31;RPL41;RPL18;RPL8;RPL9;RPL22;RPL35;RPL36;RPL3;UBA52;RPS10;RPSA;RPL14;RPS6;RPL15;RPL11;RPL27;R…
119	gsea	Diseases Associated With TLR Signaling Cascade R-HSA-5602358	-0.606441	-2.08743	0	0.0044664	0.089	14/30	0.2184	FGG;FGA;FGB;CD36;TLR3;CHUK;IKBKB;TRAF3;IKBKG;TIRAP;RELA;NFKBIA;TLR5;IRAK4
120	gsea	Mitochondrial Calcium Ion Transport R-HSA-8949215	-0.66486	-2.085	0	0.00454686	0.089	15/21	0.214	MCU;AKAP1;MICU2;SLC8B1;PHB2;PMPCB;VDAC1;AFG3L2;MICU1;MICU3;SPG7;LETM1;STOML2;PMPCA;PARL
121	gsea	Senescence-Associated Secretory Phenotype (SASP) R-HSA-2559582	0.526119	2.08437	0	0.00197814	0.076	22/70	0.177	RPS27A;UBA52;IL6;CDKN2A;H2AJ;CDKN2B;CDK4;IGFBP7;CDKN1A;FOS;CEBPB;CDC16;CDKN2D;RPS6KA3;ANAPC11;ANAPC1;H2AZ1;CDC23;H2BC14;CDC26;H2AC20;H2BC13
122	gsea	Regulation Of Beta-Cell Development R-HSA-186712	-0.552496	-2.08251	0	0.00464529	0.09	1937-11-01	0.1634	PKLR;SLC2A2;NR5A2;ONECUT1;FOXA3;HNF1B;FOXO1;KAT2B;HNF1A;FOXA2;EP300
123	gsea	Formation Of Ternary Complex, And Subsequently, 43S Complex R-HSA-72695	0.917347	2.08206	0	0.00200336	0.077	33/45	0.0414	RPS28;RPS15;RPS27;RPS15A;RPS19;RPS20;RPS21;RPS12;RPS23;RPS27A;RPS24;RPS8;RPS29;RPS9;RPS14;RPS13;RPS11;RPS17;FAU;RPS16;RPS25;RPS5;RPS7;RPS4X;RPS3;RPS10;RPSA;RPS6;RPS2;RPS27L;EIF3F;EIF3E;EIF3K
124	gsea	Na+/Cl- Dependent Neurotransmitter Transporters R-HSA-442660	-0.652931	-2.08132	0	0.00464141	0.092	2018-05-01	0.1106	SLC22A1;SLC6A13;SLC6A6;SLC6A12;SLC6A9
125	gsea	RND1 GTPase Cycle R-HSA-9696273	-0.556213	-2.07989	0.00191205	0.00467695	0.092	21/42	0.2493	PKP4;RRAS2;CAV1;ARHGAP5;GRB7;LEMD3;PTPN13;EPHA2;TXNL1;ALDH3A2;UBXN11;FAM135A;TFRC;FAM83B;EPSTI1;RND1;FRS2;ARHGAP35;PIK3R1;RASAL2;FLOT2
126	gsea	SARS-CoV-2-host Interactions R-HSA-9705683	0.473369	2.07175	0	0.00222419	0.087	52/168	0.1726	RPS28;RPS15;RPS27;RPS15A;RPS19;RPS20;RPS21;RPS12;RPS23;RPS27A;RPS24;RPS8;RPS29;RPS9;RPS14;RPS13;RPS11;RPS17;FAU;RPS16;RPS25;RPS5;RPS7;RPS4X;RPS3;RPS10;RPSA;RPS6;SNRPG;RPS2;MAP1LC3B;RPS27L;GJA1;YWHAB;MASP1;HSP90AB1;STING1;SNRPD2;AKT3;IL17RA;IFNAR2;SNRPF;SNRPE;TLR8;UBE2V1;TLR7;SEC13;HOXC13;SNRPB;AKT1;PIK3R4;AKT2
127	gsea	IRAK4 Deficiency (TLR2/4) R-HSA-5603041	-0.6876	-2.07082	0	0.00521565	0.095	2018-04-01	0.008	FGG;FGA;FGB;CD36
128	gsea	Paracetamol ADME R-HSA-9753281	-0.637308	-2.06512	0.00225225	0.0055297	0.101	2024-08-01	0.1005	GSTM1;ABCC3;SULT1A1;SLC38A3;ABCC2;GSTP1;ABCG2;SLC38A1
129	gsea	Selenocysteine Synthesis R-HSA-2408557	0.935091	2.05992	0	0.00253837	0.098	73/84	0.0266	RPL23A;RPS28;RPS15;RPS27;RPL12;RPS15A;RPS19;RPS20;RPS21;RPS12;RPLP2;RPL23;RPS23;RPL37A;RPS27A;RPS24;RPL34;RPS8;RPS29;RPS9;RPS14;RPLP1;RPS13;RPL18A;RPL28;RPS11;RPL27A;RPS17;RPL26;RPL21;RPL30;RPL5;RPL39;FAU;RPLP0;RPS16;RPL35A;RPL7;RPL19;RPL32;RPS25;RPL36A;RPL6;RPS5;RPL10A;RPL37;RPL22L1;RPS7;RPS4X;RPS3;RPL31;RPL41;RPL18;RPL8;RPL9;RPL22;RPL35;RPL36;RPL3;UBA52;RPS10;RPSA;RPL14;RPS6;RPL15;RPL11;RPL27;R…
130	gsea	TRAF6 Mediated NF-kB Activation R-HSA-933542	-0.641489	-2.05741	0	0.00613776	0.109	14/23	0.2042	SAA2;MAP3K1;CHUK;TRIM25;IFIH1;IKBKB;RIGI;IKBKG;NKIRAS1;S100B;MAVS;RNF135;RELA;NFKBIA
131	gsea	Toll Like Receptor 4 (TLR4) Cascade R-HSA-166016	-0.442729	-2.0574	0	0.00605907	0.109	68/136	0.3543	FGG;FGA;SAA2;FGB;CD36;MAP3K1;IRF7;CHUK;IKBKE;TIFA;IKBKB;USP18;IRAK2;DUSP3;NLRC5;SIGIRR;TRAF3;IKBKG;PPP2CB;MAP2K6;NKIRAS1;UBE2D3;BIRC3;RPS6KA1;BTRC;MAP2K1;DNM2;RIPK2;CASP8;PTPN4;S100B;UBE2N;PLCG2;CUL1;IRF3;USP14;FBXW11;PPP2CA;TBK1;TIRAP;RELA;MAPKAPK2;DUSP6;NFKBIA;KCNH8;MAPKAPK3;MEF2A;MAPK14;IRAK4;ALPK1;VRK3;TICAM1;NFKB1;TRAF6;RIPK1;MAPK11;PTPN11;IRAK3;NFKBIB;TLR2;DUSP7;NFKB2;MAPK8;MAP2K4;MAPK1;MAP…
132	gsea	Activation Of Kainate Receptors Upon Glutamate Binding R-HSA-451326	0.600572	2.05639	0	0.00264175	0.103	13/29	0.1516	GNG11;GNG10;GNG2;CALM1;GNB5;GNG7;GNG5;NCALD;GNG8;GNGT2;GNG4;GNB3;GRIK4
133	gsea	Organelle Biogenesis And Maintenance R-HSA-1852241	-0.417508	-2.05208	0	0.00640574	0.116	145/256	0.3932	PPARA;PRKAA2;ALAS1;GLUD1;CHCHD3;RXRA;ACSS2;SIRT3;PRKAG2;CHD9;RAB3IP;EXOC6;PRKCA;SAMM50;AKAP9;SDCCAG8;HELZ2;TUBA4A;IDH2;CEP162;CYCS;IMMT;BBS9;NCOR1;TUBB4B;PPARGC1B;HAUS8;TRIP11;SIRT5;CYS1;CEP290;DNAJC11;CNTRL;NCOA1;CLASP1;CKAP5;KIF24;HSPA9;YWHAG;UNC119B;C2CD3;EXOC7;NCOA2;CEP83;ATAT1;CEP70;IFT57;CEP89;RAB11FIP3;NCOA6;IFT88;APOOL;LZTFL1;KIF3A;DYNC2I2;APOO;IFT52;IQCB1;ESRRA;IFT22;TWNK;ARL6;RPGRIP1L;N…
134	gsea	Assembly Of Active LPL And LIPC Lipase Complexes R-HSA-8963889	-0.757252	-2.04891	0.00201207	0.00647109	0.12	2018-11-01	0.0941	APOA4;ANGPTL3;CREB3L3;LIPC;PCSK6;FGF21;APOA5;ANGPTL8;CIDEC;ANGPTL4;FURIN
135	gsea	Eukaryotic Translation Elongation R-HSA-156842	0.967097	2.03308	0	0.00355408	0.14	77/85	0.0266	RPL23A;RPS28;RPS15;RPS27;RPL12;RPS15A;RPS19;RPS20;RPS21;RPS12;RPLP2;RPL23;RPS23;RPL37A;RPS27A;RPS24;RPL34;RPS8;RPS29;RPS9;RPS14;RPLP1;RPS13;RPL18A;RPL28;RPS11;RPL27A;RPS17;RPL26;RPL21;RPL30;RPL5;RPL39;FAU;RPLP0;RPS16;RPL35A;RPL7;RPL19;RPL32;RPS25;RPL36A;RPL6;RPS5;RPL10A;RPL37;EEF1B2;RPL22L1;RPS7;RPS4X;RPS3;RPL31;RPL41;RPL18;RPL8;RPL9;RPL22;RPL35;RPL36;RPL3;UBA52;RPS10;RPSA;RPL14;RPS6;RPL15;RPL11;…
136	gsea	Deubiquitination R-HSA-5688426	-0.417971	-2.03027	0	0.00775561	0.148	153/251	0.3996	PROC;PRKN;RNF128;TRIM25;PSMD11;ZRANB1;PSMD8;IFIH1;USP18;USP24;RIGI;PSMB8;WDR20;RAD23B;TRAF3;ASXL1;KAT2B;OTUD7B;PSMB9;PSME1;IKBKG;RNF123;ADRB2;H2BC4;MYC;USP20;PSMB7;RAD23A;PSMD12;BIRC3;CYLD;USP4;TNIP1;USP15;ESR1;SUDS3;PSME2;TNIP3;RIPK2;SMURF2;SIAH2;ATXN7;UCHL3;USP37;IDE;USP9X;KEAP1;PSMC5;MAVS;TNFAIP3;ADRM1;VDAC1;FKBP8;PSMD14;USP14;BABAM1;RNF135;EP300;MUL1;PSMC4;PSMA1;VCPIP1;USP3;DDB2;AXIN1;INO80D;…
137	gsea	O-linked Glycosylation R-HSA-5173105	0.470692	2.03013	0	0.00361678	0.144	36/101	0.1912	ADAMTS15;ADAMTS5;ADAMTS2;SPON1;SEMA5A;ST6GALNAC3;THSD7A;ADAMTSL1;ADAMTS12;THBS2;ADAMTS4;THSD7B;GALNT1;ADAMTS3;B3GNT9;ADAMTS7;POFUT2;ADAMTS1;ADAMTS10;THBS1;ADAMTS9;B3GLCT;ADAMTS20;ST6GALNAC4;SPON2;MUC4;MUC19;ADAMTS16;GALNTL5;B3GNT8;ST6GALNAC2;GALNT5;B3GNT4;ADAMTSL2;A4GNT;LARGE1
138	gsea	Metabolism Of Carbohydrates R-HSA-71387	-0.385769	-2.02805	0	0.0079093	0.152	145/268	0.4383	ALDOB;FBP1;KHK;TKFC;PKLR;SORD;GBE1;PROC;UGP2;ALDH1A1;PYGL;ST3GAL4;GYS2;SLC25A13;ENO1;B3GALT1;ST3GAL1;SLC35D2;GLYCTK;SLC37A4;XYLB;HS6ST1;TKT;PGM1;ST3GAL3;HOOK2;PFKP;SLC26A1;PRKCA;AGRN;SLC37A1;PAPSS2;MDH1;SLC25A10;PHKB;TPI1;GOT2;PHGDH;SHPK;MANBA;TALDO1;PPP2CB;RBKS;B3GALT2;AGL;GALE;PYGB;FUT2;HS3ST3B1;PGK1;TPR;ALDOC;NUP210;PHKA2;ST3GAL6;SLC35B3;GALK1;PFKFB1;HYAL2;SLC25A1;UBL4A;GAPDHS;PPP2CA;RPIA;CRYL…
139	gsea	Platelet Aggregation (Plug Formation) R-HSA-76009	-0.542872	-2.02699	0	0.00788409	0.153	1936-08-01	0.1544	FGG;FGA;FGB;RAPGEF4;RASGRP2;GRB2;THPO;SOS1
140	gsea	Tight Junction Interactions R-HSA-420029	-0.627287	-2.02451	0	0.00803259	0.154	2028-12-01	0.1891	F11R;PATJ;CLDN3;CLDN6;CLDN4;CLDN14;CLDN7;CRB3;PARD6B;CLDN1;PARD3;CLDN23
141	gsea	NCAM Signaling For Neurite Out-Growth R-HSA-375165	0.522749	2.01796	0.00382409	0.00425396	0.172	24/57	0.144	CACNA1C;COL6A1;COL6A5;COL6A2;PRNP;COL6A3;FGFR1;CACNA1D;COL4A2;COL4A1;GFRA2;FYN;CACNA1G;GDNF;CACNB2;GFRA4;COL4A5;NRTN;ARTN;SPTBN1;CACNA1H;CACNB3;PTPRA;CACNB1
142	gsea	Peptide Chain Elongation R-HSA-156902	0.969473	2.0166	0	0.00426549	0.175	75/81	0.0266	RPL23A;RPS28;RPS15;RPS27;RPL12;RPS15A;RPS19;RPS20;RPS21;RPS12;RPLP2;RPL23;RPS23;RPL37A;RPS27A;RPS24;RPL34;RPS8;RPS29;RPS9;RPS14;RPLP1;RPS13;RPL18A;RPL28;RPS11;RPL27A;RPS17;RPL26;RPL21;RPL30;RPL5;RPL39;FAU;RPLP0;RPS16;RPL35A;RPL7;RPL19;RPL32;RPS25;RPL36A;RPL6;RPS5;RPL10A;RPL37;RPL22L1;RPS7;RPS4X;RPS3;RPL31;RPL41;RPL18;RPL8;RPL9;RPL22;RPL35;RPL36;RPL3;UBA52;RPS10;RPSA;RPL14;RPS6;RPL15;RPL11;RPL27;R…
143	gsea	NOD1/2 Signaling Pathway R-HSA-168638	-0.560247	-2.0158	0.00199601	0.0088106	0.166	13/33	0.1509	CHUK;IKBKB;IRAK2;IKBKG;MAP2K6;ITCH;BIRC3;CYLD;RIPK2;MAPK13;CASP8;TNFAIP3;UBE2N
144	gsea	Blood Group Systems Biosynthesis R-HSA-9033658	-0.640462	-2.01279	0.00229885	0.00892797	0.17	2018-06-01	0.1369	ST3GAL4;B3GALT1;ST3GAL3;B3GALT2;FUT2;ST3GAL6
145	gsea	GRB2:SOS Provides Linkage To MAPK Signaling For Integrins R-HSA-354194	-0.700195	-2.0124	0	0.00887549	0.171	2015-03-01	0.0059	FGG;FGA;FGB
146	gsea	Lewis Blood Group Biosynthesis R-HSA-9037629	-0.692908	-2.00951	0.00220751	0.00905555	0.178	2015-06-01	0.1369	ST3GAL4;B3GALT1;ST3GAL3;B3GALT2;FUT2;ST3GAL6
147	gsea	Transport Of Bile Salts And Organic Acids, Metal Ions And Amine Compounds R-HSA-425366	-0.443569	-2.0088	0	0.0090355	0.179	28/81	0.2912	SLC22A1;SLC6A13;SLC30A10;SLC16A7;SLC6A6;SLC44A3;SLC22A18;CP;SLC41A2;SLC39A4;SLC47A1;SLC13A1;SLC6A12;SLC13A3;SLC6A9;SLC22A5;SLC13A5;SLC44A4;SLC30A1;SLC11A2;SLC31A1;SLC44A1;SLC30A5;SLC11A1;SLC18A1;SLC18A2;SLC39A8;SLC16A1
148	gsea	RORA Activates Gene Expression R-HSA-1368082	-0.70528	-2.00847	0	0.00895127	0.179	2018-10-01	0.1634	PPARA;RXRA;CHD9;CPT1A;SREBF1;HELZ2;NCOA1;NCOA2;NCOA6;EP300
149	gsea	Inositol Phosphate Metabolism R-HSA-1483249	-0.500062	-2.00165	0	0.00952406	0.186	20/48	0.2561	NUDT4;PPIP5K2;MTMR7;PLCD3;PPIP5K1;INPP4A;IPMK;INPP5B;IP6K2;PLCG2;IMPA1;ITPK1;INPP5A;INPP1;PLCB4;PLCH1;MINPP1;IMPA2;IPPK;PLCE1
150	gsea	Synthesis Of Bile Acids And Bile Salts Via 7Alpha-Hydroxycholesterol R-HSA-193368	-0.711218	-2.00097	0.00395257	0.00946795	0.187	13/20	0.087	NR1H4;SLC27A2;BAAT;ABCB11;HSD17B4;ACOX2;RXRA;SLC27A5;CYP27A1;AKR1D1;CYP8B1;AMACR;CYP7A1
151	gsea	G Beta:Gamma Signaling Thru PLC Beta R-HSA-418217	0.655792	2.0002	0	0.00492545	0.196	2020-10-01	0.136	GNG11;GNG10;GNG2;GNB5;GNG7;GNG5;GNG8;GNGT2;GNG4;GNB3
152	gsea	G Beta:Gamma Signaling Thru CDC42 R-HSA-8964616	0.649274	2.00013	0	0.00484471	0.196	2020-11-01	0.136	GNG11;GNG10;GNG2;ARHGEF6;GNB5;GNG7;GNG5;GNG8;GNGT2;GNG4;GNB3
153	gsea	ECM Proteoglycans R-HSA-3000178	0.536757	1.9952	0.00169205	0.00496112	0.201	19/55	0.1276	DCN;LUM;VCAN;BGN;SPARC;LAMB1;LAMA1;LAMA2;LAMA4;TNR;ITGA9;TNXB;ITGB1;MUSK;PTPRS;ITGB5;LAMC1;MATN4;ITGA8
154	gsea	Intrinsic Pathway Of Fibrin Clot Formation R-HSA-140837	-0.640519	-1.99236	0	0.0104763	0.206	2020-05-01	0.0144	KNG1;SERPINC1;F12;PROC;F9
155	gsea	G Beta:Gamma Signaling Thru BTK R-HSA-8964315	0.661983	1.9923	0	0.00503903	0.206	2018-11-01	0.1494	GNG11;GNG10;GNG2;GNB5;GNG7;GNG5;GNG8;GNGT2;GNG4;GNB3;BTK
156	gsea	Nonhomologous End-Joining (NHEJ) R-HSA-5693571	-0.522172	-1.98826	0	0.0107826	0.211	23/42	0.3344	XRCC6;XRCC4;H2BC4;NSD2;XRCC5;UBE2N;BABAM1;PRKDC;NHEJ1;TDP2;BRCC3;RNF8;RNF168;BABAM2;ABRAXAS1;BRCA1;LIG4;POLM;PIAS4;RAD50;POLL;HERC2;UBE2V2
157	gsea	Presynaptic Function Of Kainate Receptors R-HSA-500657	0.644029	1.98564	0	0.00532867	0.216	2021-10-01	0.136	GNG11;GNG10;GNG2;GNB5;GNG7;GNG5;GNG8;GNGT2;GNG4;GNB3
158	gsea	Thromboxane Signaling Thru TP Receptor R-HSA-428930	0.597338	1.98497	0	0.00528044	0.218	2024-12-01	0.136	GNG11;GNG10;GNG2;GNB5;GNG7;AAMP;GNG5;TBXA2R;GNG8;GNGT2;GNG4;GNB3
159	gsea	Activation Of Matrix Metalloproteinases R-HSA-1592389	0.606662	1.98397	0	0.00522535	0.219	2028-12-01	0.109	MMP2;MMP3;CTSK;MMP8;TIMP2;MMP14;TIMP1;MMP10;MMP11;MMP7;MMP16;CTRB1
160	gsea	Glycolysis R-HSA-70171	-0.482265	-1.98325	0	0.0112048	0.217	42/62	0.4409	ALDOB;PKLR;ENO1;HOOK2;PFKP;PRKCA;TPI1;PPP2CB;PGK1;TPR;ALDOC;NUP210;PFKFB1;GAPDHS;PPP2CA;PFKFB2;NUP153;NUP50;NUP43;NUP155;MAP4K2;NUP54;NUP214;PFKL;RANBP2;ENO3;MAP4K5;HOOK3;NUP85;PGM2L1;PFKFB3;SEH1L;NUP205;PGP;NUP188;NUP35;NUP93;NUP88;NUP107;PFKFB4;NUP160;TAC4
161	gsea	Interleukin-37 Signaling R-HSA-9008059	-0.635126	-1.98247	0.00795229	0.0111638	0.219	2020-10-01	0.1855	SIGIRR;PTPN13;IL18R1;PTPN18;PTPN2;IL18BP;PTPN4;TBK1;PTPN6;SMAD3
162	gsea	Heme Signaling R-HSA-9707616	-0.551731	-1.98197	0	0.0110787	0.22	18/42	0.2229	APOA1;APOB;PPARA;RXRA;CHD9;HELZ2;NCOR1;NCOA1;NCOA2;NCOA6;EP300;MAFK;CLOCK;NFE2L2;CRTC1;TBL1XR1;HDAC3;MEF2D
163	gsea	Interleukin-4 And Interleukin-13 Signaling R-HSA-6785807	0.463087	1.98146	0	0.00524556	0.223	40/97	0.1792	MMP2;CCL11;VIM;MMP3;COL1A2;IL6;CEBPD;SOCS3;TIMP1;HIF1A;FN1;F13A1;LBP;NDN;FSCN1;ZEB1;CDKN1A;FOS;TWIST1;SOCS1;HSP90B1;SOCS5;VCAM1;JAK2;ITGB1;TNFRSF1B;HSPA8;IL13RA2;HMOX1;MAOA;FGF13;IL12B;IL10;TGFB1;AKT1;ITGAM;BIRC5;ITGB2;POMC;ALOX15
164	gsea	Transport Of Inorganic Cations/Anions And Amino Acids/Oligopeptides R-HSA-425393	-0.424658	-1.9809	0	0.0111289	0.22	36/102	0.2983	SLC4A4;SLC38A3;SLC6A6;SLC3A1;SLC16A10;SLC26A1;SLC38A4;SLC17A1;SLC25A10;SLC6A12;SLC7A1;SLC24A5;SLC7A7;SLC38A1;SLC20A1;SLC8B1;SLC12A7;SLC1A2;SLC25A22;AHCYL2;SLC9A7;SLC7A11;SLC25A26;SLC9A8;SLC20A2;SLC17A8;SLC43A2;SLC26A2;SLC7A3;SLC25A18;SLC4A9;SLC26A11;SLC17A5;SLC34A2;SLC4A2;CTNS
165	gsea	Retrograde Transport At Trans-Golgi-Network R-HSA-6811440	-0.522265	-1.98067	0	0.0110459	0.221	21/44	0.3011	GCC2;PLIN3;USP6NL;GOLGA1;GOLGA4;VPS54;COG5;NSF;STX16;RIC1;VTI1A;NAPG;IGF2R;VPS53;COG7;COG8;ARFIP2;COG3;COG4;TMF1;NAA35
166	gsea	Plasma Lipoprotein Assembly R-HSA-8963898	-0.78289	-1.97948	0.00396825	0.0110517	0.223	2015-09-01	0.0899	APOC3;APOA1;APOA4;APOB;APOC1;SAR1B;PRKCA;APOE;ABCA1
167	gsea	MyD88:MAL(TIRAP) Cascade Initiated On Plasma Membrane R-HSA-166058	-0.435566	-1.97898	0	0.0110431	0.224	58/110	0.3739	FGG;FGA;SAA2;FGB;CD36;MAP3K1;CHUK;TIFA;IKBKB;USP18;IRAK2;DUSP3;NLRC5;SIGIRR;IKBKG;PPP2CB;MAP2K6;NKIRAS1;RPS6KA1;BTRC;MAP2K1;RIPK2;CASP8;S100B;UBE2N;CUL1;USP14;FBXW11;PPP2CA;TIRAP;RELA;MAPKAPK2;DUSP6;NFKBIA;KCNH8;MAPKAPK3;MEF2A;MAPK14;IRAK4;ALPK1;VRK3;NFKB1;TRAF6;MAPK11;IRAK3;NFKBIB;TLR2;DUSP7;NFKB2;MAPK8;MAP2K4;MAPK1;MAPK9;PELI1;TAB1;TAB2;TAB3;MAPK3
168	gsea	RHOD GTPase Cycle R-HSA-9013405	-0.523438	-1.9785	0.00564972	0.0109919	0.225	24/49	0.2373	DIAPH1;ARHGAP26;CAV1;HINT2;ARHGAP5;EFHD2;ARHGAP21;LEMD3;STBD1;PLXNB1;TMPO;WHAMM;MOSPD2;ARHGAP12;ARHGAP32;RHOD;MCAM;CPNE8;ARHGAP35;AKAP12;TOR1AIP1;ARHGAP39;PIK3R1;ARHGAP17
169	gsea	Integrin Signaling R-HSA-354192	-0.579916	-1.97535	0	0.0111957	0.229	2027-07-01	0.1544	FGG;FGA;FGB;RAPGEF4;RASGRP2;GRB2;SOS1
170	gsea	Platelet Sensitization By LDL R-HSA-432142	-0.675238	-1.97416	0	0.0112699	0.231	2016-08-01	0.2162	APOB;PPP2R5A;PPP2R5E;PPP2CB;PPP2CA;PTPN6;FGR;MAPK14
171	gsea	Energy Dependent Regulation Of mTOR By LKB1-AMPK R-HSA-380972	-0.557117	-1.97361	0	0.0112179	0.231	2029-11-01	0.2174	PRKAA2;PRKAG2;RRAGD;CAB39;MTOR;CAB39L;RPTOR;STRADB;SLC38A9;PPM1A;STK11
172	gsea	Glutathione Conjugation R-HSA-156590	-0.614389	-1.97245	0.00195312	0.0112493	0.234	19/35	0.1934	GSTA3;GSTM3;GSTM1;GCLM;GSTZ1;GSTP1;GSTA1;GCLC;CHAC1;GSTA4;GSTM4;OPLAH;CHAC2;GSTA2;GGCT;MGST1;GSTT1;GGT6;HPGDS
173	gsea	Depolymerisation Of Nuclear Lamina R-HSA-4419969	-0.691674	-1.97241	0.00378788	0.0111442	0.234	2015-05-01	0.0985	LPIN2;PRKCA;LPIN1;LEMD3;TMPO
174	gsea	Vitamin B5 (Pantothenate) Metabolism R-HSA-199220	-0.673456	-1.97161	0	0.0111218	0.235	2016-09-01	0.2169	VNN1;FASN;PANK1;ENPP3;PPCS;COASY;ENPP2;PANK2;PPCDC
175	gsea	Inwardly Rectifying K+ Channels R-HSA-1296065	0.596403	1.97093	0	0.00582153	0.245	1934-12-01	0.136	GNG11;ABCC9;KCNJ8;GNG10;GNG2;GNB5;GNG7;GNG5;GNG8;GNGT2;GNG4;GNB3
176	gsea	GPER1 Signaling R-HSA-9634597	0.531236	1.97057	0	0.00575305	0.245	22/42	0.1434	GNG11;GNG10;GNG2;GNAI2;PRKAR2B;PRKAR1A;ADCY5;PRKAR1B;GNAS;SHC1;ITGB1;GNAI1;GNB5;GNG7;ADCY2;GNG5;GNG8;ADCY7;GNGT2;GNG4;GNB3;ADCY8
177	gsea	Mitochondrial Protein Import R-HSA-1268020	-0.575732	-1.97051	0.00372439	0.0111265	0.236	35/59	0.2632	CHCHD10;SLC25A13;CHCHD3;LDHD;SAMM50;GRPEL2;COX19;DNAJC19;CHCHD4;COQ2;GRPEL1;TIMM23;CS;CHCHD5;ACO2;PMPCB;OTC;GFER;HSPA9;HSPD1;VDAC1;FXN;COA6;TOMM40;TIMM9;COX17;PMPCA;TIMM50;TIMM17B;TOMM22;TIMM17A;SLC25A12;TAFAZZIN;TIMM10;TOMM7
178	gsea	tRNA Aminoacylation R-HSA-379724	-0.58019	-1.9704	0	0.0110253	0.236	22/26	0.3439	PPA1;FARS2;MARS1;RARS2;IARS2;NARS2;PPA2;EARS2;CARS2;DTD1;WARS1;FARSB;VARS2;LARS2;TARS2;YARS2;EEF1E1;AARS2;FARSA;DARS2;PARS2;WARS2
179	gsea	G-protein Beta:Gamma Signaling R-HSA-397795	0.567227	1.96696	0.00185874	0.00585885	0.25	17/32	0.1781	GNG11;GNG10;GNG2;AKT3;ARHGEF6;GNB5;GNG7;GNG5;GNG8;GNGT2;GNG4;GNB3;BTK;AKT1;AKT2;RHOA;PIK3CG
180	gsea	RHO GTPase Cycle R-HSA-9012999	-0.394413	-1.96387	0	0.0116858	0.249	215/429	0.3705	ARHGEF26;ABCD3;RHOBTB1;ACBD5;IQGAP2;PKP4;TEX2;SPATA13;DSG2;ITSN2;BAIAP2L1;DIAPH1;RHOU;RHPN2;ARHGEF18;ARHGEF3;TAOK3;FNBP1L;FERMT2;WIPF3;PLEKHG3;RRAS2;ARHGEF10L;ARHGEF12;ARHGAP26;TJP2;CDC42BPA;CAV1;ALS2;HINT2;PLEKHG6;ARHGAP44;DAAM1;SAMM50;BAIAP2;ARHGEF16;ARHGAP5;CDC42BPB;MYO6;EFHD2;PARD6B;GRB7;DOCK5;PTK2B;DOCK9;ARHGEF28;FAM13A;ROCK2;ARHGAP21;MYO9B;CKB;NGEF;MPP7;LEMD3;TRIO;ARFGAP2;ABI2;STBD1;PTPN13;…
181	gsea	Disorders Of Transmembrane Transporters R-HSA-5619115	-0.412861	-1.95747	0	0.0123865	0.266	75/168	0.3208	APOA1;ABCB4;SLC2A2;SLC4A4;ABCB11;SLCO2A1;ABCC2;ABCC6;SLC3A1;SLC22A18;PSMD11;CP;SLC39A4;PSMD8;PSMB8;ABCA3;PSMB9;PSME1;ABCA1;SLC24A5;ABCG8;RNF5;PSMB7;SLC7A7;PSMD12;SLC33A1;ERLIN1;TPR;PSME2;SLC2A9;LMBRD1;DERL2;NUP210;SLC22A5;ABCB6;SLC9A7;SLC35A3;PSMC5;PSMD14;SLC11A2;RNF185;PSMC4;PSMA1;SLC2A1;SLC20A2;PSMD3;SLC17A8;SLC5A1;PSMC2;PSMD13;ABCG5;SEL1L;ERLIN2;PSMB10;SLC26A2;DERL3;DERL1;SLC27A4;PSMB6;NUP153;…
182	gsea	G Beta:Gamma Signaling Thru PI3Kgamma R-HSA-392451	0.596138	1.9537	0.00399202	0.00649451	0.273	15/25	0.1781	GNG11;GNG10;GNG2;AKT3;GNB5;GNG7;GNG5;GNG8;GNGT2;GNG4;GNB3;AKT1;AKT2;RHOA;PIK3CG
183	gsea	Platelet Homeostasis R-HSA-418346	0.447556	1.95355	0	0.00641954	0.273	28/81	0.1368	KCNMA1;GNG11;PRKG1;PDE1A;GNG10;GNG2;GUCY1A1;SLC8A1;GUCY1B1;PDE5A;CALM1;IRAG1;PDE10A;TRPC6;PTGIR;GNAS;GNB5;SRI;ATP2B4;GUCY1A2;GNG7;GNG5;PRKG2;GNG8;GNGT2;GNG4;GNB3;ATP2A3
184	gsea	ABC Transporters In Lipid Homeostasis R-HSA-1369062	-0.642561	-1.95253	0	0.0127916	0.276	2017-09-01	0.2004	APOA1;ABCD3;ABCA6;ABCA3;PEX19;ABCG8;ABCA5;ABCA2;ABCG5
185	gsea	Cellular Response To Chemical Stress R-HSA-9711123	-0.463706	-1.95118	0.00177305	0.012807	0.28	78/179	0.2327	FABP1;ALB;GSTA3;AQP8;PPARA;GLYAT;GCLM;GPX1;TACO1;RXRA;SQSTM1;GSR;STAP2;TXNRD1;SRXN1;GSTP1;NQO1;TKT;CCS;GSTA1;PSMD11;GCLC;CHD9;BLVRB;PSMD8;PSMB8;COX19;LRPPRC;HELZ2;PHGDH;PSMB9;PSME1;CYCS;TALDO1;MYC;IDH1;PSMB7;TXNRD2;PSMD12;TXNIP;PRDX3;COX20;NCOR1;BTRC;PSME2;NPLOC4;NCOA1;SOD1;NUDT2;KEAP1;SLC7A11;PSMC5;NCOA2;CUL1;UBL4A;PSMD14;NCOA6;EP300;MUL1;PSMC4;PSMA1;MAFK;TXN2;MAFG;PSMD3;SCO2;NFE2L2;CSNK2B;HMOX2…
186	gsea	Cytochrome P450 - Arranged By Substrate Type R-HSA-211897	-0.50662	-1.94953	0	0.0128473	0.284	13/38	0.1507	NR1H4;RXRA;CYP39A1;CYP27A1;CYP1A2;CYP1A1;CYP8B1;FDX1;CYP2S1;CYP4B1;CYP7A1;NCOA1;NCOA2
187	gsea	RHOA GTPase Cycle R-HSA-8980692	-0.426249	-1.94865	0	0.012887	0.286	64/145	0.2769	ABCD3;ACBD5;TEX2;DIAPH1;RHPN2;ARHGEF18;ARHGEF3;PLEKHG3;ARHGEF10L;ARHGEF12;ARHGAP26;TJP2;CAV1;PLEKHG6;ARHGAP44;DAAM1;ARHGAP5;ARHGEF28;FAM13A;ROCK2;ARHGAP21;MYO9B;NGEF;TRIO;STBD1;PREX2;ARHGEF5;TMPO;JUP;PKN2;SLK;TFRC;DHDDS;ARHGAP32;STK10;ARHGEF10;VAV2;ARHGAP18;ARHGEF7;ARHGEF1;KALRN;SCFD1;MCAM;FARP1;ERBIN;HMOX2;ARHGAP35;ARAP1;ROCK1;DDRGK1;ARHGAP39;FAF2;RTKN;ARHGAP8;ARHGAP29;IQGAP1;ARHGAP22;PIK3R1;AKA…
188	gsea	Toll-like Receptor Cascades R-HSA-168898	-0.404283	-1.94679	0	0.0130379	0.291	73/155	0.3543	FGG;FGA;SAA2;APOB;FGB;CD36;MAP3K1;IRF7;TLR3;CHUK;IKBKE;TIFA;IKBKB;USP18;IRAK2;DUSP3;GSDMD;NLRC5;SIGIRR;GSDME;TRAF3;IKBKG;PPP2CB;MAP2K6;NKIRAS1;UBE2D3;BIRC3;RPS6KA1;BTRC;MAP2K1;DNM2;RIPK2;CASP8;PTPN4;S100B;UBE2N;PLCG2;CUL1;IRF3;USP14;FBXW11;PPP2CA;TBK1;TIRAP;RELA;MAPKAPK2;DUSP6;NFKBIA;KCNH8;TLR5;MAPKAPK3;MEF2A;MAPK14;IRAK4;ALPK1;VRK3;TICAM1;NFKB1;TRAF6;RIPK1;MAPK11;PTPN11;IRAK3;NFKBIB;TLR2;DUSP7;N…
189	gsea	Negative Regulators Of DDX58/IFIH1 Signaling R-HSA-936440	-0.555499	-1.94382	0	0.0133094	0.293	20/32	0.1656	RNF125;TRIM25;IKBKE;IFIH1;ISG15;RIGI;UBE2L6;NLRC5;TRAF3;ITCH;UBE2D3;CYLD;ATG5;UBE2K;TAX1BP1;MAVS;TNFAIP3;IRF3;RNF135;TBK1
190	gsea	ADP Signaling Thru P2Y Purinoceptor 12 R-HSA-392170	0.613181	1.94199	0	0.00709019	0.298	2022-12-01	0.136	GNG11;GNG10;GNG2;GNAI2;GNAI1;GNB5;GNG7;GNG5;GNG8;GNGT2;GNG4;GNB3
191	gsea	RHOJ GTPase Cycle R-HSA-9013409	-0.5212	-1.94137	0	0.0135397	0.303	23/53	0.199	FNBP1L;ARHGAP26;CDC42BPA;CAV1;ARHGAP5;CDC42BPB;ARHGAP21;MPP7;TRIO;NIPSNAP2;TMPO;JUP;CDC42EP1;PKN2;TFRC;WWP2;WASL;ARHGAP32;ARHGEF7;PAK4;CPNE8;ARHGAP35;WIPF2
192	gsea	ADORA2B Mediated Anti-Inflammatory Cytokine Production R-HSA-9660821	0.468573	1.93426	0	0.00751303	0.319	61/114	0.2675	GNG11;IL6;GLP2R;C1QTNF1;GNG10;GNG2;RAMP2;CALCRL;GNAI2;PTH1R;PRKAR2B;ADORA2B;PRKAR1A;ADM;ADCY5;PRKAR1B;PTGIR;GPBAR1;GNAS;GNAI1;GNB5;GNG7;ADCY2;GNG5;GPR27;GNG8;PTHLH;ADCY7;GNGT2;GPR45;GNG4;SCTR;GNB3;ADCY8;GPHA2;ADORA2A;GPR83;ADCY4;POMC;MC4R;INSL3;PTGER2;VIPR2;CHGA;ADCYAP1;LHCGR;GPHB5;PTGDR;PTH2;MC2R;LHB;MC1R;GNB4;CYSLTR2;MC5R;CALCB;ADCYAP1R1;CALCA;GIPR;HRH2;GPR176
193	gsea	CDC42 GTPase Cycle R-HSA-9013148	-0.436477	-1.92794	0	0.0150265	0.33	60/144	0.2487	ARHGEF26;IQGAP2;SPATA13;FNBP1L;WIPF3;PLEKHG3;ARHGEF12;ARHGAP26;CDC42BPA;CAV1;ARHGAP44;DAAM1;BAIAP2;ARHGEF16;ARHGAP5;CDC42BPB;DOCK9;ARHGAP21;MYO9B;NGEF;TRIO;ARFGAP2;FGD4;PREX2;ARHGEF5;KCTD3;TMPO;DNMBP;JUP;SRGAP2;CDC42EP1;ARHGAP27;PKN2;TFRC;WASL;CDC42SE2;ARHGAP32;ARHGEF10;VAV2;ARHGEF7;PAK4;REPS1;CDC42EP2;FARP1;CPNE8;FAM13B;ARHGAP35;WIPF2;ARAP1;ARHGAP39;SH3PXD2A;ARHGAP29;IQGAP1;ARHGAP22;DOCK11;PIK3R…
194	gsea	Glycosaminoglycan Metabolism R-HSA-1630316	0.427433	1.92762	0.0018797	0.00783686	0.329	46/119	0.1688	DCN;LUM;VCAN;BGN;CHST15;CSGALNACT1;DSE;HEXA;CHST11;HEXB;HPSE;HAS2;CHSY1;NAGLU;CHPF;UST;GNS;PRELP;DSEL;HS6ST2;OGN;GPC6;CEMIP;B4GALT2;SDC1;B4GALT4;CHST12;SDC2;CHPF2;XYLT1;SDC3;SDC4;IDS;SLC35B2;CHST14;CSGALNACT2;CHST2;EXT1;LYVE1;CHST7;HS3ST3A1;HS6ST3;GLB1L;HPSE2;PAPSS1;B3GNT4
195	gsea	Synthesis, Secretion, And Deacylation Of Ghrelin R-HSA-422085	0.710158	1.92547	0.00304878	0.00790689	0.334	2017-04-01	0.0407	IGF1;KLF4;PLA2G7;SPCS1
196	gsea	Metabolism Of Folate And Pterines R-HSA-196757	-0.66238	-1.92117	0.00194553	0.0159959	0.344	2015-06-01	0.1255	SHMT1;ALDH1L1;FPGS;MTHFD1;DHFR;SHMT2
197	gsea	Molecules Associated With Elastic Fibres R-HSA-2129379	0.571201	1.92024	0.00206186	0.00810327	0.341	14/28	0.1038	FBLN1;MFAP4;ITGB8;EFEMP2;LTBP1;EFEMP1;MFAP5;MFAP2;LTBP3;ITGB1;FBLN2;BMP2;LTBP4;ITGB5
198	gsea	Interleukin-6 Family Signaling R-HSA-6783589	0.605275	1.91756	0.00408998	0.00818917	0.345	2022-09-01	0.1265	IL6ST;IL6;SOCS3;LIFR;OSMR;CNTFR;JAK2;CRLF1;IL11
199	gsea	Pre-NOTCH Processing In Golgi R-HSA-1912420	-0.611559	-1.91706	0	0.0166158	0.353	2018-07-01	0.2203	ST3GAL4;ST3GAL3;FURIN;NOTCH2;ST3GAL6;LFNG;SEL1L
200	gsea	Diseases Associated With Glycosylation Precursor Biosynthesis R-HSA-5609975	-0.659155	-1.9139	0.00556586	0.0169536	0.357	2015-09-01	0.2095	SLPI;PGM1;GNE;GALE;DHDDS;GALK1;GALT;PMM2;GFPT1
201	gsea	LDL Clearance R-HSA-8964038	-0.640764	-1.91275	0.00378072	0.0170866	0.362	2016-07-01	0.0618	APOB;LSR;SOAT2;NCEH1;LDLR;AP2A2;PCSK9
202	gsea	Toll Like Receptor 3 (TLR3) Cascade R-HSA-168164	-0.432147	-1.90984	0	0.0174734	0.37	57/100	0.3739	SAA2;IRF7;TLR3;CHUK;IKBKE;TIFA;IKBKB;USP18;IRAK2;DUSP3;NLRC5;TRAF3;IKBKG;PPP2CB;MAP2K6;NKIRAS1;UBE2D3;BIRC3;RPS6KA1;BTRC;MAP2K1;RIPK2;CASP8;S100B;UBE2N;CUL1;IRF3;USP14;FBXW11;PPP2CA;TBK1;RELA;MAPKAPK2;DUSP6;NFKBIA;KCNH8;MAPKAPK3;MEF2A;MAPK14;ALPK1;VRK3;TICAM1;NFKB1;TRAF6;RIPK1;MAPK11;NFKBIB;DUSP7;NFKB2;MAPK8;MAP2K4;MAPK1;MAPK9;TAB1;TAB2;TAB3;MAPK3
203	gsea	Mitochondrial tRNA Aminoacylation R-HSA-379726	-0.626521	-1.9064	0.0019084	0.0180272	0.38	16/18	0.3439	FARS2;RARS2;IARS2;NARS2;PPA2;EARS2;CARS2;DTD1;VARS2;LARS2;TARS2;YARS2;AARS2;DARS2;PARS2;WARS2
204	gsea	Platelet Activation, Signaling And Aggregation R-HSA-76002	-0.376554	-1.9047	0	0.0182173	0.385	85/243	0.2995	ORM1;ORM2;ITIH4;FGG;ITIH3;FGA;KNG1;APOH;APOA1;PLG;ALB;TTR;HRG;AHSG;SERPINF2;FGB;CD36;RAPGEF4;F5;CD9;MGLL;ANXA5;QSOX1;SELENOP;PRKCZ;APLP2;PIK3CB;PRKCA;GTPBP2;RASGRP2;HABP4;ITPR1;TUBA4A;ABHD6;VEGFA;CYRIB;DGKD;F2RL2;ACTN4;LYN;GRB2;DGKZ;THPO;SOD1;NHLRC2;VAV2;PLCG2;ENDOD1;OLA1;SOS1;GNA12;APOOL;PTPN6;A1BG;P2RY12;GNAI3;PDGFB;PRKCE;GNA11;PRKCH;SGPP2;CLU;GNB1;DGKQ;MAPK14;PDPK1;STXBP3;DAGLB;PIK3R1;RAB27B;C…
205	gsea	Signal Amplification R-HSA-392518	0.533873	1.90445	0	0.00908492	0.379	15/33	0.136	GNG11;GNG10;GNG2;GNAI2;GNAI1;GNB5;P2RY1;GNG7;AAMP;GNG5;TBXA2R;GNG8;GNGT2;GNG4;GNB3
206	gsea	Cell Junction Organization R-HSA-446728	-0.456172	-1.90172	0.00221239	0.0186089	0.401	32/84	0.1891	AFDN;F11R;CDH18;PATJ;LIMS2;CLDN3;CLDN6;CLDN4;LAMB3;FERMT2;NECTIN1;CDH6;CLDN14;CLDN7;CRB3;PARD6B;ITGB4;CTNNA1;LAMC2;NECTIN4;NECTIN2;ANG;JUP;ITGA6;CLDN1;PLEC;CADM1;CDH4;PARD3;CDH13;PVR;CLDN23
207	gsea	Circadian Clock R-HSA-400253	-0.464514	-1.89979	0	0.0188141	0.409	28/65	0.2229	PPARA;HSD17B4;F7;RXRA;BHLHE40;CHD9;CPT1A;NAMPT;SREBF1;HELZ2;NOCT;NR3C1;NCOR1;BTRC;PER2;NCOA1;CRY1;CREM;NCOA2;CUL1;NCOA6;EP300;PPP1CB;CLOCK;CRTC1;TBL1XR1;HDAC3;MEF2D
208	gsea	Synthesis Of PIPs At Plasma Membrane R-HSA-1660499	-0.497403	-1.89855	0.00198413	0.0188707	0.413	22/51	0.2712	PLEKHA6;PIK3CB;PIK3C2G;PLEKHA5;PIK3C2B;PTPN13;INPP4A;SYNJ2;RAB4A;PIK3C2A;PLEKHA1;PLEKHA8;MTM1;MTMR14;PI4K2A;RAB14;MTMR3;PIK3R1;RUFY1;MTMR2;PLEKHA2;MTMR1
209	gsea	Plasma Lipoprotein Clearance R-HSA-8964043	-0.533367	-1.89635	0	0.0191707	0.424	13/33	0.1209	APOA1;APOB;APOC1;LSR;LIPC;SOAT2;NCEH1;LDLR;AP2A2;PCSK9;SCARB1;APOE;NR1H3
210	gsea	G Alpha (S) Signaling Events R-HSA-418555	0.440069	1.89607	0	0.00976638	0.403	68/136	0.2675	GNG11;PDE1A;GLP2R;C1QTNF1;PDE7B;GNG10;GNG2;PDE3A;RAMP2;CALCRL;GNAI2;PTH1R;PRKAR2B;ADORA2B;GRK5;PRKAR1A;PDE10A;ADM;ADCY5;PRKAR1B;PTGIR;GPBAR1;GNAS;SHC1;ITGB1;GNAI1;GNB5;GNG7;ADCY2;GNG5;GPR27;GNG8;PTHLH;ADCY7;GNGT2;GPR45;GNG4;SCTR;GNB3;ADCY8;GPHA2;ADORA2A;GPR83;ADCY4;POMC;MC4R;INSL3;PTGER2;VIPR2;CHGA;ITGA5;ADCYAP1;LHCGR;GPHB5;PTGDR;PTH2;MC2R;LHB;MC1R;GNB4;CYSLTR2;MC5R;CALCB;ADCYAP1R1;CALCA;GIPR;HRH…
211	gsea	RAC3 GTPase Cycle R-HSA-9013423	-0.447321	-1.89458	0	0.0194882	0.43	33/91	0.2373	DSG2;BAIAP2L1;TAOK3;FERMT2;ARHGAP26;CAV1;BAIAP2;ARHGAP5;ARHGAP21;MPP7;LEMD3;TRIO;ABI2;STBD1;EPHA2;TMPO;SRGAP2;CDC42EP1;PKN2;TFRC;NCKAP1;ARHGAP32;RAPGEF1;VAV2;PAK4;CYFIP1;MCAM;ERBIN;ARHGAP35;JAG1;ARHGAP39;PIK3R1;ARHGAP17
212	gsea	Sialic Acid Metabolism R-HSA-4085001	-0.512243	-1.89312	0	0.0196915	0.439	1933-10-01	0.1369	ST3GAL4;ST3GAL5;ST3GAL1;ST3GAL3;ST6GAL1;GNE;NEU2;CMAS;ST8SIA4;ST3GAL6
213	gsea	Common Pathway Of Fibrin Clot Formation R-HSA-140875	-0.623954	-1.89121	0.00879121	0.0198484	0.442	2021-08-01	0.0487	FGG;FGA;SERPINC1;FGB;PROC;F5;F13B;PRTN3
214	gsea	Cell-cell Junction Organization R-HSA-421270	-0.488191	-1.8907	0.00228833	0.0198199	0.442	25/59	0.1891	AFDN;F11R;CDH18;PATJ;CLDN3;CLDN6;CLDN4;NECTIN1;CDH6;CLDN14;CLDN7;CRB3;PARD6B;CTNNA1;NECTIN4;NECTIN2;ANG;JUP;CLDN1;CADM1;CDH4;PARD3;CDH13;PVR;CLDN23
215	gsea	Post-translational Modification: Synthesis Of GPI-anchored Proteins R-HSA-163125	-0.418072	-1.88898	0	0.0200377	0.448	24/80	0.3408	VNN1;MSLN;GPLD1;LY6D;BST1;PLAUR;RTN4RL1;LY6E;PLET1;ALPL;PSCA;PIGB;PIGL;NRN1;PIGW;PIGO;PIGF;CPM;GPAA1;PIGU;PIGG;LYPD3;CNTN4;PIGV
216	gsea	Nicotinamide Salvaging R-HSA-197264	-0.589398	-1.88884	0.00193424	0.0198914	0.448	2019-09-01	0.1533	NAPRT;NUDT12;PARP14;PARP9;CYP8B1;NAMPT;PARP4;PARP16;PARP10
217	gsea	Nucleotide Catabolism R-HSA-8956319	-0.530149	-1.88746	0	0.0200002	0.451	13/31	0.1842	DPYS;AGXT2;DPYD;NT5C2;UPB1;ENTPD5;ENTPD8;NUDT18;ENTPD2;ADPRM;NUDT5;ENTPD3;SCO2
218	gsea	Digestion And Absorption R-HSA-8963743	-0.611732	-1.88206	0.00243309	0.0208816	0.47	2018-06-01	0.1871	SLC2A2;MGAM;GUCA2B;GUCY2C;GUCA2A;SLC5A1
219	gsea	Sema4D In Semaphorin Signaling R-HSA-400685	-0.57014	-1.8783	0.00740741	0.0216153	0.483	17/24	0.3149	MYH14;MYL12B;ARHGEF12;ROCK2;PLXNB1;LIMK2;MYH9;RRAS;SEMA4D;RND1;ARHGAP35;ROCK1;MYH10;RHOC;ARHGEF11;RNASE1;MYL9
220	gsea	Ovarian Tumor Domain Proteases R-HSA-5689896	-0.507344	-1.87754	0.00544465	0.0216373	0.487	17/37	0.1689	PROC;RNF128;TRIM25;ZRANB1;IFIH1;RIGI;TRAF3;OTUD7B;IKBKG;TNIP1;ESR1;TNIP3;RIPK2;MAVS;TNFAIP3;RNF135;VCPIP1
221	gsea	Integration Of Energy Metabolism R-HSA-163685	-0.406784	-1.87439	0	0.0220072	0.492	42/103	0.3753	PKLR;SLC2A2;FASN;CD36;ADIPOR2;ACACA;PRKAA2;RAPGEF4;MLXIPL;ACLY;CHRM3;TKT;PRKAG2;ACSL3;PRKCA;ACACB;ITPR1;TALDO1;PPP2CB;PRKAR2A;CACNA1A;ADCY9;PFKFB1;PPP2CA;SLC2A1;ACSL4;GNA11;GNB1;STK11;IQGAP1;ADCY6;AKAP5;ADIPOR1;GLP1R;GNG12;RAPGEF3;GNG3;ITPR2;GNGT1;ITPR3;GNG13;GNA15
222	gsea	Class B/2 (Secretin Family Receptors) R-HSA-373080	0.462492	1.87345	0	0.011751	0.461	27/86	0.158	GNG11;FZD1;WNT4;GLP2R;C1QTNF1;GNG10;GNG2;WNT5A;RAMP2;CALCRL;PTH1R;FZD2;ADM;GNAS;DHH;GNB5;GNG7;GNG5;FZD8;GNG8;PTHLH;GNGT2;GNG4;SCTR;GNB3;FZD4;WNT1
223	gsea	SARS-CoV-2 Infection R-HSA-9694516	0.39197	1.86895	0.00229885	0.0120022	0.472	101/254	0.307	RPS28;RPS15;RPS27;RPS15A;RPS19;RPS20;RPS21;RPS12;RPS23;RPS27A;RPS24;RPS8;RPS29;RPS9;RPS14;RPS13;RPS11;ST6GALNAC3;RPS17;FAU;RPS16;RPS25;RPS5;RPS7;RPS4X;RPS3;UBA52;RPS10;RPSA;RPS6;CTSL;SNRPG;RPS2;MAP1LC3B;RPS27L;GJA1;YWHAB;GALNT1;MASP1;HSP90AB1;STING1;DAD1;CSNK1A1;SNRPD2;AKT3;IL17RA;GPC6;IFNAR2;SDC1;SNRPF;CANX;NRP1;SNRPE;SDC2;RPN2;MAN2A1;DDOST;SDC3;SDC4;TLR8;MOGAT2;ST6GALNAC4;STT3A;FUT8;VHL;GOLGA7;…
224	gsea	Potential Therapeutics For SARS R-HSA-9679191	-0.428559	-1.8682	0.00185529	0.0231143	0.507	39/90	0.2834	COMT;STAT2;ATP1B1;FXYD1;AP2A2;FXYD3;IFNGR2;ROCK2;FKBP4;MTA3;FURIN;GATAD2A;NCK1;NR3C1;VEGFA;SUDS3;GRB2;TYK2;KEAP1;PLCG2;SOS1;TBK1;ITGA4;NFE2L2;ROCK1;ARID4B;SAP30L;PTGES3;BLNK;BRD4;ARID4A;ACE2;IFNGR1;SAP18;HMG20B;GATAD2B;AP2M1;RIPK1;RCOR1
225	gsea	Ca2+ Pathway R-HSA-4086398	0.457778	1.86746	0	0.0119897	0.473	23/61	0.1507	GNG11;PRKG1;GNG10;GNG2;WNT5A;AXIN2;FZD2;CALM1;GNAO1;CAMK2A;GNB5;GNG7;GNG5;TCF7L1;PPP3R1;LEF1;PRKG2;TCF7;GNG8;GNGT2;GNG4;GNB3;FZD4
226	gsea	CRMPs In Sema3A Signaling R-HSA-399956	0.62709	1.86667	0.00199203	0.0119187	0.474	2016-06-01	0.0951	SEMA3A;DPYSL3;FYN;PLXNA4;NRP1;PLXNA1
227	gsea	RNA Polymerase II Transcribes snRNA Genes R-HSA-6807505	-0.443089	-1.86455	0	0.0237818	0.522	53/71	0.4767	ELL2;RPRD1B;GTF2B;INTS6;ELL;POLR2L;GTF2A2;CCNT2;CDK9;SSU72;RPRD2;INTS4;GTF2F2;INTS8;ICE2;PCF11;SNAPC5;POU2F1;SRRT;INTS11;GTF2E1;INTS14;RPAP2;INTS1;POLR2E;TAF8;INTS7;ZC3H8;INTS3;INTS2;INTS9;NABP1;GTF2A1;NCBP1;POLR2I;POLR2B;ELL3;INTS13;SNAPC4;INTS10;SNAPC1;GTF2F1;TAF11;PHAX;CCNT1;TAF5;TAF9;INTS12;TAF6;ICE1;SNAPC3;POLR2D;POLR2K
228	gsea	Interferon Alpha/Beta Signaling R-HSA-909733	-0.496575	-1.86239	0.00618557	0.0241694	0.525	26/49	0.1671	BST2;STAT2;IRF7;XAF1;IFI35;IRF6;IRF2;IRF9;STAT1;ISG15;USP18;PSMB8;IFI27;IFIT1;ADAR;IFIT3;ISG20;OAS3;MX2;OAS2;IP6K2;RSAD2;IRF1;TYK2;IRF3;PTPN6
229	gsea	Extra-nuclear Estrogen Signaling R-HSA-9009391	0.425408	1.86018	0	0.0125461	0.492	27/73	0.1726	MMP2;GNG11;MMP3;GNG10;GNG2;SPHK1;GNAI2;EREG;FOS;CALM1;AKT3;MMP7;SHC1;GNAI1;GNB5;S1PR3;GNG7;GNG5;EPGN;GNG8;GNGT2;PIK3R2;GNG4;GNB3;PRMT1;AKT1;AKT2
230	gsea	Pyruvate Metabolism R-HSA-70268	-0.549186	-1.85983	0.003861	0.024472	0.53	16/29	0.2663	MPC1;GSTZ1;RXRA;GLO1;HAGH;LDHD;PDK4;MPC2;PDHB;VDAC1;LDHA;PDPK1;PPARD;PDHX;PDK2;PDPR
231	gsea	Post-translational Protein Phosphorylation R-HSA-8957275	-0.446261	-1.85712	0	0.024909	0.538	29/100	0.2441	FGG;SERPINA10;FGA;KNG1;APOA1;SERPINC1;ALB;AHSG;APOB;PROC;F5;EVA1A;APOA5;C3;MSLN;ITIH2;QSOX1;APLP2;CP;PCSK9;APOE;PNPLA2;TRIM26;SGPP2;DNAJC3;GPC3;FUCA2;SHISA5;SERPIND1
232	gsea	Sema4D Induced Cell Migration And Growth-Cone Collapse R-HSA-416572	-0.585785	-1.8488	0.00560748	0.0267844	0.569	13/20	0.2723	MYH14;MYL12B;ARHGEF12;ROCK2;PLXNB1;LIMK2;MYH9;SEMA4D;RND1;ROCK1;MYH10;RHOC;ARHGEF11
233	gsea	COPII-mediated Vesicle Transport R-HSA-204005	-0.460811	-1.84742	0	0.0269462	0.572	32/63	0.3383	F5;SAR1B;SEC24A;ANKRD28;SEC22A;PREB;TGFA;SEC16A;PPP6R3;PPP6C;PPP6R1;SEC24C;NSF;TRAPPC9;SCFD1;LMAN2L;USO1;NAPG;TRAPPC1;SEC23A;TFG;BET1;TRAPPC4;TRAPPC10;GORASP1;F8;SEC16B;STX17;TRAPPC5;SEC24B;TRAPPC6B;TRAPPC6A
234	gsea	Cell-Cell Communication R-HSA-1500931	-0.434473	-1.84566	0.00438596	0.0272028	0.575	52/113	0.2995	AFDN;F11R;CDH18;PATJ;LIMS2;CLDN3;CLDN6;CD2AP;CLDN4;LAMB3;FERMT2;NECTIN1;PIK3CB;CDH6;CLDN14;CLDN7;CRB3;PARD6B;ITGB4;PTK2B;CTNNA1;LAMC2;NECTIN4;NECTIN2;ANG;NCK1;JUP;ITGA6;WASL;CLDN1;ACTN4;GRB2;PLEC;CADM1;SKAP2;CDH4;PTPN6;PARD3;CDH13;PVR;CLDN23;IQGAP1;SPTAN1;PIK3R1;NCK2;CD151;FZR1;PTPN11;PRKCI;CD47;CLDN12;PTK2
235	gsea	ADP Signaling Thru P2Y Purinoceptor 1 R-HSA-418592	0.546547	1.8442	0.00770713	0.0141344	0.527	2025-11-01	0.136	GNG11;GNG10;GNG2;GNB5;P2RY1;GNG7;GNG5;GNG8;GNGT2;GNG4;GNB3
236	gsea	RAC1 GTPase Cycle R-HSA-9013149	-0.4059	-1.84306	0	0.0276679	0.58	67/176	0.2598	IQGAP2;SPATA13;BAIAP2L1;ARHGEF18;TAOK3;FERMT2;WIPF3;PLEKHG3;ARHGAP26;CDC42BPA;CAV1;ALS2;PLEKHG6;ARHGAP44;BAIAP2;ARHGAP5;DOCK5;DOCK9;FAM13A;ARHGAP21;MYO9B;NGEF;MPP7;LEMD3;TRIO;ABI2;EPHA2;PREX2;ARHGEF5;TMPO;SRGAP2;CDC42EP1;ARHGAP27;PKN2;TFRC;WASL;DHDDS;NCKAP1;ARHGAP12;ARHGAP32;ARHGEF10;VAV2;ARHGEF7;SOS1;PAK4;CYFIP1;REPS1;KALRN;MCAM;FARP1;ERBIN;FAM13B;ARHGAP35;JAG1;WIPF2;ARAP1;ARHGAP39;ARHGAP29;IQGA…
237	gsea	SLC Transporter Disorders R-HSA-5619102	-0.405938	-1.83997	0	0.0282799	0.59	34/91	0.3063	SLC2A2;SLC4A4;SLCO2A1;SLC3A1;SLC22A18;CP;SLC39A4;SLC24A5;SLC7A7;SLC33A1;TPR;SLC2A9;NUP210;SLC22A5;SLC9A7;SLC35A3;SLC11A2;SLC2A1;SLC20A2;SLC17A8;SLC5A1;SLC26A2;SLC27A4;NUP153;SLC17A5;NUP50;SLC34A2;SLC16A1;NUP43;NUP155;MAP4K2;NUP54;NUP214;SLC35C1
238	gsea	RHOB GTPase Cycle R-HSA-9013026	-0.475887	-1.83974	0.00391389	0.0281426	0.59	34/69	0.2493	DIAPH1;RHPN2;ARHGEF3;ARHGEF10L;ARHGEF12;ARHGAP26;TJP2;CAV1;DAAM1;ARHGAP5;ARHGEF28;ROCK2;ARHGAP21;MYO9B;ARHGEF5;JUP;PKN2;SLK;TFRC;DHDDS;ARHGAP32;STK10;ARHGEF10;VAV2;ARHGEF1;MCAM;ERBIN;ARHGAP35;ROCK1;ARHGAP39;RTKN;PIK3R1;AKAP13;FLOT2
239	gsea	Class I MHC Mediated Antigen Processing And Presentation R-HSA-983169	-0.354688	-1.83966	0.00176678	0.0279976	0.591	209/359	0.4427	FGG;FGA;FGB;CD36;SEC14L2;NEDD4L;PRKN;RNF213;LMO7;RNF144B;ZBTB16;SAR1B;WWP1;SEC24A;CHUK;PSMD11;VAMP8;ASB13;RNF19A;PSMD8;B2M;IKBKB;PSMB8;UBE2L6;TAPBP;ZNRF2;PSMB9;PSME1;IKBKG;UBE2E2;RNF123;FBXO6;CUL2;DTX3L;PSMB7;CDC34;ITCH;UBE2D3;PSMD12;BTRC;HERC3;DCAF1;HERC4;ERAP1;THOP1;FBXW9;PSME2;UBR2;SMURF2;FBXW7;TRIM37;SIAH2;UBE2G1;UBE2K;MKRN1;HERC6;SMURF1;LNX1;FBXL20;UBE2F;ZNRF1;SPSB4;ATG7;KLHL3;KEAP1;AREL1;FB…
240	gsea	Norepinephrine Neurotransmitter Release Cycle R-HSA-181430	-0.58199	-1.83757	0	0.0283518	0.596	2018-04-01	0.136	SLC22A1;UNC13B;SYT1;PPFIA1
241	gsea	RHOQ GTPase Cycle R-HSA-9013406	-0.481073	-1.83496	0.00194932	0.0289344	0.608	25/58	0.2556	PLEKHG3;ARHGAP26;CDC42BPA;CAV1;ARHGAP5;CDC42BPB;ARHGAP21;MPP7;JUP;SRGAP2;CDC42EP1;PKN2;TFRC;WWP2;WASL;ARHGAP32;ARHGEF7;PAK4;CDC42EP2;CPNE8;ARHGAP35;IQGAP1;TRIP10;ARHGAP17;GFOD1
242	gsea	G-protein Activation R-HSA-202040	0.561902	1.83447	0.0059761	0.0151252	0.545	2023-10-01	0.136	GNG11;GNG10;GNG2;GNB5;GNG7;GNG5;GNG8;GNGT2;GNG4;GNB3
243	gsea	Glucagon Signaling In Metabolic Regulation R-HSA-163359	0.53501	1.83308	0.00529101	0.0152025	0.55	16/31	0.1434	GNG11;GNG10;GNG2;PRKAR2B;PRKAR1A;ADCY5;PRKAR1B;GNAS;GNG7;ADCY2;GNG5;GNG8;ADCY7;GNG4;GNB3;ADCY8
244	gsea	Neurotransmitter Release Cycle R-HSA-112310	-0.445254	-1.83082	0.00234192	0.0299264	0.619	16/48	0.2785	SLC22A1;SLC6A13;UNC13B;LIN7A;SYN3;SLC6A12;SYT1;ARL6IP5;SLC1A2;PPFIA1;DNAJC5;ALDH5A1;LIN7C;SYN2;SH2D3C;SLC18A2
245	gsea	Nucleotide-binding Domain, Leucine Rich Repeat Containing NLR Signaling Pathways R-HSA-168643	-0.454794	-1.82802	0.0020284	0.0305101	0.624	28/52	0.3735	CHUK;IKBKB;IRAK2;BCL2L1;IKBKG;MAP2K6;ITCH;TXNIP;BIRC3;CYLD;RIPK2;MAPK13;CASP8;TNFAIP3;UBE2N;TXN2;RELA;MAPK14;NFKB1;TRAF6;MAPK11;CASP9;NFKB2;SUGT1;NLRC4;TAB1;TAB2;TAB3
246	gsea	Processing Of SMDT1 R-HSA-8949664	-0.633302	-1.82698	0.00391389	0.030556	0.63	2015-11-01	0.214	MCU;MICU2;PHB2;PMPCB;AFG3L2;MICU1;MICU3;SPG7;STOML2;PMPCA;PARL
247	gsea	Chromatin Modifying Enzymes R-HSA-3247509	-0.39229	-1.82308	0	0.0314284	0.643	140/228	0.4404	KMT5A;PADI2;UTY;NSD1;DNMT3A;AEBP2;KAT2B;MTA3;H2BC4;NSD2;HDAC8;GATAD2A;NCOR1;SUDS3;KDM2A;KDM5D;ARID1B;ATXN7;NCOA1;SETD3;SETDB2;SETDB1;SGF29;KDM3B;DPY30;ING4;NCOA2;SAP130;EP300;EPC1;KANSL3;KMT2D;CLOCK;RELA;ARID2;BRD1;PRDM9;KDM6A;ASH1L;EED;SMYD2;TBL1XR1;HAT1;TRRAP;ARID4B;KMT5B;HDAC3;JADE3;SUZ12;SMARCA4;RIOX2;SAP30L;BRWD1;ARID5B;PADI1;KAT8;KDM5C;KAT6A;KDM4B;KDM3A;MRGBP;PRMT7;KDM1B;KMT2C;ARID4A;KMT2B;…
248	gsea	NS1 Mediated Effects On Host Pathways R-HSA-168276	-0.498587	-1.81991	0.00553506	0.0320461	0.651	26/37	0.4383	ISG15;EIF2AK2;KPNA4;KPNA3;TPR;NUP210;KPNA2;PABPN1;NUP153;CPSF4;KPNA1;NUP50;NUP43;NUP155;NUP54;NUP214;RANBP2;NUP85;SEH1L;NUP205;NUP188;NUP35;NUP93;NUP88;NUP107;NUP160
249	gsea	Interferon Signaling R-HSA-913531	-0.383695	-1.81768	0	0.0323779	0.656	84/155	0.4242	BST2;STAT2;IRF7;XAF1;TRIM14;IFI35;TRIM25;IRF6;IRF2;CAMK2B;PPM1B;FLNB;IRF9;B2M;STAT1;ISG15;USP18;RIGI;PSMB8;UBE2L6;EIF2AK2;IFNGR2;IFI27;KPNA4;IFIT1;ADAR;IFIT3;TRIM2;ISG20;OAS3;KPNA3;MX2;TPR;OAS2;NUP210;PTPN2;IP6K2;RSAD2;IRF1;TYK2;EIF4G1;TRIM26;UBE2N;IRF3;NCAM1;PTPN6;TRIM3;ICAM1;SMAD7;GBP4;KPNA2;IFNGR1;UBA7;PRKCD;NUP153;KPNA1;NUP50;PTPN11;NUP43;NUP155;PIAS1;NUP54;SAMHD1;NUP214;RANBP2;UBE2E1;EIF4G3;…
250	gsea	Signaling By Retinoic Acid R-HSA-5362517	-0.488856	-1.81559	0.002	0.0327056	0.661	18/37	0.2572	ALDH1A1;ALDH8A1;RXRA;CPT1A;LDHD;PDK4;ADH7;RDH16;DHRS4;PDHB;RDH5;DHRS9;RARA;PDPK1;PPARD;PDHX;RDH11;PDK2
251	gsea	GABA Receptor Activation R-HSA-977443	0.490857	1.81347	0.00142857	0.0179148	0.613	25/59	0.1995	GNG11;GNG10;GNG2;GABRA3;GNAI2;ADCY5;GNAI1;GNB5;GNG7;ADCY2;GNG5;GABRB1;NPTN;GNG8;ADCY7;GNGT2;GNG4;GABRA4;GNB3;ADCY8;KCNJ15;GABRA1;ADCY4;GABRB2;GNAL
252	gsea	Interferon Gamma Signaling R-HSA-877300	-0.433048	-1.8132	0.00421053	0.0330825	0.668	27/65	0.3005	IRF7;TRIM14;TRIM25;IRF6;IRF2;CAMK2B;IRF9;B2M;STAT1;IFNGR2;TRIM2;OAS3;OAS2;PTPN2;IRF1;TRIM26;IRF3;NCAM1;PTPN6;TRIM3;ICAM1;SMAD7;GBP4;IFNGR1;PRKCD;PTPN11;PIAS1
253	gsea	NR1H2 And NR1H3-mediated Signaling R-HSA-9024446	-0.500076	-1.81181	0.00625	0.0332345	0.67	21/43	0.2463	ANGPTL3;APOC1;FASN;RXRA;SREBF1;APOE;ABCA1;ABCG8;MOV10;NCOR1;EEPD1;NR1H3;NCOA1;EP300;ABCG5;TBL1XR1;APOC2;HDAC3;PCK1;KDM3A;KDM1B
254	gsea	Antigen Processing: Ubiquitination And Proteasome Degradation R-HSA-983168	-0.360811	-1.80838	0.0018018	0.0339279	0.678	182/298	0.4427	NEDD4L;PRKN;RNF213;LMO7;RNF144B;ZBTB16;WWP1;PSMD11;ASB13;RNF19A;PSMD8;PSMB8;UBE2L6;ZNRF2;PSMB9;PSME1;UBE2E2;RNF123;FBXO6;CUL2;DTX3L;PSMB7;CDC34;ITCH;UBE2D3;PSMD12;BTRC;HERC3;DCAF1;HERC4;THOP1;FBXW9;PSME2;UBR2;SMURF2;FBXW7;TRIM37;SIAH2;UBE2G1;UBE2K;MKRN1;HERC6;SMURF1;LNX1;FBXL20;UBE2F;ZNRF1;SPSB4;ATG7;KLHL3;KEAP1;AREL1;FBXW4;PSMC5;HUWE1;UBE2N;RNF126;CUL1;RNF130;PSMD14;HECTD1;FBXW11;RNF114;FBXW2;PS…
255	gsea	Metabolism Of Amino Acids And Derivatives R-HSA-71291	0.435587	1.80613	0.0340426	0.0188185	0.63	342/342	0.9996	RPL23A;RPS28;RPS15;RPS27;RPL12;RPS15A;RPS19;RPS20;RPS21;RPS12;RPLP2;RPL23;RPS23;RPL37A;RPS27A;RPS24;RPL34;RPS8;RPS29;RPS9;RPS14;RPLP1;RPS13;RPL18A;RPL28;RPS11;RPL27A;RPS17;RPL26;RPL21;RPL30;RPL5;RPL39;FAU;RPLP0;RPS16;RPL35A;RPL7;RPL19;RPL32;RPS25;RPL36A;RPL6;RPS5;RPL10A;RPL37;RPL22L1;RPS7;RPS4X;DIO2;OAT;RPS3;RPL31;RPL41;RPL18;RPL8;RPL9;RPL22;RPL35;RPL36;RPL3;UBA52;RPS10;RPSA;RPL14;RPS6;RPL15;RPL1…
256	gsea	Costimulation By CD28 Family R-HSA-388841	-0.451905	-1.80333	0.00233645	0.0349177	0.684	26/56	0.3633	PPP2R5A;PPP2R5E;MAPKAP1;PPP2CB;PKN2;MTOR;YES1;THEM4;LYN;GRB2;MAP3K14;ARHGEF7;PPP2CA;PTPN6;CD28;RICTOR;PDPK1;PIK3R1;CD274;PTPN11;RNASE1;TRIB3;PPP2R5C;CD247;PKN1;CSK
257	gsea	Diseases Of Carbohydrate Metabolism R-HSA-5663084	-0.513413	-1.79847	0.00378788	0.0361207	0.695	1930-08-01	0.2046	ALDOB;KHK;GBE1;GYS2;SLC37A4;TALDO1;RPIA;ARSB
258	gsea	Metabolic Disorders Of Biological Oxidation Enzymes R-HSA-5579029	-0.502251	-1.79771	0.00503778	0.0361565	0.696	14/30	0.2853	MAT1A;GCLM;CYP27A1;SLC35D1;GCLC;TPMT;FDX1;OPLAH;AHCY;FDXR;UGT1A1;CYP2R1;TBXAS1;ACY1
259	gsea	MyD88-independent TLR4 Cascade R-HSA-166166	-0.402622	-1.79513	0.00171527	0.0367992	0.704	57/103	0.3739	SAA2;IRF7;CHUK;IKBKE;TIFA;IKBKB;USP18;IRAK2;DUSP3;NLRC5;TRAF3;IKBKG;PPP2CB;MAP2K6;NKIRAS1;UBE2D3;BIRC3;RPS6KA1;BTRC;MAP2K1;RIPK2;CASP8;S100B;UBE2N;CUL1;IRF3;USP14;FBXW11;PPP2CA;TBK1;RELA;MAPKAPK2;DUSP6;NFKBIA;KCNH8;MAPKAPK3;MEF2A;MAPK14;ALPK1;VRK3;TICAM1;NFKB1;TRAF6;RIPK1;MAPK11;PTPN11;NFKBIB;DUSP7;NFKB2;MAPK8;MAP2K4;MAPK1;MAPK9;TAB1;TAB2;TAB3;MAPK3
260	gsea	EPHA-mediated Growth Cone Collapse R-HSA-3928663	-0.616912	-1.79166	0.00779727	0.037579	0.71	2015-07-01	0.1243	MYH14;MYL12B;ROCK2;NGEF;MYH9;YES1;LYN
261	gsea	RIP-mediated NFkB Activation Via ZBP1 R-HSA-1810476	-0.592583	-1.78987	0.00553506	0.0378762	0.717	13/17	0.3202	TLR3;CHUK;IKBKB;IKBKG;NKIRAS1;RELA;DHX9;NFKBIA;TICAM1;NFKB1;RIPK1;NFKBIB;NFKB2
262	gsea	Biosynthesis Of Specialized Proresolving Mediators (SPMs) R-HSA-9018678	-0.613416	-1.78706	0.00886918	0.0384138	0.724	2015-05-01	0.15	EPHX2;CYP1A2;CYP1A1;GSTM4;GPX4
263	gsea	Metabolism Of Nucleotides R-HSA-15869	-0.406085	-1.78464	0.00359712	0.0390204	0.735	46/87	0.3564	ADK;DPYS;AGXT2;DPYD;NT5C2;UPB1;ENTPD5;GSR;TXNRD1;ENTPD8;AK4;NUDT13;GUK1;NUDT18;ENTPD2;CDA;CMPK1;ADPRM;AK2;NUDT5;COASY;ENTPD3;TXN2;AK9;SCO2;GMPR;GLRX;UMPS;PFAS;NUDT1;DGUOK;UCK1;NT5M;GART;GMPS;DCTD;SAMHD1;DCTPP1;GMPR2;ADSL;UPP2;ATIC;PAICS;DHODH;CTPS2;ADAL
264	gsea	G Alpha (Z) Signaling Events R-HSA-418597	0.449603	1.78375	0	0.0223412	0.691	22/47	0.1795	GNG11;GNG10;GNG2;RGS17;GNAI2;ADCY5;GNAS;GNAI1;GNB5;PRKCG;GNG7;ADCY2;GNG5;GNG8;ADCY7;GNGT2;GNG4;PRKCB;GNB3;ADCY8;ADCY4;RGS19
265	gsea	Metabolism Of Amine-Derived Hormones R-HSA-209776	-0.553872	-1.77672	0.00775194	0.041149	0.746	2017-04-01	0.0918	PEMT;DDC;IYD;DIDO1
266	gsea	Regulation Of Pyruvate Dehydrogenase (PDH) Complex R-HSA-204174	-0.620686	-1.77618	0.00739372	0.0411383	0.749	2015-10-01	0.2663	GSTZ1;RXRA;LDHD;PDK4;PDHB;PDPK1;PPARD;PDHX;PDK2;PDPR
267	gsea	Antigen Activates B Cell Receptor Leading To Second Messenger Generation R-HSA-983695	-0.504296	-1.77573	0.0114679	0.0410045	0.749	14/29	0.2352	PIK3AP1;DAPP1;ITPR1;NCK1;LYN;GRB2;PLCG2;SOS1;PTPN6;ORAI1;ORAI2;STIM1;BLNK;PIK3R1
268	gsea	FRS-mediated FGFR4 Signaling R-HSA-5654712	-0.54637	-1.77426	0.00423729	0.0411908	0.752	2019-10-01	0.3185	FGF1;KLB;FGFR4;GRB2;HRAS;SOS1;FRS2;NRAS;PTPN11;FRS3
269	gsea	RUNX2 Regulates Bone Development R-HSA-8941326	0.513607	1.77382	0.00383877	0.0241723	0.723	2028-06-01	0.1256	COL1A1;GLI3;GLI2;MAF;RUNX2;CBFB
270	gsea	SUMOylation Of Transcription Factors R-HSA-3232118	0.592752	1.77343	0.00884956	0.0239773	0.725	2017-08-01	0.156	HIC1;CDKN2A;SUMO2;MITF;FOXL2;SUMO1;PIAS3;TFAP2C
271	gsea	G2/M DNA Damage Checkpoint R-HSA-69473	-0.444522	-1.76814	0	0.0430729	0.765	29/66	0.3344	YWHAH;WEE1;H2BC4;NSD2;DNA2;YWHAG;UBE2N;BABAM1;WRN;BRCC3;TOP3A;RAD17;RNF8;RNF168;POLR1A;BABAM2;TOPBP1;POLR1B;ABRAXAS1;BRCA1;RMI1;PIAS4;RFC2;RAD50;RBBP8;RFC3;ATRIP;HERC2;UBE2V2
272	gsea	PKMTs Methylate Histone Lysines R-HSA-3214841	-0.49248	-1.76803	0.011257	0.0428497	0.765	30/46	0.365	KMT5A;NSD1;AEBP2;NSD2;SETD3;SETDB2;SETDB1;DPY30;KMT2D;RELA;PRDM9;ASH1L;EED;SMYD2;KMT5B;SUZ12;KMT2C;KMT2B;KMT2A;SMYD3;SETD2;NFKB1;WDR5;EHMT1;NFKB2;SETD6;EZH2;NSD3;KMT5C;MECOM
273	gsea	Interleukin-1 Family Signaling R-HSA-446652	-0.389351	-1.76734	0.00373134	0.0427415	0.765	83/149	0.3835	SAA2;SQSTM1;CHUK;PSMD11;PSMD8;TIFA;IKBKB;USP18;IRAK2;PSMB8;GSDMD;NLRC5;SIGIRR;PSMB9;PSME1;IKBKG;PTPN13;IL1RN;PSMB7;MAP2K6;NKIRAS1;PSMD12;IL18R1;BTRC;PSME2;MAP2K1;RIPK2;PTPN18;PTPN2;CASP8;IL18BP;PTPN4;S100B;IL18RAP;PSMC5;UBE2N;CUL1;PSMD14;USP14;FBXW11;TBK1;PTPN6;PSMC4;PSMA1;RELA;PSMD3;SMAD3;PSMC2;PSMD13;NFKBIA;IL18;IRAK4;PSMB10;ALPK1;PSMB6;NFKB1;TRAF6;PTPN11;PTPN14;IRAK3;PSMD10;NFKBIB;PSMD9;NFKB2;…
274	gsea	HDMs Demethylate Histones R-HSA-3214842	-0.564182	-1.76733	0.0114068	0.0425147	0.765	18/25	0.3858	UTY;KDM2A;KDM5D;KDM3B;KDM6A;RIOX2;ARID5B;KDM5C;KDM4B;KDM3A;KDM1B;JMJD6;KDM5A;KDM2B;KDM1A;KDM4C;KDM7A;KDM4A
275	gsea	Miscellaneous Transport And Binding Events R-HSA-5223345	-0.542745	-1.76651	0.0113636	0.042481	0.767	2022-09-01	0.1902	AZGP1;LRRC8D;NIPAL2;BPNT1;NIPAL3;NIPA2;NIPAL1;MRS2;LRRC8B
276	gsea	Rab Regulation Of Trafficking R-HSA-9007101	-0.381121	-1.76236	0.00537634	0.0436806	0.775	72/114	0.4376	OPTN;RIN3;RABEP1;RAB3IP;ALS2;TBC1D24;ALS2CL;DENND1B;ULK1;DENND5B;GABARAPL2;DENND4C;ANKRD27;DENND4A;RAB4A;GAPVD1;TBC1D2;DENND2D;TRAPPC8;SYTL1;TRAPPC9;TBC1D14;RIC1;DENND3;DENND6A;RIN2;MADD;TRAPPC1;TRAPPC12;TBC1D15;RABGAP1;RAB12;RAB14;TRAPPC4;DENND6B;TRAPPC10;RAB27B;SBF1;RAB8A;RAB3GAP2;TBC1D25;DENND2C;RAB27A;TRAPPC11;RAB32;ARF6;TRAPPC13;MON1A;TRAPPC5;TBC1D17;GGA3;TRAPPC6B;TBC1D10A;RAB3GAP1;TRAPPC6A;…
277	gsea	IL-6-type Cytokine Receptor Ligand Interactions R-HSA-6788467	0.600904	1.76157	0.00769231	0.0260903	0.748	2016-07-01	0.1265	IL6ST;LIFR;OSMR;CNTFR;JAK2;CRLF1;IL11
278	gsea	CTNNB1 S33 Mutants Not Phosphorylated R-HSA-5358747	-0.60531	-1.75625	0.00736648	0.0456061	0.789	2015-06-01	0.1782	PROC;PPP2R5A;PPP2R5E;PPP2CB;PPP2CA;AXIN1
279	gsea	RHOF GTPase Cycle R-HSA-9035034	-0.494545	-1.75154	0.0149254	0.046862	0.794	18/39	0.2352	BAIAP2L1;DIAPH1;CAV1;ARHGAP5;ARHGAP21;MYO9B;TMPO;SRGAP2;RHOF;ARHGAP12;ARHGAP32;MCAM;FARP1;AKAP12;TOR1AIP1;ARHGAP39;BAIAP2L2;PIK3R1
280	gsea	Death Receptor Signaling R-HSA-73887	-0.37851	-1.74664	0.00186567	0.0485477	0.804	59/134	0.2904	FASN;ARHGEF26;PSEN2;SQSTM1;SPPL2A;ARHGEF18;ARHGEF3;CHUK;ARHGEF10L;ARHGEF12;OTULIN;SMPD3;ARHGEF16;IKBKB;NGEF;TRIO;CFLAR;XIAP;OTUD7B;IKBKG;FGD4;ARHGEF5;BIRC3;CYLD;USP4;RIPK2;CASP8;TAX1BP1;ITGB3BP;TNF;ARHGEF10;VAV2;TNFAIP3;ARHGEF7;SOS1;ARHGEF1;KALRN;RELA;TNFSF10;MADD;TNFRSF10B;NFKBIA;HDAC3;SOS2;AKAP13;AATF;BAG4;TIAM2;RNF31;ARHGEF11;NFKB1;NSMAF;ARHGEF4;TRAF6;RIPK1;PRKCI;USP25;ARHGEF33;RNASE1
281	gsea	Regulation Of IGF Transport And Uptake By IGFBPs R-HSA-381426	-0.413244	-1.74646	0.00804829	0.04839	0.805	44/112	0.4245	FGG;SERPINA10;FGA;KNG1;APOA1;SERPINC1;PLG;ALB;AHSG;APOB;PROC;F5;EVA1A;APOA5;C3;MSLN;ITIH2;QSOX1;IGFBP6;APLP2;CP;PCSK9;APOE;PNPLA2;TRIM26;SGPP2;DNAJC3;GPC3;FUCA2;SHISA5;SERPIND1;IGFALS;AMTN;DMTF1;PDIA6;MFGE8;ADAM10;FAM20A;KLKB1;MIA3;ANO8;KTN1;TMEM132A;TTF2
282	gsea	Termination Of O-glycan Biosynthesis R-HSA-977068	-0.537328	-1.74607	0.00522193	0.0482802	0.807	2021-05-01	0.1566	ST3GAL4;ST3GAL1;ST3GAL3;ST6GAL1;MUC1
283	gsea	ZBP1(DAI) Mediated Induction Of Type I IFNs R-HSA-1606322	-0.55242	-1.74295	0.0145455	0.0491052	0.814	15/20	0.3202	TLR3;CHUK;IKBKB;IKBKG;NKIRAS1;IRF3;TBK1;RELA;DHX9;NFKBIA;TICAM1;NFKB1;RIPK1;NFKBIB;NFKB2
284	gsea	RAC2 GTPase Cycle R-HSA-9013404	-0.414629	-1.74119	0.00843882	0.0495334	0.818	39/86	0.3705	DSG2;BAIAP2L1;TAOK3;ARHGAP26;CAV1;SAMM50;ARHGAP21;MPP7;LEMD3;TRIO;ABI2;STBD1;EPHA2;TMPO;CDC42EP1;PKN2;TFRC;NCKAP1;ARHGAP32;VAV2;PAK4;CYFIP1;MCAM;ERBIN;ARHGAP35;ARHGAP39;IQGAP1;PIK3R1;ARHGAP17;MTX1;ANKLE2;VAPB;WASF2;VRK2;PKN1;DIAPH3;PLD2;NCF2;VANGL1
285	gsea	Gap Junction Trafficking And Regulation R-HSA-157858	-0.500758	-1.73333	0.00722892	0.0524034	0.829	2023-09-01	0.2763	GJB2;GJB1;MYO6;GJB4;TJP1;DNM2;GJB3;CLTB;AP2M1
286	gsea	Ub-specific Processing Proteases R-HSA-5689880	-0.380346	-1.73321	0.00194175	0.0521695	0.829	105/176	0.3949	RNF128;PSMD11;PSMD8;IFIH1;USP18;USP24;RIGI;PSMB8;WDR20;PSMB9;PSME1;IKBKG;RNF123;ADRB2;H2BC4;MYC;USP20;PSMB7;PSMD12;BIRC3;CYLD;USP4;USP15;SUDS3;PSME2;SMURF2;SIAH2;ATXN7;USP37;IDE;USP9X;KEAP1;PSMC5;ADRM1;VDAC1;FKBP8;PSMD14;USP14;MUL1;PSMC4;PSMA1;USP3;DDB2;AXIN1;PSMD3;RHOT1;SMAD3;PSMC2;PSMD13;TNKS2;NFKBIA;USP12;TRRAP;UFD1;SMAD2;WDR48;USP32;USP48;PSMB10;SKP2;SMAD7;PTRH2;USP33;MDM4;USP5;ARRB2;ARRB1;ST…
287	gsea	APC-Cdc20 Mediated Degradation Of Nek2A R-HSA-179409	0.527995	1.73045	0.0155211	0.0334687	0.815	2026-07-01	0.1641	RPS27A;UBA52;CDC16;ANAPC11;ANAPC1;CDC23;CDC26
288	gsea	Signaling By FGFR3 In Disease R-HSA-5655332	-0.51886	-1.72964	0.00917431	0.0533398	0.836	2021-08-01	0.2418	FGF1;GRB2;FGFR3;HRAS;SOS1;FRS2;PIK3R1;NRAS
289	gsea	Signaling By CSF3 (G-CSF) R-HSA-9674555	0.486206	1.72846	0.0104603	0.0337597	0.824	2029-08-01	0.067	RPS27A;UBA52;SOCS3;GAB2;ELOB;SOCS1;JAK2;SHC1
290	gsea	SHC-mediated cascade:FGFR4 R-HSA-5654719	-0.550105	-1.72791	0.0111359	0.0537076	0.837	2017-07-01	0.2418	FGF1;KLB;FGFR4;GRB2;HRAS;SOS1;NRAS
291	gsea	MyD88 Cascade Initiated On Plasma Membrane R-HSA-975871	-0.39744	-1.7274	0.00178253	0.0536636	0.837	51/93	0.3739	SAA2;MAP3K1;CHUK;TIFA;IKBKB;USP18;IRAK2;DUSP3;NLRC5;IKBKG;PPP2CB;MAP2K6;NKIRAS1;RPS6KA1;BTRC;MAP2K1;RIPK2;CASP8;S100B;UBE2N;CUL1;USP14;FBXW11;PPP2CA;RELA;MAPKAPK2;DUSP6;NFKBIA;KCNH8;TLR5;MAPKAPK3;MEF2A;MAPK14;IRAK4;ALPK1;VRK3;NFKB1;TRAF6;MAPK11;NFKBIB;DUSP7;NFKB2;MAPK8;MAP2K4;MAPK1;MAPK9;PELI1;TAB1;TAB2;TAB3;MAPK3
292	gsea	RHO GTPases Activate CIT R-HSA-5625900	-0.567733	-1.7272	0.0117647	0.0534797	0.837	2019-12-01	0.3149	MYH14;MYL12B;MYH9;DHDDS;PPP1CB;CDKN1B;MYH10;RHOC;PPP1R12B;PPP1R12A;RNASE1;MYL9
293	gsea	Neutrophil Degranulation R-HSA-6798695	-0.341522	-1.72527	0	0.0539514	0.843	180/404	0.3956	ORM1;ORM2;SLC27A2;TTR;AHSG;LRG1;GLYAT;VNN1;CD36;BST2;PGRMC1;PYGL;AGPAT2;C3;ACLY;LCN2;CYSTM1;IQGAP2;CTSH;QSOX1;SLPI;LGALS3;ANXA2;BST1;DIAPH1;PLAUR;GSTP1;MGAM;NAPRT;ALAD;PGM1;PTPRJ;PIGR;PSMD11;VAMP8;PRTN3;KCMF1;AP2A2;B2M;GMFG;TSPAN14;PADI2;CREG1;GSDMD;XRCC6;HSPA1B;CAB39;PDXK;CPPED1;STBD1;ADAM8;CYB5R3;MANBA;ORMDL3;IDH1;PSMB7;CDA;JUP;PSMD12;AGL;RCAN1;TUBB4B;UNC13D;RHOF;PYGB;XRCC5;CXCL1;MGST1;GCA;ALDO…
294	gsea	Receptor-type Tyrosine-Protein Phosphatases R-HSA-388844	-0.525242	-1.72386	0.027027	0.0541918	0.843	2019-04-01	0.1879	PTPRD;PTPRF;PPFIA1;PPFIBP1
295	gsea	Signaling By Non-Receptor Tyrosine Kinases R-HSA-9006927	0.415095	1.72284	0.00677201	0.0348361	0.832	19/52	0.175	RPS27A;UBA52;SOCS3;NRG1;GPNMB;HIF1A;CDK4;LRRK2;EREG;PTPN1;PXDN;BCAR1;KHDRBS2;CCNE1;KHDRBS3;ELMO2;SYNGAP1;AKT1;RHOA
296	gsea	Anti-inflammatory Response Favoring Leishmania Infection R-HSA-9662851	0.389271	1.72186	0	0.0347995	0.833	69/143	0.2675	GNG11;IL6;DPEP1;GLP2R;C1QTNF1;GNG10;GNG2;RAMP2;CALCRL;GNAI2;PTH1R;PRKAR2B;ADORA2B;CALM1;PRKAR1A;FYN;ADM;ADCY5;PRKAR1B;PTGIR;GPBAR1;GNAS;GNAI1;GGT5;GNB5;GNG7;ADCY2;GNG5;GPR27;GNG8;PTHLH;ADCY7;GNGT2;DPEP3;GPR45;GNG4;SCTR;GNB3;IL10;ADCY8;GPHA2;ADORA2A;GPR83;DPEP2;ADCY4;POMC;MC4R;INSL3;PTGER2;VIPR2;CHGA;ADCYAP1;LHCGR;GPHB5;PTGDR;PTH2;MC2R;LHB;MC1R;GNB4;CYSLTR2;MC5R;ADAM17;CALCB;ADCYAP1R1;CALCA;GIPR;H…
297	gsea	Opioid Signaling R-HSA-111885	0.392098	1.72164	0	0.0345034	0.833	34/86	0.2053	GNG11;PDE1A;GNG10;GNG2;GNAI2;CAMKK2;PRKAR2B;CALM1;CAMK2D;PRKAR1A;ADCY5;CAMK2A;PRKAR1B;NBEA;PPP1R1B;GNAI1;GNB5;PRKCG;GNG7;ADCY2;GNG5;PPP3R1;PDE1C;GNG8;ADCY7;GNGT2;GNG4;GNB3;ADCY8;PPP3CB;ADCY4;POMC;GNAL;PLA2G4A
298	gsea	RA Biosynthesis Pathway R-HSA-5365859	-0.548393	-1.72033	0.0132743	0.0553896	0.846	2019-07-01	0.1059	ALDH1A1;ALDH8A1;ADH7;RDH16;DHRS4;RDH5;DHRS9
299	gsea	Integrin Cell Surface Interactions R-HSA-216083	-0.408486	-1.7203	0.00662252	0.0551357	0.846	18/63	0.2892	FGG;FGA;VTN;FGB;F11R;ITGB6;COL18A1;AGRN;ITGA7;ITGA6;ITGA2;ITGA3;ICAM1;ITGA4;JAM2;COL4A4;FZR1;CD47
300	gsea	Beta-catenin Phosphorylation Cascade R-HSA-196299	-0.571287	-1.72018	0.0205224	0.0549132	0.846	2017-06-01	0.1782	PROC;PPP2R5A;PPP2R5E;PPP2CB;PPP2CA;AXIN1
301	gsea	APC/C:Cdc20 Mediated Degradation Of Cyclin B R-HSA-174048	0.539538	1.71967	0.00898876	0.0347615	0.837	2024-07-01	0.1641	RPS27A;UBA52;CDC16;ANAPC11;ANAPC1;CDC23;CDC26
302	gsea	Ion Transport By P-type ATPases R-HSA-936837	-0.415372	-1.71817	0.00785855	0.0554951	0.848	16/51	0.2691	ATP9A;ATP11C;ATP8B1;ATP1B1;ATP7B;FXYD1;CAMK2B;FXYD3;PLN;ATP10B;ATP11A;ATP9B;ATP13A2;ATP2C2;ATP11B;CUTC
303	gsea	RND3 GTPase Cycle R-HSA-9696264	-0.465618	-1.71792	0.00383142	0.0553086	0.848	19/41	0.2945	PKP4;CAV1;ARHGAP5;ARHGAP21;CKB;LEMD3;PTPN13;EPHA2;TXNL1;UBXN11;FAM83B;ARHGAP35;ROCK1;PIK3R1;RASAL2;TNFAIP1;FLOT2;SCRIB;RND3
304	gsea	RAB GEFs Exchange GTP For GDP On RABs R-HSA-8876198	-0.397103	-1.71673	0.00743494	0.0555283	0.849	46/83	0.388	RIN3;RAB3IP;ALS2;ALS2CL;DENND1B;ULK1;DENND5B;DENND4C;ANKRD27;DENND4A;GAPVD1;DENND2D;TRAPPC8;TRAPPC9;RIC1;DENND3;DENND6A;RIN2;MADD;TRAPPC1;TRAPPC12;RAB12;RAB14;TRAPPC4;DENND6B;TRAPPC10;RAB27B;SBF1;RAB8A;RAB3GAP2;DENND2C;RAB27A;TRAPPC11;RAB32;TRAPPC13;MON1A;TRAPPC5;TRAPPC6B;RAB3GAP1;TRAPPC6A;DENND1C;RAB5A;CHML;HPS1;RAB38;RIN1
305	gsea	Vasopressin Regulates Renal Water Homeostasis Via Aquaporins R-HSA-432040	0.459577	1.71572	0.00553506	0.0355844	0.842	19/40	0.1434	GNG11;GNG10;GNG2;PRKAR2B;PRKAR1A;ADCY5;PRKAR1B;GNAS;GNB5;GNG7;ADCY2;GNG5;GNG8;ADCY7;GNGT2;GNG4;GNB3;AQP2;ADCY8
306	gsea	Diseases Of Metabolism R-HSA-5668914	0.340951	1.71505	0.00181488	0.0353538	0.842	231/231	0.9999	DCN;ADAMTS15;ADAMTS5;CYP7B1;ADAMTS2;SPON1;LUM;RPS27A;VCAN;BGN;SEMA5A;UBA52;THSD7A;ADAMTSL1;PRNP;HEXA;ADAMTS12;THBS2;ADAMTS4;CSF2RB;HEXB;MCCC1;CYP26B1;GAA;CTSA;THSD7B;CHSY1;APRT;DCXR;ADAMTS3;ADAMTS7;NAGLU;GNS;PRELP;TCN2;ADAMTS1;ADAMTS10;OGN;THBS1;ADAMTS9;GPC6;SDC1;DPM3;B3GLCT;ADAMTS20;CD320;SDC2;MAOA;SDC3;SDC4;IDS;MOGAT2;CHST14;SRD5A3;EXT1;SPON2;MUC4;MUC19;ADAMTS16;CYP19A1;POMC;ADAMTSL2;SFTPC;B4GA…
307	gsea	O-linked Glycosylation Of Mucins R-HSA-913709	-0.411935	-1.71441	0	0.0562117	0.853	15/53	0.251	ST3GAL4;ST3GAL1;ST3GAL3;ST6GAL1;GALNT18;GALNT3;GCNT7;GALNT14;GCNT3;B3GNTL1;MUC1;B3GNT3;GALNT11;C1GALT1;C1GALT1C1
308	gsea	Activation Of GABAB Receptors R-HSA-991365	0.484315	1.71281	0.00476948	0.0355642	0.844	18/42	0.1779	GNG11;GNG10;GNG2;GNAI2;ADCY5;GNAI1;GNB5;GNG7;ADCY2;GNG5;GNG8;ADCY7;GNGT2;GNG4;GNB3;ADCY8;KCNJ15;ADCY4
309	gsea	Potassium Channels R-HSA-1296071	0.425887	1.71199	0	0.0354647	0.848	34/97	0.1823	KCNMA1;GNG11;ABCC9;KCNJ8;GNG10;GNG2;KCNS3;KCNK13;KCNB2;KCNQ3;GNB5;GNG7;GNG5;KCND1;KCNK10;KCNB1;KCNAB1;GNG8;KCNH5;GNGT2;GNG4;KCNH6;KCNC1;GNB3;KCNA3;KCNA6;HCN1;KCNN1;KCND3;KCNS1;KCNJ15;KCNA4;KCNK6;KCNK3
310	gsea	Nuclear Events Stimulated By ALK Signaling In Cancer R-HSA-9725371	0.549399	1.71127	0.00890869	0.0353045	0.848	2018-06-01	0.0945	RPS6;NPM1;FN1;CEBPB;CLTC;RBX1
311	gsea	Endogenous Sterols R-HSA-211976	-0.520587	-1.70957	0.0108932	0.0579212	0.864	2023-09-01	0.1507	NR1H4;RXRA;CYP39A1;CYP27A1;CYP8B1;FDX1;CYP7A1;NCOA1;NCOA2
312	gsea	Disassembly Of Destruction Complex And Recruitment Of AXIN To Membrane R-HSA-4641262	-0.479387	-1.7071	0.00428266	0.0588662	0.873	2029-10-01	0.1782	PROC;PPP2R5A;PPP2R5E;CAV1;PPP2CB;LRP5;LRP6;PPP2CA;CSNK1G2;AXIN1
313	gsea	Cyclin D Associated Events In G1 R-HSA-69231	0.431051	1.70406	0.0132159	0.0370974	0.857	1946-12-01	0.1257	RPS27A;UBA52;CDKN2A;CCND2;CDKN2B;CDK4;CDKN1A;JAK2;CDKN2D;E2F1;CDKN1C;CCNE1
314	gsea	Nuclear Events Mediated By NFE2L2 R-HSA-9759194	-0.501026	-1.7031	0.0326087	0.0603031	0.876	37/78	0.1961	GSTA3;GCLM;SQSTM1;GSR;TXNRD1;SRXN1;NQO1;TKT;GSTA1;PSMD11;GCLC;PSMD8;PSMB8;PHGDH;PSMB9;PSME1;TALDO1;MYC;IDH1;PSMB7;PSMD12;BTRC;PSME2;SLC7A11;PSMC5;CUL1;UBL4A;PSMD14;EP300;PSMC4;PSMA1;MAFK;MAFG;PSMD3;NFE2L2;PSMC2;PSMD13
315	gsea	ABC-family Proteins Mediated Transport R-HSA-382556	-0.425338	-1.70292	0.0177866	0.0600713	0.877	61/97	0.3679	APOA1;ABCB4;ABCC3;ABCD3;ABCC2;ABCC6;PSMD11;ABCA6;PSMD8;PSMB8;ABCA3;PSMB9;PSME1;PEX19;ABCG8;RNF5;PSMB7;PSMD12;ABCB7;ERLIN1;PSME2;DERL2;ABCB6;PSMC5;PSMD14;RNF185;ABCA5;PSMC4;PSMA1;ABCB8;PSMD3;PSMC2;ABCA2;PSMD13;ABCG5;EIF2S1;SEL1L;ERLIN2;PSMB10;DERL3;ABCA7;DERL1;ABCC1;ABCC4;PSMB6;PSMD10;PSMD9;ABCC5;CFTR;PSMD4;ABCB10;PSMD7;PSMA6;ABCA4;PSMD5;PSME4;PEX3;ABCC10;PSMC3;ABCD2;PSMC6
316	gsea	MyD88 Dependent Cascade Initiated On Endosome R-HSA-975155	-0.383866	-1.69842	0.00178253	0.0616957	0.882	52/98	0.3739	SAA2;MAP3K1;IRF7;CHUK;TIFA;IKBKB;USP18;IRAK2;DUSP3;NLRC5;IKBKG;PPP2CB;MAP2K6;NKIRAS1;RPS6KA1;BTRC;MAP2K1;RIPK2;CASP8;S100B;UBE2N;CUL1;USP14;FBXW11;PPP2CA;RELA;MAPKAPK2;DUSP6;NFKBIA;KCNH8;MAPKAPK3;MEF2A;MAPK14;IRAK4;ALPK1;VRK3;TICAM1;NFKB1;TRAF6;MAPK11;NFKBIB;DUSP7;NFKB2;MAPK8;MAP2K4;MAPK1;MAPK9;PELI1;TAB1;TAB2;TAB3;MAPK3
317	gsea	Adherens Junctions Interactions R-HSA-418990	-0.500094	-1.69797	0.0127389	0.061583	0.884	13/29	0.1836	AFDN;CDH18;NECTIN1;CDH6;CTNNA1;NECTIN4;NECTIN2;ANG;JUP;CADM1;CDH4;CDH13;PVR
318	gsea	EPH-ephrin Mediated Repulsion Of Cells R-HSA-3928665	0.417044	1.69436	0.00829876	0.0396202	0.866	20/48	0.197	MMP2;EPHA3;EPHA7;VAV3;EPHA5;FYN;EPHB2;DNM1;CLTC;EFNA2;TIAM1;AP2S1;PSENEN;EPHB3;CLTA;NCSTN;APH1B;EFNA3;EFNA5;EPHA4
319	gsea	Macroautophagy R-HSA-1632852	-0.386756	-1.68909	0.00880282	0.0652604	0.9	55/110	0.3365	PLIN2;PRKAA2;PRKN;SQSTM1;PRKAG2;CHMP4C;PLIN3;ULK1;RRAGD;GABARAPL2;CHMP2B;NBR1;MTOR;ATG5;ATG4D;RPTOR;CHMP6;ATG7;PEX5;AMBRA1;DYNC1LI2;UBE2N;UVRAG;ATG13;VDAC1;ATG9B;PARK7;IFT88;ATG16L1;ATG4C;SLC38A9;MTMR14;CSNK2B;PGAM5;TOMM40;ATG14;MFN1;MFN2;MTMR3;TOMM22;DYNLL2;CHMP2A;TOMM7;ATG12;ATG4B;RHEB;PINK1;DYNC1LI1;WIPI2;CFTR;RRAGB;CSNK2A2;RB1CC1;BECN1;HSF1
320	gsea	Toll Like Receptor 7/8 (TLR7/8) Cascade R-HSA-168181	-0.380451	-1.68888	0.00178891	0.0650574	0.9	52/99	0.3739	SAA2;MAP3K1;IRF7;CHUK;TIFA;IKBKB;USP18;IRAK2;DUSP3;NLRC5;IKBKG;PPP2CB;MAP2K6;NKIRAS1;RPS6KA1;BTRC;MAP2K1;RIPK2;CASP8;S100B;UBE2N;CUL1;USP14;FBXW11;PPP2CA;RELA;MAPKAPK2;DUSP6;NFKBIA;KCNH8;MAPKAPK3;MEF2A;MAPK14;IRAK4;ALPK1;VRK3;TICAM1;NFKB1;TRAF6;MAPK11;NFKBIB;DUSP7;NFKB2;MAPK8;MAP2K4;MAPK1;MAPK9;PELI1;TAB1;TAB2;TAB3;MAPK3
321	gsea	Recycling Pathway Of L1 R-HSA-437239	-0.500849	-1.68845	0.0125899	0.0649442	0.901	2026-06-01	0.1204	SHTN1;EZR;AP2A2;NUMB;RPS6KA1;DNM2
322	gsea	Cilium Assembly R-HSA-5617833	-0.361004	-1.68788	0.00932836	0.0649465	0.902	114/183	0.4493	RAB3IP;EXOC6;PRKCA;AKAP9;SDCCAG8;TUBA4A;CEP162;BBS9;TUBB4B;HAUS8;TRIP11;CYS1;CEP290;CNTRL;CLASP1;CKAP5;KIF24;YWHAG;UNC119B;C2CD3;EXOC7;CEP83;ATAT1;CEP70;IFT57;CEP89;RAB11FIP3;IFT88;LZTFL1;KIF3A;DYNC2I2;IFT52;IQCB1;IFT22;ARL6;RPGRIP1L;NPHP1;TCP1;TUBG1;TRAF3IP1;BBIP1;NEDD1;CEP164;DYNLRB2;PRKD2;CEP43;DYNC2I1;HAUS7;PCM1;TMEM216;SMOX;DYNLL2;IFT81;HAUS4;RAB8A;CLUAP1;BBS4;IFT172;PAFAH1B1;KIF3B;IFT140;WD…
323	gsea	Factors Involved In Megakaryocyte Development And Platelet Production R-HSA-983231	-0.383216	-1.68618	0.00392157	0.0653508	0.904	51/111	0.3596	KIF21A;RAD51B;AK3;IRF2;PRKCA;DOCK5;DOCK9;KIF13B;KIF1C;KIF12;KLC4;KIF27;AKAP1;KIF9;KLC3;WEE1;KIF1B;PRKAR2A;JMJD1C;CARMIL1;KIF6;IRF1;MAFF;KIF16B;AKAP10;MAFK;KIF3A;MAFG;ZFPM2;KIF23;MFN1;MFN2;ITPK1;ABL1;DOCK11;DOCK8;HMG20B;KIF3B;RCOR1;KIF2A;KIF5B;RNASE1;CBX5;ZFPM1;KIF1A;SIN3A;KDM1A;VPS45;KIF18A;CABLES2;RAB5A
324	gsea	DNA Repair R-HSA-73894	-0.347737	-1.68596	0.00720721	0.0651645	0.905	188/291	0.4937	RAD51B;TRIM25;ISG15;UBE2L6;XRCC6;RAD23B;XRCC4;H2BC4;NSD2;PRPF19;REV1;RAD23A;CUL4A;XRCC5;MGMT;POLD3;ERCC6;NPLOC4;FAN1;DNA2;ASCC3;PPP4R2;UBE2N;ALKBH2;ELL;XPA;BABAM1;POLR2L;EP300;EYA3;WRN;LRIG1;GTF2H2;ASCC1;DDB2;PRKDC;INO80D;CNKSR3;XPC;ALKBH5;RNF111;NHEJ1;MLH1;TDP2;BRCC3;PARG;FANCC;NFRKB;USP1;ABL1;MSH3;MSH2;UFD1;GTF2H3;POLK;ACTR5;CHD1L;WDR48;USP32;KDM4B;TOP3A;ERCC4;RAD17;ALKBH3;ASCC2;RNF8;RNF168;KPN…
325	gsea	Activated TAK1 Mediates P38 MAPK Activation R-HSA-450302	-0.534837	-1.68482	0.00746269	0.0653715	0.906	14/19	0.3949	IRAK2;IKBKG;MAP2K6;RIPK2;UBE2N;MAPKAPK2;MAPKAPK3;MAPK14;TRAF6;MAPK11;TAB1;TAB2;TAB3;MAP3K7
326	gsea	RHOU GTPase Cycle R-HSA-9013420	-0.491138	-1.68166	0.0219378	0.0665815	0.911	20/39	0.2724	ITSN2;RHOU;MYO6;PTK2B;EPHA2;TXNL1;NCK1;SRGAP2;PKN2;WWP2;GRB2;USP9X;ARHGEF7;PAK4;IQGAP1;SPTAN1;PIK3R1;NCK2;STAM2;HGS
327	gsea	Sphingolipid De Novo Biosynthesis R-HSA-1660661	-0.431683	-1.68016	0.00596421	0.0669448	0.912	23/44	0.2811	SPNS2;ACER3;PPM1L;CERS2;PLPP3;SGMS2;ORMDL2;ORMDL3;PLPP2;ALDH3A2;CERT1;OSBP;ACER2;SPTLC2;PRKD3;CSNK1G2;SGPP2;PRKD2;DEGS2;SPTSSA;ALDH3B1;SPTLC1;SGMS1
328	gsea	Toll Like Receptor 9 (TLR9) Cascade R-HSA-168138	-0.377587	-1.67928	0.00175131	0.0670493	0.913	52/102	0.3739	SAA2;MAP3K1;IRF7;CHUK;TIFA;IKBKB;USP18;IRAK2;DUSP3;NLRC5;IKBKG;PPP2CB;MAP2K6;NKIRAS1;RPS6KA1;BTRC;MAP2K1;RIPK2;CASP8;S100B;UBE2N;CUL1;USP14;FBXW11;PPP2CA;RELA;MAPKAPK2;DUSP6;NFKBIA;KCNH8;MAPKAPK3;MEF2A;MAPK14;IRAK4;ALPK1;VRK3;TICAM1;NFKB1;TRAF6;MAPK11;NFKBIB;DUSP7;NFKB2;MAPK8;MAP2K4;MAPK1;MAPK9;PELI1;TAB1;TAB2;TAB3;MAPK3
329	gsea	Metabolism Of Steroid Hormones R-HSA-196071	-0.44436	-1.67881	0.0143541	0.0669639	0.913	1930-10-01	0.2392	HSD17B2;SERPINA6;HSD17B12;FDX1;TSPO;HSD17B11;STARD4;HSD3B2;SRD5A1;FDXR
330	gsea	CTLA4 Inhibitory Signaling R-HSA-389513	-0.523676	-1.67862	0.0117188	0.0667493	0.913	2021-06-01	0.1628	PPP2R5A;PPP2R5E;PPP2CB;YES1;LYN;PPP2CA
331	gsea	Heparan Sulfate/Heparin (HS-GAG) Metabolism R-HSA-1638091	0.430496	1.67764	0.0110701	0.0447159	0.898	18/53	0.1635	DCN;VCAN;BGN;HPSE;NAGLU;HS6ST2;GPC6;SDC1;SDC2;XYLT1;SDC3;SDC4;IDS;EXT1;HS3ST3A1;HS6ST3;GLB1L;HPSE2
332	gsea	Inactivation Of CSF3 (G-CSF) Signaling R-HSA-9705462	0.499589	1.67716	0.022449	0.0445119	0.898	2024-06-01	0.0621	RPS27A;UBA52;SOCS3;ELOB;SOCS1;JAK2
333	gsea	Cell Surface Interactions At Vascular Wall R-HSA-202733	-0.356723	-1.6769	0.00247525	0.0672153	0.913	35/107	0.2912	APOB;PROC;CXADR;F11R;SELENOP;ATP1B1;GRB14;PIK3CB;CAV1;GRB7;EPCAM;PICK1;CD74;SLC7A7;ITGA6;YES1;LYN;GRB2;HRAS;SLC7A11;ITGA3;SOS1;PPIL2;PTPN6;ITGA4;TNFRSF10B;DOK2;DEAF1;JAM2;PIK3R1;NRAS;ANGPT2;PTPN11;CD47;SLC16A1
334	gsea	Downstream Signaling Of Activated FGFR4 R-HSA-5654716	-0.48867	-1.67622	0.00604839	0.0671752	0.914	2024-12-01	0.3201	FGF1;KLB;FGFR4;GRB2;HRAS;SOS1;FRS2;PIK3R1;NRAS;PTPN11;FRS3;PIGU
335	gsea	CaM Pathway R-HSA-111997	0.459603	1.67325	0.0105263	0.0454581	0.901	16/32	0.1779	PDE1A;CAMKK2;PRKAR2B;CALM1;CAMK2D;PRKAR1A;ADCY5;CAMK2A;PRKAR1B;NBEA;PRKCG;ADCY2;PDE1C;ADCY7;ADCY8;ADCY4
336	gsea	Translocation Of SLC2A4 (GLUT4) To Plasma Membrane R-HSA-1445148	-0.433721	-1.66932	0.0218978	0.0699991	0.92	20/50	0.2904	PRKAA2;MYO1E;RALGAPA2;PRKAG2;EXOC6;YWHAH;MYH9;RAB4A;YWHAG;EXOC7;KIF3A;RALA;C2CD5;ASPSCR1;RAB14;TBC1D1;STXBP3;RAB8A;KIF3B;RNASE1
337	gsea	RUNX2 Regulates Osteoblast Differentiation R-HSA-8940973	0.504347	1.66812	0.0181488	0.046728	0.909	2022-06-01	0.1664	COL1A1;GLI3;MAF;RUNX2;CBFB;WWTR1
338	gsea	FRS-mediated FGFR3 Signaling R-HSA-5654706	-0.513495	-1.66786	0.0117925	0.0704383	0.92	2019-09-01	0.3185	FGF1;GRB2;FGFR3;HRAS;SOS1;FRS2;NRAS;PTPN11;FRS3
339	gsea	Antimicrobial Peptides R-HSA-6803157	-0.445311	-1.66765	0.00357143	0.0702386	0.92	1941-04-01	0.0487	LEAP2;LCN2;PGLYRP2;PRTN3
340	gsea	Diseases Of Signal Transduction By Growth Factor Receptors And Second Messengers R-HSA-5663202	-0.328104	-1.66579	0.00383142	0.0710587	0.923	215/411	0.4198	FGG;FGA;FGB;PROC;PPP2R5A;PIK3AP1;GCC2;RNF213;LMO7;PSEN2;SQSTM1;MYO18A;ERBB3;PPP2R5E;DUSP10;NRG4;CHUK;STAT5B;ERBB4;PSMD11;CAMK2B;PIK3CB;PPM1B;DUSP16;PSMD8;FOXO1;FGFR2;STAT1;PSMB8;MAPKAP1;AKAP9;EGFR;CDK8;BCL2L1;KAT2B;PSMB9;PSME1;EIF2AK3;TRAK1;FGF1;PPP2CB;MYC;HDAC8;PSMB7;SND1;KLB;MYH9;GOLGA4;PSMD12;NCOR1;LRP5;ESR1;MTOR;CUX1;TGFA;ESRP1;HDAC11;LRRFIP1;FZD6;TRIP11;MAP2K2;TPR;PSME2;YES1;MAP2K1;DERL2;FBX…
341	gsea	Sealing Of Nuclear Envelope (NE) By ESCRT-III R-HSA-9668328	-0.542259	-1.66504	0.0244399	0.0710784	0.924	2023-09-01	0.1668	TUBB2A;CHMP4C;TUBA1C;TUBA4A;CHMP2B;TUBB4B;CHMP6;TUBB2B;SPAST
342	gsea	KEAP1-NFE2L2 Pathway R-HSA-9755511	-0.447022	-1.66453	0.019678	0.0710792	0.925	66/100	0.3819	GSTA3;GCLM;SQSTM1;GSR;TXNRD1;SRXN1;NQO1;TKT;GSTA1;PSMD11;GCLC;PSMD8;PSMB8;PHGDH;PSMB9;PSME1;TALDO1;MYC;IDH1;PSMB7;PSMD12;BTRC;PSME2;NPLOC4;KEAP1;SLC7A11;PSMC5;CUL1;UBL4A;PSMD14;EP300;MUL1;PSMC4;PSMA1;MAFK;MAFG;PSMD3;NFE2L2;CSNK2B;PSMC2;PSMD13;UFD1;FBXL17;PSMB10;SKP2;PRDX1;PSMB6;PRKCD;PSMD10;PSMD9;CSNK2A2;PSMD4;UBXN7;PSMD7;PSMA6;NOTCH1;SESN1;PSMD5;PSME4;PSMC3;PSMC6;GSK3B;CREBBP;PSMD2;TRIM21;PSMF1
343	gsea	Syndecan Interactions R-HSA-3000170	-0.536866	-1.66134	0.0138067	0.0724217	0.93	2020-05-01	0.1122	VTN;PRKCA;ITGB4;ITGA6;ITGA2
344	gsea	Signaling By Erythropoietin R-HSA-9006335	-0.508838	-1.66119	0.0210526	0.0722055	0.93	13/24	0.3201	STAT5B;PIK3CB;LYN;GRB2;RAPGEF1;HRAS;PLCG2;SOS1;PIK3R1;CRKL;NRAS;STAT5A;PIGU
345	gsea	Epigenetic Regulation Of Gene Expression R-HSA-212165	-0.379843	-1.66112	0.0114943	0.0719353	0.93	46/105	0.3703	MYO1E;DNMT3A;AEBP2;KAT2B;MTA3;H2BC4;GATAD2A;SUDS3;TAF1A;ERCC6;JARID2;SAP130;POLR2L;EP300;TET3;GTF2H2;EED;ARID4B;SUZ12;GTF2H3;SAP30L;TAF1D;TTF1;DDX56;SAP18;POLR1A;POLR1B;GATAD2B;TDG;SF3B1;PHF1;MTF2;POLR1F;UBTF;POLR2E;ERCC2;EZH2;SAP30BP;POLR1E;SIN3A;BAZ2A;TAF1B;ERCC3;SIN3B;DNMT3B;GSK3B
346	gsea	VEGFA-VEGFR2 Pathway R-HSA-4420097	-0.395752	-1.66098	0.0137255	0.0716798	0.93	47/91	0.3645	SHB;PRKCZ;PIK3CB;PRKCA;CAV1;BAIAP2;MAPKAP1;PTK2B;ROCK2;CTNNA1;ITPR1;ABI2;NCK1;JUP;VEGFA;PKN2;MTOR;NCKAP1;THEM4;MAPK13;HRAS;VAV2;ARHGEF7;SHC2;CYFIP1;MAPKAPK2;ROCK1;MAPKAPK3;RICTOR;MAPK14;PDPK1;PIK3R1;NRAS;NCK2;PRKCD;MAPK11;RNASE1;PTK2;WASF2;TRIB3;PKN1;ITPR2;ITPR3;HSPB1;CYFIP2;ITGAV;NCF2
347	gsea	Effects Of PIP2 Hydrolysis R-HSA-114508	-0.482352	-1.65983	0.0147368	0.071905	0.931	2027-11-01	0.268	MGLL;RASGRP2;ITPR1;ABHD6;DGKD;DGKZ;PRKCE;PRKCH;DGKQ;DAGLB;PRKCD
348	gsea	RAF/MAP Kinase Cascade R-HSA-5673001	-0.319005	-1.65828	0.00397614	0.0722628	0.933	118/261	0.383	FGG;FGA;FGB;GFRA1;PPP2R5A;PTPN3;ERBB3;PPP2R5E;RAPGEF2;DUSP10;NRG4;ERBB4;PSMD11;ABHD17C;CAMK2B;PIK3CB;DUSP16;PSMD8;FGFR2;SPTBN2;PSMB8;EGFR;BCL2L1;PSMB9;PSME1;FGF1;PPP2CB;PSMB7;KLB;PSMD12;ZDHHC9;TGFA;MAP2K2;PSME2;MAP2K1;RGL3;DUSP5;FGFR4;GRB2;ABHD17A;FGFR3;IL5RA;DUSP8;LYPLA1;HRAS;PSMC5;SOS1;SHC2;PSMD14;CNKSR1;IRS1;NCAM1;PPP2CA;GRIN2B;PSMC4;PSMA1;PPP1CB;WDR83;PDGFB;PSMD3;FRS2;RASGRP3;RASAL1;PSMC2;HBE…
349	gsea	Signaling By FGFR1 In Disease R-HSA-5655302	-0.466539	-1.65444	0.0148305	0.0737675	0.935	21/35	0.3201	MYO18A;STAT5B;STAT1;FGF1;CUX1;LRRFIP1;GRB2;CNTRL;HRAS;SOS1;FRS2;ZMYM2;ERLIN2;CEP43;PIK3R1;NRAS;BAG4;CPSF6;FGFR1OP2;STAT5A;PIGU
350	gsea	Transcriptional Regulation Of White Adipocyte Differentiation R-HSA-381340	-0.380029	-1.65174	0.00813008	0.0749022	0.935	47/81	0.3879	PPARA;CD36;PPARG;RXRA;CHD9;CDK8;SREBF1;HELZ2;CEBPA;ANGPTL4;SREBF2;NCOR1;NCOA1;TNF;NCOA2;NCOA6;CCNC;EP300;FAM120B;RELA;MED8;MED15;MED21;MED19;CDK19;TBL1XR1;HDAC3;MED31;PCK1;KLF5;MED6;MED26;MED17;NFKB1;MED11;THRAP3;MED23;MED25;PPARGC1A;MED9;MED30;SMARCD3;MED14;TBL1X;CREBBP;NCOA3;LIN9
351	gsea	RND2 GTPase Cycle R-HSA-9696270	-0.45061	-1.65153	0.0188679	0.0747362	0.935	22/41	0.3447	PKP4;CAV1;ARHGAP5;LEMD3;PTPN13;EPHA2;TXNL1;ALDH3A2;UBXN11;TFRC;FAM83B;NUDC;FRS2;ARHGAP35;PIK3R1;TNFAIP1;LRRC1;SCRIB;FRS3;KIDINS220;PRAG1;KCTD13
352	gsea	RHO GTPases Activate ROCKs R-HSA-5627117	-0.538038	-1.65141	0.0230769	0.0744755	0.935	14/19	0.349	MYH14;MYL12B;ROCK2;LIMK2;MYH9;PPP1CB;ROCK1;MYH10;RHOC;PPP1R12B;VPS72;PPP1R12A;MYL9;PKN1
353	gsea	Pyroptosis R-HSA-5620971	-0.536248	-1.65044	0.01875	0.0747495	0.936	2021-10-01	0.2461	IRF2;CHMP4C;GSDMD;GSDME;CYCS;CHMP2B;CHMP6;IRF1;IL18;CHMP2A
354	gsea	Ca-dependent Events R-HSA-111996	0.447437	1.65024	0.0125261	0.0525084	0.926	17/34	0.2053	PDE1A;CAMKK2;PRKAR2B;CALM1;CAMK2D;PRKAR1A;ADCY5;CAMK2A;PRKAR1B;NBEA;PRKCG;ADCY2;PDE1C;ADCY7;ADCY8;ADCY4;PLA2G4A
355	gsea	PERK Regulates Gene Expression R-HSA-381042	-0.493253	-1.65013	0.0184502	0.0745921	0.936	14/29	0.2479	HERPUD1;ATF3;ATF6;CEBPG;EIF2AK3;EXOSC7;ASNS;NFYC;EIF2S1;EXOSC4;PARN;EXOSC5;DCP2;EXOSC3
356	gsea	Cytosolic Sulfonation Of Small Molecules R-HSA-156584	-0.50864	-1.64941	0.0178571	0.0745547	0.937	2019-11-01	0.2498	SULT1A1;SLC26A1;SULT2B1;ABHD14B;PAPSS2;TPST2;BPNT1;SLC35B3;SLC26A2;SULT1B1;SULT4A1
357	gsea	Citric Acid (TCA) Cycle And Respiratory Electron Transport R-HSA-1428517	-0.458447	-1.64609	0.0473485	0.0760014	0.94	84/145	0.3688	SUCLG2;MPC1;GSTZ1;ETFDH;TACO1;RXRA;GLO1;HAGH;LDLR;ETFA;UCP2;LDHD;PDK4;SUCLG1;UQCRFS1;COX19;NDUFS4;LRPPRC;SDHB;SDHD;PM20D1;IDH2;CYCS;MPC2;NDUFV1;L2HGDH;ETFB;PDHB;COX20;CS;TIMMDC1;NDUFAF7;ACO2;NDUFA1;VDAC1;NDUFA8;UQCRC2;NDUFS1;TRAP1;LDHA;DLST;NDUFB6;SDHA;NDUFAF6;NUBPL;FAHD1;ADHFE1;SCO2;UQCRC1;NDUFAF1;IDH3B;SUCLA2;NDUFS3;MDH2;NDUFAF3;OGDH;NDUFA9;PDPK1;PPARD;PDHX;UQCRQ;NDUFAF4;PDK2;PDPR;COQ10A;DMAC2L…
358	gsea	Synthesis Of PIPs At Early Endosome Membrane R-HSA-1660516	-0.575424	-1.64413	0.0340265	0.076724	0.941	2016-12-01	0.3888	INPP5F;MTMR10;INPP4A;PIK3C2A;MTM1;PI4K2A;MTMR12;MTMR2;VAC14;INPP4B;MTMR4;PIKFYVE
359	gsea	Autophagy R-HSA-9612973	-0.374288	-1.64342	0.00891266	0.0766785	0.942	63/124	0.3365	PLIN2;PRKAA2;PRKN;SQSTM1;PRKAG2;CHMP4C;PLIN3;ULK1;RRAGD;VPS37B;GABARAPL2;CHMP2B;MVB12A;NBR1;MTOR;ATG5;ATG4D;RPTOR;CHMP6;VPS37C;ATG7;PEX5;AMBRA1;DYNC1LI2;UBE2N;UVRAG;ATG13;VDAC1;ATG9B;PARK7;IFT88;ATG16L1;ATG4C;SLC38A9;MTMR14;VPS28;CSNK2B;PGAM5;TOMM40;VPS37A;ATG14;TSG101;MFN1;MFN2;MTMR3;TOMM22;UBAP1;DYNLL2;CHMP2A;TOMM7;ATG12;ATG4B;RHEB;RNASE1;PINK1;DYNC1LI1;WIPI2;CFTR;RRAGB;CSNK2A2;RB1CC1;BECN1;HSF1
360	gsea	BBSome-mediated Cargo-Targeting To Cilium R-HSA-5620922	-0.519433	-1.64285	0.0424242	0.0766684	0.943	2023-11-01	0.3285	RAB3IP;BBS9;LZTFL1;ARL6;TCP1;BBIP1;SMOX;BBS4;BBS5;BBS7;CCT3
361	gsea	CD28 Co-Stimulation R-HSA-389356	-0.451307	-1.64224	0.0145228	0.07667	0.943	13/34	0.2352	MAPKAP1;PKN2;MTOR;YES1;THEM4;LYN;GRB2;MAP3K14;ARHGEF7;CD28;RICTOR;PDPK1;PIK3R1
362	gsea	Downregulation Of TGF-beta Receptor Signaling R-HSA-2173788	0.468723	1.63982	0.012987	0.0558623	0.936	2026-09-01	0.1638	RPS27A;TGFBR2;UBA52;TGFBR1;PPP1R15A;BAMBI;PMEPA1;PPP1CC;TGFB1
363	gsea	Defective TPR May Confer Susceptibility Towards Thyroid Papillary Carcinoma (TPC) R-HSA-5619107	-0.486843	-1.63971	0.0235756	0.0776855	0.945	20/28	0.4383	TPR;NUP210;NUP153;NUP50;NUP43;NUP155;MAP4K2;NUP54;NUP214;RANBP2;MAP4K5;NUP85;SEH1L;NUP205;NUP188;NUP35;NUP93;NUP88;NUP107;NUP160
364	gsea	TRAF6-mediated Induction Of TAK1 Complex Within TLR4 Complex R-HSA-937072	0.532517	1.63969	0.0292887	0.05543	0.936	2015-05-01	0.0967	RPS27A;UBA52;NDUFA2;TLR4;LY96
365	gsea	Acyl Chain Remodelling Of PE R-HSA-1482839	-0.461419	-1.63908	0.014742	0.0777177	0.947	2025-09-01	0.308	LPCAT3;MBOAT1;LPCAT4;PLBD1;PNPLA8;PLA2G3;PLA2G6;PLA2G4C;PLA2G12A
366	gsea	HCMV Late Events R-HSA-9610379	-0.387955	-1.63842	0	0.0777209	0.947	37/79	0.4383	HSD17B4;CHMP4C;VPS37B;CHMP2B;H2BC4;MVB12A;TPR;NUP210;CHMP6;VPS37C;TARBP1;IRS1;TXN2;VPS28;VPS37A;TSG101;UBAP1;CHMP2A;NUP153;NUP50;TRMU;NUP43;NUP155;NUP54;NUP214;RANBP2;NUP85;SEH1L;NUP205;NUP188;PCSK1;NUP35;NUP93;NUP88;NUP107;CD46;NUP160
367	gsea	TGF-beta Receptor Signaling Activates SMADs R-HSA-2173789	0.431884	1.63627	0.012987	0.0562877	0.937	17/44	0.1638	RPS27A;TGFBR2;UBA52;ITGB8;LTBP1;TGFBR1;PPP1R15A;BAMBI;PMEPA1;NEDD8;LTBP3;ITGB1;LTBP4;ITGB5;ITGA8;PPP1CC;TGFB1
368	gsea	ATF4 Activates Genes In Response To Endoplasmic Reticulum Stress R-HSA-380994	-0.497449	-1.6356	0.0205224	0.0790007	0.947	19/25	0.4184	HERPUD1;ATF3;ATF6;CEBPG;EXOSC7;ASNS;NFYC;EXOSC4;PARN;EXOSC5;DCP2;EXOSC3;NFYB;KHSRP;NFYA;EXOSC9;EXOSC2;DIS3;EXOSC1
369	gsea	TP53 Regulates Transcription Of Cell Death Genes R-HSA-5633008	-0.467226	-1.63402	0.0207156	0.0796547	0.948	15/32	0.2849	FASN;CRADD;TMEM219;PPP1R13B;PERP;PMAIP1;RABGGTA;BID;RABGGTB;TNFRSF10B;NDRG1;AIFM2;BBC3;BCL6;PRELID1
370	gsea	Interleukin-2 Family Signaling R-HSA-451927	-0.433707	-1.63356	0.025522	0.0795423	0.948	13/42	0.2352	LGALS9;IL15RA;STAT5B;PIK3CB;STAT1;PTK2B;GRB2;IL5RA;SOS1;PTPN6;SOS2;CSF2;PIK3R1
371	gsea	Clathrin-mediated Endocytosis R-HSA-8856828	-0.35219	-1.6333	0.00187266	0.0793913	0.948	61/131	0.3664	APOB;REPS2;ITSN2;PACSIN2;STON2;LDLR;FNBP1L;VAMP8;SYT12;SYT8;AP2A2;EGFR;EPS15;PACSIN3;ADRB2;SYT1;HIP1R;SYNJ2;GRK3;TGFA;TFRC;WASL;GAPVD1;DNM2;PIK3C2A;UBQLN1;GRB2;ACTR2;FCHO2;NECAP1;REPS1;EPN1;ARPC1A;SH3GL1;TOR1A;HBEGF;IGF2R;LDLRAP1;GAK;AGFG1;TRIP10;ARRB2;EPS15L1;ARRB1;STAM2;GRK2;COPS7A;HGS;CLTB;AP2M1;ARF6;ACTR3;COPS5;CFTR;SH3GL2;BIN1;NECAP2;COPS8;FCHO1;RAB5A;GPS1
372	gsea	Glycogen Metabolism R-HSA-8982491	-0.508277	-1.63166	0.0314815	0.0799234	0.949	2022-09-01	0.1288	GBE1;UGP2;PYGL;GYS2;PGM1;PHKB;AGL;PYGB;PHKA2
373	gsea	TRAF6 Mediated Induction Of NFkB And MAP Kinases Upon TLR7/8 Or 9 Activation R-HSA-975138	-0.369674	-1.6312	0.00356506	0.0797944	0.949	51/97	0.3739	SAA2;MAP3K1;CHUK;TIFA;IKBKB;USP18;IRAK2;DUSP3;NLRC5;IKBKG;PPP2CB;MAP2K6;NKIRAS1;RPS6KA1;BTRC;MAP2K1;RIPK2;CASP8;S100B;UBE2N;CUL1;USP14;FBXW11;PPP2CA;RELA;MAPKAPK2;DUSP6;NFKBIA;KCNH8;MAPKAPK3;MEF2A;MAPK14;IRAK4;ALPK1;VRK3;TICAM1;NFKB1;TRAF6;MAPK11;NFKBIB;DUSP7;NFKB2;MAPK8;MAP2K4;MAPK1;MAPK9;PELI1;TAB1;TAB2;TAB3;MAPK3
374	gsea	SUMOylation R-HSA-2990846	-0.364492	-1.62859	0.0132827	0.0807851	0.955	95/163	0.4242	NR1H4;PPARA;NR5A2;NR1I2;PPARG;RXRA;NR3C2;THRB;IKBKE;DNMT3A;MRTFA;IKBKG;XRCC4;NR3C1;ESR1;TPR;NR1H3;NUP210;NCOA1;NR2C1;RANGAP1;NSMCE2;NCOA2;PARK7;CBX4;EP300;WRN;RELA;XPC;RING1;SAE1;NFKBIA;SAFB;SUZ12;RARA;CBX8;RWDD3;NOP58;L3MBTL2;RNF168;RNF2;POLR1A;NSMCE4A;NUP153;STAG2;DDX5;NUP50;SMC5;TDG;NR1H2;BRCA1;NUP43;NUP155;NSMCE3;PIAS4;PIAS1;NUP54;PHC3;SENP5;NUP214;PIAS2;CBX5;UHRF2;RANBP2;NFKB2;UBA2;SENP1;HER…
375	gsea	Activation Of G Protein Gated Potassium Channels R-HSA-1296041	0.512094	1.62626	0.011041	0.0600281	0.946	2029-11-01	0.1602	GNG11;GNG10;GNG2;GNB5;GNG7;GNG5;GNG8;GNGT2;GNG4;GNB3;KCNJ15
376	gsea	Sensory Perception R-HSA-9709957	-0.340642	-1.62438	0	0.0828268	0.956	111/284	0.5303	APOC3;APOA1;APOA4;TTR;APOB;APOM;EPS8L2;PLS1;RIPOR2;MYO1E;RBP4;LDLR;EZR;PRKCA;RDH16;AGRN;APOE;BCO1;CAMKMT;RETSAT;KCNN2;TMIE;MYH9;RDH5;DHRS9;CLIC5;MYO7A;ESPN;PCLO;SDR9C7;DNAJC5;SLC17A8;SCNN1A;TRPM4;KCNQ4;GNB1;APOC2;GPC3;SPTAN1;RDH11;NMT2;TRIOBP;SCN3A;TPRN;CABP2;GNAT1;METAP1;BCO2;GPC4;OR10J5;ABCA4;TWF1;TWF2;HSD17B6;GNGT1;ITPR3;GUCA1B;GNG13;BSN;C1D;OR10AC1;GRK4;AWAT2;RPE65;MYO15A;NAPEPLD;PDE6A;SCNN1B…
377	gsea	Signaling By High-Kinase Activity BRAF Mutants R-HSA-6802948	-0.445605	-1.62218	0.0356473	0.0837983	0.958	13/32	0.2656	FGG;FGA;FGB;MAP2K2;MAP2K1;HRAS;CNKSR1;MARK3;IQGAP1;NRAS;ARRB2;ARRB1;VCL
378	gsea	NR1H3 And NR1H2 Regulate Gene Expression Linked To Cholesterol Transport And Efflux R-HSA-9029569	-0.477909	-1.6217	0.0282258	0.0837727	0.958	26/35	0.3869	APOC1;RXRA;APOE;ABCA1;ABCG8;MOV10;NCOR1;EEPD1;NR1H3;NCOA1;EP300;ABCG5;TBL1XR1;APOC2;HDAC3;KDM3A;KDM1B;TNRC6A;NR1H2;GPS2;AGO4;KDM1A;RXRB;TBL1X;KDM4A;TNRC6B
379	gsea	Interleukin-7 Signaling R-HSA-1266695	-0.494785	-1.62166	0.0178571	0.0834664	0.958	2024-09-01	0.2352	IL7;STAT5B;CISH;SOCS2;SOS1;IRS1;SMARCA4;BRWD1;PIK3R1
380	gsea	Chemokine Receptors Bind Chemokines R-HSA-380108	0.47738	1.61914	0.011994	0.0626032	0.954	1943-06-01	0.0455	CCL11;CCL19;CCL7;ACKR3;CXCL12;PF4
381	gsea	HCMV Infection R-HSA-9609646	-0.363853	-1.6188	0.00408163	0.084655	0.958	55/109	0.4278	HSD17B4;CHMP4C;EGFR;VPS37B;CHMP2B;H2BC4;MVB12A;NCOR1;TPR;NUP210;CHMP6;VPS37C;TARBP1;DYNC1LI2;IRS1;TXN2;VPS28;VPS37A;EED;TSG101;KCNH8;TBL1XR1;HDAC3;SUZ12;UBAP1;DYNLL2;CHMP2A;NUP153;NFKB1;NUP50;TRMU;CBX1;RNASE1;NUP43;NUP155;NUP54;NUP214;DYNC1LI1;RANBP2;GPS2;EZH2;TBL1X;NUP85;DAXX;SEH1L;NUP205;NUP188;PCSK1;PML;NUP35;RBBP4;NUP93;NUP88;NUP107;CD46
382	gsea	HDACs Deacetylate Histones R-HSA-3214815	-0.409986	-1.61775	0.0249433	0.0850147	0.958	20/54	0.3728	MTA3;H2BC4;HDAC8;GATAD2A;NCOR1;SUDS3;TBL1XR1;ARID4B;HDAC3;SAP30L;ARID4A;SAP18;HMG20B;GATAD2B;RCOR1;HDAC10;GPS2;KDM1A;TBL1X;REST
383	gsea	Cellular Hexose Transport R-HSA-189200	-0.506637	-1.61727	0.0184426	0.0849577	0.958	2017-09-01	0.3433	SLC2A2;FGF21;SLC2A9;SLC2A1;SLC5A1;SLC45A3;SLC5A9;SLC5A10;SLC2A12
384	gsea	Beta-catenin Independent WNT Signaling R-HSA-3858494	0.354781	1.6168	0.0181818	0.0630159	0.955	142/142	0.9528	PRICKLE1;GNG11;RPS27A;FZD1;PRKG1;UBA52;WNT4;SEM1;GNG10;GNG2;WNT5A;AXIN2;FZD2;CALM1;GNAO1;PSMB1;CAMK2A;RYK;PSMA7;PFN1;CLTC;GNB5;PRKCG;GNG7;GNG5;TCF7L1;AP2S1;PPP3R1;LEF1;FZD8;PRKG2;TCF7;GNG8;GNGT2;CLTA;PSMB4;GNG4;PRKCB;GNB3;FZD4;WNT1;PSMB11;RHOA;DVL2;PSMA2;PPP3CB;PSMB3;FZD9;RORA;GNB4;RAC2;VANGL2;GNB2;PLCB1;PARD6A;AGO1;FZD7;PPP3CA;PLCB3;PSMA5;DVL3;PSMD6;UBC;PSMC1;PSMA4;TCF7L2;PDE6B;PSMB5;PDE6G;PSMA8…
385	gsea	Translesion Synthesis By REV1 R-HSA-110312	0.543198	1.61654	0.0487805	0.0625693	0.955	2016-02-01	0.0112	RPS27A;UBA52
386	gsea	Glutamate Neurotransmitter Release Cycle R-HSA-210500	-0.485074	-1.61425	0.0150215	0.0861437	0.959	2023-05-01	0.136	UNC13B;SYT1;ARL6IP5;SLC1A2;PPFIA1
387	gsea	Canonical Retinoid Cycle In Rods (Twilight Vision) R-HSA-2453902	-0.487269	-1.61177	0.0288714	0.0873479	0.961	2022-07-01	0.1713	TTR;RBP4;RDH16;RDH5;DHRS9;MYO7A;SDR9C7
388	gsea	Defects In Vitamin And Cofactor Metabolism R-HSA-3296482	-0.502034	-1.61124	0.0234375	0.0872721	0.961	2020-06-01	0.1325	PROC;ACACA;HLCS;LMBRD1;MCCC2;MMADHC
389	gsea	FOXO-mediated Transcription Of Oxidative Stress, Metabolic And Neuronal Genes R-HSA-9615017	-0.473655	-1.61103	0.0273438	0.0870682	0.963	2027-10-01	0.2294	GLYAT;SIRT3;ABCA6;FOXO1;SREBF1;NR3C1;AGRP;SMAD3;SMAD2;PCK1
390	gsea	Translesion Synthesis By POLI R-HSA-5656121	0.529198	1.61081	0.0400891	0.0645426	0.962	2017-02-01	0.0112	RPS27A;UBA52
391	gsea	Transport Of Mature mRNAs Derived From Intronless Transcripts R-HSA-159234	-0.449173	-1.6099	0.0210728	0.0872934	0.965	29/39	0.4837	TPR;NUP210;WDR33;CPSF3;NUP153;CPSF4;NUP50;NUP43;NUP155;NUP54;NUP214;RANBP2;CPSF1;NUP85;NCBP1;SEH1L;NUP205;NUP188;SYMPK;NUP35;NUP93;NUP88;NUP107;SLBP;NUP160;NXF1;FIP1L1;EIF4E;NUP98
392	gsea	ABC Transporter Disorders R-HSA-5619084	-0.435667	-1.60936	0.0415094	0.0872719	0.965	48/77	0.3819	APOA1;ABCB4;ABCB11;ABCC2;ABCC6;PSMD11;PSMD8;PSMB8;ABCA3;PSMB9;PSME1;ABCA1;ABCG8;RNF5;PSMB7;PSMD12;ERLIN1;PSME2;LMBRD1;DERL2;ABCB6;PSMC5;PSMD14;RNF185;PSMC4;PSMA1;PSMD3;PSMC2;PSMD13;ABCG5;SEL1L;ERLIN2;PSMB10;DERL3;DERL1;PSMB6;PSMD10;PSMD9;CFTR;PSMD4;PSMD7;PSMA6;PSMD5;PSME4;PSMC3;PSMC6;PSMD2;PSMF1
393	gsea	Antigen Presentation: Folding, Assembly, Peptide Loading Of Class I MHC R-HSA-983170	-0.50974	-1.6093	0.0462963	0.0869799	0.965	2021-09-01	0.2116	SEC14L2;SAR1B;SEC24A;B2M;TAPBP;ERAP1;SEC24C;ATG14;SEC23A
394	gsea	HCMV Early Events R-HSA-9609690	-0.370639	-1.60915	0.0124224	0.0867535	0.965	44/85	0.4441	HSD17B4;EGFR;H2BC4;NCOR1;TPR;NUP210;DYNC1LI2;IRS1;TXN2;EED;KCNH8;TBL1XR1;HDAC3;SUZ12;DYNLL2;NUP153;NFKB1;NUP50;CBX1;RNASE1;NUP43;NUP155;NUP54;NUP214;DYNC1LI1;RANBP2;GPS2;EZH2;TBL1X;NUP85;DAXX;SEH1L;NUP205;NUP188;PCSK1;PML;NUP35;RBBP4;NUP93;NUP88;NUP107;CD46;NUP160;USH2A
395	gsea	Unblocking Of NMDA Receptors, Glutamate Binding And Activation R-HSA-438066	0.506678	1.60825	0.0176678	0.0652146	0.965	2021-09-01	0.1576	GRIA4;CALM1;CAMK2D;CAMK2A;GRIA3;GRIN2A;GRIA2;GPRIN1;NEFL
396	gsea	Negative Regulation Of FGFR1 Signaling R-HSA-5654726	0.466361	1.60779	0.0106952	0.0648867	0.966	1931-11-01	0.2265	RPS27A;UBA52;FGFR1;FGF10;FGF23;FGF13;FGF5;SPRY2;FGF9;FGF4;FGF8
397	gsea	Golgi Associated Vesicle Biogenesis R-HSA-432722	-0.399455	-1.60614	0.0160142	0.0881199	0.968	30/52	0.3979	TPD52;VAMP8;SH3D19;TPD52L1;HIP1R;SORT1;TFRC;DNM2;PIK3C2A;AP1G1;AP1M2;NECAP1;AP1S1;IGF2R;GAK;GOLGB1;ARRB1;CLINT1;AP4E1;AP1S3;BLOC1S3;BLOC1S6;BLOC1S4;SH3GL2;AP3B1;PUM1;AP1M1;TBC1D8B;ACBD3;AP4B1
398	gsea	tRNA Modification In Nucleus And Cytosol R-HSA-6782315	-0.424092	-1.60477	0.0234834	0.0885945	0.969	32/40	0.5314	CDKAL1;TRIT1;QTRT2;NSUN2;DUS2;TYW1;ADAT1;TRMT13;WDR4;LCMT2;NSUN6;PUS1;TRMT11;TYW5;TRMU;CTU2;TRMT44;TRMT112;QTRT1;TRMT9B;METTL1;TRMT6;ALKBH8;TRMT12;TRMT61A;PUS7;CTU1;TRMT5;ADAT3;URM1;TRMT10A;TYW3
399	gsea	Mitotic Prophase R-HSA-68875	-0.380647	-1.60455	0.0176125	0.0884171	0.969	50/98	0.4702	LPIN2;KMT5A;PRKCA;LPIN1;LEMD3;ARPP19;H2BC4;PPP2CB;TMPO;MASTL;TPR;NUP210;PPP2CA;NEK7;USO1;PPP2R2D;MCPH1;GORASP1;NUP153;NUP50;NUMA1;NCAPD3;NUP43;NCAPH2;NUP155;NUP54;NUP214;RANBP2;LMNB1;VRK2;MAPK1;NUP85;MAPK3;SEH1L;BLZF1;NUP205;NUP188;NUP35;BANF1;NUP93;NUP88;NUP107;RAB1B;NUP160;GOLGA2;PPP2R1B;CNEP1R1;LEMD2;NEK6;LPIN3
400	gsea	Extension Of Telomeres R-HSA-180786	-0.440968	-1.60382	0.0365385	0.0885588	0.969	31/49	0.4576	ANKRD28;POLD3;PPP6R3;DNA2;PPP6C;WRN;LRIG1;STN1;SHQ1;POLR1A;TERF1;TERT;POLR1B;POLA1;RFC2;WRAP53;RFC3;RUVBL1;DKC1;TINF2;CHTF8;GAR1;FEN1;TERF2IP;RUVBL2;PRIM2;BLM;CTC1;POLA2;POLD1;RTEL1
401	gsea	Mismatch Repair R-HSA-5358508	-0.555112	-1.60271	0.039548	0.0888242	0.97	2015-07-01	0.2707	POLD3;LRIG1;MLH1;MSH3;MSH2;POLR1A;POLR1B
402	gsea	HATs Acetylate Histones R-HSA-3214847	-0.363401	-1.60198	0.0100402	0.088917	0.971	59/97	0.484	KAT2B;H2BC4;ATXN7;NCOA1;SGF29;ING4;NCOA2;SAP130;EP300;EPC1;KANSL3;CLOCK;BRD1;HAT1;TRRAP;JADE3;KAT8;KAT6A;MRGBP;PHF20;JADE1;TADA3;KANSL2;KANSL1;VPS72;WDR5;YEATS4;TADA2B;EP400;ENY2;TAF12;RUVBL1;KAT14;MEAF6;ELP3;ACTL6A;BRPF3;BRD8;CREBBP;TADA2A;ZZZ3;TAF10;TAF5L;RUVBL2;KAT5;ING5;KAT7;MSL2;SUPT7L;TAF9;USP22;MSL1;ELP5;ELP6;JADE2;YEATS2;DMAP1;ING3;RBBP7
403	gsea	Synthesis Of Substrates In N-glycan Biosythesis R-HSA-446219	-0.375232	-1.60109	0.0159681	0.0891792	0.971	29/63	0.3109	ST3GAL4;ST3GAL5;ST3GAL1;SLPI;ST3GAL3;ST6GAL1;GNE;GNPNAT1;DHDDS;NEU2;CMAS;PGM3;ST8SIA4;ST3GAL6;NAGK;NUDT14;FUOM;PMM2;MVD;GFPT1;NANP;UAP1;GFUS;GMPPB;SLC17A5;NANS;FPGT;SLC35C1;FCSK
404	gsea	Transport Of Mature mRNA Derived From An Intronless Transcript R-HSA-159231	-0.447779	-1.60091	0.0286807	0.088972	0.971	28/38	0.4837	TPR;NUP210;WDR33;CPSF3;NUP153;CPSF4;NUP50;NUP43;NUP155;NUP54;NUP214;RANBP2;CPSF1;NUP85;NCBP1;SEH1L;NUP205;NUP188;SYMPK;NUP35;NUP93;NUP88;NUP107;NUP160;NXF1;FIP1L1;EIF4E;NUP98
405	gsea	Thrombin Signaling Thru Proteinase Activated Receptors (PARs) R-HSA-456926	0.440619	1.6007	0.0261569	0.0677024	0.97	1932-11-01	0.136	GNG11;GNG10;F2R;GNG2;GNB5;GNG7;GNG5;GNG8;GNGT2;GNG4;GNB3
406	gsea	C-type Lectin Receptors (CLRs) R-HSA-5621481	-0.369762	-1.60021	0.0280561	0.0890734	0.971	72/127	0.3819	CHUK;PSMD11;PRKCA;PSMD8;IKBKB;PSMB8;MALT1;ITPR1;PSMB9;PSME1;IKBKG;PSMB7;CDC34;PSMD12;BTRC;PKN2;RELB;PSME2;LYN;MAP3K14;CASP8;HRAS;PSMC5;UBE2N;PLCG2;ARHGEF7;CUL1;MUC1;PSMD14;FBXW11;EP300;PSMC4;PSMA1;RELA;PSMD3;PSMC2;PSMD13;NFKBIA;PDPK1;PSMB10;NFATC3;NRAS;NFATC2;UBE2M;PSMB6;PRKCD;NFKB1;TRAF6;UBA3;PSMD10;PSMD9;BCL10;CCL17;MUC20;NFKB2;PSMD4;PSMD7;PSMA6;PKN1;ITPR2;PSMD5;PSME4;TAB1;ITPR3;PSMC3;TAB2;PSMC…
407	gsea	Serotonin Neurotransmitter Release Cycle R-HSA-181429	-0.504261	-1.60006	0.0290456	0.0888476	0.971	2018-06-01	0.2785	UNC13B;SYN3;SYT1;PPFIA1;SYN2;SLC18A2
408	gsea	Phase 0 - Rapid Depolarisation R-HSA-5576892	0.465198	1.59808	0.0140845	0.0682972	0.97	16/32	0.1737	CACNA1C;CALM1;FGF11;CAMK2D;CACNG7;CAMK2A;SCN7A;CACNB2;CACNG8;RANGRF;FGF13;CACNB1;SCN4B;SCN2B;CACNG4;SCN1B
409	gsea	Gap Junction Trafficking R-HSA-190828	-0.480388	-1.59785	0.0175879	0.0898691	0.972	2021-08-01	0.2763	GJB2;GJB1;MYO6;GJB4;DNM2;GJB3;CLTB;AP2M1
410	gsea	MAPK1/MAPK3 Signaling R-HSA-5684996	-0.306397	-1.59774	0.00392157	0.0896117	0.972	120/266	0.383	FGG;FGA;FGB;GFRA1;PPP2R5A;PTPN3;ERBB3;PPP2R5E;RAPGEF2;DUSP10;NRG4;ERBB4;PSMD11;ABHD17C;CAMK2B;PIK3CB;DUSP16;PSMD8;FGFR2;SPTBN2;PSMB8;EGFR;BCL2L1;PSMB9;PSME1;FGF1;PPP2CB;PSMB7;KLB;PSMD12;ZDHHC9;TGFA;MAP2K2;PSME2;MAP2K1;RGL3;DUSP5;FGFR4;GRB2;ABHD17A;FGFR3;IL5RA;DUSP8;LYPLA1;HRAS;TYK2;PSMC5;SOS1;SHC2;PSMD14;CNKSR1;IRS1;NCAM1;PPP2CA;GRIN2B;PSMC4;PSMA1;PPP1CB;WDR83;PDGFB;PSMD3;FRS2;RASGRP3;RASAL1;PSMC…
411	gsea	Cargo Concentration In ER R-HSA-5694530	-0.453799	-1.59501	0.0244898	0.0910628	0.973	2029-08-01	0.2116	F5;SAR1B;SEC24A;PREB;TGFA;SEC24C;LMAN2L;SEC23A
412	gsea	Apoptotic Cleavage Of Cellular Proteins R-HSA-111465	-0.450446	-1.5943	0.0326531	0.0911854	0.973	20/37	0.3005	PROC;OCLN;DSG2;GAS2;TJP2;TJP1;CASP8;PLEC;ROCK1;STK24;PKP1;CASP7;ACIN1;SPTAN1;MAPT;PRKCD;FZR1;DSG3;PTK2;DBNL
413	gsea	SUMO E3 Ligases SUMOylate Target Proteins R-HSA-3108232	-0.357125	-1.59402	0.0208729	0.0909763	0.973	90/157	0.4242	NR1H4;PPARA;NR5A2;NR1I2;PPARG;RXRA;NR3C2;THRB;IKBKE;DNMT3A;MRTFA;IKBKG;XRCC4;NR3C1;ESR1;TPR;NR1H3;NUP210;NCOA1;NR2C1;RANGAP1;NSMCE2;NCOA2;PARK7;CBX4;EP300;WRN;RELA;XPC;RING1;NFKBIA;SAFB;SUZ12;RARA;CBX8;NOP58;L3MBTL2;RNF168;RNF2;POLR1A;NSMCE4A;NUP153;STAG2;DDX5;NUP50;SMC5;TDG;NR1H2;BRCA1;NUP43;NUP155;NSMCE3;PIAS4;PIAS1;NUP54;PHC3;NUP214;PIAS2;CBX5;UHRF2;RANBP2;NFKB2;HERC2;PHC2;TRIM27;SMC1A;HDAC7;P…
414	gsea	Signaling By B Cell Receptor (BCR) R-HSA-983705	-0.386716	-1.59334	0.0314815	0.0911084	0.973	65/107	0.3819	PIK3AP1;DAPP1;CHUK;PSMD11;PSMD8;IKBKB;PSMB8;MALT1;ITPR1;PSMB9;PSME1;IKBKG;NCK1;PSMB7;PSMD12;BTRC;PSME2;NFKBIE;LYN;GRB2;HRAS;PSMC5;PLCG2;SOS1;CUL1;PSMD14;FBXW11;PTPN6;PSMC4;PSMA1;RELA;PSMD3;RASGRP3;ORAI1;PSMC2;PSMD13;NFKBIA;ORAI2;STIM1;BLNK;PSMB10;PIK3R1;NFATC3;NRAS;NFATC2;PSMB6;REL;NFKB1;PSMD10;NFKBIB;PSMD9;BCL10;FKBP1A;PSMD4;PSMD7;PSMA6;ITPR2;PSMD5;PSME4;ITPR3;PSMC3;PSMC6;PSMD2;SYK;PSMF1
415	gsea	Association Of TriC/CCT With Target Proteins During Biosynthesis R-HSA-390471	-0.451082	-1.59102	0.039548	0.092151	0.974	20/36	0.3617	KIFC3;LONP2;XRN2;FBXO6;AP3M1;FBXW9;FBXW7;FBXW4;GAPDHS;FBXW2;TCP1;HDAC3;WRAP53;CCNE2;KIF13A;ARFGEF2;FBXL3;CCT3;FBXO4;FBXL5
416	gsea	NRAGE Signals Death Thru JNK R-HSA-193648	-0.41429	-1.59014	0.0284553	0.0923477	0.974	30/56	0.3687	ARHGEF26;ARHGEF18;ARHGEF3;ARHGEF10L;ARHGEF12;ARHGEF16;NGEF;TRIO;FGD4;ARHGEF5;ARHGEF10;VAV2;ARHGEF7;SOS1;ARHGEF1;KALRN;SOS2;AKAP13;AATF;TIAM2;ARHGEF11;ARHGEF4;ARHGEF33;RNASE1;ECT2;PRPF38B;MAPK8;PLEKHG5;ARHGEF37;ARHGEF2
417	gsea	Signaling By BRAF And RAF1 Fusions R-HSA-6802952	-0.394115	-1.58982	0.0201097	0.0922215	0.974	34/60	0.4185	FGG;FGA;FGB;CAMK2B;AKAP9;TRAK1;SND1;ESRP1;MAP2K2;MAP2K1;HRAS;ATG7;QKI;CNKSR1;ZC3HAV1;MARK3;IQGAP1;NRAS;ARRB2;AGGF1;ARRB1;VCL;ARAF;TENT4A;MAPK1;AP3B1;TRIM24;KDM7A;CSK;MAPK3;FXR1;RAP1A;KSR2;AGK
418	gsea	Sensory Processing Of Sound By Outer Hair Cells Of Cochlea R-HSA-9662361	-0.380641	-1.58847	0.0168675	0.0926237	0.975	15/53	0.2812	EPS8L2;PLS1;RIPOR2;MYO1E;EZR;KCNN2;TMIE;MYH9;CLIC5;MYO7A;ESPN;KCNQ4;SPTAN1;TRIOBP;TPRN
419	gsea	trans-Golgi Network Vesicle Budding R-HSA-199992	-0.37865	-1.58682	0.0142857	0.0932884	0.975	38/66	0.3979	TPD52;VAMP8;SH3D19;TPD52L1;HIP1R;SORT1;TFRC;DNM2;PIK3C2A;AP1G1;AP1M2;NECAP1;AP1S1;IGF2R;GAK;GOLGB1;CHMP2A;ARRB1;CLINT1;HGS;CLTB;AP4E1;CLVS2;AP1S3;AP4S1;BLOC1S3;BLOC1S6;BLOC1S4;SH3GL2;PTGES2;AP3B1;SNAP23;AP4M1;PUM1;AP1M1;TBC1D8B;ACBD3;AP4B1
420	gsea	KSRP (KHSRP) Binds And Destabilizes mRNA R-HSA-450604	-0.550462	-1.58664	0.0374532	0.0930771	0.975	13/16	0.4184	EXOSC7;MAPK14;EXOSC4;PARN;EXOSC5;DCP2;EXOSC3;MAPK11;KHSRP;EXOSC9;EXOSC2;DIS3;EXOSC1
421	gsea	Interleukin-1 Signaling R-HSA-9020702	-0.383698	-1.58596	0.0309654	0.0931844	0.976	63/112	0.3819	SAA2;SQSTM1;CHUK;PSMD11;PSMD8;TIFA;IKBKB;USP18;IRAK2;PSMB8;NLRC5;PSMB9;PSME1;IKBKG;IL1RN;PSMB7;MAP2K6;NKIRAS1;PSMD12;BTRC;PSME2;MAP2K1;RIPK2;CASP8;S100B;PSMC5;UBE2N;CUL1;PSMD14;USP14;FBXW11;PSMC4;PSMA1;RELA;PSMD3;PSMC2;PSMD13;NFKBIA;IRAK4;PSMB10;ALPK1;PSMB6;NFKB1;TRAF6;IRAK3;PSMD10;NFKBIB;PSMD9;NFKB2;PSMD4;PSMD7;PSMA6;MAP2K4;PSMD5;PSME4;PELI1;TAB1;PSMC3;TAB2;PSMC6;TAB3;PSMD2;PSMF1
422	gsea	Kinesins R-HSA-983189	-0.455579	-1.58586	0.0386965	0.0929409	0.977	13/37	0.188	KIF21A;KIF13B;KIF1C;KIF12;KLC4;KIF27;KIF9;KLC3;KIF1B;KIF6;KIF16B;KIF3A;KIF23
423	gsea	MAP2K And MAPK Activation R-HSA-5674135	-0.424989	-1.58434	0.0389105	0.0935714	0.978	14/36	0.2656	FGG;FGA;FGB;MAP2K2;MAP2K1;HRAS;CNKSR1;WDR83;MARK3;IQGAP1;NRAS;ARRB2;ARRB1;VCL
424	gsea	Anchoring Of Basal Body To Plasma Membrane R-HSA-5620912	-0.375246	-1.58396	0.0267857	0.0934683	0.978	62/96	0.4478	RAB3IP;PRKCA;AKAP9;SDCCAG8;TUBA4A;CEP162;TUBB4B;HAUS8;CEP290;CNTRL;CLASP1;CKAP5;KIF24;YWHAG;C2CD3;CEP83;CEP70;CEP89;IQCB1;RPGRIP1L;NPHP1;TUBG1;NEDD1;CEP164;CEP43;HAUS7;PCM1;TMEM216;HAUS4;RAB8A;PAFAH1B1;CEP78;CEP57;SFI1;NPHP4;OFD1;CEP135;DCTN2;HAUS5;CEP192;FBF1;HAUS6;B9D1;RAB11A;CEP250;TTBK2;PCNT;CDK5RAP2;MARK4;SCLT1;CSNK1E;TCTN2;CENPJ;DCTN3;CEP76;MKS1;CEP152;TCTN1;CETN2;CEP72;CCP110;HAUS1
425	gsea	Deadenylation-dependent mRNA Decay R-HSA-429914	-0.424652	-1.57992	0.0363636	0.0954604	0.98	35/51	0.3834	EXOSC7;TUT4;DCPS;EIF4G1;CNOT1;TUT7;HBS1L;CNOT10;EDC3;CNOT4;XRN1;PAIP1;EXOSC4;PAN3;PARN;CNOT6L;EXOSC5;DCP2;CNOT2;EXOSC3;LSM6;DCP1A;DDX6;TNKS1BP1;CNOT8;CNOT7;EIF4B;EIF4A2;LSM2;PATL1;DCP1B;CNOT9;EXOSC9;CNOT11;EXOSC2
426	gsea	SARS-CoV Infections R-HSA-9679506	0.319978	1.57961	0.0327103	0.0765059	0.984	333/333	0.9981	RPS28;RPS15;RPS27;RPS15A;RPS19;RPS20;RPS21;RPS12;RPS23;RPS27A;RPS24;RPS8;RPS29;RPS9;RPS14;RPS13;RPS11;ST6GALNAC3;RPS17;FAU;RPS16;RPS25;RPS5;RPS7;RPS4X;RPS3;UBA52;RPS10;RPSA;RPS6;CTSL;SNRPG;RPS2;MAP1LC3B;RPS27L;GJA1;YWHAB;GALNT1;MASP1;HSP90AB1;STING1;DAD1;CSNK1A1;SNRPD2;ATP1A3;AKT3;ATP1B3;JAK2;IL17RA;GPC6;ITGB1;IFNAR2;IL1R1;SDC1;ATP1B2;SNRPF;CANX;CHD3;AP2S1;SH3KBP1;NRP1;SNRPE;SDC2;RPN2;MAN2A1;RBX1…
427	gsea	Oncogene Induced Senescence R-HSA-2559585	0.43749	1.57311	0.0261438	0.079319	0.984	1932-08-01	0.1473	RPS27A;UBA52;CDKN2A;CDKN2B;CDK4;CDKN2D;E2F1;ETS1
428	gsea	SUMOylation Of Ubiquitinylation Proteins R-HSA-3232142	-0.445474	-1.57026	0.0380228	0.100698	0.981	23/35	0.4383	TPR;NUP210;NUP153;NUP50;NUP43;NUP155;PIAS4;PIAS1;NUP54;NUP214;PIAS2;RANBP2;TRIM27;NUP85;SEH1L;NUP205;NUP188;PML;NUP35;NUP93;NUP88;NUP107;NUP160
429	gsea	VLDLR Internalisation And Degradation R-HSA-8866427	0.527246	1.56866	0.04814	0.0808876	0.985	2016-07-01	0.1194	RPS27A;UBA52;MYLIP;VLDLR;CLTC;AP2S1;CLTA
430	gsea	Nuclear Envelope Breakdown R-HSA-2980766	-0.418583	-1.56727	0.0441989	0.102127	0.981	31/49	0.4702	LPIN2;PRKCA;LPIN1;LEMD3;TMPO;TPR;NUP210;NEK7;NUP153;NUP50;NUP43;NUP155;NUP54;NUP214;RANBP2;LMNB1;VRK2;NUP85;SEH1L;NUP205;NUP188;NUP35;BANF1;NUP93;NUP88;NUP107;NUP160;CNEP1R1;LEMD2;NEK6;LPIN3
431	gsea	TAK1-dependent IKK And NF-kappa-B Activation R-HSA-445989	-0.40447	-1.5666	0.0265152	0.102155	0.981	24/43	0.3735	SAA2;CHUK;TIFA;IKBKB;USP18;IRAK2;NLRC5;IKBKG;NKIRAS1;RIPK2;CASP8;S100B;UBE2N;USP14;RELA;NFKBIA;ALPK1;NFKB1;TRAF6;NFKBIB;NFKB2;TAB1;TAB2;TAB3
432	gsea	Downstream Signaling Of Activated FGFR3 R-HSA-5654708	-0.456458	-1.5646	0.0181818	0.103009	0.981	2024-11-01	0.3201	FGF1;GRB2;FGFR3;HRAS;SOS1;FRS2;PIK3R1;NRAS;PTPN11;FRS3;PIGU
433	gsea	Translesion Synthesis By POLK R-HSA-5655862	0.510555	1.56363	0.0514541	0.0827658	0.985	2017-02-01	0.0112	RPS27A;UBA52
434	gsea	tRNA Processing R-HSA-72306	-0.361541	-1.56357	0.0290909	0.103275	0.982	69/96	0.4923	XPOT;ZBTB8OS;CDKAL1;TPR;NUP210;TRIT1;QTRT2;TSEN2;NSUN2;DUS2;TYW1;ADAT1;PRORP;TRMT13;TRMT10C;DDX1;WDR4;LCMT2;NSUN6;PUS1;NUP153;CPSF4;TRMT11;TYW5;NUP50;TRMU;RPP38;CTU2;NUP43;NUP155;NUP54;TSEN54;NUP214;RANBP2;TRNT1;TRMT44;CPSF1;CSTF2;MTO1;NUP85;RPP14;TRMT112;QTRT1;GTPBP3;SEH1L;TRMT9B;NUP205;NUP188;RPP40;POP7;NUP35;METTL1;NUP93;NUP88;TRMT6;NUP107;NUP160;ALKBH8;RTCB;ELAC2;RPP30;TRMT12;HSD17B10;TRMT61A…
435	gsea	Transport Of Ribonucleoproteins Into Host Nucleus R-HSA-168271	-0.448569	-1.56281	0.0344828	0.103445	0.982	20/31	0.4383	TPR;NUP210;NUP153;KPNA1;NUP50;NUP43;NUP155;NUP54;NUP214;BLOC1S6;RANBP2;NUP85;SEH1L;NUP205;NUP188;NUP35;NUP93;NUP88;NUP107;NUP160
436	gsea	Apoptotic Execution Phase R-HSA-75153	-0.418103	-1.56238	0.0327553	0.103322	0.982	23/45	0.3005	PROC;OCLN;DSG2;GAS2;TJP2;TJP1;PKN2;CASP8;PLEC;DNM1L;ROCK1;STK24;PKP1;CASP7;ACIN1;SPTAN1;MAPT;PRKCD;FZR1;KPNA1;DSG3;PTK2;DBNL
437	gsea	GABA Synthesis, Release, Reuptake And Degradation R-HSA-888590	-0.48105	-1.56104	0.0276498	0.103922	0.982	2018-05-01	0.1948	SLC6A13;SLC6A12;SYT1;DNAJC5;ALDH5A1
438	gsea	JNK (c-Jun Kinases) Phosphorylation And Activation Mediated By Activated Human TAK1 R-HSA-450321	-0.512741	-1.55813	0.0269231	0.105439	0.982	2018-12-01	0.3949	IRAK2;IKBKG;RIPK2;UBE2N;TRAF6;MAPK8;MAP2K4;MAPK9;TAB1;TAB2;TAB3;MAP3K7
439	gsea	HDR Thru Single Strand Annealing (SSA) R-HSA-5685938	-0.436279	-1.55656	0.0510018	0.106141	0.982	23/35	0.4531	DNA2;WRN;ABL1;TOP3A;ERCC4;RAD17;POLR1A;TOPBP1;POLR1B;BRCA1;RMI1;RFC2;RAD50;RBBP8;RFC3;ATRIP;RAD51;BRIP1;RAD52;KAT5;BLM;ATM;RRAD
440	gsea	Regulation Of Insulin Secretion R-HSA-422356	0.367816	1.55358	0.0127273	0.0873563	0.988	75/75	0.9951	MARCKS;GNG11;CACNA1C;GNG10;GNG2;CACNA1D;KCNS3;GNAI2;PRKAR2B;PRKAR1A;ADCY5;PRKAR1B;GNAS;GNAI1;GNB5;CACNB2;GNG7;GNG5;STXBP1;KCNB1;GNG8;GNGT2;GNG4;CACNB3;GNB3;ADCY8;FFAR1;STX1A;GNB4;CACNA1E;VAMP2;GNB2;PLCB1;KCNC2;KCNJ11;SNAP25;PLCB3;KCNG2;GCG;GNA14;PRKACB;CACNA2D2;ADRA2C;ABCC8;ADRA2A;PLCB2;GNAQ;AHCYL1;SYT5;RAP1A;GNA15;GNG13;ITPR3;GNGT1;ITPR2;GNG3;RAPGEF3;GNG12;GLP1R;AKAP5;ADCY6;IQGAP1;GNB1;GNA11;ACS…
441	gsea	Biosynthesis Of N-glycan Precursor (Dolichol LLO) And Transfer To Protein R-HSA-446193	-0.353439	-1.55345	0.0232558	0.107855	0.982	32/77	0.3115	ST3GAL4;ST3GAL5;ST3GAL1;SLPI;ST3GAL3;ST6GAL1;GNE;GNPNAT1;DHDDS;NEU2;CMAS;PGM3;ST8SIA4;ST3GAL6;NAGK;NUDT14;FUOM;PMM2;MVD;GFPT1;NANP;UAP1;ALG9;GFUS;ALG13;GMPPB;SLC17A5;NANS;FPGT;SLC35C1;FCSK;MPDU1
442	gsea	Glucagon-like Peptide-1 (GLP1) Regulates Insulin Secretion R-HSA-381676	0.409794	1.55241	0.0271318	0.0873001	0.989	18/41	0.1434	GNG11;GNG10;GNG2;KCNS3;PRKAR2B;PRKAR1A;ADCY5;PRKAR1B;GNAS;GNB5;GNG7;GNG5;KCNB1;GNG8;GNGT2;GNG4;GNB3;ADCY8
443	gsea	Detoxification Of Reactive Oxygen Species R-HSA-3299685	-0.457447	-1.55002	0.0376984	0.109688	0.983	16/33	0.2529	AQP8;GLYAT;GPX1;GSR;TXNRD1;GSTP1;CCS;CYCS;TXNRD2;PRDX3;SOD1;NUDT2;TXN2;PRDX5;ERO1A;PRDX1
444	gsea	Oncogenic MAPK Signaling R-HSA-6802957	-0.378277	-1.54879	0.0260223	0.110231	0.984	41/75	0.3739	FGG;FGA;FGB;DUSP10;CAMK2B;DUSP16;AKAP9;TRAK1;SND1;ESRP1;MAP2K2;MAP2K1;DUSP8;HRAS;ATG7;QKI;CNKSR1;ZC3HAV1;PPP1CB;DUSP6;MARK3;IQGAP1;NRAS;ARRB2;AGGF1;ARRB1;NF1;VCL;MAP3K11;SHOC2;SPRED2;DUSP7;ARAF;TENT4A;MAPK1;AP3B1;DUSP9;TRIM24;KDM7A;CSK;MAPK3
445	gsea	Hyaluronan Metabolism R-HSA-2142845	0.491162	1.54682	0.0289855	0.0896556	0.989	2016-05-01	0.1234	HEXA;HEXB;HAS2;CEMIP;LYVE1
446	gsea	SHC-mediated cascade:FGFR3 R-HSA-5654704	-0.491126	-1.54642	0.0197531	0.111387	0.984	2017-06-01	0.2418	FGF1;GRB2;FGFR3;HRAS;SOS1;NRAS
447	gsea	Tie2 Signaling R-HSA-210993	-0.503218	-1.54406	0.0497238	0.112586	0.985	2017-11-01	0.2838	GRB14;PIK3CB;GRB7;GRB2;HRAS;SOS1;DOK2;PIK3R1;NRAS;ANGPT2;PTPN11
448	gsea	CD209 (DC-SIGN) Signaling R-HSA-5621575	-0.538808	-1.53866	0.0455408	0.116211	0.986	2016-10-01	0.2742	PRKCA;PKN2;RELB;LYN;HRAS;ARHGEF7;EP300;RELA;NRAS;NFKB1
449	gsea	Translesion Synthesis By POLH R-HSA-110320	0.504263	1.53593	0.0563063	0.0951197	0.992	2019-02-01	0.0112	RPS27A;UBA52
450	gsea	TCR Signaling R-HSA-202403	-0.376245	-1.53536	0.0486815	0.118094	0.986	61/103	0.3819	PTPRJ;CHUK;PSMD11;PIK3CB;PSMD8;IKBKB;PSMB8;MALT1;PSMB9;PSME1;IKBKG;NCK1;PSMB7;CDC34;PSMD12;BTRC;PKN2;PSME2;RIPK2;PSMC5;UBE2N;PLCG2;ARHGEF7;CUL1;PSMD14;FBXW11;PSMC4;PSMA1;RELA;PSMD3;PSMC2;PSMD13;NFKBIA;PDPK1;PSMB10;PIK3R1;PSMB6;NFKB1;TRAF6;PAG1;SPNS1;PSMD10;ZAP70;PSMD9;BCL10;PSMD4;PSMD7;PSMA6;ENAH;PTPN22;CD247;PKN1;PSMD5;PSME4;CSK;PSMC3;TAB2;PSMC6;VASP;PSMD2;PSMF1
451	gsea	HSF1 Activation R-HSA-3371511	0.462517	1.53513	0.0464135	0.0948786	0.992	2028-08-01	0.1043	SERPINH1;EEF1A1;TNFRSF21;HSP90AB1;DNAJB1;DNAJB6;HSBP1;HSPH1
452	gsea	PI-3K cascade:FGFR4 R-HSA-5654720	-0.489535	-1.53386	0.0482456	0.118697	0.988	2018-08-01	0.3201	FGF1;KLB;FGFR4;GRB2;FRS2;PIK3R1;PTPN11;PIGU
453	gsea	TP53 Regulates Metabolic Genes R-HSA-5628897	-0.387402	-1.53292	0.0630798	0.119034	0.989	40/79	0.4611	PRKAA2;TACO1;GSR;TXNRD1;PRKAG2;YWHAH;RRAGD;COX19;LRPPRC;CYCS;MOV10;COX20;MTOR;RPTOR;YWHAG;UBL4A;TIGAR;TXN2;SLC38A9;SCO2;PRDX5;PRDX1;TNRC6A;RHEB;RRAGB;AGO4;SESN1;SURF1;COX5B;SCO1;SESN3;TNRC6B;TSC1;RRAGA;TSC2;AGO2;AGO3;GLS2;COX16;TNRC6C
454	gsea	Acetylcholine Neurotransmitter Release Cycle R-HSA-264642	-0.496938	-1.53209	0.0288248	0.119279	0.989	2016-03-01	0.136	UNC13B;SYT1;PPFIA1
455	gsea	Cargo Recognition For Clathrin-Mediated Endocytosis R-HSA-8856825	-0.341501	-1.532	0.00792079	0.118977	0.989	44/94	0.3664	APOB;REPS2;ITSN2;STON2;LDLR;VAMP8;SYT12;SYT8;AP2A2;EGFR;EPS15;ADRB2;SYT1;GRK3;TGFA;TFRC;UBQLN1;GRB2;FCHO2;NECAP1;REPS1;EPN1;SH3GL1;TOR1A;HBEGF;IGF2R;LDLRAP1;AGFG1;ARRB2;EPS15L1;ARRB1;STAM2;GRK2;COPS7A;HGS;CLTB;AP2M1;COPS5;CFTR;SH3GL2;NECAP2;COPS8;FCHO1;GPS1
456	gsea	MAPK Family Signaling Cascades R-HSA-5683057	-0.291239	-1.53168	0.00592885	0.118821	0.989	165/304	0.4681	FGG;FGA;FGB;GFRA1;PPP2R5A;PTPN3;ERBB3;PPP2R5E;RAPGEF2;DUSP10;NRG4;ERBB4;PSMD11;ABHD17C;CAMK2B;PIK3CB;PRKCA;DUSP16;PSMD8;FOXO1;FGFR2;SPTBN2;PSMB8;EGFR;BCL2L1;PSMB9;PSME1;FGF1;PPP2CB;MYC;PSMB7;KLB;MOV10;PSMD12;ZDHHC9;PKN2;TGFA;MAP2K2;PSME2;MAP2K1;RGL3;DUSP5;FGFR4;GRB2;ABHD17A;FGFR3;IL5RA;DUSP8;LYPLA1;HRAS;TYK2;PSMC5;ARHGEF7;SOS1;SHC2;PSMD14;CNKSR1;IRS1;NCAM1;PPP2CA;GRIN2B;KALRN;PSMC4;PSMA1;PPP1CB;C…
457	gsea	Mitochondrial Translation R-HSA-5368287	-0.443193	-1.53033	0.0750916	0.119305	0.99	60/88	0.427	MRPL38;MRPL50;MRPL12;MRPL16;MTIF3;MRPS18B;MRPL15;MRPS22;MRPL14;MRPL42;GADD45GIP1;MTIF2;MRPS34;MRPL39;MRPS5;MRPS10;MRPS31;MRPL17;GFM1;MRPL9;MRPL44;MRPS6;MRPL55;MRPL18;MRPL40;GFM2;MRPL51;MRPL1;MRPL43;TSFM;MRPS27;MRPS15;MRPS7;MRPS17;MTFMT;MRPL46;MRRF;PTCD3;MRPL10;TUFM;MRPL32;MRPS35;MTRF1L;MRPL30;MRPS30;MRPS9;MRPL48;ERAL1;MRPL37;MRPL35;MRPL4;MRPL11;MRPL58;MRPL21;MRPS18C;MRPS23;MRPL3;MRPL49;MRPL19;MRP…
458	gsea	Dopamine Neurotransmitter Release Cycle R-HSA-212676	-0.45274	-1.52965	0.0572034	0.11935	0.99	2023-08-01	0.2785	UNC13B;LIN7A;SYN3;SYT1;PPFIA1;LIN7C;SYN2;SLC18A2
459	gsea	SMAD2/SMAD3:SMAD4 Heterotrimer Regulates Transcription R-HSA-2173796	0.415796	1.52915	0.0453515	0.0976403	0.994	36/36	0.9314	COL1A2;RPS27A;UBA52;YBX1;CDKN2B;MEN1;WWTR1;CCNK;UBC;SERPINE1;DAND5;TGIF2;HDAC1;RBL1;CCNT1;UBB;SMAD4;E2F4;TFDP1;MAPK3;MAPK1;TFDP2;E2F5;RNASEH2A;SMAD7;SMAD2;CDK9;CCNT2;TGIF1;SMAD3;RNF111;EP300;CCNC;MYC;FURIN;CDK8
460	gsea	Signaling By Cytosolic FGFR1 Fusion Mutants R-HSA-1839117	-0.538533	-1.52794	0.0606061	0.12019	0.99	13/17	0.3157	MYO18A;STAT5B;STAT1;CUX1;LRRFIP1;GRB2;CNTRL;ZMYM2;CEP43;PIK3R1;CPSF6;FGFR1OP2;STAT5A
461	gsea	Nef-mediated Downmodulation Of Cell Surface Receptors By Recruitment To Clathrin Adapters R-HSA-164938	-0.491585	-1.52654	0.0576923	0.120772	0.99	2018-08-01	0.2905	AP2A2;B2M;AP1G1;AP1M2;AP1S1;CD28;AP2M1;AP1S3
462	gsea	Cargo Trafficking To Periciliary Membrane R-HSA-5620920	-0.385212	-1.52241	0.0380762	0.123481	0.99	29/50	0.4434	RAB3IP;EXOC6;BBS9;CYS1;UNC119B;EXOC7;RAB11FIP3;LZTFL1;ARL6;TCP1;BBIP1;PRKD2;SMOX;RAB8A;BBS4;BBS5;ASAP1;BBS7;CCT3;PDE6D;PTGES2;RAB11A;INPP5E;EXOC1;EXOC3;BBS2;BBS1;NUDT19;TTC8
463	gsea	Cooperation Of PDCL (PhLP1) And TRiC/CCT In G-protein Beta Folding R-HSA-6814122	0.419977	1.52159	0.0547945	0.101364	0.994	1937-10-01	0.136	GNG11;GNG10;GNG2;GNB5;GNG7;GNG5;GNG8;GNGT2;GNG4;GNB3
464	gsea	Antiviral Mechanism By IFN-stimulated Genes R-HSA-1169410	-0.369979	-1.51885	0.0254545	0.125769	0.991	46/75	0.4459	TRIM25;PPM1B;FLNB;STAT1;ISG15;USP18;RIGI;UBE2L6;EIF2AK2;KPNA4;IFIT1;OAS3;KPNA3;MX2;TPR;OAS2;NUP210;EIF4G1;UBE2N;IRF3;KPNA2;UBA7;NUP153;KPNA1;NUP50;NUP43;NUP155;NUP54;NUP214;RANBP2;UBE2E1;EIF4G3;EIF4A2;NUP85;MAPK3;SEH1L;NUP205;NUP188;NUP35;UBB;NUP93;NUP88;NUP107;NUP160;EIF4E2;EIF4E3
465	gsea	SHC1 Events In ERBB2 Signaling R-HSA-1250196	-0.482131	-1.51863	0.0664137	0.125542	0.991	2021-12-01	0.268	ERBB3;NRG4;ERBB4;PRKCA;EGFR;GRB2;HRAS;SOS1;PRKCE;HBEGF;NRAS;PRKCD
466	gsea	HS-GAG Degradation R-HSA-2024096	0.465041	1.51827	0.0442656	0.102586	0.994	2021-10-01	0.1635	HPSE;NAGLU;GPC6;SDC1;SDC2;SDC3;SDC4;IDS;GLB1L;HPSE2
467	gsea	G Alpha (12/13) Signaling Events R-HSA-416482	-0.351672	-1.5178	0.0316832	0.125747	0.992	39/77	0.3687	ARHGEF26;ADRA1B;ARHGEF18;ARHGEF3;ARHGEF10L;ARHGEF12;ARHGEF16;ROCK2;NGEF;TRIO;FGD4;PLXNB1;ARHGEF5;ARHGEF10;VAV2;ARHGEF7;SOS1;GNA12;ARHGEF1;KALRN;ROCK1;GNB1;ADRA1A;SOS2;AKAP13;RHOC;TIAM2;ARHGEF11;ARHGEF4;ARHGEF33;ECT2;GNG12;GNG3;PRPF38B;PLEKHG5;ARHGEF37;GNGT1;GNG13;ARHGEF2
468	gsea	Signaling By WNT In Cancer R-HSA-4791275	-0.425348	-1.51758	0.0289855	0.125531	0.992	1933-11-01	0.2406	PROC;PPP2R5A;PPP2R5E;PPP2CB;LRP5;FZD6;LRP6;PPP2CA;AXIN1;TNKS2;RNF43
469	gsea	Intra-Golgi And Retrograde Golgi-to-ER Traffic R-HSA-6811442	-0.323397	-1.51561	0.0168856	0.1265	0.992	87/165	0.4336	GCC2;KIF21A;AGPAT3;PLIN3;KIF13B;KIF1C;KIF12;KLC4;ARFGAP2;KIF27;USP6NL;KIF9;KLC3;KIF1B;GOLGA1;GOLGA4;RAB30;CYTH1;CUX1;TRIP11;KIF6;VPS54;COPG2;BICD1;RINT1;DYNC1LI2;NBAS;COG5;GOLIM4;KIF16B;NSF;STX16;KIF3A;RIC1;VTI1A;KIF23;NAPG;IGF2R;VPS53;PAFAH1B3;COG7;STX18;ARFGAP3;DYNLL2;COG8;COPE;ARFIP2;RAB3GAP2;SNAP29;CYTH2;PAFAH1B1;BNIP1;PLA2G6;KIF3B;KIF2A;KIF5B;COG3;COG4;COPZ1;TMF1;GOSR1;NAA35;DYNC1LI1;COG6;DC…
470	gsea	ERBB2 Regulates Cell Motility R-HSA-6785631	-0.525091	-1.51547	0.0502901	0.126223	0.992	2015-07-01	0.1901	DIAPH1;ERBB3;NRG4;ERBB4;EGFR;MEMO1;HBEGF
471	gsea	Scavenging By Class A Receptors R-HSA-3000480	0.574816	1.51386	0.068323	0.104507	0.995	2017-11-01	0.0846	COL3A1;COL1A2;COL1A1;COLEC12;FTH1;CALR;COL4A2;COL4A1;MASP1;HSP90B1;COLEC11
472	gsea	Signaling By PDGF R-HSA-186797	0.386111	1.51383	0.0385439	0.103785	0.995	52/52	0.9977	PDGFRA;COL6A1;COL6A5;PDGFRB;COL6A2;COL6A3;THBS2;COL4A2;COL4A1;PLAT;THBS1;COL4A5;BCAR1;PIK3R2;SYNGAP1;THBS3;COL6A6;COL9A1;PTPN12;THBS4;COL9A3;COL9A2;PLCG1;STAT3;CXXC1;PIK3CA;SRC;PDGFA;STAT6;CRK;COL4A3;STAT5A;PTPN11;NCK2;NRAS;CRKL;PIK3R1;COL4A4;PDGFB;SOS1;HRAS;RAPGEF1;GRB2;NCK1;FURIN;GRB7;STAT1;PIK3CB;STAT5B;PDGFD;PDGFC;PLG
473	gsea	Transport Of SLBP Dependant Mature mRNA R-HSA-159230	-0.435252	-1.51317	0.0508475	0.127543	0.993	23/32	0.4837	TPR;NUP210;NUP153;NUP50;NUP43;NUP155;NUP54;NUP214;RANBP2;NUP85;NCBP1;SEH1L;NUP205;NUP188;NUP35;NUP93;NUP88;NUP107;SLBP;NUP160;NXF1;EIF4E;NUP98
474	gsea	Keratan Sulfate Biosynthesis R-HSA-2022854	-0.425592	-1.51222	0.0492505	0.127799	0.994	2027-12-01	0.4645	ST3GAL4;ST3GAL1;SLC35D2;ST3GAL3;ST3GAL6;B3GNT3;FMOD;B3GNT2;B4GALT3;OMD;CHST5;B4GALT6
475	gsea	Signaling By KIT In Disease R-HSA-9669938	-0.488801	-1.51125	0.0617761	0.128144	0.994	2019-09-01	0.2418	STAT5B;STAT1;YES1;LYN;GRB2;HRAS;SOS1;PIK3R1;NRAS
476	gsea	ERK/MAPK Targets R-HSA-198753	-0.465561	-1.50625	0.0643382	0.131176	0.994	16/22	0.4517	DUSP3;PPP2CB;RPS6KA1;PPP2CA;DUSP6;KCNH8;MEF2A;MAPK14;VRK3;MAPK11;DUSP7;MAPK1;MAPK3;DUSP4;RPS6KA5;PPP2R1B
477	gsea	Signaling By NODAL R-HSA-1181150	-0.476499	-1.50399	0.0568627	0.132523	0.994	2018-10-01	0.4079	PCSK6;FURIN;NODAL;SMAD3;ACVR2A;SMAD2;MAPK1;ACVR2B;MAPK3;SMAD4
478	gsea	Signaling By ERBB2 TMD/JMD Mutants R-HSA-9665686	-0.466105	-1.50235	0.059246	0.133315	0.994	2021-10-01	0.2418	ERBB3;NRG4;ERBB4;EGFR;GRB2;HRAS;SOS1;ERBIN;HBEGF;NRAS
479	gsea	Binding And Uptake Of Ligands By Scavenger Receptors R-HSA-2173782	-0.468548	-1.50076	0.0719844	0.134035	0.994	1935-12-01	0.1458	HPX;SAA2;APOA1;ALB;APOB;CD36;AMBP;SCARA5;SCARB1;APOE;HYOU1;SCARF1
480	gsea	Processive Synthesis On C-strand Of Telomere R-HSA-174414	-0.48685	-1.49856	0.0531309	0.135192	0.994	2018-11-01	0.4181	POLD3;DNA2;WRN;LRIG1;POLR1A;TERF1;POLR1B;TINF2;FEN1;TERF2IP;BLM
481	gsea	Transcriptional Regulation By AP-2 (TFAP2) Family Of Transcription Factors R-HSA-8864260	-0.403759	-1.49724	0.0444444	0.135691	0.994	13/35	0.3263	WWOX;EGFR;APOE;MYC;VEGFA;ESR1;TGFA;HSPD1;EP300;CITED4;YY1;YEATS4;KCTD15
482	gsea	Signaling By VEGF R-HSA-194138	-0.347761	-1.49541	0.0326923	0.136575	0.995	48/99	0.3645	SHB;PRKCZ;PIK3CB;PRKCA;CAV1;BAIAP2;MAPKAP1;PTK2B;ROCK2;CTNNA1;ITPR1;ABI2;NCK1;JUP;VEGFA;PKN2;MTOR;NCKAP1;THEM4;MAPK13;HRAS;VAV2;FLT1;ARHGEF7;SHC2;CYFIP1;MAPKAPK2;ROCK1;MAPKAPK3;RICTOR;MAPK14;PDPK1;PIK3R1;NRAS;NCK2;PRKCD;MAPK11;RNASE1;PTK2;WASF2;TRIB3;PKN1;ITPR2;ITPR3;HSPB1;CYFIP2;ITGAV;NCF2
483	gsea	Neddylation R-HSA-8951664	-0.31403	-1.49246	0.027027	0.138454	0.995	143/232	0.4683	LMO7;ZBTB16;SQSTM1;PSMD11;ASB13;PSMD8;PSMB8;UBD;CISH;PSMB9;PSME1;FBXO6;CUL2;DCAF11;PSMB7;CUL4A;UBE2D3;PSMD12;BTRC;FBXW9;PSME2;FBXW7;DCAF8;NPLOC4;UCHL3;DCAF5;FBXL20;UBE2F;SPSB4;KLHL3;KEAP1;FBXW4;PSMC5;SOCS2;CUL1;DCUN1D1;PSMD14;DCAF6;FBXW11;FBXW2;MUL1;PSMC4;PSMA1;COMMD6;DDB2;KLHL25;PSMD3;NFE2L2;DCUN1D3;PSMC2;NUB1;GAN;PSMD13;DCAF17;DCAF10;FBXO17;COMMD10;UFD1;ASB7;NAE1;WDTC1;PSMB10;BTBD6;SKP2;BTBD1;C…
484	gsea	Telomere Extension By Telomerase R-HSA-171319	-0.464495	-1.48992	0.0727651	0.139999	0.996	13/22	0.4121	ANKRD28;PPP6R3;PPP6C;SHQ1;TERF1;TERT;WRAP53;RUVBL1;DKC1;TINF2;GAR1;TERF2IP;RUVBL2
485	gsea	Signaling By FGFR In Disease R-HSA-1226099	-0.359936	-1.48891	0.0208768	0.140374	0.996	31/60	0.38	MYO18A;STAT5B;FGFR2;STAT1;FGF1;CUX1;LRRFIP1;FGFR4;GRB2;CNTRL;FGFR3;HRAS;SOS1;POLR2L;FRS2;ZMYM2;ERLIN2;GTF2F2;CEP43;PIK3R1;NRAS;BAG4;CPSF6;FGFR1OP2;STAT5A;PIGU;POLR2E;TRIM24;NCBP1;POLR2I;POLR2B
486	gsea	Transport Of SLBP Independent Mature mRNA R-HSA-159227	-0.433087	-1.48845	0.0667939	0.140284	0.996	22/31	0.4837	TPR;NUP210;NUP153;NUP50;NUP43;NUP155;NUP54;NUP214;RANBP2;NUP85;NCBP1;SEH1L;NUP205;NUP188;NUP35;NUP93;NUP88;NUP107;NUP160;NXF1;EIF4E;NUP98
487	gsea	Non-integrin membrane-ECM Interactions R-HSA-3000171	-0.407858	-1.48754	0.0755467	0.14054	0.996	17/41	0.2464	VTN;TTR;LAMA5;LAMB3;DDR1;DMD;PRKCA;AGRN;ITGB4;LAMC2;ITGA6;ITGA2;NTN4;PDGFB;LAMC3;TRAPPC4;DAG1
488	gsea	Telomere C-strand (Lagging Strand) Synthesis R-HSA-174417	-0.444565	-1.48503	0.0789474	0.142145	0.996	23/32	0.4992	POLD3;DNA2;WRN;LRIG1;STN1;POLR1A;TERF1;POLR1B;POLA1;RFC2;RFC3;TINF2;CHTF8;FEN1;TERF2IP;PRIM2;BLM;CTC1;POLA2;POLD1;PRIM1;RFC4;POLD4
489	gsea	FGFR1 Mutant Receptor Activation R-HSA-1839124	-0.434025	-1.4845	0.0620985	0.142162	0.996	16/29	0.3157	MYO18A;STAT5B;STAT1;FGF1;CUX1;LRRFIP1;GRB2;CNTRL;ZMYM2;ERLIN2;CEP43;PIK3R1;BAG4;CPSF6;FGFR1OP2;STAT5A
490	gsea	Asparagine N-linked Glycosylation R-HSA-446203	-0.300289	-1.48341	0.0194004	0.142699	0.996	142/274	0.4521	ASGR1;F5;ST3GAL4;ST3GAL5;ST3GAL1;SLPI;SAR1B;ASGR2;SEC24A;ST3GAL3;ST6GAL1;EDEM2;GNE;SPTBN2;GNPNAT1;ANKRD28;RAD23B;ARFGAP2;SEC22A;RNF103;PREB;RNF5;MARCHF6;TGFA;SEC16A;DHDDS;NEU2;DERL2;PPP6R3;CMAS;COPG2;PGM3;ST8SIA4;CD55;PPP6C;ST3GAL6;ANK3;NAGK;AMFR;DYNC1LI2;COG5;PPP6R1;SEC24C;NSF;RNF185;TRAPPC9;SCFD1;LMAN2L;USO1;NUDT14;FUOM;PMM2;NAPG;MGAT4B;MVD;SYVN1;TRAPPC1;MGAT5;CHST8;GFPT1;SEC23A;TFG;BET1;COG7;T…
491	gsea	ER-Phagosome Pathway R-HSA-1236974	-0.415201	-1.48317	0.099631	0.142485	0.996	42/82	0.3819	FGG;FGA;FGB;CD36;SEC14L2;CHUK;PSMD11;VAMP8;PSMD8;B2M;IKBKB;PSMB8;TAPBP;PSMB9;PSME1;IKBKG;PSMB7;PSMD12;PSME2;PSMC5;PSMD14;PSMC4;TIRAP;PSMA1;PSMD3;PSMC2;PSMD13;PSMB10;PSMB6;PSMD10;TLR2;PSMD9;PSMD4;PSMD7;PSMA6;SNAP23;PSMD5;PSME4;PSMC3;PSMC6;PSMD2;PSMF1
492	gsea	Signaling By Nuclear Receptors R-HSA-9006931	-0.28866	-1.48293	0.0132075	0.142251	0.996	120/243	0.3869	ANGPTL3;APOC1;FASN;ALDH1A1;GPAM;NR5A2;ALDH8A1;RXRA;PRKCZ;CAV2;ERBB4;CPT1A;LDHD;CAV1;PDK4;ADH7;RDH16;EGFR;DHRS4;SREBF1;APOE;KAT2B;FKBP4;ABCA1;H2BC4;ABCG8;MYC;PDHB;MOV10;RDH5;DHRS9;NCOR1;ESR1;EEPD1;USF1;TGFA;NR1H3;CHD1;NCOA1;HRAS;TFF3;KANK1;NCOA2;JUND;POLR2L;EP300;FKBP5;FOXA1;GTF2A2;GNAI3;AXIN1;HBEGF;ABCG5;CDK9;KCNH8;GNB1;TBL1XR1;APOC2;HDAC3;RARA;PDPK1;GTF2F2;PTGES3;STRN;PPARD;PCK1;PDHX;CDKN1B;PIK3…
493	gsea	RHO GTPase Effectors R-HSA-195258	-0.322849	-1.48267	0.0462963	0.142035	0.996	115/253	0.4242	PPP2R5A;MYH14;IQGAP2;MYL12B;DIAPH1;PRKCZ;PPP2R5E;RHPN2;WIPF3;PRKCA;DAAM1;BAIAP2;YWHAH;ROCK2;CTNNA1;MRTFA;KLC4;ABI2;KLC3;H2BC4;PPP2CB;NCK1;LIMK2;MYH9;SRGAP2;PKN2;WASL;DHDDS;NCKAP1;MAD1L1;GRB2;CLASP1;CKAP5;ACTR2;CLIP1;ITGB3BP;RANGAP1;NUDC;YWHAG;RHOD;DYNC1LI2;NCOA2;ARHGEF7;PPP2CA;CYFIP1;PPP1CB;ARPC1A;NDEL1;WIPF2;ROCK1;AHCTF1;ABL1;RTKN;MAPK14;IQGAP1;PDPK1;CDKN1B;SCAI;DYNLL2;MYH10;RHOC;PPP1R12B;SRF;NO…
494	gsea	Amine Ligand-Binding Receptors R-HSA-375280	-0.400525	-1.48161	0.0244755	0.142469	0.996	1932-07-01	0.2796	ADRA1B;CHRM3;ADRB2;ADRB3;ADRA1A;ADRB1;HTR1F
495	gsea	Signaling By Hippo R-HSA-2028269	-0.486032	-1.4796	0.0830325	0.143606	0.996	2020-09-01	0.2138	WWC1;TJP2;TJP1;AMOT;STK4;YAP1;AMOTL2;STK24;MOB1B
496	gsea	Negative Regulation Of FGFR2 Signaling R-HSA-5654727	0.414613	1.47751	0.0313076	0.127708	0.998	1933-11-01	0.2265	RPS27A;UBA52;FGF10;FGF7;FGF23;FGF13;FGF5;SPRY2;FGF9;FGF4;FGF8
497	gsea	Transport Of Mature Transcript To Cytoplasm R-HSA-72202	-0.377632	-1.47733	0.0677656	0.145005	0.996	47/78	0.4627	TPR;U2AF1;NUP210;UPF3B;DDX39B;WDR33;SRSF4;THOC6;SRSF2;THOC3;DDX39A;FYTTD1;CPSF3;NUP153;SRSF7;CPSF4;NUP50;NUP43;NUP155;THOC5;NUP54;NUP214;RANBP2;CASC3;GLE1;CPSF1;SRRM1;THOC1;U2AF1L4;POLDIP3;NUP85;NCBP1;CDC40;SEH1L;RNPS1;NUP205;NUP188;SYMPK;NUP35;NUP93;NUP88;NUP107;SLBP;NUP160;THOC7;NXF1;FIP1L1
498	gsea	Nuclear Pore Complex (NPC) Disassembly R-HSA-3301854	-0.427754	-1.47677	0.0714286	0.145026	0.996	21/32	0.4837	TPR;NUP210;NEK7;NUP153;NUP50;NUP43;NUP155;NUP54;NUP214;RANBP2;NUP85;SEH1L;NUP205;NUP188;NUP35;NUP93;NUP88;NUP107;NUP160;NEK6;NUP98
499	gsea	ISG15 Antiviral Mechanism R-HSA-1169408	-0.363749	-1.47636	0.034358	0.144962	0.996	44/69	0.4459	TRIM25;PPM1B;FLNB;STAT1;ISG15;USP18;RIGI;UBE2L6;EIF2AK2;KPNA4;IFIT1;KPNA3;MX2;TPR;NUP210;EIF4G1;UBE2N;IRF3;KPNA2;UBA7;NUP153;KPNA1;NUP50;NUP43;NUP155;NUP54;NUP214;RANBP2;UBE2E1;EIF4G3;EIF4A2;NUP85;MAPK3;SEH1L;NUP205;NUP188;NUP35;UBB;NUP93;NUP88;NUP107;NUP160;EIF4E2;EIF4E3
500	gsea	Signaling By ERBB2 ECD Mutants R-HSA-9665348	-0.516075	-1.4755	0.0874317	0.145321	0.996	2015-07-01	0.2418	EGFR;GRB2;HRAS;SOS1;ERBIN;PIK3R1;NRAS
501	gsea	CLEC7A (Dectin-1) Signaling R-HSA-5607764	-0.373758	-1.47504	0.0767824	0.14531	0.996	61/97	0.3819	CHUK;PSMD11;PSMD8;IKBKB;PSMB8;MALT1;ITPR1;PSMB9;PSME1;IKBKG;PSMB7;CDC34;PSMD12;BTRC;RELB;PSME2;MAP3K14;CASP8;PSMC5;UBE2N;PLCG2;CUL1;PSMD14;FBXW11;PSMC4;PSMA1;RELA;PSMD3;PSMC2;PSMD13;NFKBIA;PDPK1;PSMB10;NFATC3;NFATC2;UBE2M;PSMB6;PRKCD;NFKB1;TRAF6;UBA3;PSMD10;PSMD9;BCL10;CCL17;NFKB2;PSMD4;PSMD7;PSMA6;ITPR2;PSMD5;PSME4;TAB1;ITPR3;PSMC3;TAB2;PSMC6;TAB3;PSMD2;SYK;PSMF1
502	gsea	Rev-mediated Nuclear Export Of HIV RNA R-HSA-165054	-0.431697	-1.47365	0.0703422	0.146005	0.996	20/31	0.4383	TPR;NUP210;RANGAP1;NUP153;NUP50;RCC1;NUP43;NUP155;NUP54;NUP214;RANBP2;NUP85;SEH1L;NUP205;NUP188;NUP35;NUP93;NUP88;NUP107;NUP160
503	gsea	Vpr-mediated Nuclear Import Of PICs R-HSA-180910	-0.42526	-1.47347	0.0623782	0.145701	0.996	21/31	0.4383	TPR;NUP210;PSIP1;NUP153;KPNA1;NUP50;NUP43;NUP155;NUP54;NUP214;RANBP2;NUP85;SEH1L;NUP205;NUP188;NUP35;BANF1;NUP93;NUP88;NUP107;NUP160
504	gsea	Regulation Of TP53 Activity Thru Methylation R-HSA-6804760	0.467023	1.47305	0.0708155	0.13007	0.998	17/17	0.9565	RPS27A;UBA52;L3MBTL1;PRMT5;MDM2;UBC;CHEK2;EHMT2;ATM;UBB;JMY;TTC5;EHMT1;MDM4;SMYD2;EP300;KMT5A
505	gsea	Metal Ion SLC Transporters R-HSA-425410	-0.425206	-1.47302	0.05625	0.145604	0.996	2026-09-01	0.2274	SLC30A10;CP;SLC41A2;SLC39A4;SLC30A1;SLC11A2;SLC31A1;SLC30A5;SLC11A1
506	gsea	HIV Life Cycle R-HSA-162587	-0.337833	-1.47102	0.0335821	0.146864	0.997	86/138	0.4383	NEDD4L;TAF15;CHMP4C;XRCC6;VTA1;XRCC4;VPS37B;CHMP2B;MVB12A;FURIN;GTF2B;XRCC5;TPR;NUP210;CHMP6;VPS37C;RANGAP1;PSIP1;ELL;POLR2L;GTF2A2;LRIG1;GTF2H2;PDCD6IP;VPS28;RNGTT;TAF3;VPS37A;CCNT2;CDK9;NELFB;TSG101;GTF2H3;GTF2F2;UBAP1;NMT2;CHMP2A;VPS4B;NELFE;NUP153;KPNA1;NUP50;RCC1;NUP43;LIG4;NUP155;NUP54;TAF4;NUP214;GTF2E1;TCEA1;TAF12;RANBP2;POLR2E;ERCC2;TAF1;CHMP5;GTF2A1;ERCC3;NUP85;NELFCD;NCBP1;POLR2I;POLR2…
507	gsea	NEP/NS2 Interacts With Cellular Export Machinery R-HSA-168333	-0.425498	-1.47081	0.0718447	0.146655	0.997	19/31	0.4383	TPR;NUP210;NUP153;NUP50;NUP43;NUP155;NUP54;NUP214;BLOC1S6;RANBP2;NUP85;SEH1L;NUP205;NUP188;NUP35;NUP93;NUP88;NUP107;NUP160
508	gsea	DAG And IP3 Signaling R-HSA-1489509	0.390504	1.46962	0.0494624	0.131632	0.998	16/38	0.1779	PDE1A;CAMKK2;PRKAR2B;CALM1;CAMK2D;PRKAR1A;ADCY5;CAMK2A;PRKAR1B;NBEA;PRKCG;ADCY2;PDE1C;ADCY7;ADCY8;ADCY4
509	gsea	Impaired BRCA2 Binding To PALB2 R-HSA-9709603	-0.472123	-1.4696	0.0714286	0.14712	0.998	15/23	0.446	RAD51B;DNA2;WRN;TOP3A;BRCA2;BRCA1;RMI1;RAD50;RBBP8;RAD51;RAD51D;BRIP1;KAT5;BLM;ATM
510	gsea	SUMOylation Of DNA Methylation Proteins R-HSA-4655427	-0.503887	-1.46913	0.0921305	0.147092	0.998	2015-09-01	0.3678	DNMT3A;CBX4;RING1;CBX8;RNF2;PHC3;PHC2;SCMH1;DNMT3B
511	gsea	Regulation Of FZD By Ubiquitination R-HSA-4641263	0.465699	1.46896	0.0509804	0.131168	0.998	2019-07-01	0.1507	RPS27A;UBA52;RSPO1;RSPO3;LGR5;FZD8;FZD4
512	gsea	Synthesis Of PIPs At Golgi Membrane R-HSA-1660514	-0.502806	-1.46868	0.0812379	0.147068	0.998	2016-09-01	0.3888	PIK3C2G;PIK3C2A;PI4KB;PI4K2A;SACM1L;VAC14;INPP5E;ARF3;PIKFYVE
513	gsea	Iron Uptake And Transport R-HSA-917937	0.373824	1.46846	0.0564516	0.130539	0.998	55/55	0.9835	RPS27A;UBA52;FTH1;STEAP2;SLC40A1;ATP6AP1;NEDD8;ATP6V1G1;ATP6V1B2;ATP6V1F;ATP6V1A;HEPH;ATP6V0B;ATP6V0C;ATP6V1E1;HMOX1;STEAP3;ATP6V0D2;ATP6V1H;ATP6V1E2;GLRX3;MCOLN1;ATP6V1G3;SLC22A17;ATP6V1B1;ATP6V0D1;UBC;ATP6V1D;CAND1;CYBRD1;ATP6V1G2;ATP6V0A2;ATP6V1C2;SKP1;UBB;ATP6V0A4;FLVCR1;SLC46A1;FBXL5;IREB2;TCIRG1;ATP6V0A1;ATP6V1C1;HMOX2;ATP6V0E2;SLC11A2;CUL1;HFE;TFRC;ABCG2;CP;ALAD;ACO1;LCN2;TFR2
514	gsea	Leishmania Infection R-HSA-9658195	0.300185	1.46829	0.00158228	0.129777	0.998	222/222	0.9836	GNG11;IL6;DPEP1;WIPF1;GLP2R;C1QTNF1;GNG10;GNG2;WNT5A;RAMP2;CALCRL;NT5E;GNAI2;PTH1R;VAV3;PRKAR2B;ADORA2B;CALM1;HSP90AB1;PRKAR1A;FYN;ARPC2;MYO5A;ADM;ARPC3;ADCY5;PRKAR1B;CYBA;PTGIR;ARPC1B;GPBAR1;ACTG1;GNAS;WASF3;GNAI1;GGT5;GNB5;BRK1;GNG7;ADCY2;GNG5;GPR27;HMOX1;CASP1;GNG8;PTHLH;ABI1;ADCY7;GNGT2;DPEP3;GPR45;GNG4;SCTR;GNB3;IL10;ADCY8;GPHA2;BTK;ADORA2A;GPR83;ELMO2;DVL2;DPEP2;ADCY4;WAS;POMC;MC4R;INSL3;PT…
515	gsea	Mitochondrial Translation Initiation R-HSA-5368286	-0.431828	-1.4664	0.109489	0.148549	0.998	54/82	0.427	MRPL38;MRPL50;MRPL12;MRPL16;MTIF3;MRPS18B;MRPL15;MRPS22;MRPL14;MRPL42;GADD45GIP1;MTIF2;MRPS34;MRPL39;MRPS5;MRPS10;MRPS31;MRPL17;MRPL9;MRPL44;MRPS6;MRPL55;MRPL18;MRPL40;MRPL51;MRPL1;MRPL43;MRPS27;MRPS15;MRPS7;MRPS17;MTFMT;MRPL46;PTCD3;MRPL10;MRPL32;MRPS35;MRPL30;MRPS30;MRPS9;MRPL48;ERAL1;MRPL37;MRPL35;MRPL4;MRPL11;MRPL58;MRPL21;MRPS18C;MRPS23;MRPL3;MRPL49;MRPL19;MRPS36
516	gsea	Transcriptional Regulation By E2F6 R-HSA-8953750	-0.435044	-1.46504	0.0814815	0.149273	0.998	19/33	0.3822	EPC1;UXT;PCGF6;RING1;RYBP;EED;SUZ12;L3MBTL2;RNF2;BRCA1;EHMT1;PHC3;RBBP8;CBX5;RAD51;TFDP2;EZH2;E2F6;TFDP1
517	gsea	InlB-mediated Entry Of Listeria Monocytogenes Into Host Cell R-HSA-8875360	0.473891	1.46455	0.0723982	0.131763	0.998	2015-03-01	0.0868	RPS27A;UBA52;SH3KBP1
518	gsea	MTOR Signaling R-HSA-165159	-0.398904	-1.46211	0.0377358	0.151211	0.998	17/41	0.3173	PRKAA2;PRKAG2;RRAGD;CAB39;MTOR;CAB39L;RPTOR;EIF4G1;STRADB;SLC38A9;PPM1A;EIF4EBP1;STK11;RHEB;EIF4B;RRAGB;FKBP1A
519	gsea	Export Of Viral Ribonucleoproteins From Nucleus R-HSA-168274	-0.42115	-1.46186	0.0715667	0.150998	0.998	19/32	0.4383	TPR;NUP210;NUP153;NUP50;NUP43;NUP155;NUP54;NUP214;BLOC1S6;RANBP2;NUP85;SEH1L;NUP205;NUP188;NUP35;NUP93;NUP88;NUP107;NUP160
520	gsea	Transport Of Vitamins, Nucleosides, And Related Molecules R-HSA-425397	-0.385322	-1.46134	0.0527523	0.151056	0.998	1936-12-01	0.3267	SLCO2A1;SLC35D2;SLC35D1;SLC33A1;SLCO2B1;SLC35A3;SLC35B3;SLC25A5;SLC27A4;SLC5A6;SLC35C1;SLCO3A1
521	gsea	Fc Epsilon Receptor (FCERI) Signaling R-HSA-2454202	-0.340068	-1.46089	0.0441459	0.151034	0.998	73/127	0.3819	MAP3K1;TEC;CHUK;PSMD11;PIK3CB;PSMD8;IKBKB;RASGRP2;PSMB8;MALT1;ITPR1;PSMB9;PSME1;IKBKG;PSMB7;CDC34;PSMD12;BTRC;PKN2;PSME2;LYN;GRB2;HRAS;VAV2;PSMC5;UBE2N;PLCG2;SOS1;CUL1;PSMD14;FBXW11;PSMC4;PSMA1;RELA;PSMD3;PSMC2;PSMD13;NFKBIA;PDPK1;PSMB10;PIK3R1;NFATC3;NRAS;NFATC2;PSMB6;NFKB1;TRAF6;SPNS1;RNASE1;PSMD10;PSMD9;BCL10;PSMD4;PSMD7;PSMA6;MAPK8;MAP2K4;MAPK1;MAPK9;PKN1;ITPR2;PSMD5;PSME4;TAB1;ITPR3;PSMC3;TA…
522	gsea	SARS-CoV-1 Infection R-HSA-9678108	-0.371584	-1.46031	0.0474453	0.151073	0.998	20/51	0.2766	ST3GAL4;ST3GAL1;ST3GAL3;PARP14;ST6GAL1;TMPRSS2;CHMP4C;PARP9;CAV1;PARP4;PARP16;CHMP2B;CHMP6;UVRAG;PARP10;MOGS;CHMP2A;ACE2;PARP6;DDX5
523	gsea	Nuclear Envelope (NE) Reassembly R-HSA-2995410	-0.387054	-1.45959	0.0665399	0.151211	0.998	34/66	0.4242	TUBB2A;CHMP4C;TUBA1C;TUBA4A;LEMD3;CHMP2B;TMPO;TUBB4B;CHMP6;RANGAP1;TUBB2B;PPP2CA;SPAST;AHCTF1;CHMP2A;PPP2R2A;TUBA8;RCC1;NUP43;NUP155;NUP54;CC2D1B;ANKLE2;LMNB1;VRK2;NUP85;SEH1L;TNPO1;NUP205;NUP188;NUP35;BANF1;NUP93;NUP107
524	gsea	G-protein Mediated Events R-HSA-112040	0.37478	1.45892	0.0412574	0.135033	0.999	51/51	0.9499	PDE1A;GNAI2;CAMKK2;PRKAR2B;CALM1;CAMK2D;PRKAR1A;ADCY5;CAMK2A;PRKAR1B;NBEA;GNAI1;PRKCG;ADCY2;PDE1C;ADCY7;ADCY8;ADCY4;GNAL;PLA2G4A;CAMK4;PLCB1;PLCB3;PDE1B;GNAT3;GNA14;PRKACB;CREB1;ADCY1;CAMK2G;PLCB2;GNAQ;AHCYL1;CAMKK1;GNA15;ITPR3;ITPR2;MAPK1;PRKX;PRKCD;GRK2;KPNA2;ADCY6;PLCB4;GNA11;GNAI3;ADCY9;PRKAR2A;ITPR1;PRKCA;CAMK2B
525	gsea	TNF Signaling R-HSA-75893	-0.380521	-1.45889	0.0509091	0.151391	0.998	32/44	0.4171	SPPL2A;CHUK;OTULIN;SMPD3;IKBKB;CFLAR;XIAP;OTUD7B;IKBKG;BIRC3;CYLD;USP4;CASP8;TAX1BP1;TNF;TNFAIP3;MADD;BAG4;RNF31;NSMAF;RIPK1;USP25;TAB1;TAB2;TAB3;SHARPIN;TRADD;MAP3K7;RBCK1;FADD;TRAF1;UBB
526	gsea	SUMOylation Of DNA Damage Response And Repair Proteins R-HSA-3108214	-0.358472	-1.45799	0.061706	0.151692	0.998	49/71	0.4383	XRCC4;TPR;NUP210;NSMCE2;CBX4;WRN;XPC;RING1;CBX8;RNF168;RNF2;POLR1A;NSMCE4A;NUP153;STAG2;NUP50;SMC5;TDG;BRCA1;NUP43;NUP155;NSMCE3;PIAS4;PIAS1;NUP54;PHC3;NUP214;PIAS2;RANBP2;HERC2;PHC2;SMC1A;HDAC7;EID3;SCMH1;NUP85;SMC3;SEH1L;NUP205;NUP188;PML;NUP35;RAD52;BLM;NUP93;NUP88;NUP107;CETN2;NUP160
527	gsea	VEGFR2 Mediated Vascular Permeability R-HSA-5218920	-0.434399	-1.45476	0.0660981	0.153945	0.998	14/27	0.349	CAV1;MAPKAP1;CTNNA1;JUP;PKN2;MTOR;THEM4;VAV2;ARHGEF7;RICTOR;PDPK1;RNASE1;TRIB3;PKN1
528	gsea	Signaling By NOTCH R-HSA-157118	-0.305762	-1.45334	0.0357143	0.154834	0.998	85/188	0.3869	WWC1;ST3GAL4;PSEN2;ST3GAL3;PSMD11;PSMD8;STAT1;ELF3;PSMB8;EGFR;CDK8;NUMB;KAT2B;PSMB9;PSME1;H2BC4;FURIN;TLE4;MYC;HDAC8;PSMB7;MOV10;ITCH;PSMD12;NCOR1;WWP2;HDAC11;PSME2;FBXW7;NOTCH2;ST3GAL6;PSMC5;CUL1;PSMD14;CCNC;EP300;PSMC4;PSMA1;LFNG;PSMD3;SMAD3;PSMC2;JAG1;PSMD13;JAG2;TBL1XR1;HDAC3;SEL1L;PSMB10;ACTA2;E2F3;TLE3;ARRB2;ARRB1;HDAC5;PSMB6;TNRC6A;PRKCI;NEURL1B;PSMD10;HDAC10;PSMD9;MIB2;PSMD4;CCND1;TFDP2;A…
529	gsea	Signaling By ERBB2 In Cancer R-HSA-1227990	-0.431606	-1.45311	0.090106	0.154616	0.998	2025-11-01	0.2418	ERBB3;NRG4;ERBB4;EGFR;GRB2;HRAS;SOS1;ERBIN;HBEGF;PIK3R1;NRAS
530	gsea	Signaling By BMP R-HSA-201451	0.432126	1.45303	0.0808679	0.138542	0.999	2027-12-01	0.1496	FSTL1;BMPR2;ACVRL1;BMPR1B;SMAD5;BMP2;SKI;GDF2;NOG;GREM2;CHRDL1;BMP10
531	gsea	N-Glycan Antennae Elongation R-HSA-975577	-0.488273	-1.45282	0.0831643	0.154479	0.998	2015-04-01	0.2032	ST3GAL4;ST6GAL1;MGAT4B;MGAT5
532	gsea	Signaling By NTRK3 (TRKC) R-HSA-9034015	-0.485391	-1.45203	0.073724	0.154825	0.998	2016-08-01	0.2418	NTF3;GRB2;HRAS;SOS1;IRS1;NELFB;PIK3R1;NRAS
533	gsea	Mitochondrial Translation Termination R-HSA-5419276	-0.428288	-1.45194	0.111927	0.154515	0.998	54/82	0.427	MRPL38;MRPL50;MRPL12;MRPL16;MRPS18B;MRPL15;MRPS22;MRPL14;MRPL42;GADD45GIP1;MRPS34;MRPL39;MRPS5;MRPS10;MRPS31;MRPL17;MRPL9;MRPL44;MRPS6;MRPL55;MRPL18;MRPL40;GFM2;MRPL51;MRPL1;MRPL43;MRPS27;MRPS15;MRPS7;MRPS17;MRPL46;MRRF;PTCD3;MRPL10;MRPL32;MRPS35;MTRF1L;MRPL30;MRPS30;MRPS9;MRPL48;ERAL1;MRPL37;MRPL35;MRPL4;MRPL11;MRPL58;MRPL21;MRPS18C;MRPS23;MRPL3;MRPL49;MRPL19;MRPS36
534	gsea	TNFR1-induced NFkappaB Signaling Pathway R-HSA-5357956	-0.435697	-1.45105	0.0682261	0.154825	0.998	21/26	0.412	CHUK;IKBKB;XIAP;OTUD7B;IKBKG;BIRC3;CYLD;USP4;TNF;TNFAIP3;RNF31;RIPK1;USP25;TAB1;TAB2;TAB3;SHARPIN;TRADD;MAP3K7;RBCK1;TRAF1
535	gsea	Netrin-1 Signaling R-HSA-373752	-0.372909	-1.44805	0.0460922	0.156868	0.998	22/48	0.349	ABLIM1;HJV;EZR;ABLIM2;DSCAML1;TRIO;NCK1;WASL;NTN1;SIAH2;MAPK13;NTN4;AGAP2;PITPNA;ABLIM3;MAPK14;MAPK11;PTPN11;RNASE1;PTK2;MAPK8;PKN1
536	gsea	Regulation Of TNFR1 Signaling R-HSA-5357905	-0.399115	-1.44686	0.0672897	0.157361	0.998	25/35	0.4171	SPPL2A;CHUK;OTULIN;IKBKB;CFLAR;XIAP;OTUD7B;IKBKG;BIRC3;CYLD;USP4;CASP8;TAX1BP1;TNF;TNFAIP3;MADD;RNF31;RIPK1;USP25;SHARPIN;TRADD;RBCK1;FADD;TRAF1;UBB
537	gsea	Centrosome Maturation R-HSA-380287	-0.355738	-1.44573	0.0594595	0.158022	0.998	48/77	0.4478	PRKCA;AKAP9;SDCCAG8;TUBA4A;TUBB4B;HAUS8;CEP290;CNTRL;CLASP1;CKAP5;NME7;YWHAG;CEP70;TUBG1;NEDD1;CEP164;CEP43;HAUS7;PCM1;HAUS4;PAFAH1B1;TUBGCP4;CEP78;CEP57;SFI1;OFD1;TUBGCP6;CDK11B;CEP135;DCTN2;HAUS5;MZT1;TUBGCP2;CEP192;HAUS6;CEP250;PCNT;CDK5RAP2;TUBGCP3;CSNK1E;CENPJ;DCTN3;CEP76;CEP152;CETN2;CEP72;CCP110;HAUS1
538	gsea	Regulated Necrosis R-HSA-5218859	-0.388302	-1.44309	0.0680934	0.159737	0.998	21/50	0.2791	FASN;IRF2;CHMP4C;GSDMD;GSDME;CFLAR;XIAP;CYCS;CHMP2B;BIRC3;CASP8;CHMP6;IRF1;PDCD6IP;TNFSF10;TNFRSF10B;IL18;CHMP2A;FLOT2;MLKL;RIPK1
539	gsea	Laminin Interactions R-HSA-3000157	0.464167	1.44296	0.077551	0.145241	0.999	2022-09-01	0.1176	NID1;LAMB1;LAMA1;NID2;LAMA2;LAMA4;ITGA1;ITGB1;LAMC1
540	gsea	Interleukin-3, Interleukin-5 And GM-CSF Signaling R-HSA-512988	-0.375339	-1.44184	0.0582121	0.160311	0.998	20/43	0.3801	TEC;STAT5B;PIK3CB;PRKCA;YES1;LYN;GRB2;RAPGEF1;IL5RA;SOS1;PTPN6;BLNK;CSF2;PIK3R1;CRKL;PTPN11;STAT5A;JAK3;CRK;SYK
541	gsea	Signaling By ERBB2 KD Mutants R-HSA-9664565	-0.434073	-1.44151	0.0912343	0.160218	0.998	2024-11-01	0.2418	ERBB3;NRG4;ERBB4;EGFR;GRB2;HRAS;SOS1;ERBIN;HBEGF;PIK3R1;NRAS
542	gsea	Surfactant Metabolism R-HSA-5683826	0.433759	1.44056	0.0664336	0.146032	0.999	2025-10-01	0.2995	DMBT1;LMCD1;CKAP4;CSF2RB;ADORA2B;ADORA2A;CCDC59;SFTPC;GATA6;ADGRF5
543	gsea	L1CAM Interactions R-HSA-373760	0.328536	1.44048	0.0461812	0.145117	0.999	96/96	0.9861	CHL1;NFASC;LAMB1;LAMA1;FGFR1;ANK2;ITGA1;ITGA9;KCNQ3;EPHB2;MSN;ITGB1;DNM1;CLTC;RPS6KA3;SCN7A;HSPA8;AP2S1;NRP1;SPTBN1;LAMC1;CLTA;NRP2;GAP43;SCN4B;SCN2B;DCX;SCN1B;RPS6KA2;ITGB3;ITGA5;SPTBN4;CNTN6;ANK1;CNTN1;MPP3;SCN1A;SCN4A;RDX;ITGA2B;SPTA1;NRCAM;L1CAM;SCN3B;DNM3;SCN2A;NCAN;RPS6KA6;CNTNAP1;LLGL1;DPYSL2;CNTN2;SPTBN5;SCN9A;KCNQ2;SCN10A;AP2A1;AP2B1;SCN11A;ITGA10;RPS6KA4;SDCBP;SRC;RPS6KA5;RANBP9;MAPK3;I…
544	gsea	Cell Death Signaling Via NRAGE, NRIF And NADE R-HSA-204998	-0.34305	-1.43978	0.0403071	0.161292	0.998	34/73	0.3687	ARHGEF26;PSEN2;SQSTM1;ARHGEF18;ARHGEF3;ARHGEF10L;ARHGEF12;ARHGEF16;NGEF;TRIO;FGD4;ARHGEF5;ITGB3BP;ARHGEF10;VAV2;ARHGEF7;SOS1;ARHGEF1;KALRN;SOS2;AKAP13;AATF;TIAM2;ARHGEF11;ARHGEF4;TRAF6;ARHGEF33;RNASE1;ECT2;PRPF38B;MAPK8;PLEKHG5;ARHGEF37;ARHGEF2
545	gsea	Metabolism Of Angiotensinogen To Angiotensins R-HSA-2022377	-0.478393	-1.43966	0.0687204	0.160991	0.998	2016-03-01	0.1319	CPB2;ENPEP;ANPEP
546	gsea	Interleukin-17 Signaling R-HSA-448424	-0.344782	-1.4394	0.0599647	0.16074	0.998	42/69	0.4279	CHUK;IKBKB;IRAK2;DUSP3;IL17RE;IKBKG;IL17RB;PPP2CB;MAP2K6;RPS6KA1;BTRC;MAP2K1;RIPK2;UBE2N;CUL1;FBXW11;PPP2CA;MAPKAPK2;DUSP6;KCNH8;MAPKAPK3;MEF2A;MAPK14;VRK3;NFKB1;TRAF6;MAPK11;DUSP7;IL17RC;MAPK8;MAP2K4;MAPK1;MAPK9;TAB1;TAB2;TAB3;MAPK3;MAP3K7;DUSP4;UBB;SKP1;RPS6KA5
547	gsea	Recruitment Of NuMA To Mitotic Centrosomes R-HSA-380320	-0.356053	-1.43914	0.0650995	0.160592	0.998	48/77	0.4478	PRKCA;AKAP9;SDCCAG8;TUBA4A;TUBB4B;HAUS8;CEP290;CNTRL;CLASP1;CKAP5;NME7;YWHAG;CEP70;TUBG1;NEDD1;CEP164;CEP43;HAUS7;PCM1;HAUS4;PAFAH1B1;TUBGCP4;NUMA1;CEP78;CEP57;SFI1;OFD1;TUBGCP6;CEP135;DCTN2;HAUS5;MZT1;TUBGCP2;CEP192;HAUS6;CEP250;PCNT;CDK5RAP2;TUBGCP3;CSNK1E;CENPJ;DCTN3;CEP76;CEP152;CETN2;CEP72;CCP110;HAUS1
548	gsea	Insulin Receptor Recycling R-HSA-77387	0.447431	1.43815	0.0698529	0.145961	0.999	2024-11-01	0.1928	ATP6AP1;ATP6V1G1;ATP6V1B2;ATP6V1F;ATP6V1A;ATP6V0B;ATP6V0C;ATP6V1E1;ATP6V0D2;ATP6V1H;ATP6V1E2
549	gsea	Regulation Of Signaling By CBL R-HSA-912631	-0.466856	-1.43796	0.0711538	0.16122	0.998	2018-08-01	0.2401	PIK3CB;YES1;LYN;GRB2;RAPGEF1;BLNK;PIK3R1;CRKL
550	gsea	Mitochondrial Translation Elongation R-HSA-5389840	-0.429118	-1.43754	0.119705	0.161192	0.998	54/82	0.427	MRPL38;MRPL50;MRPL12;MRPL16;MRPS18B;MRPL15;MRPS22;MRPL14;MRPL42;GADD45GIP1;MRPS34;MRPL39;MRPS5;MRPS10;MRPS31;MRPL17;GFM1;MRPL9;MRPL44;MRPS6;MRPL55;MRPL18;MRPL40;MRPL51;MRPL1;MRPL43;TSFM;MRPS27;MRPS15;MRPS7;MRPS17;MRPL46;PTCD3;MRPL10;TUFM;MRPL32;MRPS35;MRPL30;MRPS30;MRPS9;MRPL48;ERAL1;MRPL37;MRPL35;MRPL4;MRPL11;MRPL58;MRPL21;MRPS18C;MRPS23;MRPL3;MRPL49;MRPL19;MRPS36
551	gsea	Basigin Interactions R-HSA-210991	-0.42713	-1.43646	0.0811966	0.161715	0.998	2024-09-01	0.2912	ATP1B1;CAV1;SLC7A7;ITGA6;SLC7A11;ITGA3;PPIL2;DEAF1;SLC16A1
552	gsea	Cristae Formation R-HSA-8949613	-0.518592	-1.43502	0.114723	0.162459	0.998	13/15	0.3578	CHCHD3;SAMM50;IMMT;DNAJC11;HSPA9;APOOL;APOO;CHCHD6;DMAC2L;ATP5PB;MTX1;MTX2;TMEM11
553	gsea	Acyl Chain Remodelling Of PC R-HSA-1482788	-0.401944	-1.43496	0.0724299	0.162103	0.998	2025-09-01	0.308	LPCAT3;LPCAT4;PLBD1;PNPLA8;TMEM86B;PLA2G3;PLA2G6;PLA2G4C;PLA2G12A
554	gsea	Signaling By Receptor Tyrosine Kinases R-HSA-9006934	-0.270242	-1.43466	0.0211132	0.162	0.998	236/481	0.4531	PLG;HPN;PCSK6;ID2;PTPN3;PSEN2;SHB;PDGFC;F3;SPINT2;SPINT1;DIAPH1;PRKCZ;ERBB3;LAMA5;PDGFD;TEC;WWP1;PTPRJ;NRG4;NTF3;FGFBP1;LAMB3;STAT5B;ERBB4;WWOX;HGFAC;PIK3CB;PRKCA;AP2A2;GALNT3;CAV1;PDE3B;BAIAP2;FGFR2;STAT1;GRB7;MAPKAP1;EGFR;PTK2B;DUSP3;ROCK2;CTNNA1;APOE;ITPR1;INSR;EPS15;ABI2;LAMC2;FLRT1;PTPRK;ID1;FGF1;ESRP2;PPP2CB;FURIN;MYC;NCK1;KLB;JUP;FLRT3;ITCH;VEGFA;RPS6KA1;NCOR1;ESR1;PKN2;MTOR;RANBP10;ITGA2;…
555	gsea	Signaling By TGFB Family Members R-HSA-9006936	0.315822	1.43408	0.0426009	0.148279	0.999	118/118	0.9883	COL1A2;RPS27A;FSTL1;TGFBR2;UBA52;ITGB8;LTBP1;INHBB;YBX1;CDKN2B;TGFBR1;PPP1R15A;BMPR2;BAMBI;PMEPA1;NEDD8;ACVRL1;LTBP3;SNW1;BMPR1B;SMAD5;ITGB1;BMP2;LTBP4;SKI;FSTL3;GDF2;NOG;ITGB5;GREM2;ITGA8;CHRDL1;PPP1CC;MEN1;BMP10;TGFB1;WWTR1;ACVR1B;RHOA;CCNK;ITGB3;DRAP1;SMAD9;PARD6A;SMAD1;UBC;NCOR2;SERPINE1;ACVR1C;AMHR2;PPP1CA;DAND5;TGIF2;UBE2D1;PARP1;CBL;BMPR1A;XPO1;HDAC1;AMH;RBL1;CCNT1;SRFBP1;UBB;STUB1;SMAD6;T…
556	gsea	P75 NTR Receptor-Mediated Signaling R-HSA-193704	-0.325626	-1.43141	0.0285714	0.164225	0.998	40/94	0.3541	ARHGEF26;PSEN2;SQSTM1;ARHGEF18;ARHGEF3;ARHGEF10L;ARHGEF12;ARHGEF16;IKBKB;NGEF;TRIO;FGD4;ARHGEF5;RIPK2;ITGB3BP;ARHGEF10;VAV2;ARHGEF7;SOS1;ARHGEF1;KALRN;RELA;NFKBIA;HDAC3;SOS2;AKAP13;AATF;TIAM2;ARHGEF11;NFKB1;ARHGEF4;TRAF6;PRKCI;ARHGEF33;RNASE1;ECT2;PRPF38B;MAPK8;PLEKHG5;ARHGEF37
557	gsea	Spry Regulation Of FGF Signaling R-HSA-1295596	0.477211	1.43093	0.0940367	0.14988	0.999	16/16	0.9062	RPS27A;UBA52;SPRY2;PPP2R1A;UBC;BRAF;CBL;SRC;UBB;MAPK3;MAPK1;PTPN11;MKNK1;PPP2CA;GRB2;PPP2CB
558	gsea	Protein Ubiquitination R-HSA-8852135	-0.348506	-1.42944	0.0557621	0.165508	0.998	43/69	0.4496	OTULIN;PEX14;H2BC4;CDC34;UBE2D3;RNF181;UBE2G1;UBE2K;UCHL3;PEX13;LEO1;USP9X;PEX5;UBE2N;PEX2;RNF152;PRKDC;UBE2H;UBE2J2;UBE2R2;USP5;DERL1;CTR9;UBE2T;WAC;PEX10;HLTF;UBE2A;RNF20;BCL10;SHPRH;UBE2E1;UBE2V2;RNF40;UBE2G2;RAD18;RRAGA;USP7;UBB;UBE2Z;UBA6;PEX12;VCP
559	gsea	Transport Of Mature mRNA Derived From An Intron-Containing Transcript R-HSA-159236	-0.372095	-1.42921	0.0824176	0.165305	0.998	39/69	0.4433	TPR;U2AF1;NUP210;UPF3B;DDX39B;SRSF4;THOC6;SRSF2;THOC3;DDX39A;FYTTD1;NUP153;SRSF7;NUP50;NUP43;NUP155;THOC5;NUP54;NUP214;RANBP2;CASC3;GLE1;SRRM1;THOC1;U2AF1L4;POLDIP3;NUP85;NCBP1;CDC40;SEH1L;RNPS1;NUP205;NUP188;NUP35;NUP93;NUP88;NUP107;NUP160;THOC7
560	gsea	M Phase R-HSA-68886	-0.318444	-1.42845	0.08	0.16548	0.998	174/352	0.4391	TUBB2A;PPP2R5A;LPIN2;PPP2R5E;KMT5A;PSMD11;CHMP4C;PRKCA;LPIN1;PSMD8;PSMB8;AKAP9;SDCCAG8;TUBA1C;TUBA4A;LEMD3;PSMB9;PSME1;ARPP19;CHMP2B;H2BC4;PPP2CB;WAPL;HDAC8;PSMB7;TMPO;PSMD12;MASTL;TUBB4B;HAUS8;TPR;PSME2;NUP210;CEP290;MAD1L1;ANAPC16;CNTRL;CLASP1;CKAP5;CHMP6;NME7;CLIP1;ITGB3BP;RANGAP1;TUBB2B;NUDC;YWHAG;PSMC5;DYNC1LI2;CEP70;PSMD14;PPP2CA;SPAST;PSMC4;PSMA1;NEK7;USO1;PPP2R2D;PSMD3;CSNK2B;KIF23;NDEL1;…
561	gsea	Translation Of Structural Proteins R-HSA-9683701	-0.401692	-1.42737	0.0640301	0.166036	0.998	14/30	0.4171	ST3GAL4;ST3GAL1;ST3GAL3;PARP14;ST6GAL1;PARP9;PARP4;PARP16;PARP10;MOGS;PARP6;GSK3B;GSK3A;UBB
562	gsea	Glycosphingolipid Metabolism R-HSA-1660662	0.376701	1.42713	0.0484581	0.151958	0.999	36/36	0.9421	HEXA;ARSJ;ARSI;HEXB;CTSA;UGCG;B3GALNT1;CERK;SUMF1;GLB1L;SMPD1;NEU3;GALC;ESYT1;ASAH1;SMPD2;GLB1;ARSK;ARSA;EGFL7;SUMF2;NEU4;NAT8;ASAH2;SMPD4;GBA2;CPTP;ESYT3;GLTP;B4GALNT1;ARSB;GM2A;ESYT2;NEU2;ARSG;SMPD3
563	gsea	Unfolded Protein Response (UPR) R-HSA-381119	-0.346101	-1.42523	0.0639098	0.167429	0.998	45/85	0.4323	CREB3L3;HERPUD1;ATF3;ACADVL;ERN1;ATF6;PDIA5;CEBPG;EIF2AK3;EXOSC7;PREB;ASNS;HYOU1;NFYC;EXTL1;SYVN1;GFPT1;DNAJB11;SERP1;DNAJC3;EIF2S1;EXOSC4;EDEM1;PARN;EXOSC5;DCP2;EXOSC3;MBTPS2;DDX11;CREB3L2;DCSTAMP;TATDN2;NFYB;KHSRP;NFYA;PDIA6;EXOSC9;EXOSC2;SRPRB;GSK3A;ZBTB17;DIS3;EXOSC1;YIF1A;GOSR2
564	gsea	Viral Messenger RNA Synthesis R-HSA-168325	-0.383886	-1.42507	0.072381	0.167131	0.998	28/43	0.4837	TPR;NUP210;POLR2L;GTF2F2;NUP153;NUP50;NUP43;NUP155;NUP54;NUP214;BLOC1S6;RANBP2;POLR2E;NUP85;POLR2I;POLR2B;SEH1L;NUP205;NUP188;NUP35;GTF2F1;NUP93;NUP88;NUP107;NUP160;POLR2D;POLR2K;NUP98
565	gsea	Removal Of Flap Intermediate From C-strand R-HSA-174437	-0.480761	-1.42502	0.0923077	0.166757	0.998	2016-09-01	0.4071	POLD3;DNA2;WRN;POLR1A;TERF1;POLR1B;TINF2;FEN1;TERF2IP
566	gsea	Intra-Golgi Traffic R-HSA-6811438	-0.397939	-1.4245	0.0890538	0.166811	0.998	20/35	0.3445	RAB30;CYTH1;CUX1;TRIP11;COG5;GOLIM4;NSF;STX16;RIC1;VTI1A;NAPG;COG7;COG8;SNAP29;CYTH2;COG3;COG4;GOSR1;COG6;VPS45
567	gsea	RHO GTPases Activate PKNs R-HSA-5625740	-0.368116	-1.42392	0.0791667	0.166865	0.998	21/52	0.383	MYH14;MYL12B;YWHAH;H2BC4;MYH9;PKN2;YWHAG;NCOA2;PPP1CB;PDPK1;MYH10;RHOC;PPP1R12B;PPP1R12A;RNASE1;MYL9;KDM1A;PKN1;KDM4C;KLKB1;AREG
568	gsea	Signaling By RAF1 Mutants R-HSA-9656223	-0.380952	-1.42088	0.0745698	0.169144	0.998	14/37	0.2656	FGG;FGA;FGB;CAMK2B;MAP2K2;MAP2K1;HRAS;CNKSR1;MARK3;IQGAP1;NRAS;ARRB2;ARRB1;VCL
569	gsea	Cytosolic Sensors Of Pathogen-Associated DNA R-HSA-1834949	-0.359414	-1.41837	0.069395	0.170845	0.998	41/59	0.4283	IRF7;TLR3;CHUK;IKBKB;POLR3H;XRCC6;IKBKG;NKIRAS1;XRCC5;LRRFIP1;CRCP;IRF3;POLR2L;EP300;TBK1;RELA;PRKDC;NLRC3;POLR3G;DHX9;NFKBIA;POLR3A;TICAM1;NFKB1;RIPK1;NFKBIB;TRIM56;NFKB2;POLR2E;POLR3C;ZBP1;CREBBP;TRIM21;STAT6;RIPK3;UBB;CTNNB1;POLR3B;DHX36;DDX41;POLR3F
570	gsea	Paradoxical Activation Of RAF Signaling By Kinase Inactive BRAF R-HSA-6802955	-0.373228	-1.41801	0.0759013	0.170721	0.998	15/39	0.2691	FGG;FGA;FGB;CAMK2B;MAP2K2;MAP2K1;HRAS;CNKSR1;MARK3;IQGAP1;NRAS;ARRB2;ARRB1;VCL;MAP3K11
571	gsea	HIV Infection R-HSA-162906	-0.327134	-1.41785	0.0894161	0.17042	0.998	132/214	0.4391	NEDD4L;TAF15;PSMD11;CHMP4C;AP2A2;PSMD8;B2M;PSMB8;XRCC6;PSMB9;PSME1;VTA1;XRCC4;VPS37B;CHMP2B;MVB12A;FURIN;PSMB7;PSMD12;GTF2B;BTRC;PKN2;XRCC5;TPR;PSME2;NUP210;AP1G1;CHMP6;VPS37C;RANGAP1;PSMC5;AP1M2;PSIP1;PSMD14;ELL;POLR2L;GTF2A2;LRIG1;PSMC4;PSMA1;GTF2H2;PDCD6IP;PSMD3;AP1S1;VPS28;PSMC2;RNGTT;TAF3;CD28;PSMD13;VPS37A;CCNT2;CDK9;NELFB;TSG101;GTF2H3;GTF2F2;SLC25A5;PSMB10;UBAP1;NMT2;CHMP2A;VPS4B;PSMB6;NE…
572	gsea	NOTCH3 Activation And Transmission Of Signal To Nucleus R-HSA-9013507	0.401815	1.41772	0.0790598	0.158728	1	24/24	0.9747	RPS27A;UBA52;YBX1;PSENEN;NCSTN;APH1B;NOTCH3;DLL4;APH1A;TACC3;UBC;DLL1;PSEN1;EGF;UBB;MIB1;ADAM10;MIB2;NEURL1B;JAG2;JAG1;WWP2;EGFR;PSEN2
573	gsea	ROS And RNS Production In Phagocytes R-HSA-1222556	0.405676	1.41707	0.0761062	0.15823	1	17/34	0.2809	ATP6V1G1;ATP6V1B2;ATP6V1F;ATP6V1A;CYBA;ATP6V0B;ATP6V0C;ATP6V1E1;NCF4;HVCN1;ATP6V0D2;ATP6V1H;ATP6V1E2;NCF1;RAC2;ATP6V1G3;MPO
574	gsea	RHO GTPases Activate PAKs R-HSA-5627123	-0.43738	-1.416	0.1	0.171475	0.998	13/21	0.349	MYH14;MYL12B;MYH9;PKN2;ARHGEF7;PPP1CB;MYH10;PPP1R12B;NF2;PPP1R12A;RNASE1;MYL9;PKN1
575	gsea	Signaling To ERKs R-HSA-187687	-0.396424	-1.41451	0.0954198	0.172303	0.998	25/33	0.4404	MAP2K2;MAP2K1;GRB2;MAPK13;RAPGEF1;HRAS;RALB;SOS1;SHC2;RALA;FRS2;MAPKAPK2;MAPKAPK3;MAPK14;RALGDS;CRKL;NRAS;MAPK11;KIDINS220;MAPK1;MAPK3;CRK;RAP1A;SRC;SHC3
576	gsea	Gap-filling DNA Repair Synthesis And Ligation In GG-NER R-HSA-5696397	0.433949	1.41434	0.10515	0.159437	1	25/25	0.8794	RPS27A;UBA52;POLE3;POLD2;PCNA;UBC;RPA3;SLC19A1;RFC5;POLE;POLD4;RFC4;LRIG3;POLD1;POLE2;UBB;XRCC1;RFC3;RFC2;POLE4;POLR1B;POLR1A;POLK;LRIG1;POLD3
577	gsea	Regulation Of KIT Signaling R-HSA-1433559	-0.478181	-1.41411	0.110656	0.172253	0.998	2015-06-01	0.1671	PRKCA;YES1;LYN;GRB2;SOS1;PTPN6
578	gsea	Selective Autophagy R-HSA-9663891	-0.364951	-1.41222	0.100733	0.173336	0.998	35/59	0.3918	PLIN2;PRKAA2;PRKN;SQSTM1;PRKAG2;PLIN3;ULK1;NBR1;ATG5;PEX5;DYNC1LI2;UBE2N;VDAC1;PARK7;IFT88;CSNK2B;PGAM5;TOMM40;MFN1;MFN2;TOMM22;DYNLL2;TOMM7;ATG12;PINK1;DYNC1LI1;CFTR;CSNK2A2;HSF1;EPAS1;TOMM6;MTERF3;PCNT;FUNDC1;USP30
579	gsea	IRS-mediated Signaling R-HSA-112399	-0.364192	-1.4116	0.0623557	0.173446	0.998	19/43	0.3451	PIK3CB;PDE3B;FGFR2;FGF1;KLB;THEM4;FGFR4;GRB2;FGFR3;HRAS;SOS1;IRS1;FRS2;PDPK1;PIK3R1;NRAS;PTPN11;PIGU;TRIB3
580	gsea	Interleukin-10 Signaling R-HSA-6783783	0.395799	1.41031	0.0609952	0.161925	1	16/40	0.2638	CCL19;IL6;IL1R2;TIMP1;TNFRSF1A;IL1R1;TNFRSF1B;IL12B;IL10RB;IL10;CSF1;PTAFR;CD80;IL12A;JAK1;FPR1
581	gsea	RUNX1 Interacts With Co-Factors Whose Precise Effect On RUNX1 Targets Is Not Known R-HSA-8939243	-0.397946	-1.41011	0.0850662	0.174275	0.998	19/34	0.3621	ARID1B;CBX4;EP300;ARID2;CSNK2B;RING1;RYBP;SMARCA4;CBX8;RNF2;PHC3;ARID1A;CSNK2A2;PHC2;SMARCC2;HIPK2;SMARCD3;ACTL6A;SCMH1
582	gsea	ER To Golgi Anterograde Transport R-HSA-199977	-0.315536	-1.41004	0.053211	0.17392	0.998	67/128	0.417	F5;SAR1B;SEC24A;SPTBN2;ANKRD28;ARFGAP2;SEC22A;PREB;TGFA;SEC16A;PPP6R3;COPG2;CD55;PPP6C;ANK3;DYNC1LI2;COG5;PPP6R1;SEC24C;NSF;TRAPPC9;SCFD1;LMAN2L;USO1;NAPG;TRAPPC1;SEC23A;TFG;BET1;COG7;TRAPPC4;TRAPPC10;SPTAN1;GOLGB1;ARFGAP3;DYNLL2;COG8;COPE;GORASP1;F8;SPTB;SEC16B;STX17;COG3;COG4;COPZ1;GOSR1;DYNC1LI1;TRAPPC5;SEC24B;COG6;TRAPPC6B;DCTN2;PTGES2;TRAPPC6A;COPB1;ARCN1;COPG1;ARF3;AREG;MIA3;SEC24D;ACTR10;F…
583	gsea	RNA Polymerase III Transcription Initiation From Type 2 Promoter R-HSA-76066	-0.420534	-1.41002	0.0914077	0.173532	0.998	2026-12-01	0.3368	POLR3H;CRCP;POLR2L;BDP1;POLR3G;GTF3C1;POLR3A;BRF1;GTF3C6;GTF3C5;POLR2E;POLR3C
584	gsea	Ion Channel Transport R-HSA-983712	-0.276276	-1.40925	0.02	0.173813	0.998	70/166	0.5109	NEDD4L;ATP9A;ATP11C;ATP8B1;ATP1B1;SLC17A3;CLCN3;WWP1;ATP7B;FXYD1;CAMK2B;ANO1;SGK3;FXYD3;TTYH2;TPCN1;PLN;ATP10B;TRPM7;ATP6V0E2;ATP11A;SCNN1A;TRPM4;TRPM3;ATP9B;ANO4;ATP6V1C1;ATP13A2;ATP2C2;ATP6V0A1;WNK1;ATP11B;TRPV4;CUTC;CLCN7;TCIRG1;TRPC4AP;WNK3;ASIC2;ASIC5;ATP13A1;SLC9C1;TRPV2;ATP8A2;ANO8;FXYD4;ATP6V0A4;FXYD7;UBB;SLC9B2;ANO10;SCNN1B;PDZD11;ATP2A1;BSND;CLCN2;CAMK2G;TRPM8;TRPM6;TTYH1;WNK2;STOM;ATP6…
585	gsea	Programmed Cell Death R-HSA-5357801	-0.325111	-1.40827	0.0687161	0.174144	0.998	102/190	0.4182	PROC;FASN;DAPK2;OCLN;DSG2;PSMD11;GAS2;IRF2;PPP1R13B;CHMP4C;TJP2;PSMD8;YWHAH;PSMB8;GSDMD;TJP1;BCL2L1;GSDME;CFLAR;XIAP;PSMB9;PSME1;CYCS;CHMP2B;PSMB7;PSMD12;BIRC3;PKN2;PMAIP1;PSME2;CASP8;CHMP6;PLEC;IRF1;BID;YWHAG;PSMC5;APPL1;PSMD14;DNM1L;AVEN;PSMC4;DAPK3;PSMA1;PDCD6IP;PSMD3;PSMC2;TNFSF10;TNFRSF10B;PSMD13;ROCK1;STK24;IL18;PKP1;OMA1;CASP7;ACIN1;SPTAN1;PSMB10;DYNLL2;CHMP2A;FLOT2;MAPT;TICAM1;PSMB6;PRKCD…
586	gsea	FCERI Mediated MAPK Activation R-HSA-2871796	-0.406453	-1.40788	0.0797546	0.174071	0.998	18/28	0.3801	MAP3K1;PKN2;LYN;GRB2;HRAS;VAV2;PLCG2;SOS1;NRAS;SPNS1;RNASE1;MAPK8;MAP2K4;MAPK1;MAPK9;PKN1;MAPK3;SYK
587	gsea	Arachidonic Acid Metabolism R-HSA-2142753	-0.352006	-1.40579	0.0531496	0.17536	0.998	22/44	0.3777	EPHX2;GPX1;CBR1;CYP1A2;CYP1A1;CYP8B1;CYP4B1;PTGR2;GPX4;MAPKAPK2;HPGDS;PTGES3;PTGDS;PON3;ABCC1;TBXAS1;PON2;PRXL2B;PTGES2;FA2H;PTGS2;PON1
588	gsea	Downregulation Of ERBB2 Signaling R-HSA-8863795	0.381072	1.40496	0.0559284	0.165638	1	29/29	0.9668	RPS27A;UBA52;NRG1;EREG;AKT3;AKT1;AKT2;CDC37;NRG3;PTPN12;UBC;HSP90AA1;BTC;EGF;ERBB2;CUL5;RNF41;MATK;UBB;STUB1;USP8;NRG2;HBEGF;ERBIN;PTPN18;EGFR;ERBB4;NRG4;ERBB3
589	gsea	Negative Regulation Of PI3K/AKT Network R-HSA-199418	-0.307064	-1.4049	0.0331126	0.175679	0.998	57/107	0.4785	PPP2R5A;PIK3AP1;ERBB3;PPP2R5E;NRG4;ERBB4;PIK3CB;PHLPP1;FGFR2;EGFR;INSR;FGF1;PPP2CB;KLB;ESR1;TGFA;THEM4;FGFR4;GRB2;FGFR3;SOS1;IRS1;PPP2CA;PDGFB;FRS2;HBEGF;CD28;IRAK4;STRN;PIK3R1;TRAF6;PTPN11;RNASE1;PIGU;PIP4K2C;MAPK1;TRIB3;PPP2R5C;NRG2;MAPK3;IL1RL1;AREG;RNMT;PIP4K2A;PDGFA;IL1RAP;PIP5K1A;PHLPP2;SRC;PIK3CA;PPP2R1B;PIP5K1B;PPP2R5B;ERBB2;VAV1;EGF;FGF22
590	gsea	Uptake And Actions Of Bacterial Toxins R-HSA-5339562	-0.402769	-1.40419	0.0934183	0.175875	0.998	2029-11-01	0.2063	CD9;TXNRD1;SYT1;FURIN;MAP2K6;MAP2K2;MAP2K1;GUCY2C;PDCD6IP;HBEGF;VAMP1
591	gsea	Sphingolipid Metabolism R-HSA-428157	-0.314521	-1.40376	0.0614525	0.175848	0.998	38/80	0.3799	SPNS2;ACER3;PPM1L;CERS2;SMPD3;PLPP3;ARSG;SGMS2;ORMDL2;ORMDL3;PLPP2;ALDH3A2;CERT1;NEU2;OSBP;ESYT2;ACER2;GM2A;SPTLC2;PRKD3;CSNK1G2;SGPP2;ARSB;PRKD2;B4GALNT1;DEGS2;SPTSSA;ALDH3B1;SPTLC1;SGMS1;GLTP;VAPB;ESYT3;CPTP;FA2H;SAMD8;GBA2;CERS3
592	gsea	Regulation Of TP53 Degradation R-HSA-6804757	0.381278	1.40226	0.0812641	0.166906	1	13/35	0.2451	RPS27A;UBA52;CDKN2A;AKT3;USP2;CCNG1;PRR5;SGK1;RNF34;AKT1;AKT2;CCNA2;CDK1
593	gsea	Downstream TCR Signaling R-HSA-202424	-0.369147	-1.39983	0.100386	0.178703	0.999	48/83	0.3819	CHUK;PSMD11;PIK3CB;PSMD8;IKBKB;PSMB8;MALT1;PSMB9;PSME1;IKBKG;PSMB7;CDC34;PSMD12;BTRC;PSME2;RIPK2;PSMC5;UBE2N;CUL1;PSMD14;FBXW11;PSMC4;PSMA1;RELA;PSMD3;PSMC2;PSMD13;NFKBIA;PDPK1;PSMB10;PIK3R1;PSMB6;NFKB1;TRAF6;PSMD10;PSMD9;BCL10;PSMD4;PSMD7;PSMA6;CD247;PSMD5;PSME4;PSMC3;TAB2;PSMC6;PSMD2;PSMF1
594	gsea	Signaling By Interleukins R-HSA-449147	-0.266326	-1.39921	0.0231579	0.178884	0.999	218/423	0.4529	SAA2;CD36;STAT2;LCN2;LGALS9;RORC;IL15RA;SQSTM1;ANXA2;RHOU;LAMA5;IL7;TEC;CHUK;STAT5B;PSMD11;PRTN3;PIK3CB;PRKCA;CCL20;PSMD8;FOXO1;TIFA;IKBKB;STAT1;USP18;CSF1R;IRAK2;PSMB8;PTK2B;DUSP3;GSDMD;IL24;NLRC5;BCL2L1;SIGIRR;CISH;PSMB9;PSME1;IL17RE;IKBKG;PTPN13;IL17RB;TALDO1;PPP2CB;IL1RN;MYC;PSMB7;MAP2K6;NKIRAS1;PSMD12;IL18R1;VEGFA;RPS6KA1;IL34;BTRC;PKN2;GSTA2;CXCL1;PSME2;YES1;MAP2K1;RIPK2;PTPN18;LYN;GRB2;PTP…
595	gsea	Regulation Of TP53 Expression And Degradation R-HSA-6806003	0.375798	1.3987	0.0880361	0.168978	1	14/36	0.2451	RPS27A;UBA52;CDKN2A;AKT3;USP2;CCNG1;PRR5;PRDM1;SGK1;RNF34;AKT1;AKT2;CCNA2;CDK1
596	gsea	FCERI Mediated NF-kB Activation R-HSA-2871837	-0.38357	-1.3982	0.129799	0.179337	0.999	52/76	0.4171	CHUK;PSMD11;PSMD8;IKBKB;RASGRP2;PSMB8;MALT1;PSMB9;PSME1;IKBKG;PSMB7;CDC34;PSMD12;BTRC;PSME2;LYN;PSMC5;UBE2N;CUL1;PSMD14;FBXW11;PSMC4;PSMA1;RELA;PSMD3;PSMC2;PSMD13;NFKBIA;PDPK1;PSMB10;PSMB6;NFKB1;TRAF6;PSMD10;PSMD9;BCL10;PSMD4;PSMD7;PSMA6;PSMD5;PSME4;TAB1;PSMC3;TAB2;PSMC6;TAB3;PSMD2;PSMF1;MAP3K7;RASGRP1;PSME3;UBB
597	gsea	Neurexins And Neuroligins R-HSA-6794361	-0.33632	-1.39559	0.0487805	0.181127	0.999	15/55	0.3123	SHANK2;EPB41;EPB41L5;LIN7A;SYT12;SYT1;GRIN2B;DLGAP4;LIN7C;DLGAP2;APBA3;DLGAP1;DBNL;NRXN2;LRRTM2
598	gsea	B-WICH Complex Positively Regulates rRNA Expression R-HSA-5250924	-0.365255	-1.39465	0.0854701	0.18153	0.999	17/48	0.3703	MYO1E;KAT2B;H2BC4;TAF1A;ERCC6;POLR2L;EP300;TAF1D;DDX56;POLR1A;POLR1B;SF3B1;POLR1F;POLR2E;POLR1E;TAF1B;GSK3B
599	gsea	Phospholipase C-mediated Cascade: FGFR1 R-HSA-5654219	0.527882	1.39389	0.0927052	0.171953	1	2015-08-01	0.2265	FGFR1;FGF10;FGF23;FGF13;FGF5;FGF9;FGF4;FGF8
600	gsea	G Alpha (Q) Signaling Events R-HSA-416476	-0.273042	-1.3937	0.0042735	0.182001	0.999	70/192	0.4712	KNG1;SAA2;ADRA1B;MGLL;CHRM3;PRKCA;EDN1;RASGRP2;EGFR;F2RL1;ITPR1;TRIO;GPR39;ABHD6;GPR68;RPS6KA1;DGKD;F2RL2;RIPK2;GRB2;DGKZ;HRAS;SOS1;KALRN;PRKCE;GNA11;PRKCH;PTGFR;HBEGF;P2RY6;RGS16;LPAR6;RGS3;GNB1;DGKQ;ADRA1A;P2RY2;PLCB4;DAGLB;PIK3R1;NRAS;GRK2;PRKCD;RGS5;FFAR4;AGXT;GNG12;GNG3;MAPK1;ITPR2;GNGT1;ITPR3;GNG13;MAPK3;GNA15;DGKE;UCMA;RASGRP1;LPAR2;UTS2B;F2RL3;TTF2;AVPR1A;CYSLTR1;PIK3CA;GNAQ;PLCB2;RGS4;QR…
601	gsea	PKA Activation R-HSA-163615	0.452844	1.39341	0.10041	0.171271	1	2016-10-01	0.1779	PRKAR2B;CALM1;PRKAR1A;ADCY5;PRKAR1B;NBEA;ADCY2;ADCY7;ADCY8;ADCY4
602	gsea	Sema3A PAK Dependent Axon Repulsion R-HSA-399954	0.454666	1.39268	0.0840517	0.170855	1	2016-08-01	0.1414	SEMA3A;HSP90AB1;FYN;PLXNA4;LIMK1;NRP1;PLXNA1;FES
603	gsea	Listeria Monocytogenes Entry Into Host Cells R-HSA-8876384	0.42577	1.39222	0.100686	0.170262	1	19/19	0.9207	RPS27A;UBA52;SH3KBP1;SH3GL3;UBC;CBL;STAM;SRC;CBLL1;CTNNB1;UBB;RNMT;SH3GL2;FZR1;HGS;STAM2;SH3GL1;GRB2;EPS15
604	gsea	Antigen processing-Cross Presentation R-HSA-1236975	-0.366898	-1.39084	0.12758	0.18395	1	49/95	0.4171	FGG;FGA;FGB;CD36;SEC14L2;CHUK;PSMD11;VAMP8;PSMD8;B2M;IKBKB;PSMB8;TAPBP;PSMB9;PSME1;IKBKG;PSMB7;PSMD12;PSME2;PSMC5;PSMD14;PSMC4;TIRAP;PSMA1;PSMD3;PSMC2;PSMD13;PSMB10;PSMB6;PSMD10;TLR2;PSMD9;LNPEP;PSMD4;PSMD7;PSMA6;SNAP23;PSMD5;PSME4;ITGAV;PSMC3;NCF2;PSMC6;PSMD2;PSMF1;MRC1;CYBB;PSME3;UBB
605	gsea	PI5P, PP2A And IER3 Regulate PI3K/AKT Signaling R-HSA-6811558	-0.304069	-1.38773	0.0332594	0.186214	1	53/100	0.4785	PPP2R5A;PIK3AP1;ERBB3;PPP2R5E;NRG4;ERBB4;PIK3CB;FGFR2;EGFR;INSR;FGF1;PPP2CB;KLB;ESR1;TGFA;FGFR4;GRB2;FGFR3;SOS1;IRS1;PPP2CA;PDGFB;FRS2;HBEGF;CD28;IRAK4;STRN;PIK3R1;TRAF6;PTPN11;RNASE1;PIGU;PIP4K2C;MAPK1;PPP2R5C;NRG2;MAPK3;IL1RL1;AREG;RNMT;PIP4K2A;PDGFA;IL1RAP;PIP5K1A;SRC;PIK3CA;PPP2R1B;PIP5K1B;PPP2R5B;ERBB2;VAV1;EGF;FGF22
606	gsea	Sensory Processing Of Sound R-HSA-9659379	-0.31273	-1.38647	0.0409639	0.187076	1	25/74	0.4445	EPS8L2;PLS1;RIPOR2;MYO1E;EZR;KCNN2;TMIE;MYH9;CLIC5;MYO7A;ESPN;PCLO;DNAJC5;SLC17A8;KCNQ4;SPTAN1;TRIOBP;TPRN;CABP2;TWF1;TWF2;BSN;MYO15A;TMC2;STRC
607	gsea	Protein-protein Interactions At Synapses R-HSA-6794362	-0.308885	-1.38495	0.0455696	0.188022	1	27/85	0.3781	PTPRD;SHANK2;EPB41;EPB41L5;PTPRF;LIN7A;SYT12;SYT1;RTN3;PPFIA1;GRIN2B;PPFIBP1;DLGAP4;DLG1;LIN7C;FLOT2;DLGAP2;APBA3;PPFIBP2;DLGAP1;DBNL;NRXN2;LRRTM2;PPFIA3;SHARPIN;LRFN4;NRXN1
608	gsea	Deadenylation Of mRNA R-HSA-429947	-0.43038	-1.38431	0.109689	0.1881	1	18/24	0.3798	TUT4;EIF4G1;CNOT1;TUT7;CNOT10;CNOT4;PAIP1;PAN3;PARN;CNOT6L;CNOT2;TNKS1BP1;CNOT8;CNOT7;EIF4B;EIF4A2;CNOT9;CNOT11
609	gsea	Degradation Of Beta-Catenin By Destruction Complex R-HSA-195253	-0.374088	-1.38396	0.132007	0.188001	1	44/84	0.3819	PROC;PPP2R5A;PPP2R5E;PSMD11;ZRANB1;PSMD8;PSMB8;PSMB9;PSME1;PPP2CB;TLE5;TLE4;MYC;PSMB7;PSMD12;BTRC;PSME2;PSMC5;CUL1;PSMD14;PPP2CA;PSMC4;PSMA1;AXIN1;PSMD3;PSMC2;PSMD13;PSMB10;FRAT1;TLE3;PSMB6;PSMD10;PSMD9;PSMD4;PSMD7;PSMA6;PPP2R5C;PSMD5;PSME4;PSMC3;PSMC6;GSK3B;PSMD2;PSMF1
610	gsea	Activation Of ATR In Response To Replication Stress R-HSA-176187	-0.414519	-1.3804	0.12766	0.190781	1	1935-11-01	0.3203	SLC25A15;MCM6;RAD17;ORC3;POLR1A;CDC25A;POLR1B;RFC2;RFC3;ATRIP;ORC4
611	gsea	Attenuation Phase R-HSA-3371568	0.419601	1.37694	0.110429	0.183065	1	2025-08-01	0.1043	SERPINH1;TNFRSF21;HSP90AB1;DNAJB1;DNAJB6;HSPA8;HSBP1;HSPH1
612	gsea	Chaperone Mediated Autophagy R-HSA-9613829	0.468377	1.376	0.139293	0.18281	1	2019-06-01	0.0844	RPS27A;UBA52;EEF1A1;LAMP2;HSP90AB1;HSPA8
613	gsea	PI-3K cascade:FGFR3 R-HSA-5654710	-0.441747	-1.37221	0.085	0.198009	1	2018-07-01	0.3201	FGF1;GRB2;FGFR3;FRS2;PIK3R1;PTPN11;PIGU
614	gsea	Signaling By NOTCH3 R-HSA-9012852	0.339553	1.37217	0.0685841	0.18523	1	47/47	0.9943	RPS27A;UBA52;PBX1;YBX1;FABP7;SNW1;MAML3;HEYL;RBPJ;PLXND1;PSENEN;NCSTN;APH1B;NOTCH3;HEY1;DLL4;MAML2;HEY2;APH1A;TACC3;UBC;IKZF1;PTCRA;HES5;KAT2A;DLL1;MAML1;PSEN1;EGF;MAMLD1;UBB;DLGAP5;CREBBP;MIB1;ADAM10;NOTCH1;MIB2;NEURL1B;JAG2;JAG1;EP300;WWP2;KAT2B;EGFR;STAT1;PSEN2;WWC1
615	gsea	PIP3 Activates AKT Signaling R-HSA-1257604	-0.273316	-1.37155	0.0377698	0.1982	1	151/259	0.4649	PPP2R5A;PIK3AP1;PPARG;ERBB3;PPP2R5E;NRG4;CHUK;ERBB4;PSMD11;PIK3CB;PHLPP1;PSMD8;FOXO1;FGFR2;PSMB8;MAPKAP1;RRAGD;EGFR;INSR;XIAP;PSMB9;PSME1;PREX2;MTA3;FGF1;PPP2CB;GATAD2A;PSMB7;KLB;MOV10;PSMD12;ESR1;MTOR;TGFA;WWP2;PSME2;THEM4;RPTOR;FGFR4;GRB2;MKRN1;FGFR3;PSMC5;SOS1;PSMD14;CBX4;IRS1;PPP2CA;PSMC4;PSMA1;SLC38A9;PDGFB;PSMD3;FRS2;CSNK2B;PSMC2;RING1;HBEGF;CD28;PSMD13;TNKS2;EED;RICTOR;HDAC3;SUZ12;IRAK4;PD…
616	gsea	FLT3 Signaling R-HSA-9607240	0.359119	1.37027	0.0905172	0.185957	1	36/36	0.9576	RPS27A;UBA52;GRB10;GAB2;FYN;AKT3;BCL2L11;AKT1;FLT3;AKT2;SH2B3;GRAP2;UBC;LCK;FOXO3;CBL;SLA2;HCK;PIK3CA;UBB;SYK;CSK;SOCS6;ABL2;STAT5A;PTPN11;NRAS;PIK3R1;CDKN1B;SOS1;SOCS2;HRAS;GRB2;SEPSECS;STAT5B;PTPRJ
617	gsea	Role Of Nef In HIV-1 Replication And Disease Pathogenesis R-HSA-164952	-0.403993	-1.37022	0.119306	0.198902	1	2025-10-01	0.2905	AP2A2;B2M;PKN2;AP1G1;AP1M2;AP1S1;CD28;AP2M1;RNASE1;AP1S3
618	gsea	Signaling By NTRK1 (TRKA) R-HSA-187037	-0.308498	-1.36975	0.0612245	0.198931	1	60/113	0.4531	ID2;F3;PIK3CB;AP2A2;DUSP3;ID1;PPP2CB;RPS6KA1;MAP2K2;MAP2K1;DNM2;GRB2;MAPK13;RAPGEF1;HRAS;RALB;JUND;SOS1;SHC2;IRS1;PPP2CA;EP300;MAP2K5;RALA;FRS2;MAPKAPK2;DUSP6;KCNH8;MAPKAPK3;MEF2A;MAPK14;NAB1;MEF2D;RALGDS;PIK3R1;CRKL;NRAS;VRK3;SRF;RNASEH2A;FOSL1;AP2M1;MAPK11;DUSP7;KIDINS220;SH3GL2;MAPK1;REST;MAPK3;DNAL4;CRK;RAP1A;TRIB1;DUSP4;RPS6KA5;SRC;SHC3;PIK3CA;PPP2R1B;RRAD
619	gsea	Azathioprine ADME R-HSA-9748787	-0.432025	-1.36959	0.114786	0.198639	1	2020-10-01	0.3087	GSTM1;GSTA1;TPMT;GUK1;GSTA2;VAV2;ABCC4;RNASE1;GMPS;ABCC5
620	gsea	Activation Of SMO R-HSA-5635838	0.445364	1.36884	0.122449	0.186195	1	2018-05-01	0.0673	GAS1;BOC;CSNK1A1;CDON;DHH
621	gsea	Transcription Of HIV Genome R-HSA-167172	-0.340133	-1.36678	0.0957447	0.200828	1	43/64	0.4851	TAF15;GTF2B;ELL;POLR2L;GTF2A2;GTF2H2;RNGTT;TAF3;CCNT2;CDK9;NELFB;GTF2H3;GTF2F2;NELFE;TAF4;GTF2E1;TCEA1;TAF12;POLR2E;ERCC2;TAF1;GTF2A1;ERCC3;NELFCD;NCBP1;POLR2I;POLR2B;TAF10;RNMT;CTDP1;GTF2H4;GTF2F1;TAF11;NELFA;TAF7;CCNT1;TAF5;TAF9;TAF6;POLR2D;POLR2K;MNAT1;TAF2
622	gsea	HIV Transcription Initiation R-HSA-167161	-0.362791	-1.36674	0.110266	0.200404	1	30/45	0.4851	TAF15;GTF2B;POLR2L;GTF2A2;GTF2H2;TAF3;GTF2H3;GTF2F2;TAF4;GTF2E1;TAF12;POLR2E;ERCC2;TAF1;GTF2A1;ERCC3;POLR2I;POLR2B;TAF10;GTF2H4;GTF2F1;TAF11;TAF7;TAF5;TAF9;TAF6;POLR2D;POLR2K;MNAT1;TAF2
623	gsea	Signaling By WNT R-HSA-195721	0.268809	1.36648	0.0454545	0.187223	1	279/279	0.9927	PRICKLE1;GNG11;RPS27A;SFRP1;DKK2;FZD1;PRKG1;UBA52;WLS;WNT4;SFRP2;RSPO1;SEM1;GNG10;GNG2;WNT5A;H2AJ;DACT1;AXIN2;FZD2;CALM1;SOX4;TLE1;CSNK1A1;GNAO1;RSPO3;PSMB1;CAMK2A;RYK;LGR5;PSMA7;PFN1;PYGO1;AMER1;CLTC;GNB5;PRKCG;GNG7;GNG5;TCF7L1;AP2S1;PPP3R1;PORCN;LEF1;FZD8;RBX1;VPS29;PRKG2;TCF7;WIF1;GNG8;GNGT2;CLTA;PSMB4;KREMEN1;GNG4;PRKCB;GNB3;MEN1;H2AZ1;FZD4;WNT1;H2BC14;AKT1;PSMB11;AKT2;RHOA;H2AC20;DVL2;PSMA2;…
624	gsea	Gamma Carboxylation, Hypusine Formation And Arylsulfatase Activation R-HSA-163841	-0.372444	-1.36442	0.0851485	0.202243	1	19/36	0.4245	PROC;PROZ;F9;F7;ARSG;FURIN;TPST2;DPH5;FN3K;ARSB;F8;FAM110A;DNAJC24;DPH7;GGCX;DHPS;FN3KRP;DPH1;TTF2
625	gsea	RAS Processing R-HSA-9648002	-0.449233	-1.36353	0.118343	0.202594	1	2017-10-01	0.3326	ABHD17C;BCL2L1;ZDHHC9;ABHD17A;LYPLA1;HRAS;NRAS;RCE1;ABHD17B;PDE6D
626	gsea	Metabolism Of Polyamines R-HSA-351202	-0.408945	-1.36288	0.178908	0.202803	1	34/57	0.3819	AGMAT;NQO1;SLC25A21;PSMD11;PSMD8;PSMB8;PSMB9;PSME1;PSMB7;SLC38A1;PSMD12;PSME2;PSMC5;PSMD14;PSMC4;PSMA1;PSMD3;PSMC2;PSMD13;PSMB10;SMOX;PSMB6;PSMD10;PSMD9;AZIN1;PSMD4;PSMD7;PSMA6;PSMD5;PSME4;PSMC3;PSMC6;PSMD2;PSMF1
627	gsea	Presynaptic Phase Of Homologous DNA Pairing And Strand Exchange R-HSA-5693616	-0.379379	-1.3621	0.114232	0.203162	1	18/38	0.3273	RAD51B;DNA2;WRN;TOP3A;RAD17;BRCA2;POLR1A;TOPBP1;POLR1B;BRCA1;RMI1;RFC2;RAD50;RBBP8;RFC3;ATRIP;RAD51;RAD51D
628	gsea	Lagging Strand Synthesis R-HSA-69186	-0.458261	-1.36195	0.139579	0.202893	1	15/20	0.4992	POLD3;DNA2;LRIG1;POLR1A;POLR1B;POLA1;RFC2;RFC3;FEN1;PRIM2;POLA2;POLD1;PRIM1;RFC4;POLD4
629	gsea	Transport To Golgi And Subsequent Modification R-HSA-948021	-0.292492	-1.36185	0.0628466	0.202527	1	85/156	0.4742	F5;ST3GAL4;SAR1B;SEC24A;ST6GAL1;SPTBN2;ANKRD28;ARFGAP2;SEC22A;PREB;TGFA;SEC16A;PPP6R3;COPG2;CD55;PPP6C;ANK3;DYNC1LI2;COG5;PPP6R1;SEC24C;NSF;TRAPPC9;SCFD1;LMAN2L;USO1;NAPG;MGAT4B;TRAPPC1;MGAT5;CHST8;SEC23A;TFG;BET1;COG7;TRAPPC4;TRAPPC10;SPTAN1;GOLGB1;ARFGAP3;DYNLL2;COG8;COPE;GORASP1;F8;SPTB;SEC16B;STX17;COG3;COG4;COPZ1;GOSR1;DYNC1LI1;TRAPPC5;SEC24B;COG6;TRAPPC6B;DCTN2;PTGES2;TRAPPC6A;COPB1;ARCN1;C…
630	gsea	RNA Polymerase III Transcription Initiation From Type 1 Promoter R-HSA-76061	-0.405178	-1.36157	0.117864	0.202323	1	2027-12-01	0.3368	POLR3H;CRCP;POLR2L;BDP1;POLR3G;GTF3C1;POLR3A;BRF1;GTF3C6;GTF3C5;POLR2E;POLR3C
631	gsea	RNA Polymerase II Pre-transcription Events R-HSA-674695	-0.330518	-1.36155	0.0733453	0.201885	1	49/73	0.4851	TAF15;GTF2B;LEO1;ELL;POLR2L;GTF2A2;GTF2H2;IWS1;TAF3;CCNT2;CDK9;NELFB;GTF2H3;GTF2F2;CTR9;NELFE;TAF4;GTF2E1;TCEA1;TAF12;POLR2E;ERCC2;TAF1;EAF1;GTF2A1;ERCC3;AFF4;NELFCD;NCBP1;POLR2I;POLR2B;TAF10;CTDP1;GTF2H4;GTF2F1;TAF11;NELFA;TAF7;CCNT1;TAF5;TAF9;TAF6;POLR2D;MLLT1;POLR2K;MNAT1;DMAP1;CDC73;TAF2
632	gsea	RNA Polymerase I Transcription Initiation R-HSA-73762	-0.369515	-1.36131	0.0921053	0.201671	1	28/45	0.484	KAT2B;MTA3;GATAD2A;TAF1A;ERCC6;POLR2L;GTF2H2;GTF2H3;TAF1D;TTF1;POLR1A;POLR1B;GATAD2B;POLR1F;UBTF;POLR2E;ERCC2;POLR1E;TAF1B;ERCC3;RRN3;GTF2H4;RBBP4;EHMT2;HDAC1;POLR2K;MNAT1;RBBP7
633	gsea	SUMOylation Of RNA Binding Proteins R-HSA-4570464	-0.372697	-1.3602	0.114723	0.202306	1	26/42	0.4383	TPR;NUP210;CBX4;RING1;CBX8;NOP58;RNF2;NUP153;NUP50;NUP43;NUP155;NUP54;PHC3;NUP214;RANBP2;PHC2;SCMH1;NUP85;SEH1L;NUP205;NUP188;NUP35;NUP93;NUP88;NUP107;NUP160
634	gsea	Aquaporin-mediated Transport R-HSA-445717	0.35008	1.3576	0.0802239	0.194594	1	45/45	0.9952	GNG11;GNG10;GNG2;PRKAR2B;PRKAR1A;AQP5;ADCY5;PRKAR1B;GNAS;GNB5;GNG7;ADCY2;GNG5;GNG8;ADCY7;GNGT2;GNG4;GNB3;AQP2;ADCY8;ADCY4;GNB4;GNB2;AQP3;RAB11FIP2;NLRP3;AQP7;PRKACB;ADCY1;AQP4;MINDY4;GNG13;RAB11A;GNGT1;GNG3;GNG12;AQP11;ADCY6;GNB1;ADCY9;PRKAR2A;PRKCA;MYO5B;AQP9;AQP8
635	gsea	FCGR3A-mediated Phagocytosis R-HSA-9664422	-0.34859	-1.35651	0.0901804	0.205453	1	30/54	0.3862	MYO1E;WIPF3;BAIAP2;MYO9B;ABI2;NCK1;MYH9;WASL;YES1;NCKAP1;LYN;GRB2;ACTR2;VAV2;CYFIP1;ARPC1A;FGR;WIPF2;ABL1;RNASE1;PTK2;ACTR3;WASF2;MAPK1;CD247;CYFIP2;MAPK3;CRK;SYK;ARPC5
636	gsea	Signaling To RAS R-HSA-167044	-0.438232	-1.35408	0.134981	0.20735	1	13/19	0.2794	GRB2;MAPK13;HRAS;RALB;SOS1;SHC2;RALA;MAPKAPK2;MAPKAPK3;MAPK14;RALGDS;NRAS;MAPK11
637	gsea	PLC Beta Mediated Events R-HSA-112043	0.353362	1.3535	0.101796	0.197368	1	46/46	0.9499	PDE1A;CAMKK2;PRKAR2B;CALM1;CAMK2D;PRKAR1A;ADCY5;CAMK2A;PRKAR1B;NBEA;PRKCG;ADCY2;PDE1C;ADCY7;ADCY8;ADCY4;PLA2G4A;CAMK4;PLCB1;PLCB3;PDE1B;GNA14;PRKACB;CREB1;ADCY1;CAMK2G;PLCB2;GNAQ;AHCYL1;CAMKK1;GNA15;ITPR3;ITPR2;MAPK1;PRKX;PRKCD;GRK2;KPNA2;ADCY6;PLCB4;GNA11;ADCY9;PRKAR2A;ITPR1;PRKCA;CAMK2B
638	gsea	NoRC Negatively Regulates rRNA Expression R-HSA-427413	-0.336473	-1.35294	0.108787	0.207985	1	26/64	0.3678	H2BC4;SUDS3;TAF1A;SAP130;POLR2L;GTF2H2;ARID4B;GTF2H3;SAP30L;TAF1D;TTF1;SAP18;POLR1A;POLR1B;POLR1F;UBTF;POLR2E;ERCC2;SAP30BP;POLR1E;SIN3A;BAZ2A;TAF1B;ERCC3;SIN3B;DNMT3B
639	gsea	Signaling By SCF-KIT R-HSA-1433557	-0.3528	-1.35263	0.112903	0.207813	1	17/41	0.3157	TEC;STAT5B;PRKCA;STAT1;GRB7;YES1;LYN;GRB2;HRAS;SOS1;PTPN6;FER;PIK3R1;NRAS;PTPN11;RNASE1;STAT5A
640	gsea	Processive Synthesis On Lagging Strand R-HSA-69183	-0.480794	-1.35238	0.145957	0.207615	1	2015-12-01	0.4992	POLD3;DNA2;LRIG1;POLR1A;POLR1B;POLA1;FEN1;PRIM2;POLA2;POLD1;PRIM1;POLD4
641	gsea	Defective Homologous Recombination Repair (HRR) Due To BRCA2 Loss Of Function R-HSA-9701190	-0.375654	-1.35221	0.138376	0.207371	1	18/39	0.3273	RAD51B;DNA2;WRN;TOP3A;RAD17;BRCA2;POLR1A;TOPBP1;POLR1B;BRCA1;RMI1;RFC2;RAD50;RBBP8;RFC3;ATRIP;RAD51;RAD51D
642	gsea	Signaling By NTRKs R-HSA-166520	-0.295077	-1.35164	0.0720887	0.207489	1	70/130	0.4531	PCSK6;ID2;F3;NTF3;PIK3CB;AP2A2;DUSP3;ID1;PPP2CB;FURIN;RPS6KA1;MAP2K2;MAP2K1;DNM2;GRB2;MAPK13;RAPGEF1;HRAS;RALB;JUND;SOS1;SHC2;IRS1;PPP2CA;GRIN2B;EP300;MAP2K5;RALA;FRS2;MAPKAPK2;DUSP6;NELFB;KCNH8;MAPKAPK3;MEF2A;MAPK14;NAB1;MEF2D;RALGDS;PIK3R1;CRKL;NRAS;VRK3;SRF;RNASEH2A;FOSL1;AP2M1;MAPK11;PTPN11;RNASE1;DUSP7;FRS3;KIDINS220;PIGU;SH3GL2;MAPK1;REST;MAPK3;DNAL4;CRK;DOCK3;RAP1A;TRIB1;DUSP4;RPS6KA5;SRC;…
643	gsea	MAP Kinase Activation R-HSA-450294	-0.335212	-1.35051	0.104796	0.208151	1	39/62	0.4279	CHUK;IKBKB;IRAK2;DUSP3;IKBKG;PPP2CB;MAP2K6;RPS6KA1;BTRC;MAP2K1;RIPK2;UBE2N;CUL1;FBXW11;PPP2CA;MAPKAPK2;DUSP6;KCNH8;MAPKAPK3;MEF2A;MAPK14;VRK3;NFKB1;TRAF6;MAPK11;DUSP7;MAPK8;MAP2K4;MAPK1;MAPK9;TAB1;TAB2;TAB3;MAPK3;MAP3K7;DUSP4;UBB;SKP1;RPS6KA5
644	gsea	Late Phase Of HIV Life Cycle R-HSA-162599	-0.318253	-1.34944	0.0943396	0.208693	1	77/125	0.4383	NEDD4L;TAF15;CHMP4C;VTA1;VPS37B;CHMP2B;MVB12A;FURIN;GTF2B;TPR;NUP210;CHMP6;VPS37C;RANGAP1;ELL;POLR2L;GTF2A2;GTF2H2;PDCD6IP;VPS28;RNGTT;TAF3;VPS37A;CCNT2;CDK9;NELFB;TSG101;GTF2H3;GTF2F2;UBAP1;NMT2;CHMP2A;VPS4B;NELFE;NUP153;NUP50;RCC1;NUP43;NUP155;NUP54;TAF4;NUP214;GTF2E1;TCEA1;TAF12;RANBP2;POLR2E;ERCC2;TAF1;CHMP5;GTF2A1;ERCC3;NUP85;NELFCD;NCBP1;POLR2I;POLR2B;SEH1L;TAF10;RNMT;NUP205;NUP188;CTDP1;NU…
645	gsea	Resolution Of Abasic Sites (AP Sites) R-HSA-73933	-0.378677	-1.34808	0.107664	0.209561	1	25/38	0.4992	POLD3;LRIG1;PARG;POLR1A;POLR1B;TDG;POLE4;RFC2;RFC3;ADPRS;PNKP;OGG1;PARP2;XRCC1;UNG;FEN1;NEIL1;POLE2;POLD1;LRIG3;APEX1;NTHL1;SMUG1;RFC4;POLD4
646	gsea	Transferrin Endocytosis And Recycling R-HSA-917977	0.39456	1.34793	0.107955	0.20165	1	15/29	0.2775	STEAP2;ATP6AP1;ATP6V1G1;ATP6V1B2;ATP6V1F;ATP6V1A;ATP6V0B;ATP6V0C;ATP6V1E1;STEAP3;ATP6V0D2;ATP6V1H;ATP6V1E2;MCOLN1;ATP6V1G3
647	gsea	Sensory Processing Of Sound By Inner Hair Cells Of Cochlea R-HSA-9662360	-0.310286	-1.34694	0.0822511	0.210217	1	24/66	0.4445	EPS8L2;PLS1;RIPOR2;MYO1E;EZR;TMIE;MYH9;CLIC5;MYO7A;ESPN;PCLO;DNAJC5;SLC17A8;KCNQ4;SPTAN1;TRIOBP;TPRN;CABP2;TWF1;TWF2;BSN;MYO15A;TMC2;STRC
648	gsea	Early Phase Of HIV Life Cycle R-HSA-162594	-0.458469	-1.34648	0.1167	0.210237	1	2015-07-01	0.2955	XRCC6;XRCC4;XRCC5;PSIP1;LRIG1;KPNA1;LIG4
649	gsea	Regulation Of Gene Expression In Late Stage (Branching Morphogenesis) Pancreatic Bud Precursor Cells R-HSA-210744	-0.46839	-1.34446	0.1341	0.211748	1	2015-04-01	0.1634	ONECUT1;HNF1B;KAT2B;EP300
650	gsea	Signaling By FLT3 Fusion Proteins R-HSA-9703465	-0.459687	-1.34251	0.144465	0.213057	1	2018-11-01	0.2418	MYO18A;STAT5B;TRIP11;GRB2;HRAS;LONP1;SOS1;ZMYM2;GOLGB1;PIK3R1;NRAS
651	gsea	RNA Polymerase III Transcription Initiation R-HSA-76046	-0.378717	-1.34238	0.114447	0.212751	1	22/34	0.4819	POLR3H;CRCP;POLR2L;BDP1;POLR3G;GTF3C1;POLR3A;SNAPC5;BRF1;POU2F1;GTF3C6;GTF3C5;POLR2E;POLR3C;SNAPC4;SNAPC1;POLR3B;POLR3F;GTF3C4;SNAPC3;POLR2K;POLR3E
652	gsea	Late Endosomal Microautophagy R-HSA-9615710	-0.425461	-1.34209	0.137331	0.212568	1	17/29	0.3139	PLIN2;CHMP4C;PLIN3;VPS37B;CHMP2B;MVB12A;CHMP6;VPS37C;PARK7;IFT88;VPS28;VPS37A;TSG101;UBAP1;CHMP2A;RNASE1;CFTR
653	gsea	Cell Recruitment (Pro-Inflammatory Response) R-HSA-9664424	-0.39498	-1.34149	0.115813	0.212728	1	14/25	0.4255	C3;ENTPD5;GSDMD;TXNIP;TXN2;RELA;IL18;NFKB1;NFKB2;SUGT1;P2RX4;IL1A;PSTPIP1;PYCARD
654	gsea	G2/M Checkpoints R-HSA-69481	-0.336066	-1.33944	0.130597	0.214335	1	69/137	0.4181	PSMD11;PSMD8;SLC25A15;YWHAH;PSMB8;PSMB9;PSME1;WEE1;H2BC4;NSD2;PSMB7;PSMD12;PSME2;DNA2;YWHAG;PSMC5;UBE2N;MCM6;PSMD14;BABAM1;WRN;PSMC4;PSMA1;PSMD3;PSMC2;BRCC3;PSMD13;PSMB10;TOP3A;RAD17;ORC3;RNF8;RNF168;POLR1A;BABAM2;CDC25A;PSMB6;TOPBP1;POLR1B;ABRAXAS1;BRCA1;RMI1;PSMD10;PIAS4;RFC2;RAD50;RBBP8;PSMD9;RFC3;ATRIP;ORC4;PSMD4;HERC2;UBE2V2;PSMD7;PSMA6;PKMYT1;PSMD5;PSME4;MCM10;PSMC3;PSMC6;PSMD2;PSMF1;BRIP1;…
655	gsea	Signaling By PDGFR In Disease R-HSA-9671555	-0.448723	-1.33831	0.142586	0.215067	1	2018-11-01	0.2418	PIK3CB;STAT1;GOLGA4;GRB2;HRAS;KANK1;SOS1;WDR48;STRN;PIK3R1;NRAS
656	gsea	PKA-mediated Phosphorylation Of CREB R-HSA-111931	0.421873	1.3379	0.132075	0.210818	1	2018-10-01	0.1779	PRKAR2B;CALM1;PRKAR1A;ADCY5;PRKAR1B;NBEA;ADCY2;ADCY7;ADCY8;ADCY4
657	gsea	TGF-beta Receptor Signaling In EMT (Epithelial To Mesenchymal Transition) R-HSA-2173791	0.429166	1.33599	0.140969	0.211568	1	16/16	0.9818	RPS27A;TGFBR2;UBA52;TGFBR1;TGFB1;RHOA;PARD6A;UBC;UBB;FKBP1A;PARD3;SMURF1;ARHGEF18;PRKCZ;CGN;F11R
658	gsea	Transcriptional Regulation By TP53 R-HSA-3700989	-0.274887	-1.33307	0.0970018	0.219782	1	194/331	0.4851	FASN;PRKAA2;TACO1;GSR;TXNRD1;KMT5A;PRKAG2;TAF15;CRADD;PLK3;TMEM219;PPP1R13B;PLK2;YWHAH;MAPKAP1;RRAGD;COX19;LRPPRC;RFFL;CYCS;PPP2CB;GATAD2A;CDK12;MAP2K6;MOV10;PERP;COX20;MTOR;PMAIP1;RPTOR;RABGGTA;DNA2;BID;CNOT1;YWHAG;UBL4A;ELL;TIGAR;POLR2L;PPP2CA;EP300;WRN;GTF2H2;CNOT10;TXN2;SLC38A9;DDB2;RABGGTB;BRD1;SCO2;MLH1;NOC2L;CSNK2B;TAF3;TNFRSF10B;FANCC;CCNT2;CDK9;CNOT4;NELFB;SMYD2;PRDX5;RICTOR;MAPK14;STK11…
659	gsea	Loss Of Nlp From Mitotic Centrosomes R-HSA-380259	-0.337932	-1.33225	0.12204	0.220167	1	41/68	0.4478	PRKCA;AKAP9;SDCCAG8;TUBA4A;TUBB4B;HAUS8;CEP290;CNTRL;CLASP1;CKAP5;YWHAG;CEP70;TUBG1;NEDD1;CEP164;CEP43;HAUS7;PCM1;HAUS4;PAFAH1B1;CEP78;CEP57;SFI1;OFD1;CEP135;DCTN2;HAUS5;CEP192;HAUS6;CEP250;PCNT;CDK5RAP2;CSNK1E;CENPJ;DCTN3;CEP76;CEP152;CETN2;CEP72;CCP110;HAUS1
660	gsea	Signaling By FGFR1 R-HSA-5654736	0.338953	1.3309	0.0955882	0.21584	1	47/47	0.9129	RPS27A;UBA52;FGFR1;FGF10;SPRED1;SHC1;FLRT2;FGF23;FGF13;FGF5;SPRY2;FGF9;FGF4;FGF8;PLCG1;FGF20;PPP2R1A;UBC;KL;FGF3;FGF17;BRAF;FGF18;CBL;FGF22;PIK3CA;SRC;UBB;MAPK3;FGFRL1;MAPK1;PIGU;FRS3;SPRED2;PTPN11;NRAS;PIK3R1;FRS2;MKNK1;PPP2CA;SOS1;HRAS;GRB2;FLRT3;PPP2CB;FGF1;FLRT1
661	gsea	Pre-NOTCH Expression And Processing R-HSA-1912422	-0.314934	-1.33018	0.082495	0.22188	1	30/68	0.4611	ST3GAL4;ST3GAL3;ELF3;KAT2B;H2BC4;FURIN;MOV10;NOTCH2;ST3GAL6;EP300;LFNG;SEL1L;E2F3;TNRC6A;PRKCI;CCND1;TFDP2;AGO4;SIRT6;NOTCH1;POFUT1;CREBBP;MFNG;TFDP1;TNRC6B;MAMLD1;AGO2;AGO3;ATP2A1;TNRC6C
662	gsea	Elevation Of Cytosolic Ca2+ Levels R-HSA-139853	-0.439092	-1.32815	0.133745	0.223497	1	2015-08-01	0.3737	ITPR1;ORAI1;ORAI2;STIM1;P2RX3;ITPR2;ITPR3;P2RX4
663	gsea	Generation Of Second Messenger Molecules R-HSA-202433	-0.403268	-1.32723	0.0990712	0.223857	1	2021-10-01	0.3765	NCK1;PKN2;PLCG2;ARHGEF7;SPNS1;ZAP70;ENAH;CD247;PKN1;VASP
664	gsea	Apoptosis R-HSA-109581	-0.310814	-1.3261	0.128571	0.224524	1	82/162	0.3822	PROC;FASN;DAPK2;OCLN;DSG2;PSMD11;GAS2;PPP1R13B;TJP2;PSMD8;YWHAH;PSMB8;GSDMD;TJP1;BCL2L1;GSDME;CFLAR;XIAP;PSMB9;PSME1;CYCS;PSMB7;PSMD12;PKN2;PMAIP1;PSME2;CASP8;PLEC;BID;YWHAG;PSMC5;APPL1;PSMD14;DNM1L;AVEN;PSMC4;DAPK3;PSMA1;PSMD3;PSMC2;TNFSF10;TNFRSF10B;PSMD13;ROCK1;STK24;PKP1;OMA1;CASP7;ACIN1;SPTAN1;PSMB10;DYNLL2;MAPT;TICAM1;PSMB6;PRKCD;BBC3;FZR1;KPNA1;RIPK1;DSG3;PSMD10;PTK2;DBNL;PSMD9;UACA;CASP9;…
665	gsea	CD28 Dependent PI3K/Akt Signaling R-HSA-389357	-0.408056	-1.32589	0.160521	0.224238	1	2023-08-01	0.2352	MAPKAP1;MTOR;THEM4;MAP3K14;CD28;RICTOR;PDPK1;PIK3R1
666	gsea	NOTCH2 Activation And Transmission Of Signal To Nucleus R-HSA-2979096	0.408081	1.32574	0.149798	0.220141	1	20/20	0.9747	RPS27A;UBA52;PSENEN;NCSTN;APH1B;DLL4;CNTN1;APH1A;UBC;DLL1;PSEN1;UBB;MIB1;ADAM10;MIB2;NEURL1B;JAG2;JAG1;NOTCH2;PSEN2
667	gsea	GPCR Ligand Binding R-HSA-500792	0.300603	1.32536	0.0130152	0.219303	1	364/364	0.9989	CCL11;GNG11;CCL19;CCL7;ACKR3;FZD1;EDNRA;WNT4;GPNMB;GLP2R;C1QTNF1;CXCL12;GNG10;F2R;ACKR1;GNG2;WNT5A;NPY1R;RAMP2;CALCRL;PTH1R;PTGER3;FZD2;CHRM2;ADORA2B;PLPPR3;PF4;ADM;APLN;LPAR1;PTGIR;CD200R1;GPBAR1;GNAS;NPFFR2;DHH;GNB5;APP;HTR2A;S1PR3;P2RY1;GNG7;PENK;CMKLR1;GNG5;TBXA2R;FZD8;LPAR4;KISS1R;NTS;GNG8;PTHLH;GNGT2;NPY;GNG4;APLNR;SCTR;GNB3;PROKR1;GPHA2;DRD4;PTAFR;FZD4;ADORA2A;RXFP3;WNT1;HTR1D;TACR3;FFAR1;…
668	gsea	DNA Double-Strand Break Repair R-HSA-5693532	-0.299899	-1.32447	0.0943396	0.225199	1	78/137	0.4591	RAD51B;XRCC6;XRCC4;H2BC4;NSD2;XRCC5;POLD3;DNA2;PPP4R2;UBE2N;BABAM1;EYA3;WRN;PRKDC;CNKSR3;NHEJ1;TDP2;BRCC3;ABL1;POLK;KDM4B;TOP3A;ERCC4;RAD17;RNF8;RNF168;KPNA2;BRCA2;PPP5C;POLR1A;BABAM2;TOPBP1;POLR1B;ABRAXAS1;UBXN1;BRCA1;POLE4;RMI1;LIG4;POLM;PIAS4;RFC2;RAD50;MUS81;RBBP8;RFC3;ATRIP;POLL;PPP4C;HERC2;RAD51;RAD51D;UBE2V2;MAPK8;SIRT6;POLH;TIMELESS;PAXIP1;EYA2;PARP2;XRCC1;KDM4A;FEN1;BRIP1;RAD52;KAT5;XRCC…
669	gsea	Signaling By ERBB2 R-HSA-1227986	-0.335516	-1.32329	0.102518	0.225966	1	30/49	0.4427	DIAPH1;ERBB3;NRG4;ERBB4;PRKCA;GRB7;EGFR;YES1;PTPN18;GRB2;HRAS;SOS1;MEMO1;ERBIN;PRKCE;HBEGF;PIK3R1;NRAS;PRKCD;PIGU;PTK6;NRG2;USP8;STUB1;UBB;MATK;RNF41;SRC;PIK3CA;CUL5
670	gsea	Diseases Of DNA Repair R-HSA-9675135	-0.355349	-1.32301	0.145794	0.225805	1	29/49	0.4531	RAD51B;DNA2;WRN;MLH1;MSH3;MSH2;TOP3A;RAD17;BRCA2;POLR1A;TOPBP1;POLR1B;BRCA1;RMI1;RFC2;RAD50;RBBP8;RFC3;ATRIP;RAD51;RAD51D;OGG1;MSH6;BRIP1;KAT5;BLM;NEIL1;ATM;RRAD
671	gsea	MHC Class II Antigen Presentation R-HSA-2132295	0.30206	1.32233	0.101545	0.221109	1	85/85	0.9895	PRICKLE1;CTSK;CTSB;CTSL;LGMN;CTSD;CTSA;DYNLL1;CAPZB;CTSF;DNM1;CLTC;CTSC;DYNC1I2;CANX;KIFAP3;AP2S1;KIF5C;CLTA;CAPZA2;KIF3C;SEC13;RACGAP1;DCTN4;DCTN6;IFI30;CTSS;AP1S2;DNM3;KIF5A;KIF15;CENPE;CAPZA1;KIF11;DYNC1I1;DCTN1;KLC1;CTSO;KIF26A;DCTN5;KIF2C;DYNC1H1;LAG3;AP2A1;KIF22;KIF20A;AP1B1;SEC31A;ACTR1A;AP2B1;DCTN3;ACTR10;SEC24D;AP1M1;KIF18A;SH3GL2;DCTN2;SEC24B;ACTR1B;DYNC1LI1;AP1S3;KIF5B;KIF2A;AP2M1;KIF3…
672	gsea	Myogenesis R-HSA-525793	-0.395293	-1.32132	0.133603	0.227076	1	2026-10-01	0.2794	CTNNA1;MAP2K6;SPAG9;CDH4;MEF2A;ABL1;MAPK14;NTN3;MEF2D;MAPK11
673	gsea	Caspase Activation Via Extrinsic Apoptotic Signaling Pathway R-HSA-5357769	-0.397365	-1.3203	0.136538	0.227652	1	2023-11-01	0.3197	FASN;DAPK2;CFLAR;CASP8;APPL1;DAPK3;TNFSF10;TNFRSF10B;TICAM1;RIPK1;CASP9
674	gsea	Transcriptional Regulation By RUNX2 R-HSA-8878166	0.312464	1.32023	0.122622	0.222075	1	115/115	0.9706	RPS27A;COL1A1;UBA52;GLI3;HAND2;HIVEP3;SEM1;GLI2;RUNX1;MAF;CDK4;CDKN1A;TWIST1;PSMB1;AKT3;PSMA7;RUNX2;ITGBL1;BMP2;RBX1;TWIST2;BAX;PSMB4;CBFB;AKT1;PSMB11;WWTR1;AKT2;PSMA2;PSMB3;HEY1;ITGA5;CDK1;CCNB1;RB1;HEY2;BGLAP;NKX3-2;MSX2;PSMA5;SMAD1;PSMD6;UBC;SOX9;PSMC1;PSMA4;HDAC4;DLX5;HDAC6;PPM1D;PSMB5;PSMA8;SP7;PSMA3;SATB2;MMP13;SRC;PSMB2;SKP1;UBB;STUB1;PSME3;SMAD6;SMAD4;UCMA;AREG;PSMF1;PSMD2;MAPK3;GSK3B;PSM…
675	gsea	Transcriptional Regulation Of Pluripotent Stem Cells R-HSA-452723	-0.370273	-1.31785	0.105911	0.229681	1	2027-09-01	0.4079	HHEX;NR6A1;EPHA1;TSC22D1;SALL1;SMAD2;ZIC3;EPAS1;SMAD4
676	gsea	Cell Cycle, Mitotic R-HSA-69278	-0.290043	-1.3178	0.132246	0.229256	1	250/491	0.4525	TUBB2A;PPP2R5A;OPTN;LPIN2;PPP2R5E;KMT5A;PSMD11;CHMP4C;PRKCA;LPIN1;PSMD8;SLC25A15;PSMB8;AJUBA;AKAP9;SDCCAG8;TUBA1C;TUBA4A;LEMD3;PSMB9;PSME1;ARPP19;ESCO1;WEE1;CHMP2B;H2BC4;PPP2CB;WAPL;MYC;HDAC8;PSMB7;TMPO;PSMD12;MASTL;TUBB4B;CDK6;BTRC;HAUS8;TPR;PSME2;DHFR;POLD3;NUP210;CEP290;LYN;MAD1L1;ANAPC16;CNTRL;CLASP1;CKAP5;CHMP6;NME7;DNA2;CLIP1;ITGB3BP;RANGAP1;TUBB2B;NUDC;YWHAG;PSMC5;DYNC1LI2;CUL1;MCM6;CEP70;…
677	gsea	Positive Epigenetic Regulation Of rRNA Expression R-HSA-5250913	-0.330808	-1.31716	0.118236	0.229456	1	21/63	0.3703	MYO1E;KAT2B;MTA3;H2BC4;GATAD2A;TAF1A;ERCC6;POLR2L;EP300;TAF1D;TTF1;DDX56;POLR1A;POLR1B;GATAD2B;SF3B1;POLR1F;POLR2E;POLR1E;TAF1B;GSK3B
678	gsea	DAP12 Signaling R-HSA-2424491	-0.378325	-1.31525	0.112565	0.231071	1	2027-11-01	0.2904	PIK3CB;B2M;GRB2;HRAS;VAV2;PLCG2;SOS1;PIK3R1;NRAS;SPNS1;RNASE1
679	gsea	Peptide Hormone Metabolism R-HSA-2980736	0.309572	1.3139	0.0673653	0.227582	1	83/83	0.9995	IGF1;C1QTNF1;INHBB;KLF4;PLA2G7;CTSD;CPE;SPCS1;KCTD11;MYO5A;KIF5C;EXOC4;ISL1;MMP12;AOPEP;GNB3;SEC11A;CPB1;FFAR1;POMC;CHGA;SLC30A8;LHB;STX1A;ACE;VAMP2;MYRIP;GHRL;GATA4;ATP6AP2;TSHB;INHA;CDX2;LEP;EXOC5;GNAT3;ACHE;KIF5A;UCN;GCG;PAX6;SPCS3;CTSZ;EXOC2;TCF7L2;PCSK2;MBOAT4;CPA4;SLC30A7;CMA1;CTSG;GPR119;EXOC8;CTNNB1;CRHR2;PCSK1;UCMA;EXOC3;EXOC1;SLC30A6;GNG13;SPCS2;CLTRN;SEC11C;INHBA;AGXT;FFAR4;KIF5B;RAB27…
680	gsea	Mitotic Prometaphase R-HSA-68877	-0.312375	-1.31183	0.166667	0.234035	1	103/179	0.4981	PPP2R5A;PPP2R5E;PRKCA;AKAP9;SDCCAG8;TUBA4A;PPP2CB;WAPL;HDAC8;TUBB4B;HAUS8;CEP290;MAD1L1;CNTRL;CLASP1;CKAP5;NME7;CLIP1;ITGB3BP;RANGAP1;NUDC;YWHAG;DYNC1LI2;CEP70;PPP2CA;NEK7;CSNK2B;NDEL1;TUBG1;AHCTF1;NEDD1;CEP164;CEP43;HAUS7;PCM1;PDS5A;DYNLL2;HAUS4;PAFAH1B1;TUBGCP4;STAG2;KANSL1;NUMA1;KIF2A;NUP43;CEP78;CEP57;SFI1;OFD1;TUBGCP6;DYNC1LI1;CENPL;CSNK2A2;RANBP2;CEP135;DCTN2;SMC1A;CENPO;HAUS5;MZT1;TUBGCP2;…
681	gsea	Late SARS-CoV-2 Infection Events R-HSA-9772573	-0.327619	-1.31177	0.12234	0.233634	1	24/58	0.4171	ST3GAL4;ST3GAL1;ST3GAL3;PARP14;ST6GAL1;PARP9;EDEM2;SRPK1;PARP4;PARP16;ZDHHC9;PARP10;MGAT4B;ZDHHC2;MGAT5;MOGS;PARP6;MAN1B1;ZDHHC5;TUSC3;GSK3B;MAGT1;GSK3A;UBB
682	gsea	ESR-mediated Signaling R-HSA-8939211	0.265792	1.31158	0.0926724	0.228882	1	178/178	0.9892	MMP2;GNG11;MMP3;CXCL12;GNG10;GNG2;RUNX1;H2AJ;SPHK1;CTSD;GNAI2;EREG;FOS;CALM1;HSP90AB1;PMEPA1;GDNF;AKT3;MMP7;FOSB;NRIP1;SHC1;GNAI1;GNB5;S1PR3;GNG7;GNG5;EPGN;POLR2J;GNG8;POLR2A;GNGT2;CBFB;PIK3R2;GNG4;MYB;PGR;GNB3;PRMT1;H2AZ1;H2BC14;AKT1;AKT2;H2AC20;H2BC13;RAD21;ESR2;H3C7;POLR2G;POLR2F;H2AX;GREB1;POLR2H;H2BC11;GNB4;MMP9;H2AC7;H2BC3;CARM1;GNB2;H2BC9;H3C13;H2BC15;AGO1;H2BC21;H2AZ2;H2BC12;H2AC6;H2AC4;G…
683	gsea	Neurotransmitter Receptors And Postsynaptic Signal Transmission R-HSA-112314	0.290101	1.3114	0.0453297	0.227852	1	176/176	0.9886	GNG11;GRIA4;NRG1;GNG10;GNG2;GABRA3;GNAI2;CAMKK2;APBA1;PRKAR2B;CALM1;CAMK2D;PRKAR1A;ADCY5;CAMK2A;PRKAR1B;NBEA;GRIA3;GNAI1;GNB5;RPS6KA3;PRKCG;GNG7;GLRB;ADCY2;GNG5;NCALD;AP2S1;GABRB1;NPTN;CACNG8;GNG8;CAMK1;ADCY7;GNGT2;GRIN2A;GNG4;GIT1;PRKCB;GABRA4;GNB3;GRIA2;ADCY8;GRIK4;CASK;CHRNB4;GPRIN1;NEFL;KCNJ15;CACNG4;GABRA1;CHRND;GRIK1;ADCY4;HTR3B;CHRNA9;RPS6KA2;GABRB2;MPP2;GNAL;GRIN2D;HTR3A;CHRNA3;GABRG2;GNB…
684	gsea	Growth Hormone Receptor Signaling R-HSA-982772	-0.412379	-1.30967	0.152294	0.235252	1	2021-11-01	0.3739	STAT5B;STAT1;CISH;LYN;PRLR;SOCS2;IRS1;PTPN6;STAT5A;MAPK1;MAPK3
685	gsea	MET Activates PTK2 Signaling R-HSA-8874081	0.439056	1.30855	0.181452	0.229543	1	2017-06-01	0.1176	LAMB1;LAMA1;LAMA2;LAMA4;ITGB1;LAMC1
686	gsea	Regulation Of TP53 Activity R-HSA-5633007	-0.286941	-1.30797	0.0941385	0.236501	1	87/144	0.4851	PRKAA2;KMT5A;PRKAG2;TAF15;PLK3;PPP1R13B;MAPKAP1;RFFL;PPP2CB;GATAD2A;MAP2K6;MTOR;DNA2;PPP2CA;EP300;WRN;BRD1;NOC2L;CSNK2B;TAF3;SMYD2;RICTOR;MAPK14;STK11;PDPK1;KAT6A;TOP3A;RAD17;MDM4;PHF20;POLR1A;TOPBP1;POLR1B;GATAD2B;MAPK11;BRCA1;RMI1;PPP1R13L;EHMT1;RFC2;TAF4;RAD50;RBBP8;RFC3;ATRIP;TTC5;TAF12;CSNK2A2;MEAF6;PIP4K2C;HIPK2;TAF1;JMY;PPP2R5C;BRPF3;BANP;DAXX;PIP4P1;DYRK2;TAF10;BRIP1;PIP4K2A;USP7;PML;KAT5…
687	gsea	RHO GTPases Activate NADPH Oxidases R-HSA-5668599	-0.392827	-1.30763	0.142857	0.236412	1	13/24	0.4053	PRKCZ;PRKCA;MAPK14;NOXO1;PRKCD;MAPK11;RNASE1;NOX1;MAPK1;NCF2;MAPK3;NOXA1;CYBB
688	gsea	Reproduction R-HSA-1474165	-0.283423	-1.30741	0.0921986	0.236151	1	37/96	0.446	CD9;SYNE2;DIDO1;H2BC4;CATSPERD;HID1;MLH1;PRDM9;CATSPER2;MND1;MLH3;TOP3A;HSPA2;BRCA2;POLR1A;TERF1;POLR1B;SUN2;STAG2;SYCP3;BRCA1;RAD50;RBBP8;CATSPER4;TINF2;RAD51;SMC1A;LMNB1;SYCE3;MSH5;SMC3;TERF2IP;BLM;REC8;SUN1;TEX12;ATM
689	gsea	NRIF Signals Cell Death From Nucleus R-HSA-205043	0.422234	1.30736	0.134043	0.229464	1	2016-06-01	0.1405	RPS27A;UBA52;NGF;PSENEN;NCSTN;APH1B
690	gsea	SUMOylation Of Chromatin Organization Proteins R-HSA-4551638	-0.34229	-1.30713	0.151803	0.235908	1	32/50	0.4614	TPR;NUP210;CBX4;RING1;SUZ12;CBX8;L3MBTL2;RNF2;NUP153;NUP50;NUP43;NUP155;PIAS1;NUP54;PHC3;NUP214;PIAS2;CBX5;RANBP2;PHC2;SCMH1;NUP85;SEH1L;NUP205;NUP188;NUP35;NUP93;NUP88;NUP107;NUP160;SATB2;HDAC1
691	gsea	Constitutive Signaling By Ligand-Responsive EGFR Cancer Variants R-HSA-1236382	0.417816	1.30677	0.128736	0.228909	1	18/18	0.9315	RPS27A;UBA52;SHC1;CDC37;PLCG1;UBC;HSP90AA1;CBL;EGF;PIK3CA;UBB;PIGU;NRAS;PIK3R1;SOS1;HRAS;GRB2;EGFR
692	gsea	Fertilization R-HSA-1187000	-0.390108	-1.30677	0.103261	0.235904	1	2021-04-01	0.3148	CD9;CATSPERD;CATSPER2;CATSPER4
693	gsea	RHOV GTPase Cycle R-HSA-9013424	-0.382527	-1.30413	0.146296	0.23823	1	16/35	0.2878	PARD6B;EPHA2;TXNL1;NCK1;PKN2;WASL;ARHGAP12;USP9X;ARHGEF7;PAK4;IQGAP1;SPTAN1;PIK3R1;NCK2;MAP3K11;RHOV
694	gsea	Homologous DNA Pairing And Strand Exchange R-HSA-5693579	-0.357564	-1.30347	0.166976	0.238431	1	24/41	0.4531	RAD51B;DNA2;WRN;TOP3A;RAD17;BRCA2;POLR1A;TOPBP1;POLR1B;BRCA1;RMI1;RFC2;RAD50;RBBP8;RFC3;ATRIP;RAD51;RAD51D;BRIP1;KAT5;XRCC3;BLM;ATM;RRAD
695	gsea	G Alpha (I) Signaling Events R-HSA-418594	0.273127	1.29946	0.0369393	0.235265	1	252/252	0.9989	GNG11;CCL19;ACKR3;PDE1A;CXCL12;GNG10;GNG2;NPY1R;RGS17;GNAI2;CAMKK2;PTGER3;PRKAR2B;CHRM2;RGS10;CALM1;CAMK2D;PF4;PRKAR1A;GPSM3;APLN;ADCY5;CAMK2A;PRKAR1B;LPAR1;NBEA;GNAS;PPP1R1B;GNAI1;GNB5;APP;S1PR3;PRKCG;GNG7;PENK;ADCY2;GNG5;PPP3R1;PDE1C;GNG8;ADCY7;GNGT2;NPY;GNG4;APLNR;GNB3;ADCY8;DRD4;RXFP3;HTR1D;NPY2R;BDKRB1;LPAR5;PPP3CB;ADCY4;POMC;CORT;RGS19;GAL;LPAR3;GPR37;SSTR1;SSTR4;CHRM4;CXCR4;GNAL;TAS1R1;CCR…
696	gsea	Acyl Chain Remodelling Of PS R-HSA-1482801	-0.387492	-1.29817	0.145199	0.243739	1	2020-06-01	0.308	LPCAT3;MBOAT1;LPCAT4;OSBPL8;OSBPL10;PLA2G12A
697	gsea	Gene Silencing By RNA R-HSA-211000	-0.290037	-1.29677	0.1	0.244715	1	47/95	0.4918	MYBL1;H2BC4;ANG;TDRKH;TPR;NUP210;DICER1;POLR2L;NUP153;NUP50;TNRC6A;ASZ1;BCDIN3D;NUP43;NUP155;TARBP2;NUP54;NUP214;TSNAX;IPO8;RANBP2;POLR2E;AGO4;PRKRA;NUP85;POLR2I;POLR2B;SEH1L;TNRC6B;NUP205;NUP188;NUP35;NUP93;NUP88;NUP107;AGO2;AGO3;DGCR8;DROSHA;NUP160;ELAC2;TNRC6C;PLD6;POLR2D;POLR2K;NUP98;TDRD6
698	gsea	AURKA Activation By TPX2 R-HSA-8854518	-0.330172	-1.29591	0.154128	0.245127	1	42/71	0.4497	PRKCA;AKAP9;SDCCAG8;TUBA4A;TUBB4B;HAUS8;CEP290;CNTRL;CLASP1;CKAP5;YWHAG;CEP70;TUBG1;NEDD1;CEP164;CEP43;HAUS7;PCM1;HAUS4;PAFAH1B1;CEP78;CEP57;SFI1;OFD1;CEP135;DCTN2;HAUS5;CEP192;HAUS6;CEP250;PCNT;CDK5RAP2;CSNK1E;CENPJ;DCTN3;CEP76;CEP152;CETN2;CEP72;CCP110;HAUS1;AURKA
699	gsea	SUMOylation Of SUMOylation Proteins R-HSA-4085377	-0.377021	-1.29398	0.150763	0.246866	1	19/31	0.4383	TPR;NUP210;NUP153;NUP50;NUP43;NUP155;PIAS4;NUP54;NUP214;RANBP2;NUP85;SEH1L;NUP205;NUP188;NUP35;NUP93;NUP88;NUP107;NUP160
700	gsea	Negative Regulation Of MAPK Pathway R-HSA-5675221	-0.35084	-1.29371	0.147448	0.246652	1	23/40	0.3739	PPP2R5A;PTPN3;PPP2R5E;DUSP10;DUSP16;PPP2CB;MAP2K2;MAP2K1;DUSP5;DUSP8;HRAS;PPP2CA;DUSP6;DUSP12;MARK3;NRAS;PPP5C;DUSP7;ARAF;MAPK1;PPP2R5C;DUSP9;MAPK3
701	gsea	TBC/RABGAPs R-HSA-8854214	-0.330667	-1.29233	0.122905	0.247586	1	25/42	0.4285	OPTN;RABEP1;TBC1D24;ULK1;GABARAPL2;RAB4A;TBC1D2;SYTL1;TBC1D14;TBC1D15;RABGAP1;RAB8A;TBC1D25;ARF6;TBC1D17;GGA3;TBC1D10A;RAB11A;RAB5A;GGA1;TBC1D7;TSC1;RAB5B;TSC2;TBC1D13
702	gsea	Muscle Contraction R-HSA-397014	0.269949	1.29085	0.0594679	0.243684	1	187/187	0.997	VIM;CACNA1C;ABCC9;GUCY1A1;SLC8A1;KCNE4;KCNK13;GUCY1B1;PDE5A;CALM1;ITGA1;FGF11;CAMK2D;CACNA1G;KCNIP3;CACNG7;ATP1A3;CAMK2A;ATP1B3;SCN7A;CACNB2;SRI;ATP2B4;GUCY1A2;ATP1B2;TNNT3;MYL6;KCND1;KCNK10;TPM4;PXDN;DES;ANXA6;CALD1;MYLK;DYSF;ITGB5;CACNG8;NPR1;RANGRF;ATP1A2;MMP12;CACNA1H;FGF13;NPPC;MYL3;ATP2A3;CACNB1;ACTN3;SCN4B;MYH3;KCND3;SCN2B;CACNG4;WWTR1;KCNIP2;SCN1B;KCNK15;TRIM72;KCNK6;KCNK3;FXYD2;TPM1;FGF1…
703	gsea	Activation Of NF-kappaB In B Cells R-HSA-1169091	-0.375353	-1.28796	0.191095	0.251849	1	42/66	0.3819	CHUK;PSMD11;PSMD8;IKBKB;PSMB8;MALT1;PSMB9;PSME1;IKBKG;PSMB7;PSMD12;BTRC;PSME2;NFKBIE;PSMC5;CUL1;PSMD14;FBXW11;PSMC4;PSMA1;RELA;PSMD3;PSMC2;PSMD13;NFKBIA;PSMB10;PSMB6;REL;NFKB1;PSMD10;NFKBIB;PSMD9;BCL10;PSMD4;PSMD7;PSMA6;PSMD5;PSME4;PSMC3;PSMC6;PSMD2;PSMF1
704	gsea	Estrogen-dependent Gene Expression R-HSA-9018519	-0.29023	-1.28744	0.129344	0.251902	1	57/109	0.4367	GPAM;NR5A2;ERBB4;KAT2B;FKBP4;H2BC4;MYC;MOV10;ESR1;USF1;TGFA;CHD1;NCOA1;TFF3;KANK1;NCOA2;JUND;POLR2L;EP300;FOXA1;GTF2A2;AXIN1;CDK9;GTF2F2;PTGES3;KDM4B;TFF1;TLE3;KPNA2;YY1;STAG2;POU2F1;DDX5;TNRC6A;KCTD6;CCND1;POLR2E;AGO4;SMC1A;EBAG9;KDM1A;CXXC5;GTF2A1;CREBBP;POLR2I;POLR2B;SMC3;NCOA3;GATA3;TNRC6B;KAT5;GTF2F1;CCNT1;USF2;AGO2;BCL2;AGO3
705	gsea	Other Interleukin Signaling R-HSA-449836	-0.401947	-1.28688	0.150463	0.252096	1	2021-08-01	0.3689	PRTN3;CSF1R;IL34;IFNLR1;TYK2;STX3;CSF3;STXBP2
706	gsea	EGR2 And SOX10-mediated Initiation Of Schwann Cell Myelination R-HSA-9619665	-0.370949	-1.28552	0.159836	0.253055	1	2027-12-01	0.2757	GJB1;ADGRV1;HMGCR;PXMP2;ADGRG6;SREBF2;POU3F1;YAP1;NAB1;SMARCA4;DAG1;UTRN
707	gsea	FOXO-mediated Transcription R-HSA-9614085	-0.319729	-1.28545	0.148699	0.252646	1	34/61	0.419	GLYAT;SIRT3;ABCA6;CAV1;FOXO1;SREBF1;KAT2B;NR3C1;TXNIP;YWHAG;AGRP;EP300;NFYC;TXN2;SMAD3;STK11;SMAD2;PCK1;CDKN1B;BBC3;BCL6;PINK1;MAP4K2;NFYB;PPARGC1A;SIN3A;NFYA;GADD45A;CREBBP;ATXN3;SIRT1;FOXO6;SMAD4;FOXG1
708	gsea	Protein Methylation R-HSA-8876725	0.449586	1.28495	0.209302	0.248897	1	2017-06-01	0.1249	EEF1A1;RPS2;EEF2;CALM1;HSPA8;ETFBKMT
709	gsea	Signaling By ERBB4 R-HSA-1236394	-0.311151	-1.2843	0.109162	0.253438	1	30/57	0.4987	PSEN2;ERBB3;WWP1;NRG4;ERBB4;WWOX;EGFR;APOE;ITCH;NCOR1;ESR1;GRB2;S100B;HRAS;ADAP1;SOS1;YAP1;HBEGF;PIK3R1;NRAS;STAT5A;GABRG3;NRG2;TAB2;UBB;SRC;PIK3CA;EGF;BTC;PSEN1
710	gsea	Polymerase Switching On C-strand Of Telomere R-HSA-174411	-0.419254	-1.28412	0.198039	0.253136	1	16/24	0.4992	POLD3;STN1;TERF1;POLA1;RFC2;RFC3;TINF2;CHTF8;TERF2IP;PRIM2;CTC1;POLA2;POLD1;PRIM1;RFC4;POLD4
711	gsea	rRNA Modification In Nucleus And Cytosol R-HSA-6790901	0.348467	1.28222	0.19214	0.250921	1	59/59	0.9697	RPS9;RPS14;RPS7;RPS6;RPS2;NOP10;UTP11;SNU13;BMS1;UTP3;WDR75;RRP9;DDX47;UTP15;PWP2;NOL6;NHP2;UTP20;UTP4;UTP25;DIMT1;EMG1;NAT10;NOP2;NOC4L;PDCD11;NOP56;DDX49;TRMT112;GAR1;DCAF13;DDX52;WDR43;UTP6;BUD23;DKC1;NOL11;FCF1;UTP18;RRP7A;TSR3;RRP36;HEATR1;IMP4;DHX37;FBL;WDR36;WDR3;WDR46;UTP14A;NOP14;THUMPD1;NOP58;MPHOSPH10;PNO1;TBL3;KRR1;RCL1;SPPL2A
712	gsea	Synthesis Of Glycosylphosphatidylinositol (GPI) R-HSA-162710	-0.42621	-1.27942	0.182573	0.25779	1	2017-11-01	0.4516	PIGB;PIGL;PIGW;PIGO;PIGF;PIGG;PIGV;DPM2;PIGP;PIGQ;PIGN
713	gsea	Oxidative Stress Induced Senescence R-HSA-2559580	0.295533	1.27805	0.144351	0.25454	1	81/81	0.934	RPS27A;UBA52;CDKN2A;H2AJ;CDKN2B;CDK4;MAP4K4;FOS;CDKN2D;E2F1;H2AZ1;H2BC14;PHC1;H2AC20;H2BC13;H3C7;H2AX;H2BC11;H2AC7;MAPK10;H2BC3;H2BC9;H3C13;H2BC15;AGO1;H2BC21;CBX2;H2AZ2;MDM2;H2BC12;H2AC6;H2AC4;UBC;CDKN2C;JUN;KDM6B;H2AC19;CBX6;MAP2K7;RBBP7;MAPKAPK5;TNRC6C;MAP2K3;AGO3;RBBP4;UBB;TNRC6B;TFDP1;MAPK3;SCMH1;MAPK9;MAPK1;MAP2K4;MAPK8;EZH2;AGO4;TFDP2;PHC2;PHC3;TNRC6A;MAPK11;TNIK;RNF2;MDM4;E2F2;E2F3;CBX8;S…
714	gsea	GRB2 Events In ERBB2 Signaling R-HSA-1963640	-0.437591	-1.27493	0.188571	0.262174	1	2015-08-01	0.2418	NRG4;ERBB4;EGFR;GRB2;HRAS;SOS1;HBEGF;NRAS
715	gsea	Insulin Receptor Signaling Cascade R-HSA-74751	-0.323496	-1.27461	0.137079	0.26204	1	22/48	0.3739	PIK3CB;PDE3B;FGFR2;INSR;FGF1;KLB;THEM4;FGFR4;GRB2;FGFR3;HRAS;SOS1;IRS1;FRS2;PDPK1;PIK3R1;NRAS;PTPN11;PIGU;MAPK1;TRIB3;MAPK3
716	gsea	Semaphorin Interactions R-HSA-373755	-0.311212	-1.27424	0.153558	0.261973	1	27/63	0.3892	MYH14;SEMA3E;MYL12B;SEMA4A;ARHGEF12;ROCK2;PLXNA2;PLXNB1;LIMK2;MYH9;PKN2;RRAS;SEMA4D;ARHGEF7;RND1;ARHGAP35;ROCK1;MYH10;RHOC;ARHGEF11;VPS72;CD72;RNASE1;MYL9;PKN1;GSK3B;RNMT
717	gsea	Postmitotic Nuclear Pore Complex (NPC) Reformation R-HSA-9615933	-0.394389	-1.27319	0.180077	0.262681	1	15/26	0.4383	RANGAP1;AHCTF1;RCC1;NUP43;NUP155;NUP54;NUP85;SEH1L;TNPO1;NUP205;NUP188;NUP35;NUP93;NUP107;NUP160
718	gsea	Nuclear Signaling By ERBB4 R-HSA-1251985	-0.346205	-1.27018	0.141049	0.265562	1	14/32	0.3668	PSEN2;NRG4;ERBB4;WWOX;APOE;NCOR1;ESR1;S100B;ADAP1;YAP1;HBEGF;STAT5A;NRG2;TAB2
719	gsea	Cellular Senescence R-HSA-2559583	0.270533	1.2688	0.126126	0.264087	1	142/142	0.934	RPS27A;UBA52;IL6;CDKN2A;HMGA2;H2AJ;CDKN2B;CDK4;IGFBP7;MAP4K4;CDKN1A;FOS;CEBPB;CDC16;CDKN2D;RPS6KA3;E2F1;ARTN;ANAPC11;ANAPC1;CCNE1;H2AZ1;ETS1;CDC23;H2BC14;CDC26;PHC1;H2AC20;H2BC13;HMGA1;H3C7;RPS6KA2;H2AX;CCNA2;H2BC11;RB1;H2AC7;MAPK10;H2BC3;H2BC9;H3C13;H2BC15;AGO1;H2BC21;CBX2;STAT3;H2AZ2;MDM2;H2BC12;H2AC6;UBE2C;H2AC4;ANAPC7;UBC;CCNA1;CDKN2C;TERF2;ANAPC5;UBE2S;JUN;KDM6B;DAND5;H2AC19;MAPK7;ACD;CDK2;A…
720	gsea	Regulation Of Ornithine Decarboxylase (ODC) R-HSA-350562	-0.404764	-1.26766	0.231638	0.267938	1	31/50	0.3819	NQO1;SLC25A21;PSMD11;PSMD8;PSMB8;PSMB9;PSME1;PSMB7;PSMD12;PSME2;PSMC5;PSMD14;PSMC4;PSMA1;PSMD3;PSMC2;PSMD13;PSMB10;PSMB6;PSMD10;PSMD9;AZIN1;PSMD4;PSMD7;PSMA6;PSMD5;PSME4;PSMC3;PSMC6;PSMD2;PSMF1
721	gsea	Formation Of Tubulin Folding Intermediates By CCT/TriC R-HSA-389960	-0.461446	-1.26673	0.237052	0.268487	1	2021-06-01	0.1983	TUBB2A;TUBA1C;TUBA4A;TUBB4B;TUBB2B;TCP1
722	gsea	PI3K Cascade R-HSA-109704	-0.333727	-1.26588	0.138889	0.268899	1	16/40	0.3451	PIK3CB;PDE3B;FGFR2;FGF1;KLB;THEM4;FGFR4;GRB2;FGFR3;IRS1;FRS2;PDPK1;PIK3R1;PTPN11;PIGU;TRIB3
723	gsea	Interleukin-20 Family Signaling R-HSA-8854691	-0.409498	-1.26584	0.190476	0.268426	1	2020-11-01	0.3686	STAT2;STAT5B;STAT1;IL24;IFNLR1;TYK2;IL22RA1;PTPN11;STAT5A;JAK3;IL20RB
724	gsea	Downregulation Of SMAD2/3:SMAD4 Transcriptional Activity R-HSA-2173795	-0.368162	-1.26539	0.178832	0.268435	1	14/31	0.2398	NEDD4L;STAT1;TRIM33;UBE2D3;NCOR1;SMURF2;USP9X;RNF111;SMAD3;TGIF1;PPM1A;SMAD2;SMAD7;SKIL
725	gsea	Initiation Of Nuclear Envelope (NE) Reformation R-HSA-2995383	-0.433069	-1.26453	0.20794	0.268878	1	2019-07-01	0.3395	LEMD3;TMPO;PPP2CA;PPP2R2A;ANKLE2;LMNB1;VRK2
726	gsea	Smooth Muscle Contraction R-HSA-445355	0.347942	1.26387	0.177824	0.268277	1	41/41	0.9693	GUCY1A1;GUCY1B1;PDE5A;CALM1;ITGA1;CACNA1G;GUCY1A2;MYL6;TPM4;PXDN;ANXA6;CALD1;MYLK;DYSF;ITGB5;CACNA1H;TRIM72;TPM1;SORBS3;LMOD1;MYH11;MYL10;TLN1;ANXA1;ENTHD1;TPM2;CAV3;MYL7;MYL6B;TPM3;PKN1;MYL9;ACTG2;VCL;MYL12A;ACTA2;PKN2;ALDH2;SORBS1;MYL12B;ANXA2
727	gsea	Purine Catabolism R-HSA-74259	0.417249	1.26191	0.160083	0.269232	1	15/15	0.974	GDA;XDH;NT5E;NUDT16;NT5C1A;NUDT15;DNPH1;ITPA;NT5C;NUDT9;NUDT1;NUDT5;ADPRM;NUDT18;NT5C2
728	gsea	Signaling By TGF-beta Receptor Complex R-HSA-170834	0.286022	1.25986	0.15894	0.270437	1	91/91	0.9883	COL1A2;RPS27A;TGFBR2;UBA52;ITGB8;LTBP1;YBX1;CDKN2B;TGFBR1;PPP1R15A;BAMBI;PMEPA1;NEDD8;LTBP3;SNW1;ITGB1;LTBP4;SKI;ITGB5;ITGA8;PPP1CC;MEN1;TGFB1;WWTR1;RHOA;CCNK;ITGB3;PARD6A;UBC;NCOR2;SERPINE1;PPP1CA;DAND5;TGIF2;UBE2D1;PARP1;CBL;XPO1;HDAC1;RBL1;CCNT1;SRFBP1;UBB;STUB1;TGFB3;SMAD4;E2F4;TFDP1;MTMR4;MAPK3;ATP1B4;ITGAV;MAPK1;TFDP2;FKBP1A;E2F5;UBE2M;RNASEH2A;TGFB2;SKIL;SMAD7;SMAD2;CDK9;CCNT2;UCHL5;PPM1A;…
729	gsea	Intracellular Signaling By Second Messengers R-HSA-9006925	-0.246841	-1.25923	0.0936937	0.274357	1	171/296	0.4785	PPP2R5A;PIK3AP1;PPARG;ERBB3;PPP2R5E;NRG4;CHUK;ERBB4;PSMD11;CAMK2B;PIK3CB;PRKCA;PHLPP1;PSMD8;FOXO1;FGFR2;PSMB8;MAPKAP1;RRAGD;EGFR;ITPR1;INSR;XIAP;PSMB9;PSME1;PREX2;MTA3;FGF1;PPP2CB;GATAD2A;PSMB7;KLB;MOV10;PRKAR2A;PSMD12;ESR1;MTOR;TGFA;WWP2;PSME2;THEM4;RPTOR;FGFR4;GRB2;MKRN1;FGFR3;ADCY9;PSMC5;SOS1;PSMD14;CBX4;IRS1;PPP2CA;PSMC4;PSMA1;SLC38A9;PDGFB;PRKCE;PSMD3;FRS2;CSNK2B;PSMC2;RING1;HBEGF;CD28;PSMD1…
730	gsea	Signaling By EGFR In Cancer R-HSA-1643713	0.3742	1.25794	0.171765	0.27133	1	24/24	0.9315	RPS27A;UBA52;EREG;SHC1;EPGN;CDC37;PLCG1;UBC;HSP90AA1;CBL;BTC;EGF;PIK3CA;UBB;AREG;PIGU;NRAS;PIK3R1;HBEGF;SOS1;HRAS;GRB2;TGFA;EGFR
731	gsea	Cardiac Conduction R-HSA-5576891	0.278844	1.25704	0.0915916	0.271054	1	119/119	0.9715	CACNA1C;ABCC9;SLC8A1;KCNE4;KCNK13;CALM1;FGF11;CAMK2D;KCNIP3;CACNG7;ATP1A3;CAMK2A;ATP1B3;SCN7A;CACNB2;SRI;ATP2B4;ATP1B2;KCND1;KCNK10;CACNG8;NPR1;RANGRF;ATP1A2;MMP12;FGF13;NPPC;ATP2A3;CACNB1;SCN4B;KCND3;SCN2B;CACNG4;WWTR1;KCNIP2;SCN1B;KCNK15;KCNK6;KCNK3;FXYD2;FGF12;KCNK18;KCNA5;DMPK;ATP2A2;KCNJ4;SCN1A;SCN4A;TBX5;CORIN;KCNJ2;SLC8A2;GATA4;CACNG6;ATP2B1;KCNJ11;SCN3B;KCNJ14;TRDN;SCN2A;ATP2B3;ASPH;SLC8A…
732	gsea	RHOH GTPase Cycle R-HSA-9013407	-0.350628	-1.25678	0.161597	0.27675	1	18/34	0.3705	CAV1;ROCK2;NIPSNAP2;JUP;PKN2;TFRC;NSFL1C;RALGAPA1;PAK4;ROCK1;OSBPL11;ZAP70;UACA;WDR11;PKN1;CSK;ARHGDIG;VANGL1
733	gsea	Telomere Maintenance R-HSA-157579	-0.320777	-1.25569	0.169734	0.277452	1	41/81	0.477	ANKRD28;H2BC4;POLD3;PPP6R3;DNA2;PPP6C;POLR2L;WRN;LRIG1;STN1;SHQ1;POLR1A;TERF1;TERT;POLR1B;POLA1;RFC2;WRAP53;RFC3;RUVBL1;DKC1;TINF2;POLR2E;CHTF8;POLR2I;GAR1;DAXX;POLR2B;FEN1;TERF2IP;RUVBL2;PRIM2;BLM;CTC1;ATRX;POLA2;POLD1;RTEL1;POLR2D;POLR2K;PRIM1
734	gsea	FOXO-mediated Transcription Of Cell Death Genes R-HSA-9614657	-0.44346	-1.25391	0.220114	0.278945	1	2015-10-01	0.3706	FOXO1;EP300;NFYC;STK11;BBC3;BCL6;PINK1;NFYB;NFYA;CREBBP
735	gsea	RNA Polymerase III Transcription Initiation From Type 3 Promoter R-HSA-76071	-0.373139	-1.2505	0.17803	0.282281	1	17/26	0.4819	POLR3H;CRCP;POLR2L;BDP1;POLR3G;POLR3A;SNAPC5;POU2F1;POLR2E;POLR3C;SNAPC4;SNAPC1;POLR3B;POLR3F;SNAPC3;POLR2K;POLR3E
736	gsea	Ion Homeostasis R-HSA-5578775	0.307143	1.25011	0.146718	0.277764	1	47/47	0.9715	ABCC9;SLC8A1;CALM1;CAMK2D;ATP1A3;CAMK2A;ATP1B3;SRI;ATP2B4;ATP1B2;ATP1A2;ATP2A3;FXYD2;DMPK;ATP2A2;SLC8A2;ATP2B1;KCNJ11;TRDN;ATP2B3;ASPH;SLC8A3;FKBP1B;TNNI3;NANOS1;TRPC1;RYR3;ATP1A4;RYR2;RYR1;CAMK2G;ATP2A1;AHCYL1;FXYD7;FXYD4;ITPR3;ITPR2;STIM1;ORAI2;ORAI1;PLN;ITPR1;FXYD3;PRKCA;CAMK2B;FXYD1;ATP1B1
737	gsea	Constitutive Signaling By Aberrant PI3K In Cancer R-HSA-2219530	-0.289913	-1.24967	0.126866	0.282682	1	38/73	0.5075	PIK3AP1;ERBB3;NRG4;ERBB4;PIK3CB;FGFR2;EGFR;FGF1;KLB;ESR1;TGFA;FGFR4;GRB2;FGFR3;SOS1;IRS1;PDGFB;FRS2;HBEGF;CD28;STRN;PIK3R1;PTPN11;RNASE1;PIGU;NRG2;AREG;RNMT;PDGFA;SRC;PIK3CA;ERBB2;VAV1;EGF;FGF22;BTC;FGF16;TRAT1
738	gsea	Transcriptional Regulation By MECP2 R-HSA-8986944	-0.305078	-1.24711	0.160088	0.284989	1	31/57	0.4681	GAMT;PPARG;CAMK2B;PRKCA;MOV10;NCOR1;PTPN4;GRIN2B;FKBP5;RBFOX1;TBL1XR1;HDAC3;TNRC6A;GPS2;AGO4;SIN3A;HIPK2;NOTCH1;MECP2;TBL1X;TNRC6B;RNMT;OPRM1;FOXG1;AGO2;AGO3;DGCR8;SLC6A4;TNRC6C;HDAC1;CAMK2G
739	gsea	PI3K Events In ERBB2 Signaling R-HSA-1963642	-0.424442	-1.2462	0.228361	0.285537	1	2016-07-01	0.2352	ERBB3;NRG4;ERBB4;EGFR;GRB2;HBEGF;PIK3R1
740	gsea	RNA Polymerase I Transcription Termination R-HSA-73863	-0.368753	-1.24615	0.172285	0.285064	1	15/29	0.3616	TAF1A;POLR2L;GTF2H2;GTF2H3;TAF1D;TTF1;POLR1A;POLR1B;POLR1F;UBTF;POLR2E;ERCC2;POLR1E;TAF1B;ERCC3
741	gsea	FGFR2 Ligand Binding And Activation R-HSA-190241	-0.388244	-1.24433	0.176796	0.286593	1	2018-08-01	0.6321	FGFBP1;FGFR2;FGF1;FGF22;FGF16;FGF18;FGF17;FGF3
742	gsea	Downstream Signaling Events Of B Cell Receptor (BCR) R-HSA-1168372	-0.345047	-1.24428	0.246296	0.286107	1	52/79	0.4171	CHUK;PSMD11;PSMD8;IKBKB;PSMB8;MALT1;PSMB9;PSME1;IKBKG;PSMB7;PSMD12;BTRC;PSME2;NFKBIE;HRAS;PSMC5;CUL1;PSMD14;FBXW11;PSMC4;PSMA1;RELA;PSMD3;RASGRP3;PSMC2;PSMD13;NFKBIA;PSMB10;NFATC3;NRAS;NFATC2;PSMB6;REL;NFKB1;PSMD10;NFKBIB;PSMD9;BCL10;FKBP1A;PSMD4;PSMD7;PSMA6;PSMD5;PSME4;PSMC3;PSMC6;PSMD2;PSMF1;MAP3K7;RASGRP1;PSME3;UBB
743	gsea	Interconversion Of Nucleotide Di- And Triphosphates R-HSA-499943	-0.384607	-1.24192	0.212425	0.288335	1	14/27	0.374	GSR;TXNRD1;AK4;NUDT13;GUK1;CMPK1;AK2;TXN2;AK9;GLRX;DCTD;DCTPP1;CTPS2;NME3
744	gsea	Keratan Sulfate/Keratin Metabolism R-HSA-1638074	-0.341493	-1.23936	0.184713	0.290814	1	1932-12-01	0.4645	ST3GAL4;ST3GAL1;SLC35D2;ST3GAL3;ST3GAL6;B3GNT3;FMOD;B3GNT2;B4GALT3;OMD;CHST5;B4GALT6
745	gsea	Metalloprotease DUBs R-HSA-5689901	0.371211	1.2393	0.175768	0.289833	1	30/30	0.9191	RPS27A;UBA52;STAMBPL1;H2AC20;H2AC11;H2AC7;H2AC1;H2AC6;H2AC4;BARD1;UBC;H2AC25;H2AC12;H2AC19;NLRP3;H2AC21;STAMBP;STAM;UIMC1;UBB;BRCA1;ABRAXAS1;ABRAXAS2;BABAM2;MYSM1;BRCC3;EP300;BABAM1;PSMD14;KAT2B
746	gsea	DAP12 Interactions R-HSA-2172127	-0.336274	-1.23927	0.157143	0.290367	1	17/32	0.4746	PIK3CB;B2M;GRB2;HRAS;VAV2;PLCG2;SOS1;PIK3R1;NRAS;SPNS1;RNASE1;SYK;PIK3CA;KLRK1;TREM1;KLRC2;TREM2
747	gsea	EPHB-mediated Forward Signaling R-HSA-3928662	-0.360148	-1.23813	0.203704	0.291125	1	16/32	0.3029	ARHGEF28;ROCK2;LIMK2;WASL;YES1;LYN;ACTR2;HRAS;GRIN2B;KALRN;ARPC1A;ROCK1;VPS72;RNASE1;PTK2;ACTR3
748	gsea	Mitotic G2-G2/M Phases R-HSA-453274	-0.291444	-1.23728	0.187956	0.291667	1	109/178	0.4517	OPTN;PSMD11;PRKCA;PSMD8;PSMB8;AJUBA;AKAP9;SDCCAG8;TUBA4A;PSMB9;PSME1;WEE1;PPP2CB;PSMB7;PSMD12;TUBB4B;BTRC;HAUS8;PSME2;CEP290;CNTRL;CLASP1;CKAP5;NME7;YWHAG;PSMC5;CUL1;CEP70;PSMD14;FBXW11;PPP2CA;EP300;PSMC4;PSMA1;LIN52;PPP1CB;PSMD3;PSMC2;PSMD13;TUBG1;NEDD1;CEP164;CEP43;HAUS7;PCM1;PSMB10;E2F3;HAUS4;RAB8A;PPP1R12B;PAFAH1B1;CDC25A;PSMB6;PPP2R2A;TUBGCP4;PPP1R12A;CEP78;CEP57;PSMD10;SFI1;OFD1;TUBGCP6;PSM…
749	gsea	G2/M Transition R-HSA-69275	-0.292425	-1.23489	0.195612	0.294138	1	108/176	0.4517	OPTN;PSMD11;PRKCA;PSMD8;PSMB8;AJUBA;AKAP9;SDCCAG8;TUBA4A;PSMB9;PSME1;WEE1;PPP2CB;PSMB7;PSMD12;TUBB4B;BTRC;HAUS8;PSME2;CEP290;CNTRL;CLASP1;CKAP5;NME7;YWHAG;PSMC5;CUL1;CEP70;PSMD14;FBXW11;PPP2CA;EP300;PSMC4;PSMA1;LIN52;PPP1CB;PSMD3;PSMC2;PSMD13;TUBG1;NEDD1;CEP164;CEP43;HAUS7;PCM1;PSMB10;HAUS4;RAB8A;PPP1R12B;PAFAH1B1;CDC25A;PSMB6;PPP2R2A;TUBGCP4;PPP1R12A;CEP78;CEP57;PSMD10;SFI1;OFD1;TUBGCP6;PSMD9;CD…
750	gsea	MAPK Targets/ Nuclear Events Mediated By MAP Kinases R-HSA-450282	-0.360762	-1.23384	0.195212	0.294873	1	19/30	0.4517	DUSP3;PPP2CB;RPS6KA1;PPP2CA;MAPKAPK2;DUSP6;KCNH8;MEF2A;MAPK14;VRK3;MAPK11;DUSP7;MAPK8;MAPK1;MAPK9;MAPK3;DUSP4;RPS6KA5;PPP2R1B
751	gsea	E2F Mediated Regulation Of DNA Replication R-HSA-113510	-0.395307	-1.23327	0.218	0.295027	1	13/21	0.4938	SLC25A15;PPP2CB;PPP2CA;ORC3;POLA1;ORC4;TFDP2;TFDP1;PRIM2;POLA2;PPP2R1B;PRIM1;MCM8
752	gsea	Fanconi Anemia Pathway R-HSA-6783310	0.328911	1.23321	0.182022	0.295901	1	35/35	0.8667	RPS27A;UBA52;ERCC1;POLN;CENPX;UBC;RPA3;FAAP24;FANCI;FANCD2;DCLRE1B;FANCB;EME1;FANCE;EME2;FANCF;SLX4;FAAP100;FANCM;UBB;FANCG;ATRIP;MUS81;FAAP20;FANCL;POLR1B;FANCA;POLR1A;UBE2T;DCLRE1A;ERCC4;WDR48;USP1;FANCC;FAN1
753	gsea	Signaling By MET R-HSA-6806834	-0.305198	-1.23283	0.185118	0.295053	1	46/63	0.4413	HPN;SPINT2;SPINT1;LAMA5;PTPRJ;LAMB3;HGFAC;EPS15;LAMC2;RANBP10;ITGA2;RAB4A;GRB2;PTPN2;RAPGEF1;HRAS;ITGA3;SOS1;LRIG1;SH3GL1;LAMC3;PIK3R1;CRKL;NRAS;STAM2;HGS;PTPN11;ARF6;RNASE1;PTK2;TNS4;GGA3;MUC20;PIGU;SH3GL2;TNS3;USP8;CRK;RANBP9;RNMT;RAP1A;DOCK7;UBB;SRC;LMNB2;PIK3CA
754	gsea	NOTCH1 Intracellular Domain Regulates Transcription R-HSA-2122947	0.314091	1.23263	0.178082	0.295123	1	47/47	0.9314	RPS27A;UBA52;HIF1A;TLE1;HDAC9;SNW1;NBEA;MAML3;HEYL;RBPJ;RBX1;HDAC2;HEY1;MAML2;HEY2;UBC;NCOR2;HES5;KAT2A;TLE2;HDAC4;HDAC6;MAML1;HDAC1;SKP1;MAMLD1;UBB;CREBBP;TBL1X;NOTCH1;HDAC7;HDAC10;HDAC5;TLE3;HDAC3;TBL1XR1;EP300;CCNC;CUL1;FBXW7;HDAC11;NCOR1;HDAC8;MYC;TLE4;KAT2B;CDK8
755	gsea	Branched-chain Amino Acid Catabolism R-HSA-70895	-0.38664	-1.23189	0.203297	0.295704	1	2021-10-01	0.2605	BCKDHB;LDHD;BCKDHA;HIBCH;ECHS1;MCCC2;SLC25A44;ACAD8;IVD;HIBADH
756	gsea	Activation Of HOX Genes During Differentiation R-HSA-5619507	0.285533	1.23065	0.148221	0.296148	1	79/79	0.9729	RARB;PBX1;MEIS1;H2AJ;HOXB4;HOXB3;MAFB;HOXA3;EGR2;HOXB2;HOXA4;HOXA2;POLR2J;POLR2A;RARG;HOXD4;H2AZ1;HOXD3;H2BC14;HOXC4;HOXA1;H2AC20;H2BC13;H3C7;POLR2G;POLR2F;H2AX;HOXB1;POLR2H;H2BC11;H2AC7;H2BC3;H2BC9;H3C13;H2BC15;H2BC21;CNOT6;H2AZ2;H2BC12;H2AC6;H2AC4;POLR2C;JUN;PAX6;H2AC19;PCGF2;CTCF;RBBP5;PKNOX1;RBBP7;POLR2K;POLR2D;RBBP4;ASH2L;NCOA3;POLR2B;POLR2I;CREBBP;PAXIP1;CNOT9;EZH2;POLR2E;PIAS2;WDR5;YY1;KMT…
757	gsea	TCF Dependent Signaling In Response To WNT R-HSA-201681	0.257678	1.22901	0.154472	0.29675	1	183/183	0.9927	RPS27A;SFRP1;DKK2;FZD1;UBA52;WNT4;SFRP2;RSPO1;SEM1;WNT5A;H2AJ;DACT1;AXIN2;FZD2;SOX4;TLE1;CSNK1A1;RSPO3;PSMB1;RYK;LGR5;PSMA7;PYGO1;AMER1;TCF7L1;LEF1;FZD8;RBX1;TCF7;WIF1;PSMB4;KREMEN1;MEN1;H2AZ1;FZD4;WNT1;H2BC14;AKT1;PSMB11;AKT2;H2AC20;DVL2;PSMA2;H2BC13;PSMB3;H3C7;H2AX;DKK4;SOX7;H2BC11;YWHAZ;CTBP1;WNT9A;H2AC7;H2BC3;FRAT2;H2BC9;PPP2R5D;H3C13;H2BC15;H2BC21;H2AZ2;RSPO2;CBY1;H2BC12;H2AC6;PSMA5;DVL3;PSM…
758	gsea	tRNA Processing In Nucleus R-HSA-6784531	-0.318118	-1.22796	0.192513	0.299801	1	38/51	0.5	XPOT;ZBTB8OS;TPR;NUP210;TSEN2;DDX1;NUP153;CPSF4;NUP50;RPP38;NUP43;NUP155;NUP54;TSEN54;NUP214;RANBP2;TRNT1;CPSF1;CSTF2;NUP85;RPP14;SEH1L;NUP205;NUP188;RPP40;POP7;NUP35;NUP93;NUP88;NUP107;NUP160;RTCB;ELAC2;RPP30;NUP98;FAM98B;RPP21;POP5
759	gsea	Fcgamma Receptor (FCGR) Dependent Phagocytosis R-HSA-2029480	-0.294775	-1.22718	0.168279	0.300089	1	43/79	0.3862	MYO1E;WIPF3;PIK3CB;BAIAP2;MYO9B;ITPR1;ABI2;NCK1;MYH9;WASL;YES1;NCKAP1;LYN;GRB2;ACTR2;VAV2;PLCG2;CYFIP1;PRKCE;ARPC1A;FGR;WIPF2;ABL1;PIK3R1;PLA2G6;NF2;PRKCD;VPS72;RNASE1;PTK2;ACTR3;WASF2;MAPK1;CD247;PKN1;ITPR2;PLD2;ITPR3;CYFIP2;MAPK3;CRK;SYK;ARPC5
760	gsea	RNA Polymerase III Abortive And Retractive Initiation R-HSA-749476	-0.33196	-1.22689	0.187726	0.299905	1	24/38	0.4819	POLR3H;CRCP;POLR2L;BDP1;POLR3G;GTF3C1;POLR3A;SNAPC5;BRF1;POU2F1;GTF3C6;GTF3C5;POLR2E;NFIB;NFIA;POLR3C;SNAPC4;SNAPC1;POLR3B;POLR3F;GTF3C4;SNAPC3;POLR2K;POLR3E
761	gsea	PKA Activation In Glucagon Signaling R-HSA-164378	0.403931	1.22684	0.2	0.29802	1	2015-09-01	0.1779	PRKAR2B;PRKAR1A;ADCY5;PRKAR1B;GNAS;ADCY2;ADCY7;ADCY8;ADCY4
762	gsea	FCERI Mediated Ca+2 Mobilization R-HSA-2871809	-0.354331	-1.22642	0.176606	0.299886	1	13/28	0.3801	TEC;ITPR1;LYN;GRB2;VAV2;PLCG2;SOS1;NFATC3;NFATC2;SPNS1;ITPR2;ITPR3;SYK
763	gsea	DNA Strand Elongation R-HSA-69190	-0.396783	-1.22494	0.234165	0.301246	1	18/31	0.4992	POLD3;DNA2;MCM6;LRIG1;GINS2;POLR1A;POLR1B;POLA1;RFC2;RFC3;FEN1;PRIM2;POLA2;POLD1;PRIM1;RFC4;MCM8;POLD4
764	gsea	Regulation Of PLK1 Activity At G2/M Transition R-HSA-2565942	-0.301875	-1.22343	0.202166	0.302515	1	53/86	0.4497	OPTN;PRKCA;AJUBA;AKAP9;SDCCAG8;TUBA4A;TUBB4B;BTRC;HAUS8;CEP290;CNTRL;CLASP1;CKAP5;YWHAG;CUL1;CEP70;FBXW11;PPP1CB;TUBG1;NEDD1;CEP164;CEP43;HAUS7;PCM1;HAUS4;RAB8A;PPP1R12B;PAFAH1B1;PPP1R12A;CEP78;CEP57;SFI1;OFD1;CEP135;DCTN2;HAUS5;CEP192;HAUS6;CEP250;PCNT;CDK5RAP2;CSNK1E;CENPJ;DCTN3;CEP76;UBB;CEP152;SKP1;CETN2;CEP72;CCP110;HAUS1;AURKA
765	gsea	Regulation Of NF-kappa B Signaling R-HSA-9758274	0.383704	1.22342	0.218557	0.300731	1	17/17	0.9548	RPS27A;UBA52;IKBIP;NLRX1;LRRC14;UBC;TANK;N4BP1;UBB;TRAF6;USP14;CASP8;IKBKG;NLRC5;USP18;IKBKB;CHUK
766	gsea	COPI-dependent Golgi-to-ER Retrograde Traffic R-HSA-6811434	-0.299472	-1.22334	0.179337	0.302119	1	38/73	0.4336	KIF21A;KIF13B;KIF1C;KIF12;KLC4;ARFGAP2;KIF27;KIF9;KLC3;KIF1B;KIF6;COPG2;RINT1;NBAS;KIF16B;NSF;KIF3A;KIF23;NAPG;STX18;ARFGAP3;COPE;BNIP1;KIF3B;KIF2A;KIF5B;COPZ1;KIF1A;PTGES2;KIF18A;COPB1;ARCN1;COPG1;ARF3;KIFC2;ZW10;UBE2Z;RAB1B
767	gsea	Signaling By FGFR R-HSA-190236	-0.278319	-1.22271	0.170498	0.302342	1	44/82	0.4785	FGFBP1;GALNT3;FGFR2;FLRT1;FGF1;ESRP2;PPP2CB;KLB;FLRT3;ESRP1;FGFR4;GRB2;FGFR3;HRAS;TIAL1;SOS1;POLR2L;PPP2CA;MKNK1;FRS2;GTF2F2;PIK3R1;NRAS;PTPN11;SPRED2;FRS3;PIGU;POLR2E;MAPK1;FGFRL1;HNRNPF;MAPK3;NCBP1;POLR2I;POLR2B;GTF2F1;UBB;SRC;PIK3CA;HNRNPH1;RBFOX2;POLR2D;POLR2K;FGF22
768	gsea	IRS-related Events Triggered By IGF1R R-HSA-2428928	0.325854	1.21971	0.191201	0.303916	1	46/46	0.9487	IGF1;FGFR1;FGF10;GAB2;FGF7;FGF23;FGF13;PIK3R2;IGF2;FGF5;FLT3;PIK3R4;AKT2;FGF9;IRS2;FGF4;FGF8;PIK3C3;FGF20;KL;FGF3;FGF17;FGF18;FGF16;FGF22;PIK3CA;TRIB3;PIGU;IGF1R;PTPN11;NRAS;PIK3R1;PDPK1;FRS2;IRS1;SOS1;HRAS;FGFR3;GRB2;FGFR4;THEM4;KLB;FGF1;FGFR2;PDE3B;PIK3CB
769	gsea	Recognition Of DNA Damage By PCNA-containing Replication Complex R-HSA-110314	0.368428	1.21849	0.232409	0.304028	1	30/30	0.8977	RPS27A;UBA52;DDB1;RBX1;DTL;POLE3;POLD2;PCNA;UBC;RPA3;SLC19A1;RFC5;UBE2B;POLE;POLD4;RFC4;POLD1;POLE2;UBB;RAD18;CUL4B;RFC3;RFC2;POLE4;POLR1B;POLR1A;WDR48;USP1;POLD3;CUL4A
770	gsea	EPH-Ephrin Signaling R-HSA-2682334	-0.281785	-1.21578	0.16819	0.310285	1	50/88	0.5474	MYH14;PSEN2;MYL12B;AP2A2;EPHA1;EFNA1;ARHGEF28;ROCK2;NGEF;EPHA2;LIMK2;MYH9;PKN2;WASL;YES1;LYN;ACTR2;HRAS;VAV2;ARHGEF7;GRIN2B;KALRN;ARPC1A;ROCK1;MYL12A;MYH10;NCK2;CLTB;AP2M1;VPS72;RNASE1;PTK2;ACTR3;MYL9;PKN1;ADAM10;ARPC5;EPHB4;SRC;SDCBP;AP2B1;PSEN1;EPHB1;EPHA6;AP2A1;CDC42;EFNB1;EFNB3;EFNA4;EFNB2
771	gsea	Lysosome Vesicle Biogenesis R-HSA-432720	-0.344262	-1.21477	0.203036	0.311044	1	17/32	0.3979	VAMP8;DNM2;AP1G1;AP1M2;AP1S1;CHMP2A;ARRB1;HGS;CLTB;AP4E1;CLVS2;AP1S3;AP4S1;SH3GL2;AP4M1;AP1M1;AP4B1
772	gsea	Signaling By NOTCH2 R-HSA-1980145	0.349268	1.21397	0.180527	0.308374	1	28/28	0.9747	RPS27A;UBA52;MAML3;RBPJ;PSENEN;NCSTN;APH1B;DLL4;CNTN1;MAML2;APH1A;UBC;HES5;DLL1;MAML1;PSEN1;CREB1;MAMLD1;UBB;MIB1;ADAM10;MIB2;NEURL1B;JAG2;JAG1;EP300;NOTCH2;PSEN2
773	gsea	Peptide Ligand-Binding Receptors R-HSA-375276	0.301499	1.21288	0.114699	0.308271	1	156/156	0.9989	CCL11;CCL19;CCL7;ACKR3;EDNRA;GPNMB;CXCL12;F2R;ACKR1;NPY1R;PF4;APLN;CD200R1;NPFFR2;APP;PENK;KISS1R;NTS;NPY;APLNR;PROKR1;RXFP3;TACR3;NPY2R;BDKRB1;POMC;CORT;EDNRB;GAL;MC4R;TRH;GPR37;SSTR1;SSTR4;INSL3;CXCR4;UTS2;CCR3;CCR7;NPY5R;UTS2R;PMCH;SST;GALR1;MC2R;MC1R;OPRL1;MC5R;NPFFR1;EDN2;OXT;GALR2;CXCR2;FPR1;TACR1;C3AR1;TAC1;GRPR;GHSR;HCRTR1;GHRL;CCKBR;NPFF;QRFP;XCR1;FPR3;PYY;CXCL9;CCR5;CNOT6;NMBR;SSTR3;CCR…
774	gsea	Membrane Binding And Targetting Of GAG Proteins R-HSA-174490	0.40673	1.21284	0.217759	0.306867	1	15/15	0.9132	RPS27A;UBA52;SGIP1;UBC;MVB12B;VPS37D;UBB;NMT2;UBAP1;TSG101;VPS37A;VPS28;VPS37C;MVB12A;VPS37B
775	gsea	Asymmetric Localization Of PCP Proteins R-HSA-4608870	0.34096	1.21252	0.270968	0.305867	1	62/62	0.9528	PRICKLE1;RPS27A;FZD1;UBA52;SEM1;WNT5A;FZD2;PSMB1;PSMA7;FZD8;PSMB4;FZD4;PSMB11;DVL2;PSMA2;PSMB3;FZD9;VANGL2;PARD6A;FZD7;PSMA5;PSMD6;UBC;PSMC1;PSMA4;PSMB5;PSMA8;PSMA3;PSMB2;UBB;PSME3;PSMF1;PSMD2;PSMC6;PSMC3;PSME4;PSMD5;PSMA6;PSMD7;PSMD4;PSMD9;PSMD10;SCRIB;PSMB6;PSMB10;PSMD13;PSMC2;PSMD3;PSMA1;PSMC4;PSMD14;PSMC5;SMURF1;SMURF2;PSME2;PSMD12;PSMB7;PSME1;PSMB9;PSMB8;PSMD8;PSMD11
776	gsea	Resolution Of AP Sites Via Multiple-Nucleotide Patch Replacement Pathway R-HSA-110373	-0.383007	-1.21226	0.235741	0.313598	1	16/25	0.4992	POLD3;LRIG1;PARG;POLR1A;POLR1B;POLE4;RFC2;RFC3;ADPRS;PARP2;FEN1;POLE2;POLD1;APEX1;RFC4;POLD4
777	gsea	VEGFR2 Mediated Cell Proliferation R-HSA-5218921	-0.40756	-1.21199	0.226121	0.313357	1	2017-10-01	0.3605	PRKCZ;PRKCA;ITPR1;VEGFA;HRAS;PDPK1;NRAS;PRKCD;ITPR2;ITPR3
778	gsea	Activation Of NMDA Receptors And Postsynaptic Events R-HSA-442755	0.278929	1.21174	0.176587	0.305438	1	73/73	0.9886	GRIA4;NRG1;CAMKK2;APBA1;PRKAR2B;CALM1;CAMK2D;PRKAR1A;CAMK2A;PRKAR1B;NBEA;GRIA3;RPS6KA3;CAMK1;GRIN2A;GIT1;GRIA2;ADCY8;CASK;GPRIN1;NEFL;RPS6KA2;MPP2;GRIN2D;LIN7B;RASGRF1;MPP3;NRGN;ACTN2;CAMK4;KIF17;GRIA1;PRKAG3;RPS6KA6;GRIN2C;LLGL1;PRKAA1;PPM1F;PRKACB;PRKAB2;PRKAB1;LRRC7;CREB1;ADCY1;PRKAG1;GRIN3B;CAMK2G;RASGRF2;SRC;CAMKK1;GRIN3A;MAPK3;MAPK1;PPM1E;RNASE1;PRKX;MAPT;KPNA2;NRAS;LIN7C;DLG1;PDPK1;GRIN2B;…
779	gsea	Other Semaphorin Interactions R-HSA-416700	0.38577	1.21073	0.227364	0.305348	1	2018-09-01	0.1497	SEMA5A;ITGA1;PLXNA4;SEMA6A;ITGB1;PLXND1;PLXNA1;PLXNC1;SEMA6D
780	gsea	p75NTR Signals Via NF-kB R-HSA-193639	0.397183	1.20949	0.211297	0.305562	1	16/16	0.9717	RPS27A;UBA52;NGF;MYD88;NGFR;IRAK1;UBC;UBB;PRKCI;TRAF6;NFKB1;NFKBIA;RELA;RIPK2;IKBKB;SQSTM1
781	gsea	Budding And Maturation Of HIV Virion R-HSA-162588	-0.389628	-1.20849	0.261209	0.317272	1	15/27	0.2669	NEDD4L;CHMP4C;VTA1;VPS37B;CHMP2B;MVB12A;CHMP6;VPS37C;PDCD6IP;VPS28;VPS37A;TSG101;UBAP1;CHMP2A;VPS4B
782	gsea	mRNA 3-End Processing R-HSA-72187	-0.325749	-1.20835	0.214156	0.316893	1	32/57	0.4207	U2AF1;CSTF3;UPF3B;DDX39B;WDR33;SRSF4;THOC6;PAPOLA;SRSF2;THOC3;DDX39A;FYTTD1;CPSF3;PCF11;CPSF7;PABPN1;SRSF7;CPSF4;CPSF6;THOC5;CASC3;CPSF1;SRRM1;THOC1;CSTF2;U2AF1L4;POLDIP3;NCBP1;CDC40;RNPS1;SYMPK;CSTF1
783	gsea	Intraflagellar Transport R-HSA-5620924	-0.33151	-1.2077	0.207692	0.317105	1	25/39	0.4493	TRIP11;IFT57;IFT88;KIF3A;DYNC2I2;IFT52;IFT22;TRAF3IP1;DYNLRB2;DYNC2I1;DYNLL2;IFT81;CLUAP1;IFT172;KIF3B;IFT140;WDR19;TTC26;TTC30B;TNPO1;WDR35;IFT74;HSPB11;IFT122;IFT43
784	gsea	Negative Regulation Of FGFR3 Signaling R-HSA-5654732	0.344218	1.20705	0.213628	0.30713	1	29/29	0.9084	RPS27A;UBA52;FGF23;FGF13;FGF5;SPRY2;FGF9;FGF4;FGF8;FGF20;PPP2R1A;UBC;FGF17;BRAF;FGF18;CBL;FGF16;SRC;UBB;MAPK3;MAPK1;PTPN11;FRS2;MKNK1;PPP2CA;FGFR3;GRB2;PPP2CB;FGF1
785	gsea	RAF Activation R-HSA-5673000	-0.340263	-1.20591	0.195896	0.318784	1	15/30	0.3481	PPP2R5A;PPP2R5E;CAMK2B;PPP2CB;MAP2K2;MAP2K1;HRAS;PPP2CA;PPP1CB;MARK3;NRAS;MAP3K11;SHOC2;ARAF;PPP2R5C
786	gsea	Cell Cycle Checkpoints R-HSA-69620	-0.282656	-1.20424	0.216117	0.320428	1	131/254	0.4938	PPP2R5A;PPP2R5E;PSMD11;PSMD8;SLC25A15;YWHAH;PSMB8;PSMB9;PSME1;WEE1;H2BC4;PPP2CB;NSD2;PSMB7;PSMD12;PSME2;MAD1L1;ANAPC16;CLASP1;CKAP5;DNA2;CLIP1;ITGB3BP;RANGAP1;NUDC;YWHAG;PSMC5;DYNC1LI2;UBE2N;MCM6;PSMD14;BABAM1;PPP2CA;WRN;PSMC4;PSMA1;PSMD3;NDEL1;PSMC2;BRCC3;PSMD13;AHCTF1;PSMB10;CDKN1B;TOP3A;RAD17;MDM4;DYNLL2;ORC3;RNF8;RNF168;PHF20;PAFAH1B1;POLR1A;BABAM2;CDC25A;PSMB6;TOPBP1;POLR1B;ABRAXAS1;KANSL1;K…
787	gsea	Role Of Phospholipids In Phagocytosis R-HSA-2029485	-0.381114	-1.20354	0.240891	0.320748	1	16/21	0.4771	PIK3CB;ITPR1;PLCG2;PRKCE;PIK3R1;PLA2G6;PRKCD;CD247;ITPR2;PLD2;ITPR3;SYK;PIK3CA;AHCYL1;PLD4;PLPP5
788	gsea	Carboxyterminal Post-Translational Modifications Of Tubulin R-HSA-8955332	-0.327209	-1.20301	0.228216	0.320906	1	17/35	0.4412	TUBB2A;TUBA1C;TUBB4B;AGBL5;TUBB2B;TTLL4;TTLL7;AGBL4;TTLL10;NICN1;TPGS2;TTLL13;TTL;TTLL6;TTLL1;TTLL9;TTLL8
789	gsea	Calnexin/calreticulin Cycle R-HSA-901042	0.351495	1.19834	0.233945	0.316708	1	26/26	0.9463	RPS27A;UBA52;CALR;PDIA3;CANX;PRKCSH;TRIM13;UBC;RNF139;UGGT1;GANAB;OS9;UGGT2;UBB;MAN1B1;EDEM3;EDEM1;SEL1L;SYVN1;RNF185;AMFR;DERL2;MARCHF6;RNF5;RNF103;EDEM2
790	gsea	Stimuli-sensing Channels R-HSA-2672351	-0.258155	-1.19751	0.0990712	0.327131	1	48/94	0.5743	NEDD4L;SLC17A3;CLCN3;WWP1;ANO1;SGK3;TTYH2;TPCN1;TRPM7;SCNN1A;TRPM4;TRPM3;ANO4;WNK1;TRPV4;CLCN7;TRPC4AP;WNK3;ASIC2;ASIC5;SLC9C1;TRPV2;ANO8;UBB;SLC9B2;ANO10;SCNN1B;BSND;CLCN2;TRPM8;TRPM6;TTYH1;WNK2;STOM;CLCNKA;CLCN6;ANO9;RYR1;RYR2;TRPC7;CLCA2;TRPC5;RYR3;TRPC1;ANO6;STOML3;TRPA1;TRPV1
791	gsea	HS-GAG Biosynthesis R-HSA-2022928	-0.332187	-1.19667	0.206967	0.327579	1	14/30	0.4321	SLC35D2;HS6ST1;AGRN;HS3ST3B1;GLCE;GPC3;HS3ST6;NDST3;GPC4;NDST1;NDST4;HS3ST2;NDST2;HS3ST5
792	gsea	IGF1R Signaling Cascade R-HSA-2428924	0.31894	1.19599	0.211244	0.318367	1	47/47	0.9487	IGF1;FGFR1;FGF10;GAB2;FGF7;SHC1;FGF23;FGF13;PIK3R2;IGF2;FGF5;FLT3;PIK3R4;AKT2;FGF9;IRS2;FGF4;FGF8;PIK3C3;FGF20;KL;FGF3;FGF17;FGF18;FGF16;FGF22;PIK3CA;TRIB3;PIGU;IGF1R;PTPN11;NRAS;PIK3R1;PDPK1;FRS2;IRS1;SOS1;HRAS;FGFR3;GRB2;FGFR4;THEM4;KLB;FGF1;FGFR2;PDE3B;PIK3CB
793	gsea	G1/S-Specific Transcription R-HSA-69205	-0.378496	-1.19443	0.239382	0.329904	1	16/29	0.4614	SLC25A15;DHFR;LIN52;CDC25A;POLA1;E2F5;TFDP2;E2F6;LIN37;TFDP1;LIN9;E2F4;RBBP4;LIN54;RBL1;HDAC1
794	gsea	Interaction Between L1 And Ankyrins R-HSA-445095	0.349665	1.19416	0.220367	0.319286	1	29/29	0.9438	NFASC;ANK2;KCNQ3;SCN7A;SPTBN1;SCN4B;SCN2B;SCN1B;SPTBN4;ANK1;SCN1A;SCN4A;SPTA1;NRCAM;L1CAM;SCN3B;SCN2A;SPTBN5;SCN9A;KCNQ2;SCN10A;SCN11A;SCN3A;SPTB;SPTAN1;ANK3;SCN8A;SPTBN2;SCN5A
795	gsea	N-glycan Antennae Elongation In medial/trans-Golgi R-HSA-975576	-0.350252	-1.19292	0.247967	0.331391	1	2024-09-01	0.4682	ST3GAL4;ST6GAL1;MGAT4B;MGAT5;CHST8;B4GALT3;FUCA1;B4GALT6;ST8SIA3
796	gsea	Polo-like Kinase Mediated Events R-HSA-156711	-0.442628	-1.19174	0.291429	0.332289	1	2016-09-01	0.4319	WEE1;EP300;LIN52;CDC25A;PKMYT1;LIN37;LIN9;RBBP4;LIN54
797	gsea	PI3K/AKT Signaling In Cancer R-HSA-2219528	-0.269939	-1.18963	0.172018	0.334365	1	53/100	0.5075	PIK3AP1;ERBB3;NRG4;CHUK;ERBB4;PIK3CB;FOXO1;FGFR2;MAPKAP1;EGFR;FGF1;KLB;ESR1;MTOR;TGFA;FGFR4;GRB2;FGFR3;SOS1;IRS1;PDGFB;FRS2;HBEGF;CD28;RICTOR;PDPK1;STRN;CDKN1B;PIK3R1;PTPN11;RNASE1;CASP9;PIGU;NRG2;GSK3B;AREG;RNMT;GSK3A;RPS6KB2;FOXO6;PDGFA;TSC2;FOXO4;SRC;PIK3CA;ERBB2;VAV1;EGF;FGF22;BTC;CREB1;FGF16;TRAT1
798	gsea	TICAM1, RIP1-mediated IKK Complex Recruitment R-HSA-168927	-0.380347	-1.18823	0.254513	0.335534	1	2018-10-01	0.2791	TLR3;CHUK;IKBKB;IKBKG;UBE2D3;BIRC3;UBE2N;TICAM1;TRAF6;RIPK1
799	gsea	Mitotic Anaphase R-HSA-68882	-0.286221	-1.18711	0.234767	0.336408	1	102/219	0.4242	TUBB2A;PPP2R5A;PPP2R5E;PSMD11;CHMP4C;PSMD8;PSMB8;TUBA1C;TUBA4A;LEMD3;PSMB9;PSME1;CHMP2B;PPP2CB;WAPL;HDAC8;PSMB7;TMPO;PSMD12;TUBB4B;PSME2;MAD1L1;ANAPC16;CLASP1;CKAP5;CHMP6;CLIP1;ITGB3BP;RANGAP1;TUBB2B;NUDC;PSMC5;DYNC1LI2;PSMD14;PPP2CA;SPAST;PSMC4;PSMA1;PSMD3;NDEL1;PSMC2;PSMD13;AHCTF1;PSMB10;PDS5A;DYNLL2;CHMP2A;PAFAH1B1;PSMB6;PPP2R2A;STAG2;TUBA8;KANSL1;KIF2A;RCC1;NUP43;NUP155;PSMD10;NUP54;PSMD9;CC2…
800	gsea	Nucleotide Salvage R-HSA-8956321	-0.35932	-1.18686	0.244037	0.336147	1	13/21	0.4264	ADK;CDA;SCO2;GMPR;DGUOK;UCK1;GMPR2;UPP2;ADAL;ADA;TK2;DCK;AMPD2
801	gsea	Impaired BRCA2 Binding To RAD51 R-HSA-9709570	-0.342809	-1.1868	0.241697	0.335613	1	21/33	0.4531	DNA2;WRN;TOP3A;RAD17;BRCA2;POLR1A;TOPBP1;POLR1B;BRCA1;RMI1;RFC2;RAD50;RBBP8;RFC3;ATRIP;RAD51;BRIP1;KAT5;BLM;ATM;RRAD
802	gsea	Negative Epigenetic Regulation Of rRNA Expression R-HSA-5250941	-0.293271	-1.1863	0.241667	0.335728	1	32/67	0.4793	H2BC4;SUDS3;TAF1A;SAP130;POLR2L;GTF2H2;ARID4B;GTF2H3;SAP30L;TAF1D;TTF1;SAP18;POLR1A;POLR1B;POLR1F;UBTF;POLR2E;ERCC2;SAP30BP;POLR1E;SIN3A;BAZ2A;TAF1B;ERCC3;SIN3B;DNMT3B;SIRT1;GTF2H4;DNMT1;HDAC1;POLR2K;MNAT1
803	gsea	Regulation Of TP53 Activity Thru Phosphorylation R-HSA-6804756	-0.279414	-1.18565	0.208812	0.335972	1	48/83	0.4851	PRKAA2;PRKAG2;TAF15;PLK3;DNA2;WRN;NOC2L;CSNK2B;TAF3;MAPK14;STK11;TOP3A;RAD17;MDM4;POLR1A;TOPBP1;POLR1B;MAPK11;BRCA1;RMI1;RFC2;TAF4;RAD50;RBBP8;RFC3;ATRIP;TAF12;CSNK2A2;HIPK2;TAF1;DYRK2;TAF10;BRIP1;KAT5;UBB;BLM;TAF11;TAF7;TAF5;TAF9;ATM;AURKA;RRAD;TAF6;MAPKAPK5;PRKAG1;CHEK2;TAF2
804	gsea	Long-term Potentiation R-HSA-9620244	0.365093	1.18458	0.224417	0.330488	1	13/23	0.2704	NRG1;CALM1;CAMK2D;CAMK2A;GRIN2A;GRIA2;GPRIN1;NEFL;MPP2;GRIN2D;MPP3;NRGN;ACTN2
805	gsea	Signaling By Type 1 Insulin-like Growth Factor 1 Receptor (IGF1R) R-HSA-2404192	0.315851	1.18379	0.221269	0.330089	1	48/48	0.9487	IGF1;FGFR1;FGF10;GAB2;FGF7;SHC1;FGF23;CILP;FGF13;PIK3R2;IGF2;FGF5;FLT3;PIK3R4;AKT2;FGF9;IRS2;FGF4;FGF8;PIK3C3;FGF20;KL;FGF3;FGF17;FGF18;FGF16;FGF22;PIK3CA;TRIB3;PIGU;IGF1R;PTPN11;NRAS;PIK3R1;PDPK1;FRS2;IRS1;SOS1;HRAS;FGFR3;GRB2;FGFR4;THEM4;KLB;FGF1;FGFR2;PDE3B;PIK3CB
806	gsea	Mitotic Metaphase And Anaphase R-HSA-2555396	-0.286084	-1.18327	0.233813	0.338483	1	102/220	0.4242	TUBB2A;PPP2R5A;PPP2R5E;PSMD11;CHMP4C;PSMD8;PSMB8;TUBA1C;TUBA4A;LEMD3;PSMB9;PSME1;CHMP2B;PPP2CB;WAPL;HDAC8;PSMB7;TMPO;PSMD12;TUBB4B;PSME2;MAD1L1;ANAPC16;CLASP1;CKAP5;CHMP6;CLIP1;ITGB3BP;RANGAP1;TUBB2B;NUDC;PSMC5;DYNC1LI2;PSMD14;PPP2CA;SPAST;PSMC4;PSMA1;PSMD3;NDEL1;PSMC2;PSMD13;AHCTF1;PSMB10;PDS5A;DYNLL2;CHMP2A;PAFAH1B1;PSMB6;PPP2R2A;STAG2;TUBA8;KANSL1;KIF2A;RCC1;NUP43;NUP155;PSMD10;NUP54;PSMD9;CC2…
807	gsea	Platelet Calcium Homeostasis R-HSA-418360	0.341514	1.1831	0.228963	0.329509	1	26/26	0.924	SLC8A1;CALM1;TRPC6;SRI;ATP2B4;ATP2A3;P2RX1;ATP2A2;SLC8A2;ATP2B1;P2RX6;P2RX7;ATP2B3;SLC8A3;P2RX2;TRPC3;TRPC7;ATP2A1;P2RX4;ITPR3;ITPR2;P2RX3;STIM1;ORAI2;ORAI1;ITPR1
808	gsea	EGFR Downregulation R-HSA-182971	0.317139	1.18165	0.244395	0.329883	1	31/31	0.9784	RPS27A;UBA52;SPRY1;EREG;SH3KBP1;EPGN;SPRY2;SH3GL3;PTPN12;UBC;CBL;CDC42;BTC;STAM;EGF;UBB;AREG;SH3GL2;HGS;STAM2;EPS15L1;HBEGF;SH3GL1;EPN1;ARHGEF7;GRB2;TGFA;PTPRK;EPS15;EGFR;PTPN3
809	gsea	Neuronal System R-HSA-112316	0.236631	1.18068	0.114754	0.329648	1	367/367	0.9981	KCNMA1;CACNA1B;GNG11;ABCC9;GRIA4;CACNA2D1;KCNJ8;NRG1;GNG10;GNG2;GABRA3;KCNS3;NLGN2;KCNK13;GNAI2;CAMKK2;APBA1;PRKAR2B;KCNB2;ABAT;CALM1;CAMK2D;KCNQ3;PRKAR1A;ADCY5;SLC1A3;CAMK2A;PRKAR1B;HOMER1;NBEA;BEGAIN;APBA2;GRIA3;GNAI1;GNB5;EPB41L3;RPS6KA3;CACNB2;PRKCG;PTPRS;GNG7;GLRB;ADCY2;GNG5;NCALD;HSPA8;KCND1;AP2S1;GABRB1;KCNK10;LRRTM3;HOMER3;STXBP1;MAOA;KCNB1;KCNAB1;NPTN;SHANK1;NLGN3;CACNG8;EPB41L2;SLC1A6;R…
810	gsea	Post-chaperonin Tubulin Folding Pathway R-HSA-389977	-0.405985	-1.17961	0.254098	0.342487	1	2018-10-01	0.3541	TUBB2A;TUBA1C;TUBA4A;TUBB4B;TUBB2B;TBCE;TBCD;TUBA8;TBCB;TBCC
811	gsea	PCP/CE Pathway R-HSA-4086400	0.301227	1.17832	0.284797	0.331373	1	88/88	0.9528	PRICKLE1;RPS27A;FZD1;UBA52;WNT4;SEM1;WNT5A;FZD2;PSMB1;RYK;PSMA7;PFN1;CLTC;PRKCG;AP2S1;FZD8;CLTA;PSMB4;PRKCB;FZD4;WNT1;PSMB11;RHOA;DVL2;PSMA2;PSMB3;FZD9;RORA;RAC2;VANGL2;PARD6A;FZD7;PSMA5;DVL3;PSMD6;UBC;PSMC1;PSMA4;PSMB5;PSMA8;AP2A1;WNT11;AP2B1;PSMA3;PSMB2;UBB;PSME3;NCOA3;PSMF1;PSMD2;PSMC6;PSMC3;PSME4;PSMD5;PSMA6;PSMD7;PSMD4;PSMD9;PSMD10;RNASE1;SCRIB;AP2M1;CLTB;PSMB6;ARRB2;PSMB10;WNT5B;PSMD13;PSMC…
812	gsea	Activation Of Pre-Replicative Complex R-HSA-68962	-0.373658	-1.17798	0.275248	0.344113	1	15/31	0.4938	SLC25A15;MCM6;GMNN;ORC3;POLR1A;POLR1B;POLA1;POLE4;ORC4;MCM10;PRIM2;POLE2;POLA2;PRIM1;MCM8
813	gsea	Downstream Signal Transduction R-HSA-186763	-0.354229	-1.17703	0.242026	0.344699	1	21/28	0.4413	STAT5B;PIK3CB;STAT1;GRB7;NCK1;GRB2;RAPGEF1;HRAS;SOS1;PDGFB;PIK3R1;CRKL;NRAS;NCK2;PTPN11;STAT5A;CRK;STAT6;PDGFA;SRC;PIK3CA
814	gsea	Metabolism Of Nitric Oxide: NOS3 Activation And Regulation R-HSA-202131	-0.40651	-1.17324	0.263462	0.349135	1	2015-07-01	0.2793	NOSTRIN;CAV1;DDAH1;WASL;DNM2;LYPLA1;ZDHHC21
815	gsea	Signaling By EGFR R-HSA-177929	0.287646	1.17233	0.248157	0.337988	1	49/49	0.9784	RPS27A;UBA52;ADAM12;SPRY1;EREG;SHC1;AAMP;SH3KBP1;PXDN;EPGN;SPRY2;ADAM17;SH3GL3;PTPN12;PLCG1;UBC;CBL;CDC42;BTC;STAM;EGF;PIK3CA;SRC;UBB;AREG;CSK;ADAM10;SH3GL2;PIGU;PTPN11;PAG1;HGS;STAM2;EPS15L1;NRAS;PIK3R1;HBEGF;SH3GL1;EPN1;LRIG1;SOS1;ARHGEF7;HRAS;GRB2;TGFA;PTPRK;EPS15;EGFR;PTPN3
816	gsea	Signaling By NOTCH4 R-HSA-9013694	-0.326112	-1.16994	0.277467	0.352883	1	45/79	0.4495	PSEN2;PSMD11;PSMD8;PSMB8;KAT2B;PSMB9;PSME1;PSMB7;PSMD12;PSME2;FBXW7;NOTCH2;PSMC5;CUL1;PSMD14;EP300;PSMC4;PSMA1;PSMD3;SMAD3;PSMC2;JAG1;PSMD13;PSMB10;ACTA2;PSMB6;PSMD10;PSMD9;PSMD4;PSMD7;PSMA6;NOTCH1;PSMD5;ADAM10;PSMC3;PSMC6;CREBBP;PSMD2;PSMF1;PSME3;UBB;MAMLD1;SKP1;PSMB2;PSMA3
817	gsea	Signaling By Insulin Receptor R-HSA-74752	0.279152	1.16913	0.208262	0.340924	1	71/71	0.9487	FGFR1;FGF10;GRB10;GAB2;FGF7;ATP6AP1;ATP6V1G1;ATP6V1B2;ATP6V1F;ATP6V1A;ATP6V0B;ATP6V0C;SHC1;ATP6V1E1;FGF23;FGF13;PIK3R2;ATP6V0D2;ATP6V1H;FGF5;FLT3;PIK3R4;AKT2;FGF9;ATP6V1E2;IRS2;FGF4;FGF8;PIK3C3;ATP6V1G3;FGF20;ATP6V1B1;ATP6V0D1;KL;FGF3;ATP6V1D;FGF17;FGF18;ATP6V1G2;FGF16;ATP6V0A2;ATP6V1C2;FGF22;PIK3CA;ATP6V0A4;MAPK3;TRIB3;MAPK1;PIGU;TCIRG1;PTPN11;ATP6V0A1;NRAS;PIK3R1;ATP6V1C1;PDPK1;FRS2;IRS1;ATP6V0…
818	gsea	IRE1alpha Activates Chaperones R-HSA-381070	-0.320936	-1.16905	0.279528	0.35334	1	25/47	0.5109	ACADVL;ERN1;PDIA5;PREB;HYOU1;EXTL1;SYVN1;GFPT1;DNAJB11;SERP1;DNAJC3;EDEM1;DDX11;TATDN2;PDIA6;SRPRB;GSK3A;ZBTB17;YIF1A;GOSR2;PPP2R5B;SEC31A;PLA2G4B;HDGF;HSPA5
819	gsea	HSF1-dependent Transactivation R-HSA-3371571	0.322334	1.16688	0.246253	0.342464	1	35/35	0.9499	SERPINH1;TNFRSF21;HSP90AB1;CAMK2D;DNAJB1;CAMK2A;DNAJB6;HSPA8;HSBP1;HSPH1;RLN1;AKT1S1;GML;COL4A6;MLST8;HSPA1A;HSPA1L;HSP90AA1;CAMK2G;CRYBA4;UBB;CREBBP;HSF1;DEDD2;HSPA2;PTGES3;MRPL18;HSPB8;EP300;RPTOR;MTOR;FKBP4;CRYAB;HSPA1B;CAMK2B
820	gsea	Respiratory Electron Transport, ATP Synthesis By Chemiosmotic Coupling, Heat Production By Uncoupling Proteins R-HSA-163200	-0.374896	-1.16638	0.321569	0.356278	1	48/97	0.3688	ETFDH;TACO1;ETFA;UCP2;UQCRFS1;COX19;NDUFS4;LRPPRC;SDHB;SDHD;PM20D1;CYCS;NDUFV1;ETFB;COX20;TIMMDC1;NDUFAF7;NDUFA1;NDUFA8;UQCRC2;NDUFS1;TRAP1;NDUFB6;SDHA;NDUFAF6;NUBPL;SCO2;UQCRC1;NDUFAF1;NDUFS3;NDUFAF3;NDUFA9;UQCRQ;NDUFAF4;COQ10A;DMAC2L;NDUFB8;NDUFAB1;ATP5PB;SLC25A27;NDUFS8;COQ10B;NDUFS6;SURF1;NDUFA10;COX5B;SLC25A14;SCO1
821	gsea	Regulation Of RUNX2 Expression And Activity R-HSA-8939902	-0.325572	-1.16535	0.286528	0.357142	1	46/71	0.4495	WWP1;PSMD11;PSMD8;STAT1;PSMB8;PSMB9;PSME1;PSMB7;NR3C1;PSMD12;ESR1;PPARGC1B;PSME2;FBXW7;SMURF1;PSMC5;CUL1;PSMD14;PSMC4;PSMA1;PSMD3;PSMC2;ESRRA;PSMD13;PSMB10;SKP2;PSMB6;PSMD10;PSMD9;PSMD4;PPARGC1A;PSMD7;PSMA6;PSMD5;PSME4;PSMC3;PSMC6;GSK3B;PSMD2;PSMF1;PSME3;STUB1;UBB;SKP1;PSMB2;PSMA3
822	gsea	Golgi-to-ER Retrograde Transport R-HSA-8856688	-0.267094	-1.16521	0.227778	0.356706	1	50/106	0.4208	KIF21A;AGPAT3;KIF13B;KIF1C;KIF12;KLC4;ARFGAP2;KIF27;KIF9;KLC3;KIF1B;KIF6;COPG2;BICD1;RINT1;DYNC1LI2;NBAS;KIF16B;NSF;KIF3A;KIF23;NAPG;PAFAH1B3;STX18;ARFGAP3;DYNLL2;COPE;RAB3GAP2;PAFAH1B1;BNIP1;PLA2G6;KIF3B;KIF2A;KIF5B;COPZ1;DYNC1LI1;DCTN2;KIF1A;RAB3GAP1;PTGES2;KIF18A;COPB1;ARCN1;COPG1;ARF3;KIFC2;ACTR10;DCTN3;ZW10;UBE2Z
823	gsea	Negative Regulation Of FGFR4 Signaling R-HSA-5654733	0.322885	1.16464	0.259036	0.343966	1	29/29	0.9084	RPS27A;UBA52;FGF23;FGF13;SPRY2;FGF9;FGF4;FGF8;FGF20;PPP2R1A;UBC;FGF17;BRAF;FGF18;CBL;FGF16;SRC;UBB;MAPK3;MAPK1;PTPN11;FRS2;MKNK1;PPP2CA;GRB2;FGFR4;KLB;PPP2CB;FGF1
824	gsea	Transcriptional Regulation By RUNX3 R-HSA-8878159	-0.293917	-1.16457	0.249558	0.356942	1	53/93	0.4495	RORC;CCN2;PSMD11;PSMD8;PSMB8;KAT2B;PSMB9;PSME1;MYC;PSMB7;PSMD12;PSME2;SMURF2;SMURF1;PSMC5;PSMD14;EP300;PSMC4;PSMA1;ITGA4;PSMD3;ZFHX3;SMAD3;YAP1;PSMC2;JAG1;PSMD13;PSMB10;NRAS;PSMB6;PSMD10;PSMD9;TEAD4;PSMD4;CCND1;PSMD7;PSMA6;NOTCH1;PSMD5;PSMC3;PSMC6;CREBBP;PSMD2;PSMF1;TEAD3;SMAD4;PSME3;UBB;CTNNB1;MAMLD1;PSMB2;SRC;PSMA3
825	gsea	Transcriptional Regulation Of Granulopoiesis R-HSA-9616222	0.306721	1.16353	0.223614	0.344096	1	49/49	0.9729	RUNX1;H2AJ;CDK4;CDKN1A;CEBPB;FLI1;LEF1;E2F1;GATA2;CBFB;MYB;H2AZ1;GFI1;H2BC14;CSF3R;H2AC20;H2BC13;H3C7;H2AX;H2BC11;H2AC7;H2BC3;H2BC9;H3C13;H2BC15;H2BC21;STAT3;H2AZ2;H2BC12;H2AC6;H2AC4;SPI1;H2AC19;CDK2;TAL1;CREB1;DEK;PML;TFDP1;TFDP2;KMT2A;KLF5;RARA;CEBPE;EP300;MYC;H2BC4;CEBPA;RXRA
826	gsea	MET Promotes Cell Motility R-HSA-8875878	0.342502	1.16335	0.279749	0.342806	1	28/28	0.9641	LAMB1;LAMA1;LAMA2;LAMA4;ITGB1;LAMC1;RAP1B;LMNB2;SRC;DOCK7;RAP1A;RNMT;CRK;TNS3;PIGU;TNS4;PTK2;RNASE1;CRKL;LAMC3;SOS1;ITGA3;RAPGEF1;GRB2;ITGA2;LAMC2;LAMB3;LAMA5
827	gsea	Nuclear Events (Kinase And Transcription Factor Activation) R-HSA-198725	-0.294698	-1.16269	0.254237	0.358863	1	31/60	0.4531	ID2;F3;DUSP3;ID1;PPP2CB;RPS6KA1;DNM2;JUND;PPP2CA;EP300;MAPKAPK2;DUSP6;KCNH8;MEF2A;MAPK14;NAB1;MEF2D;VRK3;SRF;RNASEH2A;FOSL1;MAPK11;DUSP7;MAPK1;REST;MAPK3;TRIB1;DUSP4;RPS6KA5;PPP2R1B;RRAD
828	gsea	Interactions Of Vpr With Host Cellular Proteins R-HSA-176033	-0.329101	-1.16132	0.262956	0.360101	1	22/33	0.4383	TPR;NUP210;PSIP1;SLC25A5;NUP153;KPNA1;NUP50;NUP43;NUP155;NUP54;NUP214;RANBP2;NUP85;SEH1L;NUP205;NUP188;NUP35;BANF1;NUP93;NUP88;NUP107;NUP160
829	gsea	Meiosis R-HSA-1500620	-0.276417	-1.16088	0.237557	0.360126	1	33/75	0.446	SYNE2;DIDO1;H2BC4;HID1;MLH1;PRDM9;MND1;MLH3;TOP3A;HSPA2;BRCA2;POLR1A;TERF1;POLR1B;SUN2;STAG2;SYCP3;BRCA1;RAD50;RBBP8;TINF2;RAD51;SMC1A;LMNB1;SYCE3;MSH5;SMC3;TERF2IP;BLM;REC8;SUN1;TEX12;ATM
830	gsea	Prefoldin Mediated Transfer Of Substrate To CCT/TriC R-HSA-389957	-0.423896	-1.16084	0.311321	0.359565	1	2024-06-01	0.1983	TUBB2A;TUBA1C;TUBA4A;TUBB4B;TUBB2B;TCP1
831	gsea	Degradation Of GLI1 By Proteasome R-HSA-5610780	-0.355091	-1.15914	0.298343	0.361233	1	33/58	0.3819	PSMD11;PRKCA;PSMD8;PSMB8;NUMB;PSMB9;PSME1;PSMB7;ITCH;PSMD12;BTRC;PSME2;PSMC5;CUL1;PSMD14;PSMC4;PSMA1;PSMD3;PSMC2;PSMD13;PSMB10;PSMB6;PSMD10;PSMD9;PSMD4;PSMD7;PSMA6;PSMD5;PSME4;PSMC3;PSMC6;PSMD2;PSMF1
832	gsea	RHO GTPases Activate WASPs And WAVEs R-HSA-5663213	-0.325663	-1.15857	0.262172	0.361421	1	20/34	0.3862	WIPF3;BAIAP2;ABI2;NCK1;WASL;NCKAP1;GRB2;ACTR2;CYFIP1;ARPC1A;WIPF2;ABL1;RNASE1;PTK2;ACTR3;WASF2;MAPK1;CYFIP2;MAPK3;ARPC5
833	gsea	Dectin-1 Mediated Noncanonical NF-kB Signaling R-HSA-5607761	-0.356056	-1.15811	0.312384	0.361415	1	39/60	0.3819	CHUK;PSMD11;PSMD8;PSMB8;PSMB9;PSME1;PSMB7;PSMD12;BTRC;RELB;PSME2;MAP3K14;PSMC5;CUL1;PSMD14;FBXW11;PSMC4;PSMA1;RELA;PSMD3;PSMC2;PSMD13;PSMB10;UBE2M;PSMB6;UBA3;PSMD10;PSMD9;CCL17;NFKB2;PSMD4;PSMD7;PSMA6;PSMD5;PSME4;PSMC3;PSMC6;PSMD2;PSMF1
834	gsea	Activation Of IRF3/IRF7 Mediated By TBK1/IKK Epsilon R-HSA-936964	0.370793	1.15772	0.286353	0.349051	1	16/16	0.9789	RPS27A;UBA52;NDUFA2;TLR4;LY96;UBC;TANK;SARM1;UBB;PTPN11;TICAM1;TBK1;IRF3;TRAF3;IKBKE;IRF7
835	gsea	Synaptic Adhesion-Like Molecules R-HSA-8849932	-0.347968	-1.1572	0.244804	0.362003	1	2021-06-01	0.2493	PTPRD;PTPRF;RTN3;GRIN2B;DLG1;FLOT2
836	gsea	Nephrin Family Interactions R-HSA-373753	-0.383767	-1.15549	0.268571	0.363758	1	2020-09-01	0.2494	CD2AP;PIK3CB;NCK1;WASL;ACTN4;IQGAP1;SPTAN1;PIK3R1;NCK2
837	gsea	Endosomal Sorting Complex Required For Transport (ESCRT) R-HSA-917729	-0.364309	-1.1512	0.300567	0.368804	1	15/29	0.2724	CHMP4C;VTA1;VPS37B;CHMP2B;MVB12A;CHMP6;VPS37C;VPS28;VPS37A;TSG101;UBAP1;CHMP2A;STAM2;VPS4B;HGS
838	gsea	Post NMDA Receptor Activation Events R-HSA-438064	-0.272822	-1.15065	0.225352	0.368858	1	28/60	0.5091	PRKAA2;PRKAG2;ERBB4;CAMK2B;PRKCA;PRKAR2A;RPS6KA1;HRAS;ARHGEF7;GRIN2B;PDPK1;DLG1;NRAS;KPNA2;MAPT;PRKX;RNASE1;MAPK1;MAPK3;CAMKK1;SRC;RASGRF2;CAMK2G;PRKAG1;ADCY1;CREB1;LRRC7;PRKAB1
839	gsea	PTEN Regulation R-HSA-6807070	-0.271396	-1.14988	0.265734	0.369241	1	80/136	0.4179	PPARG;PSMD11;PSMD8;PSMB8;RRAGD;XIAP;PSMB9;PSME1;PREX2;MTA3;GATAD2A;PSMB7;MOV10;PSMD12;MTOR;WWP2;PSME2;RPTOR;MKRN1;PSMC5;PSMD14;CBX4;PSMC4;PSMA1;SLC38A9;PSMD3;CSNK2B;PSMC2;RING1;PSMD13;TNKS2;EED;HDAC3;SUZ12;CBX8;PSMB10;FRK;CNOT6L;OTUD3;RNF2;HDAC5;PSMB6;GATAD2B;RCOR1;TNRC6A;RHEB;PSMD10;PHC3;PSMD9;RRAGB;CSNK2A2;PSMD4;PHC2;TRIM27;AGO4;HDAC7;PSMD7;EZH2;PSMA6;KDM1A;MAPK1;PSMD5;PSME4;SCMH1;PSMC3;MECOM;P…
840	gsea	Intrinsic Pathway For Apoptosis R-HSA-109606	-0.307887	-1.14843	0.293594	0.370571	1	28/49	0.4931	PPP1R13B;YWHAH;GSDMD;BCL2L1;GSDME;XIAP;CYCS;PMAIP1;CASP8;BID;YWHAG;AVEN;CASP7;DYNLL2;BBC3;UACA;CASP9;TFDP2;MAPK8;MAPK1;MAPK3;TFDP1;BCL2;PPP3CC;APAF1;APIP;REXO2;C1QBP
841	gsea	Aggrephagy R-HSA-9646399	0.345208	1.14835	0.29724	0.360096	1	23/23	0.9868	RPS27A;UBA52;DYNLL1;DYNC1I2;UBE2V1;UBC;ARL13B;DYNC1I1;HSP90AA1;HDAC6;DYNC1H1;VCP;UBB;PCNT;HSF1;CFTR;DYNC1LI1;DYNLL2;IFT88;PARK7;UBE2N;DYNC1LI2;PRKN
842	gsea	Signaling By Hedgehog R-HSA-5358351	0.249802	1.14572	0.243129	0.362233	1	134/134	0.9528	GAS1;RPS27A;UBA52;GLI3;SEM1;GLI2;DZIP1;BOC;PRKAR2B;PRKAR1A;P4HB;CSNK1A1;ADCY5;PSMB1;NOTUM;PRKAR1B;PSMA7;GNAS;CDON;DHH;ADCY2;TULP3;RBX1;ADCY7;ERLEC1;PSMB4;SCUBE2;GLI1;DISP2;KIF7;ADCY8;GPR161;PSMB11;PSMA2;ADCY4;PSMB3;ADAM17;GPC5;PSMA5;PSMD6;UBC;EVC2;EVC;PSMC1;HHIP;OS9;PSMA4;SHH;PRKACB;TTC21B;PSMB5;PSMA8;ADCY1;FUZ;DYNC2H1;CDC73;SUFU;VCP;PSMA3;IFT122;CUL3;PSMB2;SKP1;MKS1;UBB;PSME3;ADCY10;WDR35;PSMF1;…
843	gsea	NIK To Noncanonical NF-kB Signaling R-HSA-5676590	-0.353523	-1.14455	0.316364	0.375039	1	37/58	0.3819	CHUK;PSMD11;PSMD8;PSMB8;PSMB9;PSME1;PSMB7;PSMD12;BTRC;RELB;PSME2;MAP3K14;PSMC5;CUL1;PSMD14;FBXW11;PSMC4;PSMA1;PSMD3;PSMC2;PSMD13;PSMB10;UBE2M;PSMB6;UBA3;PSMD10;PSMD9;NFKB2;PSMD4;PSMD7;PSMA6;PSMD5;PSME4;PSMC3;PSMC6;PSMD2;PSMF1
844	gsea	RNA Polymerase I Promoter Clearance R-HSA-73854	-0.282723	-1.14266	0.26	0.376982	1	30/68	0.484	KAT2B;MTA3;H2BC4;GATAD2A;TAF1A;ERCC6;POLR2L;GTF2H2;GTF2H3;TAF1D;TTF1;POLR1A;POLR1B;GATAD2B;POLR1F;UBTF;POLR2E;ERCC2;POLR1E;TAF1B;ERCC3;RRN3;MAPK3;GTF2H4;RBBP4;EHMT2;HDAC1;POLR2K;MNAT1;RBBP7
845	gsea	Hedgehog On State R-HSA-5632684	0.286535	1.1424	0.285124	0.365528	1	85/85	0.9528	GAS1;RPS27A;UBA52;GLI3;SEM1;GLI2;DZIP1;BOC;CSNK1A1;PSMB1;PSMA7;CDON;DHH;RBX1;PSMB4;GLI1;KIF7;GPR161;PSMB11;PSMA2;PSMB3;PSMA5;PSMD6;UBC;EVC2;EVC;PSMC1;HHIP;PSMA4;SHH;PSMB5;PSMA8;CDC73;SUFU;PSMA3;CUL3;PSMB2;UBB;PSME3;PSMF1;PSMD2;PSMC6;PTCH2;PSMC3;PSME4;PSMD5;IHH;PSMA6;PSMD7;PSMD4;PSMD9;PSMD10;PSMB6;GRK2;ARRB1;ARRB2;EFCAB7;ULK3;SPOPL;IQCE;SMOX;PSMB10;SPOP;GAS8;PSMD13;PSMC2;PSMD3;PTCH1;KIF3A;PSMA1;PS…
846	gsea	Signaling By NTRK2 (TRKB) R-HSA-9006115	-0.354633	-1.14141	0.307116	0.378055	1	2022-12-01	0.3201	NTF3;GRB2;HRAS;SOS1;GRIN2B;FRS2;PIK3R1;NRAS;PTPN11;RNASE1;FRS3;PIGU
847	gsea	Respiratory Electron Transport R-HSA-611105	-0.374521	-1.14093	0.350379	0.378043	1	42/89	0.3688	ETFDH;TACO1;ETFA;UQCRFS1;COX19;NDUFS4;LRPPRC;SDHB;SDHD;CYCS;NDUFV1;ETFB;COX20;TIMMDC1;NDUFAF7;NDUFA1;NDUFA8;UQCRC2;NDUFS1;TRAP1;NDUFB6;SDHA;NDUFAF6;NUBPL;SCO2;UQCRC1;NDUFAF1;NDUFS3;NDUFAF3;NDUFA9;UQCRQ;NDUFAF4;COQ10A;NDUFB8;NDUFAB1;NDUFS8;COQ10B;NDUFS6;SURF1;NDUFA10;COX5B;SCO1
848	gsea	Nucleotide Excision Repair R-HSA-5696398	-0.275582	-1.14069	0.272395	0.377764	1	71/105	0.4992	RAD23B;PRPF19;RAD23A;CUL4A;POLD3;ERCC6;UBE2N;ELL;XPA;POLR2L;EP300;LRIG1;GTF2H2;DDB2;INO80D;XPC;RNF111;NFRKB;GTF2H3;POLK;ACTR5;CHD1L;ERCC4;YY1;INO80;POLR1A;COPS7A;POLR1B;USP45;POLE4;ACTR8;RFC2;PIAS1;PPIE;RFC3;TCEA1;COPS5;RUVBL1;POLR2E;UBE2V2;ERCC2;CUL4B;AQR;COPS8;ACTL6A;ERCC3;ERCC8;GPS1;UVSSA;POLR2I;POLR2B;PARP2;XRCC1;COPS3;USP7;GTF2H4;TFPT;UBB;CETN2;COPS4;POLE2;POLD1;POLR2D;POLR2K;LRIG3;MNAT1;INO…
849	gsea	PRC2 Methylates Histones And DNA R-HSA-212300	-0.323674	-1.14019	0.256293	0.377854	1	1933-10-01	0.3678	DNMT3A;AEBP2;H2BC4;JARID2;EED;SUZ12;PHF1;MTF2;EZH2;DNMT3B
850	gsea	MicroRNA (miRNA) Biogenesis R-HSA-203927	-0.350006	-1.13885	0.295367	0.379177	1	15/24	0.4767	DICER1;POLR2L;BCDIN3D;TARBP2;POLR2E;AGO4;PRKRA;POLR2I;POLR2B;AGO2;AGO3;DGCR8;DROSHA;POLR2D;POLR2K
851	gsea	Activated NOTCH1 Transmits Signal To Nucleus R-HSA-2122948	0.310009	1.13875	0.275794	0.36914	1	30/30	0.9747	RPS27A;UBA52;DTX4;PSENEN;NCSTN;APH1B;DLL4;ADAM17;CNTN1;APH1A;DNER;UBC;DTX1;DLL1;DLK1;PSEN1;DTX2;UBB;MIB1;ADAM10;NOTCH1;MIB2;NEURL1B;ARRB1;ARRB2;JAG2;JAG1;ITCH;NUMB;PSEN2
852	gsea	E3 Ubiquitin Ligases Ubiquitinate Target Proteins R-HSA-8866654	-0.29806	-1.13839	0.283525	0.379135	1	29/49	0.4496	PEX14;H2BC4;UBE2D3;RNF181;PEX13;LEO1;PEX5;UBE2N;PEX2;RNF152;PRKDC;UBE2J2;DERL1;CTR9;WAC;PEX10;HLTF;UBE2A;RNF20;BCL10;SHPRH;UBE2E1;UBE2V2;RNF40;RAD18;RRAGA;UBB;PEX12;VCP
853	gsea	Aberrant Regulation Of Mitotic G1/S Transition In Cancer Due To RB1 Defects R-HSA-9659787	0.379458	1.13825	0.313043	0.368234	1	2017-07-01	0.2661	CCND2;CDK4;CDKN1A;E2F1;CDKN1C;CCNE1;RB1
854	gsea	Striated Muscle Contraction R-HSA-390522	-0.304614	-1.13512	0.247312	0.38298	1	1933-09-01	0.4009	TTR;DMD;NEB;TNNI2;TNNT1;TNNT2;TMOD1;MYBPC2;TPM3
855	gsea	TNF Receptor Superfamily (TNFSF) Members Mediating Non-Canonical NF-kB Pathway R-HSA-5676594	-0.368532	-1.13381	0.305769	0.384234	1	2017-06-01	0.2351	TNFRSF12A;TRAF3;LTB;BIRC3;MAP3K14;TNFRSF11A
856	gsea	NGF-stimulated Transcription R-HSA-9031628	0.316815	1.13266	0.286598	0.374506	1	38/38	0.9817	EGR1;ID3;FOS;GDNF;EGR3;FOSB;NAB2;EGR2;ARC;TCF12;ID4;EGR4;SGK1;TPH1;ASCL1;VGF;SH3GL3;LYL1;CDK5R2;CDK5R1;CHD4;CDK5;CREB1;RRAD;TRIB1;REST;FOSL1;RNASEH2A;SRF;MEF2D;NAB1;KCNH8;EP300;JUND;DNM2;ID1;F3;ID2
857	gsea	Immunoregulatory Interactions Between A Lymphoid And A non-Lymphoid Cell R-HSA-198933	0.314682	1.1285	0.235723	0.378681	1	69/69	0.9904	IFITM1;COLEC12;CLEC2D;PIANP;VCAM1;CD200R1;ITGB1;NPDC1;JAML;CD33;CD81;ITGB7;CD3E;ITGB2;CD22;RAET1E;CD40;SH2D1A;CD300C;CLEC4G;ICAM2;MADCAM1;ULBP1;SIGLEC1;PILRA;CD226;KLRD1;CD200;KLRB1;OSCAR;ICAM5;TYROBP;CD300LG;CRTAM;SLAMF6;CD96;CD160;CD3D;CD300A;TREML1;CD300LB;LAIR1;SLAMF7;ICAM4;KIR3DL2;CLEC1B;CD40LG;CD8A;CD300E;ITGAL;TREM2;TREM1;KIR3DL1;CD300LF;LILRA6;FCGR2B;KLRK1;KLRG1;HCST;CD247;KLRC1;FZR1;PVR;…
858	gsea	Gene And Protein Expression By JAK-STAT Signaling After Interleukin-12 Stimulation R-HSA-8950505	-0.36364	-1.12755	0.320896	0.392262	1	21/32	0.3772	ANXA2;TALDO1;PKN2;GSTA2;PSME2;SOD1;PDCD4;HSPA9;RALA;TCP1;PITPNA;HNRNPA2B1;VPS72;CNN2;HNRNPDL;GSTO1;LMNB1;TOX4;HNRNPF;SNRPA1;MTAP
859	gsea	Acyl Chain Remodelling Of PI R-HSA-1482922	0.385747	1.12516	0.305206	0.381793	1	2015-06-01	0.269	PLA2R1;PLA2G2E;PLAAT3;PLA2G5;PLA2G4A;PLA2G4F
860	gsea	ER Quality Control Compartment (ERQC) R-HSA-901032	-0.354504	-1.12445	0.310345	0.395803	1	2021-12-01	0.2801	EDEM2;RNF103;RNF5;MARCHF6;DERL2;AMFR;RNF185;SYVN1;SEL1L;EDEM1;EDEM3;MAN1B1
861	gsea	Transcriptional Activity Of SMAD2/SMAD3:SMAD4 Heterotrimer R-HSA-2173793	-0.292915	-1.12216	0.2959	0.398351	1	33/51	0.4363	NEDD4L;STAT1;CDK8;TRIM33;FURIN;MYC;UBE2D3;NCOR1;SMURF2;USP9X;CCNC;EP300;RNF111;SMAD3;TGIF1;PPM1A;CCNT2;CDK9;SMAD2;SMAD7;SKIL;RNASEH2A;E2F5;TFDP2;MAPK1;ATP1B4;MAPK3;TFDP1;E2F4;SMAD4;UBB;CCNT1;RBL1
862	gsea	Cross-presentation Of Soluble Exogenous Antigens (Endosomes) R-HSA-1236978	-0.364791	-1.12211	0.349146	0.397805	1	29/47	0.3963	PSMD11;PSMD8;PSMB8;PSMB9;PSME1;PSMB7;PSMD12;PSME2;PSMC5;PSMD14;PSMC4;PSMA1;PSMD3;PSMC2;PSMD13;PSMB10;PSMB6;PSMD10;PSMD9;PSMD4;PSMD7;PSMA6;PSMD5;PSME4;PSMC3;PSMC6;PSMD2;PSMF1;MRC1
863	gsea	PINK1-PRKN Mediated Mitophagy R-HSA-5205685	0.36314	1.12138	0.331169	0.385299	1	21/21	0.9868	RPS27A;UBA52;MAP1LC3B;MAP1LC3A;TOMM20;TOMM5;UBC;UBB;MTERF3;TOMM6;PINK1;ATG12;TOMM7;TOMM22;MFN2;MFN1;TOMM40;VDAC1;ATG5;SQSTM1;PRKN
864	gsea	Gastrin-CREB Signaling Pathway Via PKC And MAPK R-HSA-881907	-0.376078	-1.11833	0.316733	0.402611	1	2017-10-01	0.3739	PRKCA;EGFR;RPS6KA1;GRB2;HRAS;SOS1;HBEGF;NRAS;MAPK1;MAPK3
865	gsea	FLT3 Signaling In Disease R-HSA-9682385	0.322318	1.11759	0.294382	0.389001	1	26/26	0.9702	RPS27A;UBA52;GAB2;CDKN1A;NOX4;SPTBN1;FLT3;UBC;CBL;PIK3CA;ETV6;UBB;STAT5A;PTPN11;NRAS;PIK3R1;GOLGB1;ZMYM2;SOS1;LONP1;HRAS;GRB2;TRIP11;BCL2L1;STAT5B;MYO18A
866	gsea	RAF-independent MAPK1/3 Activation R-HSA-112409	-0.342094	-1.11737	0.311151	0.403282	1	15/21	0.4085	DUSP10;DUSP16;MAP2K2;MAP2K1;DUSP5;DUSP8;TYK2;DUSP6;DUSP12;PTPN11;DUSP7;MAPK1;DUSP9;MAPK3;DUSP4
867	gsea	RNA Polymerase III Chain Elongation R-HSA-73780	-0.38073	-1.11609	0.340824	0.404452	1	2017-11-01	0.4819	POLR3H;CRCP;POLR2L;POLR3G;POLR3A;POLR2E;POLR3C;POLR3B;POLR3F;POLR2K;POLR3E
868	gsea	TNFR2 Non-Canonical NF-kB Pathway R-HSA-5668541	-0.279769	-1.11566	0.300952	0.404442	1	50/98	0.4495	TNFRSF12A;CHUK;PSMD11;PSMD8;PSMB8;TRAF3;PSMB9;PSME1;LTB;PSMB7;PSMD12;BIRC3;BTRC;RELB;PSME2;MAP3K14;CD27;TNF;PSMC5;CUL1;PSMD14;FBXW11;PSMC4;PSMA1;PSMD3;EDA;PSMC2;PSMD13;PSMB10;TNFRSF11A;UBE2M;PSMB6;UBA3;PSMD10;PSMD9;NFKB2;PSMD4;PSMD7;PSMA6;PSMD5;PSME4;PSMC3;PSMC6;PSMD2;PSMF1;PSME3;UBB;SKP1;PSMB2;PSMA3
869	gsea	Chaperonin-mediated Protein Folding R-HSA-390466	-0.269927	-1.11551	0.28373	0.403976	1	42/82	0.4495	TUBB2A;KIFC3;LONP2;TUBA1C;TUBA4A;XRN2;FBXO6;AP3M1;TUBB4B;FBXW9;FBXW7;TUBB2B;FBXW4;GAPDHS;FBXW2;GNA11;CSNK2B;TCP1;GNB1;HDAC3;TUBA8;WRAP53;CCNE2;KIF13A;ARFGEF2;FBXL3;CSNK2A2;CCT3;GNG12;GNG3;FBXO4;GNGT1;FBXL5;GNG13;GNA15;PFDN6;CCT6A;NOP56;RGS7;RGS6;FBXW5;GNAQ
870	gsea	PCNA-Dependent Long Patch Base Excision Repair R-HSA-5651801	-0.373572	-1.11548	0.323413	0.403394	1	13/21	0.4992	POLD3;LRIG1;POLR1A;POLR1B;POLE4;RFC2;RFC3;FEN1;POLE2;POLD1;APEX1;RFC4;POLD4
871	gsea	Regulation Of Actin Dynamics For Phagocytic Cup Formation R-HSA-2029482	-0.287674	-1.1153	0.281853	0.403024	1	30/54	0.3862	MYO1E;WIPF3;BAIAP2;MYO9B;ABI2;NCK1;MYH9;WASL;NCKAP1;GRB2;ACTR2;VAV2;CYFIP1;ARPC1A;WIPF2;ABL1;NF2;VPS72;RNASE1;PTK2;ACTR3;WASF2;MAPK1;CD247;PKN1;CYFIP2;MAPK3;CRK;SYK;ARPC5
872	gsea	Signaling By FLT3 ITD And TKD Mutants R-HSA-9703648	-0.386081	-1.11513	0.319312	0.40268	1	2015-10-01	0.3157	STAT5B;BCL2L1;GRB2;HRAS;LONP1;SOS1;PIK3R1;NRAS;PTPN11;STAT5A
873	gsea	Transmission Across Chemical Synapses R-HSA-112315	0.231762	1.11496	0.218003	0.391284	1	237/237	0.9981	CACNA1B;GNG11;GRIA4;CACNA2D1;NRG1;GNG10;GNG2;GABRA3;GNAI2;CAMKK2;APBA1;PRKAR2B;ABAT;CALM1;CAMK2D;PRKAR1A;ADCY5;SLC1A3;CAMK2A;PRKAR1B;NBEA;GRIA3;GNAI1;GNB5;RPS6KA3;CACNB2;PRKCG;GNG7;GLRB;ADCY2;GNG5;NCALD;HSPA8;AP2S1;GABRB1;STXBP1;MAOA;NPTN;CACNG8;SLC1A6;RAB3A;GNG8;CAMK1;ADCY7;GNGT2;CACNA2D3;GRIN2A;GNG4;GIT1;SLC1A1;PRKCB;SLC38A2;GABRA4;CACNB3;GNB3;GRIA2;ADCY8;CACNB1;GRIK4;CASK;CHRNB4;GPRIN1;NEFL;KC…
874	gsea	Regulation Of PTEN Gene Transcription R-HSA-8943724	-0.278366	-1.11274	0.29982	0.405347	1	31/58	0.4179	PPARG;RRAGD;MTA3;GATAD2A;MTOR;RPTOR;CBX4;SLC38A9;RING1;EED;HDAC3;SUZ12;CBX8;RNF2;HDAC5;GATAD2B;RCOR1;RHEB;PHC3;RRAGB;PHC2;HDAC7;EZH2;KDM1A;MAPK1;SCMH1;MECOM;REST;MAPK3;RRAGA;RBBP4
875	gsea	Notch-HLH Transcription Pathway R-HSA-350054	-0.332234	-1.11253	0.3049	0.405031	1	13/28	0.3706	KAT2B;HDAC8;NCOR1;HDAC11;NOTCH2;TBL1XR1;HDAC3;HDAC5;HDAC10;HDAC7;NOTCH1;TBL1X;CREBBP
876	gsea	Transcription Of E2F Targets Under Negative Control By DREAM Complex R-HSA-1362277	-0.370324	-1.10767	0.325411	0.411094	1	13/19	0.4614	MYC;LIN52;CDC25A;E2F5;TFDP2;LIN37;TFDP1;LIN9;E2F4;RBBP4;LIN54;RBL1;HDAC1
877	gsea	SUMOylation Of Transcription Cofactors R-HSA-3899300	-0.306726	-1.1062	0.319231	0.412496	1	24/40	0.4092	MRTFA;NCOA1;NCOA2;PARK7;CBX4;EP300;RING1;SAFB;CBX8;RNF2;DDX5;PIAS4;PIAS1;PHC3;PIAS2;UHRF2;PHC2;PPARGC1A;SIN3A;HIPK2;SCMH1;CREBBP;DAXX;CASP8AP2
878	gsea	Assembly Of HIV Virion R-HSA-175474	0.365318	1.10383	0.317328	0.405953	1	17/17	0.9132	RPS27A;UBA52;SGIP1;PPIA;UBC;MVB12B;VPS37D;UBB;NMT2;UBAP1;TSG101;VPS37A;VPS28;VPS37C;FURIN;MVB12A;VPS37B
879	gsea	HDR Thru Homologous Recombination (HRR) Or Single Strand Annealing (SSA) R-HSA-5693567	-0.261133	-1.09807	0.309804	0.423527	1	55/103	0.4591	RAD51B;H2BC4;NSD2;POLD3;DNA2;PPP4R2;UBE2N;BABAM1;WRN;BRCC3;ABL1;POLK;TOP3A;ERCC4;RAD17;RNF8;RNF168;BRCA2;POLR1A;BABAM2;TOPBP1;POLR1B;ABRAXAS1;BRCA1;POLE4;RMI1;PIAS4;RFC2;RAD50;MUS81;RBBP8;RFC3;ATRIP;PPP4C;HERC2;RAD51;RAD51D;UBE2V2;SIRT6;POLH;TIMELESS;BRIP1;RAD52;KAT5;XRCC3;UBB;BLM;UIMC1;POLE2;ATM;POLD1;RRAD;RNF4;RTEL1;SLX4
880	gsea	Regulation Of HSF1-mediated Heat Shock Response R-HSA-3371453	-0.265191	-1.0973	0.320442	0.423962	1	45/75	0.446	HSPA1B;FKBP4;TPR;HSPA4;NUP210;HSPA9;DNAJC7;DNAJC2;HSPA4L;MAPKAPK2;MRPL18;HSPA2;DEDD2;BAG4;POLR1A;NUP153;POLR1B;NUP50;NUP43;NUP155;BAG2;NUP54;NUP214;RANBP2;HSF1;MAPK1;HSPA12A;CCAR2;NUP85;GSK3B;MAPK3;SEH1L;RPS19BP1;NUP205;NUP188;SIRT1;NUP35;UBB;ST13;NUP93;NUP88;NUP107;NUP160;CRYBA4;ATM
881	gsea	RNA Polymerase I Transcription R-HSA-73864	-0.27165	-1.09675	0.321429	0.424143	1	30/69	0.484	KAT2B;MTA3;H2BC4;GATAD2A;TAF1A;ERCC6;POLR2L;GTF2H2;GTF2H3;TAF1D;TTF1;POLR1A;POLR1B;GATAD2B;POLR1F;UBTF;POLR2E;ERCC2;POLR1E;TAF1B;ERCC3;RRN3;MAPK3;GTF2H4;RBBP4;EHMT2;HDAC1;POLR2K;MNAT1;RBBP7
882	gsea	Deactivation Of Beta-Catenin Transactivating Complex R-HSA-3769402	0.286751	1.0959	0.319742	0.416278	1	39/39	0.9927	RPS27A;UBA52;SOX4;TLE1;PYGO1;TCF7L1;LEF1;TCF7;MEN1;AKT1;AKT2;SOX7;YWHAZ;CTBP1;CBY1;UBC;SOX9;TLE2;TCF7L2;RBBP5;XPO1;SOX17;CTNNBIP1;CHD8;PYGO2;HDAC1;CTNNB1;UBB;BCL9L;ASH2L;BCL9;TLE3;KMT2D;SOX13;BTRC;TLE4;XIAP;SOX6;PROC
883	gsea	Signaling By ALK Fusions And Activated Point Mutants R-HSA-9725370	-0.287121	-1.09338	0.330325	0.428438	1	33/53	0.4413	GCC2;RNF213;LMO7;SQSTM1;PPM1B;EIF2AK3;MYH9;TPR;GRB2;BIRC6;CUL1;IRS1;FRS2;PPFIBP1;TFG;STRN;PIK3R1;RNASEH2A;VCL;WDCP;KIF5B;STAT5A;FRS3;RANBP2;ATIC;MAPK1;MECP2;MAPK3;TPM3;EML4;SKP1;ZC3HC1;PIK3CA
884	gsea	Cell-extracellular Matrix Interactions R-HSA-446353	0.386352	1.09327	0.385542	0.418596	1	2016-10-01	0.2822	FBLIM1;FLNC;ARHGEF6;ITGB1;FLNA;PXDN;LIMS1;ILK;PARVB;ACTN1
885	gsea	NOTCH3 Intracellular Domain Regulates Transcription R-HSA-9013508	0.326487	1.08956	0.325253	0.422419	1	24/24	0.9943	PBX1;FABP7;SNW1;MAML3;HEYL;RBPJ;PLXND1;NOTCH3;HEY1;MAML2;HEY2;IKZF1;PTCRA;HES5;KAT2A;MAML1;MAMLD1;DLGAP5;CREBBP;NOTCH1;EP300;KAT2B;STAT1;WWC1
886	gsea	Cyclin A/B1/B2 Associated Events During G2/M Transition R-HSA-69273	-0.351583	-1.08811	0.359073	0.435217	1	2024-11-01	0.4928	WEE1;PPP2CB;PPP2CA;CDC25A;PPP2R2A;PPME1;PKMYT1;LCMT1;PPP2R1B;MNAT1;XPO1
887	gsea	FRS-mediated FGFR2 Signaling R-HSA-5654700	-0.311941	-1.08653	0.341584	0.436897	1	2023-09-01	0.3185	FGFR2;FGF1;GRB2;HRAS;SOS1;FRS2;NRAS;PTPN11;FRS3
888	gsea	Transcriptional Regulation By Small RNAs R-HSA-5578749	-0.273294	-1.08402	0.335498	0.439959	1	29/63	0.4837	H2BC4;TPR;NUP210;POLR2L;NUP153;NUP50;TNRC6A;NUP43;NUP155;NUP54;NUP214;IPO8;RANBP2;POLR2E;NUP85;POLR2I;POLR2B;SEH1L;NUP205;NUP188;NUP35;NUP93;NUP88;NUP107;AGO2;NUP160;POLR2D;POLR2K;NUP98
889	gsea	MAP3K8 (TPL2)-dependent MAPK1/3 Activation R-HSA-5684264	-0.364333	-1.08375	0.363139	0.439645	1	2016-11-01	0.4275	CHUK;IKBKB;IKBKG;BTRC;MAP2K1;CUL1;FBXW11;NFKB1;MAP2K4;UBB;SKP1
890	gsea	SHC-mediated cascade:FGFR2 R-HSA-5654699	-0.318903	-1.08206	0.318182	0.441395	1	2021-06-01	0.2418	FGFR2;FGF1;GRB2;HRAS;SOS1;NRAS
891	gsea	Synthesis Of DNA R-HSA-69239	-0.283752	-1.07983	0.349353	0.443873	1	62/119	0.4525	PSMD11;PSMD8;SLC25A15;PSMB8;PSMB9;PSME1;PSMB7;PSMD12;PSME2;POLD3;ANAPC16;DNA2;PSMC5;CUL1;MCM6;PSMD14;LRIG1;PSMC4;PSMA1;PSMD3;PSMC2;PSMD13;PSMB10;GMNN;SKP2;ORC3;GINS2;POLR1A;PSMB6;POLR1B;FZR1;POLA1;POLE4;PSMD10;RFC2;PSMD9;RFC3;CCNE2;ANAPC2;ORC4;PSMD4;UBE2E1;PSMD7;PSMA6;ANAPC10;PSMD5;PSME4;PSMC3;PSMC6;PSMD2;PSMF1;FEN1;CDC27;PRIM2;PSME3;UBB;SKP1;PSMB2;POLE2;POLA2;PSMA3;POLD1
892	gsea	Formation Of Early Elongation Complex R-HSA-113418	-0.323575	-1.07944	0.339416	0.443801	1	20/31	0.4793	POLR2L;GTF2H2;NELFB;GTF2H3;GTF2F2;NELFE;POLR2E;ERCC2;ERCC3;NELFCD;NCBP1;POLR2I;POLR2B;CTDP1;GTF2H4;GTF2F1;NELFA;POLR2D;POLR2K;MNAT1
893	gsea	Phospholipase C-mediated Cascade; FGFR2 R-HSA-5654221	0.385477	1.07917	0.364952	0.436537	1	2017-08-01	0.2265	FGF10;FGF7;FGF23;FGF13;FGF5;FGF9;FGF4;FGF8
894	gsea	Defective HDR Thru Homologous Recombination (HRR) Due To BRCA1 Loss-Of-Function R-HSA-9701192	-0.338661	-1.07773	0.369781	0.445623	1	15/24	0.446	RAD51B;DNA2;WRN;TOP3A;BRCA2;BRCA1;RMI1;RAD50;RBBP8;RAD51;RAD51D;BRIP1;KAT5;BLM;ATM
895	gsea	IKK Complex Recruitment Mediated By RIP1 R-HSA-937041	0.320486	1.07772	0.354486	0.437034	1	21/21	0.9548	RPS27A;UBA52;NDUFA2;TLR4;LY96;UBE2V1;BIRC2;UBC;UBE2D1;SARM1;UBB;RIPK3;RIPK1;TRAF6;TICAM1;UBE2N;BIRC3;UBE2D3;IKBKG;IKBKB;CHUK
896	gsea	Negative Regulation Of MET Activity R-HSA-6807004	0.318115	1.07758	0.365079	0.435481	1	21/21	0.9576	RPS27A;UBA52;PTPN1;SH3KBP1;SH3GL3;UBC;CBL;STAM;UBB;RNMT;USP8;SH3GL2;HGS;STAM2;SH3GL1;LRIG1;SOS1;PTPN2;GRB2;EPS15;PTPRJ
897	gsea	Dual Incision In GG-NER R-HSA-5696400	0.288411	1.07513	0.354626	0.437377	1	41/41	0.8977	RPS27A;UBA52;DDB1;GTF2H5;RBX1;ERCC1;POLE3;GTF2H1;POLD2;PCNA;UBC;ERCC5;RPA3;SLC19A1;RFC5;PARP1;POLE;POLD4;RFC4;POLD1;POLE2;UBB;GTF2H4;PARP2;ERCC3;CUL4B;ERCC2;RFC3;RFC2;POLE4;POLR1B;POLR1A;ERCC4;CHD1L;POLK;GTF2H3;DDB2;GTF2H2;XPA;POLD3;CUL4A
898	gsea	Butyrate Response Factor 1 Binds And Destabilizes mRNA R-HSA-450385	-0.361216	-1.07431	0.372727	0.45007	1	2016-12-01	0.4184	EXOSC7;MAPKAPK2;XRN1;EXOSC4;EXOSC5;DCP2;EXOSC3;DCP1A;EXOSC9;EXOSC2;DIS3;EXOSC1
899	gsea	UCH Proteinases R-HSA-5689603	-0.275192	-1.074	0.336557	0.449811	1	52/93	0.4171	PSMD11;PSMD8;PSMB8;ASXL1;PSMB9;PSME1;PSMB7;PSMD12;USP15;PSME2;UCHL3;PSMC5;ADRM1;PSMD14;PSMC4;PSMA1;INO80D;PSMD3;CNKSR3;PSMC2;FOXK2;PSMD13;NFRKB;UCHL5;FOXK1;ACTR5;PSMB10;SMAD7;ASXL2;KDM1B;YY1;INO80;PSMB6;PSMD10;ACTR8;PSMD9;RUVBL1;PSMD4;PSMD7;PSMA6;PSMD5;PSME4;ACTL6A;UCHL1;PSMC3;PSMC6;PSMD2;PSMF1;MBD6;PSME3;TFPT;UBB
900	gsea	DNA Methylation R-HSA-5334118	-0.326161	-1.07219	0.353081	0.451755	1	2025-11-01	0.6856	DNMT3A;H2BC4;DNMT3B;DNMT1;H2AC19;H2AC4;H2AC6;H2BC12;H2AZ2;H2BC21;H2BC15
901	gsea	Glutamate Binding, Activation Of AMPA Receptors And Synaptic Plasticity R-HSA-399721	-0.305652	-1.07177	0.339152	0.451742	1	15/31	0.508	CAMK2B;PRKCA;AP2A2;MYO6;PICK1;NSF;DLG1;AKAP5;AP2M1;TSPAN7;GRIP2;CAMK2G;AP2B1;EPB41L1;AP2A1
902	gsea	Nuclear Import Of Rev Protein R-HSA-180746	-0.31399	-1.06888	0.368224	0.455456	1	19/30	0.4383	TPR;NUP210;NUP153;NUP50;RCC1;NUP43;NUP155;NUP54;NUP214;RANBP2;NUP85;SEH1L;NUP205;NUP188;NUP35;NUP93;NUP88;NUP107;NUP160
903	gsea	S Phase R-HSA-69242	-0.261204	-1.06435	0.363803	0.461613	1	85/161	0.4525	PSMD11;PSMD8;SLC25A15;PSMB8;PSMB9;PSME1;ESCO1;WEE1;WAPL;MYC;PSMB7;PSMD12;PSME2;POLD3;ANAPC16;DNA2;PSMC5;CUL1;MCM6;PSMD14;LRIG1;PSMC4;PSMA1;LIN52;PSMD3;PSMC2;PSMD13;PSMB10;GMNN;PDS5A;CDKN1B;SKP2;ORC3;GINS2;POLR1A;CDC25A;PSMB6;POLR1B;STAG2;FZR1;POLA1;POLE4;PSMD10;RFC2;E2F5;PSMD9;RFC3;CCNE2;ANAPC2;ORC4;PSMD4;CCND1;UBE2E1;TFDP2;SMC1A;PSMD7;PSMA6;ANAPC10;PSMD5;PSME4;PTK6;PSMC3;PSMC6;GSK3B;LIN37;PSMD2;…
904	gsea	Constitutive Signaling By NOTCH1 HD+PEST Domain Mutants R-HSA-2894862	-0.264748	-1.06407	0.362101	0.461421	1	28/56	0.4275	PSEN2;CDK8;KAT2B;MYC;HDAC8;NCOR1;HDAC11;FBXW7;CUL1;CCNC;EP300;JAG1;JAG2;TBL1XR1;HDAC3;HDAC5;NEURL1B;HDAC10;MIB2;HDAC7;NOTCH1;ADAM10;MIB1;TBL1X;CREBBP;UBB;MAMLD1;SKP1
905	gsea	WNT Ligand Biogenesis And Trafficking R-HSA-3238698	0.332139	1.0635	0.377295	0.453582	1	26/26	0.9762	WLS;WNT4;WNT5A;PORCN;VPS29;WNT1;WNT9A;VPS26A;WNT6;WNT8B;WNT3;WNT3A;WNT10B;WNT8A;WNT9B;WNT11;VPS35;SNX3;WNT16;TMED5;WNT2;WNT2B;WNT5B;WNT7A;WNT10A;WNT7B
906	gsea	VxPx Cargo-Targeting To Cilium R-HSA-5620916	-0.326956	-1.06215	0.389011	0.463643	1	2021-11-01	0.391	RAB3IP;EXOC6;EXOC7;RAB11FIP3;PRKD2;RAB8A;ASAP1;PTGES2;RAB11A;EXOC1;EXOC3
907	gsea	Regulation Of mRNA Stability By Proteins That Bind AU-rich Elements R-HSA-450531	-0.298309	-1.06084	0.384335	0.464931	1	56/87	0.4184	PSMD11;PRKCA;GPRC5A;PSMD8;PSMB8;PSMB9;PSME1;EXOSC7;PSMB7;PSMD12;PSME2;EIF4G1;ENPP2;PSMC5;PSMD14;ANP32A;PSMC4;PSMA1;PSMD3;PSMC2;MAPKAPK2;PSMD13;XRN1;MAPK14;EXOSC4;PSMB10;PARN;EXOSC5;DCP2;EXOSC3;PSMB6;PRKCD;MAPK11;DCP1A;PSMD10;NUP214;PSMD9;PSMD4;PSMD7;KHSRP;PSMA6;ELAVL1;PSMD5;PSME4;HSPB1;PSMC3;PSMC6;EXOSC9;PSMD2;PSMF1;EXOSC2;TNPO1;DIS3;PSME3;UBB;EXOSC1
908	gsea	Interleukin-12 Signaling R-HSA-9020591	-0.307875	-1.06038	0.368807	0.464839	1	23/40	0.3772	ANXA2;TALDO1;PKN2;GSTA2;PSME2;SOD1;PDCD4;TYK2;HSPA9;RALA;TCP1;PITPNA;HNRNPA2B1;VPS72;CNN2;HNRNPDL;GSTO1;LMNB1;TOX4;HNRNPF;SNRPA1;IL12RB2;MTAP
909	gsea	Tristetraprolin (TTP, ZFP36) Binds And Destabilizes mRNA R-HSA-450513	-0.360626	-1.06015	0.372727	0.464528	1	13/16	0.4184	EXOSC7;MAPKAPK2;XRN1;EXOSC4;EXOSC5;DCP2;EXOSC3;DCP1A;EXOSC9;EXOSC2;TNPO1;DIS3;EXOSC1
910	gsea	RET Signaling R-HSA-8853659	-0.288449	-1.06003	0.353175	0.463984	1	17/39	0.4633	GFRA1;PIK3CB;PRKCA;GRB7;GRB2;SOS1;FRS2;DOK2;RAP1GAP;PIK3R1;PTPN11;PIGU;SRC;SHC3;PIK3CA;DOK4;PDLIM7
911	gsea	SUMOylation Of DNA Replication Proteins R-HSA-4615885	-0.305211	-1.05949	0.389098	0.464092	1	21/41	0.4497	TPR;NUP210;RANGAP1;NUP153;NUP50;NUP43;NUP155;PIAS4;NUP54;NUP214;RANBP2;NUP85;SEH1L;NUP205;NUP188;NUP35;NUP93;NUP88;NUP107;NUP160;AURKA
912	gsea	Abortive Elongation Of HIV-1 Transcript In Absence Of Tat R-HSA-167242	-0.359677	-1.05939	0.375954	0.46353	1	14/21	0.4767	POLR2L;NELFB;GTF2F2;NELFE;POLR2E;NELFCD;NCBP1;POLR2I;POLR2B;CTDP1;GTF2F1;NELFA;POLR2D;POLR2K
913	gsea	G0 And Early G1 R-HSA-1538133	-0.330281	-1.05895	0.365348	0.463524	1	15/27	0.4614	MYC;DYRK1A;LIN52;CDC25A;E2F5;CCNE2;TFDP2;LIN37;TFDP1;LIN9;E2F4;RBBP4;LIN54;RBL1;HDAC1
914	gsea	Protein Folding R-HSA-391251	-0.253309	-1.05844	0.350394	0.463685	1	46/88	0.4495	TUBB2A;KIFC3;LONP2;TUBA1C;TUBA4A;XRN2;FBXO6;AP3M1;TUBB4B;FBXW9;FBXW7;TUBB2B;FBXW4;GAPDHS;FBXW2;GNA11;CSNK2B;TBCE;TCP1;GNB1;HDAC3;TBCD;TUBA8;WRAP53;CCNE2;KIF13A;ARFGEF2;FBXL3;CSNK2A2;CCT3;GNG12;GNG3;TBCB;FBXO4;TBCC;GNGT1;FBXL5;GNG13;GNA15;PFDN6;CCT6A;NOP56;RGS7;RGS6;FBXW5;GNAQ
915	gsea	Processing Of DNA Double-Strand Break Ends R-HSA-5693607	-0.266287	-1.05639	0.372781	0.46598	1	38/70	0.454	H2BC4;NSD2;DNA2;PPP4R2;UBE2N;BABAM1;WRN;BRCC3;TOP3A;RAD17;RNF8;RNF168;POLR1A;BABAM2;TOPBP1;POLR1B;ABRAXAS1;BRCA1;RMI1;PIAS4;RFC2;RAD50;RBBP8;RFC3;ATRIP;PPP4C;HERC2;UBE2V2;SIRT6;TIMELESS;BRIP1;KAT5;UBB;BLM;UIMC1;ATM;RRAD;RNF4
916	gsea	Cooperation Of Prefoldin And TriC/CCT In Actin And Tubulin Folding R-HSA-389958	-0.371445	-1.05629	0.426295	0.465404	1	2027-10-01	0.3993	TUBB2A;TUBA1C;TUBA4A;TUBB4B;TUBB2B;TCP1;TUBA8;CCT3;PFDN6;CCT6A
917	gsea	Signaling By NOTCH1 R-HSA-1980143	-0.24825	-1.05585	0.342803	0.465387	1	35/72	0.4275	PSEN2;CDK8;NUMB;KAT2B;TLE4;MYC;HDAC8;ITCH;NCOR1;HDAC11;FBXW7;CUL1;CCNC;EP300;JAG1;JAG2;TBL1XR1;HDAC3;TLE3;ARRB2;ARRB1;HDAC5;NEURL1B;HDAC10;MIB2;HDAC7;NOTCH1;ADAM10;MIB1;TBL1X;CREBBP;UBB;MAMLD1;DTX2;SKP1
918	gsea	Formation Of RNA Pol II Elongation Complex R-HSA-112382	-0.278483	-1.05526	0.372727	0.465589	1	33/52	0.4837	LEO1;ELL;POLR2L;GTF2H2;IWS1;CCNT2;CDK9;NELFB;GTF2H3;GTF2F2;CTR9;NELFE;TCEA1;POLR2E;ERCC2;EAF1;ERCC3;AFF4;NELFCD;NCBP1;POLR2I;POLR2B;CTDP1;GTF2H4;GTF2F1;NELFA;CCNT1;POLR2D;MLLT1;POLR2K;MNAT1;DMAP1;CDC73
919	gsea	Defective CFTR Causes Cystic Fibrosis R-HSA-5678895	-0.322474	-1.05483	0.409836	0.465454	1	37/60	0.3819	PSMD11;PSMD8;PSMB8;PSMB9;PSME1;RNF5;PSMB7;PSMD12;ERLIN1;PSME2;DERL2;PSMC5;PSMD14;RNF185;PSMC4;PSMA1;PSMD3;PSMC2;PSMD13;SEL1L;ERLIN2;PSMB10;DERL3;DERL1;PSMB6;PSMD10;PSMD9;CFTR;PSMD4;PSMD7;PSMA6;PSMD5;PSME4;PSMC3;PSMC6;PSMD2;PSMF1
920	gsea	Separation Of Sister Chromatids R-HSA-2467813	-0.259714	-1.05318	0.375887	0.467265	1	83/166	0.469	PPP2R5A;PPP2R5E;PSMD11;PSMD8;PSMB8;PSMB9;PSME1;PPP2CB;WAPL;HDAC8;PSMB7;PSMD12;PSME2;MAD1L1;ANAPC16;CLASP1;CKAP5;CLIP1;ITGB3BP;RANGAP1;NUDC;PSMC5;DYNC1LI2;PSMD14;PPP2CA;PSMC4;PSMA1;PSMD3;NDEL1;PSMC2;PSMD13;AHCTF1;PSMB10;PDS5A;DYNLL2;PAFAH1B1;PSMB6;STAG2;KANSL1;KIF2A;NUP43;PSMD10;PSMD9;DYNC1LI1;CENPL;RANBP2;ANAPC2;PSMD4;UBE2E1;PTTG1;SMC1A;PSMD7;PSMA6;ANAPC10;CENPO;PPP2R5C;RCC2;PSMD5;PSME4;KIF18A;TA…
921	gsea	Transcription Of E2F Targets Under Negative Control By P107 (RBL1) And P130 (RBL2) In Complex With HDAC1 R-HSA-1362300	-0.369649	-1.05219	0.414953	0.468145	1	2016-11-01	0.4614	LIN52;E2F5;TFDP2;LIN37;TFDP1;LIN9;E2F4;RBBP4;LIN54;RBL1;HDAC1
922	gsea	Activated Point Mutants Of FGFR2 R-HSA-2033519	0.387082	1.0511	0.392687	0.471322	1	2016-08-01	0.2265	FGF10;FGF7;FGF23;FGF13;FGF5;FGF9;FGF4;FGF8
923	gsea	Resolution Of D-loop Structures Thru Synthesis-Dependent Strand Annealing (SDSA) R-HSA-5693554	-0.316512	-1.05063	0.403071	0.469829	1	17/26	0.4576	RAD51B;DNA2;WRN;TOP3A;BRCA2;BRCA1;RMI1;RAD50;RBBP8;RAD51;RAD51D;BRIP1;KAT5;XRCC3;BLM;ATM;RTEL1
924	gsea	ERCC6 (CSB) And EHMT2 (G9a) Positively Regulate rRNA Expression R-HSA-427389	-0.293216	-1.05055	0.377155	0.469212	1	1936-10-01	0.484	MTA3;H2BC4;GATAD2A;ERCC6;TTF1;GATAD2B;RBBP4;EHMT2;HDAC1;RBBP7
925	gsea	Synthesis Of IP3 And IP4 In Cytosol R-HSA-1855204	-0.300885	-1.04948	0.367742	0.470105	1	13/26	0.4732	PLCD3;INPP5B;PLCG2;ITPK1;PLCB4;PLCH1;PLCE1;INPP5J;PLCD4;SYNJ1;ITPKA;PLCB2;PLD4
926	gsea	XBP1(S) Activates Chaperone Genes R-HSA-381038	-0.28869	-1.04913	0.389105	0.469956	1	23/45	0.5094	ACADVL;PDIA5;PREB;HYOU1;EXTL1;SYVN1;GFPT1;DNAJB11;SERP1;DNAJC3;EDEM1;DDX11;TATDN2;PDIA6;SRPRB;GSK3A;ZBTB17;YIF1A;GOSR2;PPP2R5B;SEC31A;PLA2G4B;HDGF
927	gsea	mRNA Decay By 5 To 3 Exoribonuclease R-HSA-430039	-0.359044	-1.04636	0.397459	0.473349	1	2015-09-01	0.3651	EDC3;XRN1;DCP2;LSM6;DCP1A;DDX6;LSM2;PATL1;DCP1B
928	gsea	Signaling By FGFR2 IIIa TM R-HSA-8851708	-0.352419	-1.04609	0.405405	0.473029	1	2019-11-01	0.4767	FGFR2;FGF1;POLR2L;GTF2F2;POLR2E;NCBP1;POLR2I;POLR2B;GTF2F1;POLR2D;POLR2K
929	gsea	Aberrant Regulation Of Mitotic Cell Cycle Due To RB1 Defects R-HSA-9687139	0.27862	1.04589	0.376652	0.477751	1	36/36	0.8915	CCND2;CDK4;CDKN1A;CDC16;E2F1;ANAPC11;ANAPC1;CDKN1C;CCNE1;CDC23;CDC26;RB1;UBE2C;ANAPC7;ANAPC5;UBE2S;CDK2;ANAPC4;ANAPC15;UBE2D1;CCND3;CDC27;TFDP1;ANAPC10;TFDP2;UBE2E1;CCND1;ANAPC2;CCNE2;FZR1;E2F2;SKP2;CDKN1B;E2F3;ANAPC16;CDK6
930	gsea	Early SARS-CoV-2 Infection Events R-HSA-9772572	-0.283447	-1.04505	0.392034	0.473819	1	14/36	0.3341	TMPRSS2;CHMP4C;AGRN;CHMP2B;FURIN;CHMP6;UVRAG;GPC3;CHMP2A;ACE2;DDX5;GPC4;HAVCR1;BECN1
931	gsea	FGFR2 Alternative Splicing R-HSA-6803529	-0.332165	-1.044	0.398165	0.474909	1	15/26	0.4767	ESRP2;ESRP1;TIAL1;POLR2L;GTF2F2;POLR2E;HNRNPF;NCBP1;POLR2I;POLR2B;GTF2F1;HNRNPH1;RBFOX2;POLR2D;POLR2K
932	gsea	Transcriptional Regulation By VENTX R-HSA-8853884	0.275904	1.04377	0.3918	0.479232	1	37/37	0.936	IL6;CDKN2A;CEBPB;CDC16;LEF1;ANAPC11;ANAPC1;CDC23;CDC26;AGO1;UBE2C;ANAPC7;ANAPC5;UBE2S;TCF7L2;ANAPC4;ANAPC15;UBE2D1;TNRC6C;EHMT2;AGO3;CTNNB1;CDC27;TNRC6B;ANAPC10;AGO4;UBE2E1;CCND1;ANAPC2;EHMT1;TNRC6A;FZR1;NFKB1;RELA;ANAPC16;MOV10;CSF1R
933	gsea	DNA Replication R-HSA-69306	-0.260713	-1.04325	0.37218	0.475329	1	65/145	0.4525	PSMD11;PSMD8;SLC25A15;PSMB8;PSMB9;PSME1;H2BC4;PSMB7;PSMD12;PSME2;POLD3;ANAPC16;DNA2;PSMC5;CUL1;MCM6;PSMD14;LRIG1;PSMC4;PSMA1;PSMD3;PSMC2;PSMD13;PSMB10;GMNN;SKP2;ORC3;GINS2;POLR1A;PSMB6;POLR1B;FZR1;KPNA1;POLA1;POLE4;PSMD10;RFC2;PSMD9;RFC3;CCNE2;ANAPC2;ORC4;PSMD4;UBE2E1;PSMD7;PSMA6;ANAPC10;PSMD5;PSME4;MCM10;PSMC3;PSMC6;PSMD2;PSMF1;FEN1;CDC27;PRIM2;PSME3;UBB;SKP1;PSMB2;POLE2;POLA2;PSMA3;POLD1
934	gsea	Synthesis Of Active Ubiquitin: Roles Of E1 And E2 Enzymes R-HSA-8866652	0.298183	1.04244	0.408578	0.479452	1	29/29	0.9468	RPS27A;UBA52;UBA1;UBE2Q2;UBE2E3;UBE2C;UBC;UBE2W;UBE2S;UBE2L3;UBE2B;UBE2D1;UBA6;UBE2Z;UBB;USP7;UBE2G2;UBE2E1;UBE2A;UBE2T;USP5;UBE2R2;UBE2H;USP9X;UCHL3;UBE2K;UBE2G1;CDC34;OTULIN
935	gsea	RIPK1-mediated Regulated Necrosis R-HSA-5213460	-0.30745	-1.04163	0.384755	0.477103	1	17/29	0.4171	FASN;CFLAR;XIAP;BIRC3;CASP8;PDCD6IP;TNFSF10;TNFRSF10B;FLOT2;MLKL;RIPK1;PELI1;TRADD;FADD;RIPK3;STUB1;UBB
936	gsea	Regulation Of Necroptotic Cell Death R-HSA-5675482	-0.311896	-1.04062	0.386447	0.477924	1	17/27	0.4171	FASN;CFLAR;XIAP;BIRC3;CASP8;PDCD6IP;TNFSF10;TNFRSF10B;FLOT2;MLKL;RIPK1;PELI1;TRADD;FADD;RIPK3;STUB1;UBB
937	gsea	Resolution Of D-Loop Structures R-HSA-5693537	-0.301042	-1.03988	0.423762	0.478279	1	19/32	0.4591	RAD51B;DNA2;WRN;TOP3A;BRCA2;BRCA1;RMI1;RAD50;MUS81;RBBP8;RAD51;RAD51D;BRIP1;KAT5;XRCC3;BLM;ATM;RTEL1;SLX4
938	gsea	Cellular Response To Hypoxia R-HSA-1234174	-0.307906	-1.03929	0.423507	0.478471	1	41/71	0.3867	PSMD11;PSMD8;PSMB8;AJUBA;EGLN3;PSMB9;PSME1;CUL2;PSMB7;UBE2D3;PSMD12;VEGFA;PSME2;PSMC5;PSMD14;EP300;PSMC4;PSMA1;HIGD1A;PSMD3;PSMC2;PSMD13;PSMB10;PSMB6;EGLN1;PSMD10;PSMD9;WTIP;PSMD4;PSMD7;PSMA6;EPAS1;PSMD5;PSME4;HIF1AN;PSMC3;PSMC6;CREBBP;PSMD2;PSMF1;MIA3
939	gsea	Chromosome Maintenance R-HSA-73886	-0.261141	-1.03648	0.37931	0.482119	1	54/106	0.4992	ANKRD28;H2BC4;POLD3;HJURP;PPP6R3;DNA2;PPP6C;ITGB3BP;POLR2L;WRN;LRIG1;STN1;SHQ1;POLR1A;TERF1;TERT;POLR1B;POLA1;RFC2;WRAP53;RFC3;CENPL;RUVBL1;DKC1;TINF2;POLR2E;CENPO;CHTF8;POLR2I;GAR1;DAXX;POLR2B;FEN1;CENPP;TERF2IP;RUVBL2;PRIM2;RBBP4;BLM;CTC1;ATRX;OIP5;POLA2;POLD1;RTEL1;CENPT;MIS18BP1;POLR2D;RSF1;POLR2K;PRIM1;RBBP7;RFC4;POLD4
940	gsea	Translesion Synthesis By Y Family DNA Polymerases Bypasses Lesions On DNA Template R-HSA-110313	-0.284437	-1.03395	0.404412	0.485464	1	27/39	0.4992	TRIM25;ISG15;UBE2L6;REV1;POLD3;NPLOC4;UFD1;POLK;USP32;UBA7;POLR1A;POLR1B;USP43;POLE4;RFC2;RFC3;REV3L;POLH;UBB;POLI;POLE2;VCP;POLD1;MAD2L2;RCHY1;RFC4;POLD4
941	gsea	FOXO-mediated Transcription Of Cell Cycle Genes R-HSA-9617828	0.339537	1.03349	0.407484	0.491968	1	16/16	0.9457	KLF4;BTG1;CDKN1A;CCNG2;RBL2;FOXO3;PCBP4;FOXO4;FOXG1;SMAD4;GADD45A;CDKN1B;SMAD2;SMAD3;FOXO1;CAV1
942	gsea	Expression And Translocation Of Olfactory Receptors R-HSA-9752946	0.397427	1.03223	0.41195	0.492008	1	95/95	0.6827	EBF1;OR5M9;LDB2;LHX2;OR6C76;OR2K2;OR51D1;OR2B11;OR4D5;OR51B6;OR2T6;OR4Q3;OR1L4;OR8B8;OR2H2;OR4F15;OR52B2;OR5K3;OR4C3;OR2V2;OR2H1;OR10D3;OR52R1;OR2T1;OR4C15;OR52E2;OR6B1;OR5M8;OR4E2;OR1M1;OR12D2;OR6C6;OR8U8;OR51E2;OR2D2;OR6B2;OR4M1;OR6B3;OR1Q1;OR1N2;OR1L8;OR8U9;OR2AT4;OR4K15;OR6C70;OR52E5;OR52K2;OR8B4;OR5K1;OR51S1;OR51B4;OR10V1;OR6C1;OR6X1;OR9A4;OR13J1;OR14J1;OR2Y1;OR51Q1;OR4S2;OR5D18;OR4F6;OR5I1;…
943	gsea	Global Genome Nucleotide Excision Repair (GG-NER) R-HSA-5696399	-0.254516	-1.03157	0.416364	0.488413	1	54/81	0.4992	RAD23B;RAD23A;CUL4A;POLD3;UBE2N;XPA;LRIG1;GTF2H2;DDB2;INO80D;XPC;RNF111;NFRKB;GTF2H3;POLK;ACTR5;CHD1L;ERCC4;YY1;INO80;POLR1A;COPS7A;POLR1B;USP45;POLE4;ACTR8;RFC2;PIAS1;RFC3;COPS5;RUVBL1;UBE2V2;ERCC2;CUL4B;COPS8;ACTL6A;ERCC3;GPS1;PARP2;XRCC1;COPS3;GTF2H4;TFPT;UBB;CETN2;COPS4;POLE2;POLD1;LRIG3;MNAT1;INO80B;RFC4;COPS6;POLD4
944	gsea	Regulation Of MECP2 Expression And Activity R-HSA-9022692	-0.304637	-1.02977	0.402863	0.490582	1	21/31	0.4681	CAMK2B;PRKCA;MOV10;NCOR1;TBL1XR1;HDAC3;TNRC6A;GPS2;AGO4;SIN3A;HIPK2;MECP2;TBL1X;TNRC6B;FOXG1;AGO2;AGO3;SLC6A4;TNRC6C;HDAC1;CAMK2G
945	gsea	G1/S Transition R-HSA-69206	-0.269142	-1.02966	0.401109	0.489998	1	70/127	0.4517	PSMD11;PSMD8;SLC25A15;PSMB8;PSMB9;PSME1;WEE1;PPP2CB;MYC;PSMB7;PSMD12;PSME2;DHFR;PSMC5;CUL1;MCM6;PSMD14;PPP2CA;PSMC4;PSMA1;LIN52;PSMD3;PSMC2;PSMD13;PSMB10;GMNN;CDKN1B;SKP2;ORC3;POLR1A;CDC25A;PSMB6;POLR1B;POLA1;POLE4;PSMD10;E2F5;PSMD9;CCNE2;ORC4;PSMD4;CCND1;TFDP2;PSMD7;PSMA6;PSMD5;PTK6;MCM10;PSMC3;PSMC6;E2F6;LIN37;PSMD2;PSMF1;TFDP1;LIN9;E2F4;CABLES1;PRIM2;PSME3;UBB;RBBP4;SKP1;LIN54;RBL1;PSMB2;POLE2…
946	gsea	Processing Of Capped Intron-Containing Pre-mRNA R-HSA-72203	-0.242527	-1.02865	0.414286	0.490849	1	141/236	0.4883	PRPF19;TPR;U2AF1;NUP210;CSTF3;SNRNP48;UPF3B;PPIL6;DDX39B;WDR33;SRSF4;PPIL1;HNRNPL;POLR2L;THOC6;SUGP1;GCFC2;PRPF40A;DDX46;PAPOLA;SRRM2;DHX9;CCAR1;SNRPN;SRSF2;GTF2F2;PPWD1;THOC3;SNRNP70;CWC27;FUS;DDX39A;FYTTD1;DDX42;PUF60;U2SURP;CPSF3;PCF11;HNRNPA2B1;CPSF7;RBM42;RNPC3;PABPN1;NUP153;SRSF7;CPSF4;DDX5;NUP50;CPSF6;SNRNP40;LSM6;SRSF10;NUP43;SRRT;SF3B1;NUP155;THOC5;NUP54;CWC15;PRPF3;NUP214;PPIE;GPKOW;PRP…
947	gsea	DNA Damage Bypass R-HSA-73893	-0.272464	-1.02664	0.422719	0.493375	1	32/48	0.4992	TRIM25;ISG15;UBE2L6;REV1;CUL4A;POLD3;NPLOC4;USP1;UFD1;POLK;WDR48;USP32;UBA7;POLR1A;POLR1B;USP43;POLE4;RFC2;RFC3;REV3L;CUL4B;POLH;RAD18;UBB;POLI;POLE2;VCP;POLD1;MAD2L2;RCHY1;RFC4;POLD4
948	gsea	Resolution Of D-loop Structures Thru Holliday Junction Intermediates R-HSA-5693568	-0.301679	-1.02613	0.432323	0.493435	1	18/31	0.4591	RAD51B;DNA2;WRN;TOP3A;BRCA2;BRCA1;RMI1;RAD50;MUS81;RBBP8;RAD51;RAD51D;BRIP1;KAT5;XRCC3;BLM;ATM;SLX4
949	gsea	Homology Directed Repair R-HSA-5693538	-0.24409	-1.02607	0.39726	0.492829	1	58/108	0.4591	RAD51B;H2BC4;NSD2;POLD3;DNA2;PPP4R2;UBE2N;BABAM1;WRN;BRCC3;ABL1;POLK;TOP3A;ERCC4;RAD17;RNF8;RNF168;BRCA2;POLR1A;BABAM2;TOPBP1;POLR1B;ABRAXAS1;BRCA1;POLE4;RMI1;PIAS4;RFC2;RAD50;MUS81;RBBP8;RFC3;ATRIP;PPP4C;HERC2;RAD51;RAD51D;UBE2V2;SIRT6;POLH;TIMELESS;PARP2;XRCC1;FEN1;BRIP1;RAD52;KAT5;XRCC3;UBB;BLM;UIMC1;POLE2;ATM;POLD1;RRAD;RNF4;RTEL1;SLX4
950	gsea	N-glycan Trimming In ER And Calnexin/Calreticulin Cycle R-HSA-532668	-0.293848	-1.02587	0.412174	0.492494	1	17/35	0.2863	EDEM2;RAD23B;RNF103;RNF5;MARCHF6;DERL2;AMFR;RNF185;SYVN1;SEL1L;EDEM1;MOGS;EDEM3;DERL1;NGLY1;MAN1B1;UBXN1
951	gsea	Class A/1 (Rhodopsin-like Receptors) R-HSA-373076	0.243831	1.02483	0.420022	0.502304	1	266/266	0.9989	CCL11;CCL19;CCL7;ACKR3;EDNRA;GPNMB;CXCL12;F2R;ACKR1;NPY1R;PTGER3;CHRM2;ADORA2B;PLPPR3;PF4;APLN;LPAR1;PTGIR;CD200R1;GPBAR1;NPFFR2;APP;HTR2A;S1PR3;P2RY1;PENK;CMKLR1;TBXA2R;LPAR4;KISS1R;NTS;NPY;APLNR;PROKR1;GPHA2;DRD4;PTAFR;ADORA2A;RXFP3;HTR1D;TACR3;FFAR1;NPY2R;BDKRB1;LPAR5;POMC;CORT;EDNRB;GAL;MC4R;TRH;GPR4;LPAR3;GPR37;SSTR1;SSTR4;DRD2;INSL3;CHRM4;CXCR4;UTS2;PLPPR4;PTGER2;CCR3;CCR7;OPN5;PLPPR2;CHGA;…
952	gsea	NOTCH4 Intracellular Domain Regulates Transcription R-HSA-9013695	-0.335545	-1.02372	0.426326	0.49498	1	2018-08-01	0.4198	KAT2B;NOTCH2;EP300;SMAD3;ACTA2;NOTCH1;CREBBP;MAMLD1
953	gsea	Infection With Mycobacterium Tuberculosis R-HSA-9635486	-0.312771	-1.02367	0.418478	0.494376	1	16/24	0.4171	ENO1;RNF213;DUSP16;B2M;PGK1;HGS;KPNA1;TLR2;TRIM27;MAPK1;RAB5A;VPS33B;MAPK3;GSK3A;MRC1;UBB
954	gsea	Signaling By FGFR3 R-HSA-5654741	-0.266839	-1.02358	0.426501	0.493808	1	20/39	0.4413	GALNT3;FGF1;PPP2CB;GRB2;FGFR3;HRAS;SOS1;PPP2CA;MKNK1;FRS2;PIK3R1;NRAS;PTPN11;FRS3;PIGU;MAPK1;MAPK3;UBB;SRC;PIK3CA
955	gsea	HDR Thru Homologous Recombination (HRR) R-HSA-5685942	0.261086	1.02265	0.427948	0.503889	1	64/64	0.9591	RPS27A;UBA52;SEM1;ARTN;SPIDR;RAD51AP1;POLE3;XRCC2;EXO1;GEN1;RMI2;HUS1;POLD2;PCNA;BARD1;UBC;RAD51C;RPA3;SLC19A1;RHNO1;RFC5;RAD9A;POLE;CHEK1;RAD9B;PALB2;EME1;EME2;POLD4;RFC4;SLX4;RTEL1;RRAD;POLD1;ATM;POLE2;BLM;UBB;XRCC3;KAT5;BRIP1;POLH;RAD51D;RAD51;ATRIP;RFC3;RBBP8;MUS81;RAD50;RFC2;RMI1;POLE4;BRCA1;POLR1B;TOPBP1;POLR1A;BRCA2;RAD17;TOP3A;POLK;WRN;DNA2;POLD3;RAD51B
956	gsea	Defective C1GALT1C1 Causes TNPS R-HSA-5083632	-0.343385	-1.02237	0.417867	0.494902	1	2015-05-01	0.4031	MUC1;C1GALT1;C1GALT1C1;MUC20;MUC6
957	gsea	DNA Double Strand Break Response R-HSA-5693606	-0.258076	-1.02152	0.416981	0.495505	1	29/51	0.4499	H2BC4;NSD2;UBE2N;BABAM1;EYA3;CNKSR3;BRCC3;ABL1;KDM4B;RNF8;RNF168;KPNA2;PPP5C;BABAM2;ABRAXAS1;UBXN1;BRCA1;PIAS4;RAD50;HERC2;UBE2V2;MAPK8;EYA2;KDM4A;KAT5;UBB;UIMC1;ATM;EYA4
958	gsea	Interactions Of Rev With Host Cellular Proteins R-HSA-177243	-0.298186	-1.02127	0.414773	0.49519	1	20/33	0.4383	TPR;NUP210;RANGAP1;NUP153;NUP50;RCC1;NUP43;NUP155;NUP54;NUP214;RANBP2;NUP85;SEH1L;NUP205;NUP188;NUP35;NUP93;NUP88;NUP107;NUP160
959	gsea	Meiotic Recombination R-HSA-912446	-0.270334	-1.02126	0.419134	0.494484	1	15/45	0.3472	H2BC4;HID1;MLH1;PRDM9;MND1;MLH3;TOP3A;BRCA2;POLR1A;POLR1B;BRCA1;RAD50;RBBP8;RAD51;MSH5
960	gsea	Regulation Of TP53 Activity Thru Acetylation R-HSA-6804758	-0.304698	-1.02091	0.396396	0.494314	1	17/28	0.484	GATAD2A;MAP2K6;EP300;BRD1;KAT6A;GATAD2B;MEAF6;PIP4K2C;BRPF3;PIP4P1;PIP4K2A;PML;ING5;RBBP4;HDAC1;ING3;RBBP7
961	gsea	GPVI-mediated Activation Cascade R-HSA-114604	-0.279421	-1.01937	0.407317	0.495876	1	15/31	0.4718	PRKCZ;PIK3CB;LYN;VAV2;PLCG2;PTPN6;PDPK1;PIK3R1;PTPN11;SPNS1;RNASE1;SYK;PIK3R6;PIK3CA;VAV1
962	gsea	RHO GTPases Activate Formins R-HSA-5663220	-0.258188	-1.01874	0.403285	0.496116	1	63/114	0.5378	PPP2R5A;DIAPH1;PPP2R5E;DAAM1;MRTFA;PPP2CB;SRGAP2;MAD1L1;CLASP1;CKAP5;CLIP1;ITGB3BP;RANGAP1;NUDC;RHOD;DYNC1LI2;PPP2CA;NDEL1;AHCTF1;SCAI;DYNLL2;RHOC;SRF;PAFAH1B1;KANSL1;KIF2A;RNASE1;NUP43;DYNC1LI1;CENPL;RANBP2;CENPO;PPP2R5C;RCC2;DIAPH3;KIF18A;TAOK1;NUP85;SEH1L;CENPP;ZW10;FMNL1;SPC25;NUP107;NUP160;SRC;PPP2R1B;BUB3;B9D2;PPP2R5B;CENPT;NUP98;SPDL1;ERCC6L;XPO1;MIS12;BUB1;CDC42;CENPI;DYNC1H1;KIF2C;CENPF;…
963	gsea	Sensory Perception Of Taste R-HSA-9717189	-0.294218	-1.01842	0.420455	0.495971	1	2025-08-01	0.4541	SCNN1A;TRPM4;GNB1;SCN3A;ITPR3;GNG13;SCNN1B;PLCB2
964	gsea	DNA Damage/Telomere Stress Induced Senescence R-HSA-2559586	0.27627	1.01815	0.428312	0.509347	1	43/43	0.908	HMGA2;H2AJ;CDKN1A;ARTN;CCNE1;H2AZ1;H2BC14;H2AC20;H2BC13;HMGA1;H2AX;CCNA2;H2BC11;RB1;H2AC7;H2BC3;H2BC9;H2BC15;H2BC21;H2AZ2;H2BC12;H2AC6;H2AC4;CCNA1;TERF2;H2AC19;ACD;CDK2;HIRA;UBN1;ATM;KAT5;TERF2IP;ASF1A;LMNB1;TINF2;EP400;CCNE2;RAD50;TERF1;CDKN1B;CABIN1;H2BC4
965	gsea	Response Of Mtb To Phagocytosis R-HSA-9637690	0.319925	1.01785	0.421525	0.507909	1	20/20	0.981	RPS27A;UBA52;CORO1A;ATP6V1H;UBC;KPNB1;CTSG;UBB;GSK3A;MAPK3;VPS33B;RAB5A;MAPK1;TRIM27;KPNA1;HGS;PGK1;DUSP16;RNF213;ENO1
966	gsea	Formation Of Incision Complex In GG-NER R-HSA-5696395	0.267899	1.01659	0.411765	0.507932	1	42/42	0.9205	RPS27A;UBA52;SUMO2;DDB1;GTF2H5;RBX1;SUMO1;PIAS3;ERCC1;UBE2I;GTF2H1;CDK7;UBC;ERCC5;RPA3;PARP1;CCNH;MNAT1;CETN2;UBB;GTF2H4;PARP2;ERCC3;CUL4B;ERCC2;UBE2V2;PIAS1;USP45;POLR1B;POLR1A;ERCC4;CHD1L;GTF2H3;RNF111;XPC;DDB2;GTF2H2;XPA;UBE2N;CUL4A;RAD23A;RAD23B
967	gsea	Downstream Signaling Of Activated FGFR1 R-HSA-5654687	-0.282458	-1.01632	0.415842	0.498471	1	2029-12-01	0.3201	FLRT1;FGF1;FLRT3;GRB2;HRAS;SOS1;FRS2;PIK3R1;NRAS;PTPN11;FRS3;PIGU
968	gsea	MAPK6/MAPK4 Signaling R-HSA-5687128	0.249536	1.01477	0.429806	0.508822	1	87/87	0.9528	MMP2;RPS27A;UBA52;SEM1;MMP10;DNAJB1;SEPTIN7;PSMB1;PSMA7;ETV4;PSMB4;PSMB11;PSMA2;PSMB3;CDK1;CDC42EP3;AGO1;PSMA5;PSMD6;UBC;PSMC1;JUN;CDC42EP5;PSMA4;FOXO3;PRKACB;MAPK6;PSMB5;CDC42;PSMA8;CCND3;XPO1;MAPKAPK5;TNRC6C;PSMA3;PSMB2;AGO3;AGO2;CDC14A;UBB;PSME3;RAG2;TNRC6B;IGF2BP1;NCOA3;PSMF1;PSMD2;PSMC6;PSMC3;HSPB1;MAPK4;PSME4;PSMD5;PKN1;PSMA6;PSMD7;AGO4;PSMD4;PSMD9;PSMD10;RNASE1;TNRC6A;PSMB6;PSMB10;PSMD13;P…
969	gsea	Interleukin-12 Family Signaling R-HSA-447115	-0.270779	-1.01471	0.42	0.500229	1	25/50	0.3772	ANXA2;STAT1;TALDO1;PKN2;GSTA2;PSME2;SOD1;PDCD4;TYK2;HSPA9;RALA;IL23A;TCP1;PITPNA;HNRNPA2B1;VPS72;CNN2;HNRNPDL;GSTO1;LMNB1;TOX4;HNRNPF;SNRPA1;IL12RB2;MTAP
970	gsea	TP53 Regulates Transcription Of Additional Cell Cycle Genes With Uncertain Roles In P53 Pathway R-HSA-6804115	-0.315955	-1.00896	0.428305	0.508421	1	14/20	0.4029	PLK3;PLK2;CNOT1;CNOT10;CNOT4;CNOT6L;CNOT2;BTG2;TNKS1BP1;CNOT8;CNOT7;CNOT9;CNOT11;CENPJ
971	gsea	RHOBTB1 GTPase Cycle R-HSA-9013422	-0.31855	-1.00864	0.447038	0.508181	1	15/23	0.4522	RHOBTB1;MYO6;ROCK2;TXNL1;RBM15;STK38;ROCK1;CPSF7;RNF20;SRRM1;TRA2B;GPS1;CUL3;COPS4;RBMX
972	gsea	DARPP-32 Events R-HSA-180024	0.289607	1.00773	0.429864	0.518395	1	23/23	0.9472	PRKAR2B;CALM1;PRKAR1A;PRKAR1B;PPP1R1B;PPP3R1;PPP3CB;PPP2R5D;PPP3CA;PPP2R1A;PPP1CA;CDK5;PRKACB;PPP2R1B;PPP3CC;PDE4B;PDE4A;PDE4D;PPP2CA;PRKAR2A;PPP2CB;PDE4C;PRKCA
973	gsea	RMTs Methylate Histone Arginines R-HSA-3214858	0.269113	1.00724	0.441774	0.517174	1	46/46	0.9236	RPS2;H2AJ;CDK4;JAK2;COPRS;PBRM1;PRMT1;H2AZ1;H2AC20;H2AC11;H3C7;H2AX;SMARCE1;H2AC7;ACTL6B;SMARCB1;CARM1;PRMT5;H3C13;H2AC1;H2AZ2;H2AC6;H2AC4;H2AC25;SMARCA2;H2AC12;H2AC19;H2AC21;SMARCD1;PRMT6;RBBP7;SMARCD2;SMARCC1;WDR77;ACTL6A;SMARCD3;PRMT3;SMARCC2;CCND1;ARID1A;WDR5;PRMT7;SMARCA4;ARID2;ARID1B;DNMT3A
974	gsea	Apoptotic Factor-Mediated Response R-HSA-111471	-0.329403	-1.00621	0.46729	0.511107	1	2019-10-01	0.3739	GSDMD;GSDME;XIAP;CYCS;AVEN;CASP7;UACA;CASP9;MAPK1;MAPK3
975	gsea	Signaling By FGFR2 In Disease R-HSA-5655253	-0.261405	-1.00615	0.448352	0.510475	1	20/41	0.4785	FGFR2;FGF1;GRB2;HRAS;SOS1;POLR2L;FRS2;GTF2F2;PIK3R1;NRAS;PIGU;POLR2E;NCBP1;POLR2I;POLR2B;GTF2F1;PIK3CA;POLR2D;POLR2K;FGF22
976	gsea	Transcriptional Regulation By RUNX1 R-HSA-8878171	-0.213103	-1.00586	0.430255	0.51024	1	99/189	0.463	GPAM;OCLN;LGALS3;PSMD11;PSMD8;PSMB8;TJP1;KAT2B;PSMB9;PSME1;H2BC4;PSMB7;MOV10;ITCH;PSMD12;CDK6;ESR1;PSME2;ARID1B;DPY30;PSMC5;PSMD14;CBX4;EP300;PSMC4;PSMA1;KMT2D;ARID2;AXIN1;PSMD3;CSNK2B;YAP1;PSMC2;RING1;PSMD13;RYBP;ABL1;SMARCA4;CBX8;CSF2;PSMB10;KMT2C;KMT2B;RNF2;KMT2A;NFATC2;PSMB6;WDR5;PTPN11;TNRC6A;KCTD6;PSMD10;PHC3;PSMD9;ELF2;ARID1A;MYL9;CSNK2A2;PSMD4;CCND1;PHC2;AGO4;ZFPM1;SMARCC2;PSMD7;PSMA6;SIN…
977	gsea	Downstream Signaling Of Activated FGFR2 R-HSA-5654696	-0.284631	-1.00187	0.475248	0.515865	1	2028-11-01	0.3201	FGFR2;FGF1;GRB2;HRAS;SOS1;FRS2;PIK3R1;NRAS;PTPN11;FRS3;PIGU
978	gsea	Mitophagy R-HSA-5205647	0.30171	1.00114	0.442731	0.525317	1	27/27	0.9868	RPS27A;UBA52;MAP1LC3B;MAP1LC3A;TOMM20;TOMM5;UBC;SRC;UBB;FUNDC1;MTERF3;TOMM6;CSNK2A2;PINK1;ATG12;TOMM7;TOMM22;MFN2;MFN1;TOMM40;PGAM5;CSNK2B;VDAC1;ATG5;ULK1;SQSTM1;PRKN
979	gsea	HSP90 Chaperone Cycle For Steroid Hormone Receptors (SHR) In Presence Of Ligand R-HSA-3371497	-0.2931	-1.00048	0.448211	0.517173	1	15/37	0.4124	NR3C2;HSPA1B;FKBP4;NR3C1;DYNC1LI2;FKBP5;DNAJA2;PTGES3;HSPA2;DYNLL2;DYNC1LI1;DCTN2;AREG;ACTR10;DCTN3
980	gsea	Hedgehog Off State R-HSA-5610787	-0.25311	-0.997479	0.43203	0.520848	1	58/97	0.4495	PSMD11;PRKCA;PSMD8;PSMB8;NUMB;PSMB9;PSME1;PSMB7;PRKAR2A;ITCH;PSMD12;BTRC;PSME2;ADCY9;PSMC5;CUL1;IFT57;PSMD14;IFT88;PSMC4;PSMA1;KIF3A;PTCH1;PSMD3;IFT52;PSMC2;RPGRIP1L;PSMD13;INTU;PSMB10;SMOX;ADCY6;IFT172;PSMB6;IFT140;WDR19;PSMD10;OFD1;PSMD9;PSMD4;PSMD7;PSMA6;PSMD5;PSME4;PSMC3;PSMC6;GSK3B;PSMD2;PSMF1;WDR35;ADCY10;PSME3;UBB;MKS1;SKP1;PSMB2;IFT122;PSMA3
981	gsea	Resolution Of Sister Chromatid Cohesion R-HSA-2500257	-0.263614	-0.995544	0.422018	0.523251	1	57/102	0.5378	PPP2R5A;PPP2R5E;PPP2CB;WAPL;HDAC8;MAD1L1;CLASP1;CKAP5;CLIP1;ITGB3BP;RANGAP1;NUDC;DYNC1LI2;PPP2CA;NDEL1;AHCTF1;PDS5A;DYNLL2;PAFAH1B1;STAG2;KANSL1;KIF2A;NUP43;DYNC1LI1;CENPL;RANBP2;SMC1A;CENPO;PPP2R5C;RCC2;KIF18A;TAOK1;NUP85;SMC3;SEH1L;CENPP;ZW10;SPC25;NUP107;NUP160;PPP2R1B;BUB3;B9D2;PPP2R5B;CENPT;NUP98;SPDL1;ERCC6L;XPO1;MIS12;BUB1;PDS5B;CENPI;DYNC1H1;KIF2C;CENPF;SPC24
982	gsea	TP53 Regulates Transcription Of DNA Repair Genes R-HSA-6796648	-0.256799	-0.994201	0.448087	0.524639	1	33/56	0.4793	CDK12;ELL;POLR2L;GTF2H2;DDB2;MLH1;FANCC;CCNT2;CDK9;NELFB;MSH2;GTF2H3;GTF2F2;CDK13;NELFE;BRCA1;TCEA1;RAD51D;POLR2E;ERCC2;ERCC3;NELFCD;POLR2I;POLR2B;CTDP1;GTF2H4;GTF2F1;NELFA;CCNT1;ATM;POLR2D;POLR2K;MNAT1
983	gsea	Diseases Of Mitotic Cell Cycle R-HSA-9675126	0.264513	0.994139	0.460352	0.534857	1	38/38	0.8915	CCND2;CDK4;CDKN1A;CDC16;E2F1;ANAPC11;ANAPC1;CDKN1C;CCNE1;CDC23;CDC26;RB1;UBE2C;ANAPC7;ANAPC5;UBE2S;CDK2;ANAPC4;ANAPC15;UBE2D1;CCND3;ATRX;CDC27;TFDP1;DAXX;ANAPC10;TFDP2;UBE2E1;CCND1;ANAPC2;CCNE2;FZR1;E2F2;SKP2;CDKN1B;E2F3;ANAPC16;CDK6
984	gsea	Signaling By FGFR4 R-HSA-5654743	-0.258868	-0.993722	0.460803	0.524645	1	20/38	0.4413	FGF1;PPP2CB;KLB;FGFR4;GRB2;HRAS;SOS1;PPP2CA;MKNK1;FRS2;PIK3R1;NRAS;PTPN11;FRS3;PIGU;MAPK1;MAPK3;UBB;SRC;PIK3CA
985	gsea	GSK3B And BTRC:CUL1-mediated-degradation Of NFE2L2 R-HSA-9762114	-0.32642	-0.986322	0.459016	0.535781	1	36/51	0.4495	PSMD11;PSMD8;PSMB8;PSMB9;PSME1;PSMB7;PSMD12;BTRC;PSME2;PSMC5;CUL1;PSMD14;PSMC4;PSMA1;PSMD3;NFE2L2;PSMC2;PSMD13;PSMB10;PSMB6;PSMD10;PSMD9;PSMD4;PSMD7;PSMA6;PSMD5;PSMC3;PSMC6;GSK3B;PSMD2;PSMF1;PSME3;UBB;SKP1;PSMB2;PSMA3
986	gsea	Formation Of TC-NER Pre-Incision Complex R-HSA-6781823	0.261473	0.986159	0.457023	0.546099	1	50/50	0.903	RPS27A;UBA52;HMGN1;DDB1;GTF2H5;RBX1;POLR2J;POLR2A;COPS2;POLR2G;POLR2F;POLR2H;GTF2H1;CDK7;UBC;POLR2C;CCNH;COPS6;XAB2;MNAT1;POLR2K;POLR2D;COPS4;UBB;GTF2H4;USP7;COPS3;POLR2B;POLR2I;UVSSA;GPS1;ERCC8;ERCC3;COPS8;AQR;CUL4B;ERCC2;POLR2E;COPS5;TCEA1;PPIE;COPS7A;GTF2H3;GTF2H2;EP300;POLR2L;XPA;ERCC6;CUL4A;PRPF19
987	gsea	RHOBTB GTPase Cycle R-HSA-9706574	-0.29809	-0.984768	0.481618	0.537493	1	21/35	0.4769	RHOBTB1;MYO6;ROCK2;TXNL1;RBM15;MSI2;STK38;DDX39B;ROCK1;CPSF7;RNF20;SRRM1;TWF1;TRA2B;GPS1;PHIP;CCT6A;CUL3;COPS4;RBMX;TMOD3
988	gsea	Recruitment And ATM-mediated Phosphorylation Of Repair And Signal Proteins At DNA Double Strand Breaks R-HSA-5693565	-0.247973	-0.984361	0.469697	0.537399	1	28/50	0.4499	H2BC4;NSD2;UBE2N;BABAM1;EYA3;CNKSR3;BRCC3;ABL1;KDM4B;RNF8;RNF168;PPP5C;BABAM2;ABRAXAS1;UBXN1;BRCA1;PIAS4;RAD50;HERC2;UBE2V2;MAPK8;EYA2;KDM4A;KAT5;UBB;UIMC1;ATM;EYA4
989	gsea	Cellular Response To Heat Stress R-HSA-3371556	-0.235083	-0.983037	0.491651	0.538691	1	54/93	0.4496	CAMK2B;HSPA1B;CRYAB;FKBP4;MTOR;TPR;RPTOR;HSPA4;NUP210;HSPA9;DNAJC7;EP300;DNAJC2;HSPA4L;MAPKAPK2;HSPB8;MRPL18;PTGES3;HSPA2;DEDD2;BAG4;POLR1A;NUP153;POLR1B;NUP50;NUP43;NUP155;BAG2;NUP54;NUP214;RANBP2;HSF1;MAPK1;HSPA12A;CCAR2;NUP85;GSK3B;CREBBP;MAPK3;SEH1L;RPS19BP1;NUP205;NUP188;SIRT1;NUP35;UBB;ST13;NUP93;NUP88;NUP107;NUP160;CRYBA4;ATM;VCP
990	gsea	Regulation Of RUNX3 Expression And Activity R-HSA-8941858	-0.308058	-0.982655	0.466546	0.538565	1	35/54	0.4495	PSMD11;PSMD8;PSMB8;PSMB9;PSME1;PSMB7;PSMD12;PSME2;SMURF2;SMURF1;PSMC5;PSMD14;EP300;PSMC4;PSMA1;PSMD3;PSMC2;PSMD13;PSMB10;PSMB6;PSMD10;PSMD9;PSMD4;PSMD7;PSMA6;PSMD5;PSMC3;PSMC6;PSMD2;PSMF1;PSME3;UBB;PSMB2;SRC;PSMA3
991	gsea	RUNX1 Regulates Genes Involved In Megakaryocyte Differentiation And Platelet Function R-HSA-8936459	0.244309	0.982249	0.464223	0.550613	1	57/57	0.9191	NR4A3;RUNX1;H2AJ;PF4;THBS1;CBFB;PRMT1;H2AZ1;H2BC14;H2AC20;H2BC13;H3C7;H2AX;H2BC11;H2AC7;ITGA2B;H2BC3;PRKCQ;H2BC9;H3C13;H2BC15;AGO1;H2BC21;H2AZ2;KMT2E;H2BC12;H2AC6;H2AC4;GP1BA;H2AC19;PRMT6;RBBP5;GATA1;HDAC1;TNRC6C;AGO3;NFE2;SETD1B;SETD1A;TNRC6B;ASH2L;SIN3B;SIN3A;ZFPM1;AGO4;MYL9;TNRC6A;WDR5;KMT2A;KMT2B;KMT2C;KMT2D;EP300;DPY30;MOV10;H2BC4;KAT2B
992	gsea	Switching Of Origins To A Post-Replicative State R-HSA-69052	-0.270686	-0.979435	0.45488	0.542925	1	47/90	0.4495	PSMD11;PSMD8;SLC25A15;PSMB8;PSMB9;PSME1;PSMB7;PSMD12;PSME2;ANAPC16;PSMC5;CUL1;MCM6;PSMD14;PSMC4;PSMA1;PSMD3;PSMC2;PSMD13;PSMB10;GMNN;SKP2;ORC3;PSMB6;FZR1;PSMD10;PSMD9;CCNE2;ANAPC2;ORC4;PSMD4;UBE2E1;PSMD7;PSMA6;ANAPC10;PSMD5;PSME4;PSMC3;PSMC6;PSMD2;PSMF1;CDC27;PSME3;UBB;SKP1;PSMB2;PSMA3
993	gsea	Orc1 Removal From Chromatin R-HSA-68949	-0.290746	-0.979248	0.474286	0.54247	1	39/69	0.4495	PSMD11;PSMD8;SLC25A15;PSMB8;PSMB9;PSME1;PSMB7;PSMD12;PSME2;PSMC5;CUL1;MCM6;PSMD14;PSMC4;PSMA1;PSMD3;PSMC2;PSMD13;PSMB10;SKP2;ORC3;PSMB6;PSMD10;PSMD9;ORC4;PSMD4;PSMD7;PSMA6;PSMD5;PSME4;PSMC3;PSMC6;PSMD2;PSMF1;PSME3;UBB;SKP1;PSMB2;PSMA3
994	gsea	mRNA Capping R-HSA-72086	-0.300389	-0.978418	0.475472	0.542943	1	17/28	0.4793	POLR2L;GTF2H2;RNGTT;GTF2H3;GTF2F2;POLR2E;ERCC2;ERCC3;NCBP1;POLR2I;POLR2B;RNMT;GTF2H4;GTF2F1;POLR2D;POLR2K;MNAT1
995	gsea	RAB Geranylgeranylation R-HSA-8873719	-0.23894	-0.976597	0.482966	0.545112	1	30/57	0.4545	PTP4A2;RAB30;RAB4A;RAB17;RAB25;RABGGTA;RAB19;RAB40C;RABGGTB;RAB12;RAB14;RAB27B;RAB8A;RAB27A;RAB32;RAB3D;RAB3B;RAB26;RAB11A;RAB5A;CHML;RAB38;RAB24;RAB5B;RAB36;RAB1B;RAB39B;RAB22A;RAB9B;RAB23
996	gsea	RNA Pol II CTD Phosphorylation And Interaction With CE R-HSA-77075	-0.301781	-0.975928	0.471805	0.54546	1	16/26	0.4793	POLR2L;GTF2H2;RNGTT;GTF2H3;GTF2F2;POLR2E;ERCC2;ERCC3;POLR2I;POLR2B;RNMT;GTF2H4;GTF2F1;POLR2D;POLR2K;MNAT1
997	gsea	SIRT1 Negatively Regulates rRNA Expression R-HSA-427359	0.296239	0.97577	0.498221	0.559395	1	28/28	0.908	H2AJ;SUV39H1;H2AZ1;H2BC14;H2AC20;H2BC13;H3C7;H2AX;H2BC11;H2AC7;H2BC3;H2BC9;H3C13;H2BC15;H2BC21;H2AZ2;H2BC12;H2AC6;H2AC4;H2AC19;RRP8;TBP;TAF1C;SIRT1;TAF1B;TAF1D;TAF1A;H2BC4
998	gsea	Assembly Of ORC Complex At Origin Of Replication R-HSA-68616	-0.277506	-0.974152	0.472941	0.547581	1	2029-05-01	0.3203	SLC25A15;H2BC4;ORC3;KPNA1;ORC4
999	gsea	Regulation Of PTEN Stability And Activity R-HSA-8948751	-0.28239	-0.973866	0.460177	0.547291	1	42/67	0.4171	PSMD11;PSMD8;PSMB8;XIAP;PSMB9;PSME1;PREX2;PSMB7;PSMD12;WWP2;PSME2;MKRN1;PSMC5;PSMD14;PSMC4;PSMA1;PSMD3;CSNK2B;PSMC2;PSMD13;TNKS2;PSMB10;FRK;OTUD3;PSMB6;PSMD10;PSMD9;CSNK2A2;PSMD4;TRIM27;PSMD7;PSMA6;PSMD5;PSME4;PSMC3;PSMC6;PSMD2;PSMF1;RNF146;PSME3;STUB1;UBB
1000	gsea	RNA Polymerase III Transcription Termination R-HSA-73980	-0.307471	-0.97347	0.470909	0.547195	1	13/21	0.4819	POLR3H;CRCP;POLR2L;POLR3G;POLR3A;POLR2E;NFIB;NFIA;POLR3C;POLR3B;POLR3F;POLR2K;POLR3E
1001	gsea	Termination Of Translesion DNA Synthesis R-HSA-5656169	0.276245	0.971278	0.466231	0.564799	1	32/32	0.9535	RPS27A;UBA52;PCLAF;POLE3;POLD2;PCNA;UBC;RPA3;SLC19A1;RFC5;POLE;POLD4;RFC4;POLD1;POLE2;POLI;UBB;POLH;RFC3;RFC2;POLE4;USP43;POLR1B;POLR1A;UBA7;USP32;POLK;POLD3;REV1;UBE2L6;ISG15;TRIM25
1002	gsea	SHC-mediated cascade:FGFR1 R-HSA-5654688	0.333636	0.969888	0.487654	0.564974	1	2019-09-01	0.2265	FGFR1;FGF10;SHC1;FGF23;FGF13;FGF5;FGF9;FGF4;FGF8
1003	gsea	Sensory Perception Of Sweet, Bitter, And Umami (Glutamate) Taste R-HSA-9717207	-0.292469	-0.969755	0.477273	0.55235	1	2020-06-01	0.4541	TRPM4;GNB1;SCN3A;ITPR3;GNG13;PLCB2
1004	gsea	Processing Of Capped Intronless Pre-mRNA R-HSA-75067	0.275685	0.96972	0.47973	0.56319	1	28/28	0.8745	COLEC12;SNRPG;SNRPF;SNRPE;SNRPB;NUDT21;NCBP2;CSTF2T;CPSF2;SNRPD3;FIP1L1;LSM11;SLBP;CSTF1;LSM10;SYMPK;NCBP1;CSTF2;CPSF1;CPSF6;CPSF4;PABPN1;CPSF7;PCF11;CPSF3;PAPOLA;WDR33;CSTF3
1005	gsea	RHOBTB2 GTPase Cycle R-HSA-9013418	-0.337509	-0.967734	0.503704	0.554725	1	13/23	0.4769	MYO6;TXNL1;MSI2;STK38;DDX39B;SRRM1;TWF1;TRA2B;PHIP;CCT6A;CUL3;RBMX;TMOD3
1006	gsea	DNA Replication Pre-Initiation R-HSA-69002	-0.25108	-0.967665	0.460967	0.554067	1	52/117	0.4495	PSMD11;PSMD8;SLC25A15;PSMB8;PSMB9;PSME1;H2BC4;PSMB7;PSMD12;PSME2;ANAPC16;PSMC5;MCM6;PSMD14;PSMC4;PSMA1;PSMD3;PSMC2;PSMD13;PSMB10;GMNN;ORC3;POLR1A;PSMB6;POLR1B;FZR1;KPNA1;POLA1;POLE4;PSMD10;PSMD9;ANAPC2;ORC4;PSMD4;UBE2E1;PSMD7;PSMA6;ANAPC10;PSMD5;MCM10;PSMC3;PSMC6;PSMD2;PSMF1;CDC27;PRIM2;PSME3;UBB;PSMB2;POLE2;POLA2;PSMA3
1007	gsea	CREB1 Phosphorylation Thru NMDA Receptor-Mediated Activation Of RAS Signaling R-HSA-442742	-0.281103	-0.967122	0.502924	0.554178	1	13/27	0.5069	CAMK2B;RPS6KA1;HRAS;GRIN2B;PDPK1;DLG1;NRAS;MAPK1;MAPK3;RASGRF2;CAMK2G;CREB1;LRRC7
1008	gsea	Negative Regulation Of NMDA Receptor-Mediated Neuronal Transmission R-HSA-9617324	0.299993	0.964717	0.50365	0.569354	1	21/21	0.9499	CALM1;CAMK2D;CAMK2A;CAMK1;GRIN2A;GPRIN1;NEFL;MPP2;GRIN2D;MPP3;ACTN2;CAMK4;GRIN2C;LLGL1;PPM1F;LRRC7;CAMK2G;PPM1E;DLG1;GRIN2B;CAMK2B
1009	gsea	RNA Polymerase I Promoter Escape R-HSA-73772	-0.255395	-0.963635	0.512987	0.55913	1	17/49	0.41	H2BC4;TAF1A;POLR2L;GTF2H2;GTF2H3;TAF1D;POLR1A;POLR1B;POLR1F;UBTF;POLR2E;ERCC2;POLR1E;TAF1B;ERCC3;RRN3;GTF2H4
1010	gsea	Signaling By FGFR2 R-HSA-5654738	-0.229007	-0.961123	0.523438	0.562282	1	36/70	0.4785	FGFBP1;FGFR2;FGF1;ESRP2;PPP2CB;ESRP1;GRB2;HRAS;TIAL1;SOS1;POLR2L;PPP2CA;MKNK1;FRS2;GTF2F2;PIK3R1;NRAS;PTPN11;FRS3;PIGU;POLR2E;MAPK1;HNRNPF;MAPK3;NCBP1;POLR2I;POLR2B;GTF2F1;UBB;SRC;PIK3CA;HNRNPH1;RBFOX2;POLR2D;POLR2K;FGF22
1011	gsea	Degradation Of AXIN R-HSA-4641257	-0.299971	-0.960884	0.507407	0.561924	1	34/54	0.4171	PSMD11;PSMD8;PSMB8;PSMB9;PSME1;PSMB7;PSMD12;PSME2;SMURF2;PSMC5;PSMD14;PSMC4;PSMA1;AXIN1;PSMD3;PSMC2;PSMD13;TNKS2;PSMB10;PSMB6;PSMD10;PSMD9;PSMD4;PSMD7;PSMA6;PSMD5;PSME4;PSMC3;PSMC6;PSMD2;PSMF1;RNF146;PSME3;UBB
1012	gsea	Insertion Of Tail-Anchored Proteins Into Endoplasmic Reticulum Membrane R-HSA-9609523	0.316124	0.960448	0.51046	0.574481	1	20/20	0.9889	PRNP;SEC61G;SEC61B;APP;HMOX1;STX1A;VAMP2;OTOF;BAG6;EMD;GET3;VAPA;GET4;GET1;SGTA;SERP1;UBE2J2;UBL4A;ALDH3A2;CYB5A
1013	gsea	Formation Of HIV Elongation Complex In Absence Of HIV Tat R-HSA-167152	-0.272799	-0.960297	0.494444	0.562122	1	25/41	0.4793	ELL;POLR2L;GTF2H2;CCNT2;CDK9;NELFB;GTF2H3;GTF2F2;NELFE;TCEA1;POLR2E;ERCC2;ERCC3;NELFCD;NCBP1;POLR2I;POLR2B;CTDP1;GTF2H4;GTF2F1;NELFA;CCNT1;POLR2D;POLR2K;MNAT1
1014	gsea	Insulin Processing R-HSA-264876	-0.278701	-0.958391	0.502947	0.564394	1	2026-12-01	0.3969	ERO1B;EXOC6;EXOC7;SLC30A5;ERO1A;RAB27A;KIF5B;CLTRN;SLC30A6;EXOC1;EXOC3;PCSK1
1015	gsea	Host Interactions Of HIV Factors R-HSA-162909	-0.245124	-0.957668	0.483146	0.564828	1	74/122	0.4495	PSMD11;AP2A2;PSMD8;B2M;PSMB8;PSMB9;PSME1;PSMB7;PSMD12;BTRC;PKN2;TPR;PSME2;NUP210;AP1G1;RANGAP1;PSMC5;AP1M2;PSIP1;PSMD14;PSMC4;PSMA1;PSMD3;AP1S1;PSMC2;CD28;PSMD13;CDK9;SLC25A5;PSMB10;PSMB6;NUP153;AP2M1;KPNA1;NUP50;RCC1;RNASE1;AP1S3;NUP43;NUP155;PSMD10;NUP54;NUP214;PSMD9;RANBP2;PSMD4;PSMD7;PSMA6;CD247;PSMD5;PSME4;PSMC3;PSMC6;NUP85;PSMD2;PSMF1;SEH1L;AP1M1;NUP205;NUP188;PACS1;NUP35;BANF1;PSME3;UBB;NU…
1016	gsea	SCF-beta-TrCP Mediated Degradation Of Emi1 R-HSA-174113	-0.309478	-0.956766	0.492565	0.565575	1	36/54	0.4495	PSMD11;PSMD8;PSMB8;PSMB9;PSME1;PSMB7;PSMD12;BTRC;PSME2;PSMC5;CUL1;PSMD14;PSMC4;PSMA1;PSMD3;PSMC2;PSMD13;PSMB10;PSMB6;FZR1;PSMD10;PSMD9;PSMD4;PSMD7;PSMA6;PSMD5;PSME4;PSMC3;PSMC6;PSMD2;PSMF1;PSME3;UBB;SKP1;PSMB2;PSMA3
1017	gsea	PI-3K cascade:FGFR1 R-HSA-5654689	0.325861	0.956571	0.511774	0.578998	1	20/20	0.9084	FGFR1;FGF10;FGF23;FGF13;FGF5;FGF9;FGF4;FGF8;FGF20;KL;FGF3;FGF17;FGF22;PIK3CA;PIGU;PTPN11;PIK3R1;FRS2;GRB2;FGF1
1018	gsea	Base Excision Repair R-HSA-73884	-0.243893	-0.953423	0.511765	0.570331	1	29/62	0.4992	H2BC4;POLD3;LRIG1;PARG;POLR1A;TERF1;POLR1B;TDG;POLE4;RFC2;RFC3;TINF2;ADPRS;PNKP;OGG1;PARP2;XRCC1;UNG;FEN1;TERF2IP;NEIL1;POLE2;POLD1;LRIG3;APEX1;NTHL1;SMUG1;RFC4;POLD4
1019	gsea	Condensation Of Prophase Chromosomes R-HSA-2299718	-0.287493	-0.951551	0.49115	0.572535	1	1933-05-01	0.2975	KMT5A;H2BC4;MCPH1;NCAPD3;NCAPH2
1020	gsea	Signaling By ALK R-HSA-201556	-0.277963	-0.949538	0.53876	0.575137	1	15/26	0.4614	PIK3CB;MYC;IRS1;EP300;PTPN6;FRS2;HDAC3;PIK3R1;CD274;JAK3;SIN3A;MYCN;SRC;PIK3CA;HDAC1
1021	gsea	EML4 And NUDC In Mitotic Spindle Formation R-HSA-9648025	-0.250721	-0.949215	0.472426	0.574835	1	54/93	0.5378	PPP2R5A;PPP2R5E;PPP2CB;MAD1L1;CLASP1;CKAP5;CLIP1;ITGB3BP;RANGAP1;NUDC;DYNC1LI2;PPP2CA;NEK7;NDEL1;AHCTF1;DYNLL2;PAFAH1B1;KANSL1;KIF2A;NUP43;DYNC1LI1;CENPL;RANBP2;CENPO;PPP2R5C;RCC2;KIF18A;TAOK1;NUP85;SEH1L;CENPP;EML4;ZW10;SPC25;NUP107;NUP160;PPP2R1B;BUB3;B9D2;PPP2R5B;CENPT;NEK6;NUP98;SPDL1;ERCC6L;XPO1;MIS12;BUB1;NEK9;CENPI;DYNC1H1;KIF2C;CENPF;SPC24
1022	gsea	Signal Transduction By L1 R-HSA-445144	-0.300614	-0.948999	0.528302	0.574427	1	2020-12-01	0.3739	EGFR;MAP2K2;MAP2K1;VAV2;NCAM1;CSNK2B;RNASE1;CSNK2A2;MAPK1;PKN1;ITGAV;MAPK3
1023	gsea	Assembly Of Pre-Replicative Complex R-HSA-68867	-0.25459	-0.947345	0.5	0.576376	1	42/101	0.4171	PSMD11;PSMD8;SLC25A15;PSMB8;PSMB9;PSME1;H2BC4;PSMB7;PSMD12;PSME2;ANAPC16;PSMC5;MCM6;PSMD14;PSMC4;PSMA1;PSMD3;PSMC2;PSMD13;PSMB10;GMNN;ORC3;PSMB6;FZR1;KPNA1;PSMD10;PSMD9;ANAPC2;ORC4;PSMD4;UBE2E1;PSMD7;PSMA6;ANAPC10;PSMD5;PSMC3;PSMC6;PSMD2;PSMF1;CDC27;PSME3;UBB
1024	gsea	RNA Polymerase I Promoter Opening R-HSA-73728	0.311688	0.94521	0.5382	0.596165	1	2023-11-01	0.2884	H2AJ;H2AZ1;H2BC14;H2AC20;DPEP2;H2BC13;H3C7;H2AX;H2BC11;H2AC7;H2BC3
1025	gsea	Negative Regulation Of NOTCH4 Signaling R-HSA-9604323	-0.316428	-0.944323	0.51215	0.580425	1	34/53	0.4495	PSMD11;PSMD8;PSMB8;PSMB9;PSME1;PSMB7;PSMD12;PSME2;FBXW7;PSMC5;CUL1;PSMD14;PSMC4;PSMA1;PSMD3;PSMC2;PSMD13;PSMB10;PSMB6;PSMD10;PSMD9;PSMD4;PSMD7;PSMA6;PSMD5;PSMC3;PSMC6;PSMD2;PSMF1;PSME3;UBB;SKP1;PSMB2;PSMA3
1026	gsea	Unattached Kinetochores Signal Amplification Via A MAD2 Inhibitory Signal R-HSA-141444	-0.253708	-0.943804	0.475046	0.5805	1	50/89	0.5378	PPP2R5A;PPP2R5E;PPP2CB;MAD1L1;CLASP1;CKAP5;CLIP1;ITGB3BP;RANGAP1;NUDC;DYNC1LI2;PPP2CA;NDEL1;AHCTF1;DYNLL2;PAFAH1B1;KANSL1;KIF2A;NUP43;DYNC1LI1;CENPL;RANBP2;CENPO;PPP2R5C;RCC2;KIF18A;TAOK1;NUP85;SEH1L;CENPP;ZW10;SPC25;NUP107;NUP160;PPP2R1B;BUB3;B9D2;PPP2R5B;CENPT;NUP98;SPDL1;ERCC6L;XPO1;MIS12;BUB1;CENPI;DYNC1H1;KIF2C;CENPF;SPC24
1027	gsea	Constitutive Signaling By AKT1 E17K In Cancer R-HSA-5674400	-0.283869	-0.941077	0.524237	0.584149	1	14/26	0.4343	CHUK;FOXO1;MAPKAP1;MTOR;RICTOR;PDPK1;CDKN1B;CASP9;GSK3B;GSK3A;RPS6KB2;FOXO6;TSC2;FOXO4
1028	gsea	Hh Mutants Are Degraded By ERAD R-HSA-5362768	-0.298838	-0.940506	0.518797	0.584349	1	36/55	0.4496	PSMD11;PSMD8;PSMB8;PSMB9;PSME1;PSMB7;PSMD12;PSME2;DERL2;PSMC5;PSMD14;PSMC4;PSMA1;PSMD3;PSMC2;SYVN1;PSMD13;SEL1L;PSMB10;PSMB6;PSMD10;PSMD9;PSMD4;PSMD7;PSMA6;PSMD5;PSME4;PSMC3;PSMC6;PSMD2;PSMF1;PSME3;UBB;PSMB2;PSMA3;VCP
1029	gsea	Oxygen-dependent Proline Hydroxylation Of Hypoxia-inducible Factor Alpha R-HSA-1234176	-0.292642	-0.939185	0.531481	0.585755	1	35/63	0.3819	PSMD11;PSMD8;PSMB8;AJUBA;EGLN3;PSMB9;PSME1;CUL2;PSMB7;UBE2D3;PSMD12;PSME2;PSMC5;PSMD14;PSMC4;PSMA1;PSMD3;PSMC2;PSMD13;PSMB10;PSMB6;EGLN1;PSMD10;PSMD9;WTIP;PSMD4;PSMD7;PSMA6;EPAS1;PSMD5;PSME4;PSMC3;PSMC6;PSMD2;PSMF1
1030	gsea	Voltage Gated Potassium Channels R-HSA-1296072	0.272982	0.937254	0.575676	0.607426	1	40/40	0.965	KCNS3;KCNB2;KCNQ3;KCND1;KCNB1;KCNAB1;KCNH5;KCNH6;KCNC1;KCNA3;KCNA6;KCND3;KCNS1;KCNA4;KCNA5;KCNA1;KCNH1;KCNV2;KCNS2;KCNA2;KCNC2;KCNG2;KCNG1;KCNH2;KCNG4;KCNA7;KCNF1;KCNQ2;KCNAB3;KCND2;KCNH4;KCNG3;KCNAB2;KCNH7;KCNH3;KCNC3;KCNH8;KCNQ4;KCNQ5;KCNQ1
1031	gsea	Degradation Of GLI2 By Proteasome R-HSA-5610783	-0.288999	-0.934164	0.520295	0.59307	1	37/58	0.4495	PSMD11;PRKCA;PSMD8;PSMB8;PSMB9;PSME1;PSMB7;PSMD12;BTRC;PSME2;PSMC5;CUL1;PSMD14;PSMC4;PSMA1;PSMD3;PSMC2;PSMD13;PSMB10;PSMB6;PSMD10;PSMD9;PSMD4;PSMD7;PSMA6;PSMD5;PSME4;PSMC3;PSMC6;GSK3B;PSMD2;PSMF1;PSME3;UBB;SKP1;PSMB2;PSMA3
1032	gsea	Defective Pyroptosis R-HSA-9710421	-0.272075	-0.934089	0.534989	0.592432	1	14/33	0.484	DNMT3A;GSDME;H2BC4;EED;SUZ12;POLA1;EZH2;DNMT3B;PRIM2;RBBP4;POLA2;DNMT1;PRIM1;RBBP7
1033	gsea	GAB1 Signalosome R-HSA-180292	-0.31542	-0.929283	0.541199	0.599429	1	14/17	0.4977	EGFR;TGFA;GRB2;HBEGF;PIK3R1;PAG1;PTPN11;PIGU;CSK;AREG;SRC;PIK3CA;EGF;BTC
1034	gsea	Deregulated CDK5 Triggers Neurodegenerative Pathways In Alzheimers Disease Models R-HSA-8862803	-0.29847	-0.92844	0.510806	0.600017	1	2020-05-01	0.3386	ERC2;CAPN2;PRDX1;CDC25A;LMNB1
1035	gsea	Phase 4 - Resting Membrane Potential R-HSA-5576886	-0.29239	-0.926364	0.55418	0.602736	1	2018-07-01	0.5105	KCNK5;KCNK1;KCNK12;KCNK7;KCNK2;KCNK9;KCNJ12
1036	gsea	Regulation Of Activated PAK-2p34 By Proteasome Mediated Degradation R-HSA-211733	-0.308786	-0.921465	0.541509	0.609826	1	33/49	0.4495	PSMD11;PSMD8;PSMB8;PSMB9;PSME1;PSMB7;PSMD12;PKN2;PSME2;PSMC5;PSMD14;PSMC4;PSMA1;PSMD3;PSMC2;PSMD13;PSMB10;PSMB6;PSMD10;PSMD9;PSMD4;PSMD7;PSMA6;PSMD5;PSME4;PSMC3;PSMC6;PSMD2;PSMF1;PSME3;UBB;PSMB2;PSMA3
1037	gsea	Vpu Mediated Degradation Of CD4 R-HSA-180534	-0.302139	-0.9184	0.534221	0.614017	1	34/51	0.4495	PSMD11;PSMD8;PSMB8;PSMB9;PSME1;PSMB7;PSMD12;BTRC;PSME2;PSMC5;PSMD14;PSMC4;PSMA1;PSMD3;PSMC2;PSMD13;PSMB10;PSMB6;PSMD10;PSMD9;PSMD4;PSMD7;PSMA6;PSMD5;PSME4;PSMC3;PSMC6;PSMD2;PSMF1;PSME3;UBB;SKP1;PSMB2;PSMA3
1038	gsea	DNA Damage Recognition In GG-NER R-HSA-5696394	0.253396	0.918043	0.5629	0.638199	1	36/36	0.9205	RPS27A;UBA52;DDB1;RBX1;COPS2;INO80C;MCRS1;UBC;PARP1;INO80E;COPS6;INO80B;COPS4;CETN2;UBB;TFPT;COPS3;PARP2;GPS1;ACTL6A;COPS8;CUL4B;RUVBL1;COPS5;ACTR8;COPS7A;INO80;YY1;ACTR5;NFRKB;XPC;INO80D;DDB2;CUL4A;RAD23A;RAD23B
1039	gsea	Mitotic G1 Phase And G1/S Transition R-HSA-453279	-0.230128	-0.917908	0.548094	0.61403	1	78/145	0.4517	PSMD11;PSMD8;SLC25A15;PSMB8;PSMB9;PSME1;WEE1;PPP2CB;MYC;PSMB7;PSMD12;CDK6;PSME2;DHFR;LYN;PSMC5;CUL1;MCM6;PSMD14;PPP2CA;DYRK1A;PSMC4;PSMA1;LIN52;PSMD3;PSMC2;PSMD13;ABL1;PSMB10;GMNN;E2F3;CDKN1B;SKP2;E2F2;ORC3;POLR1A;CDC25A;PSMB6;POLR1B;PPP2R2A;POLA1;POLE4;PSMD10;E2F5;PSMD9;CCNE2;ORC4;PSMD4;CCND1;TFDP2;PSMD7;PSMA6;PSMD5;PTK6;MCM10;PSMC3;PSMC6;E2F6;LIN37;PSMD2;PSMF1;TFDP1;LIN9;E2F4;CABLES1;PRIM2;PSME…
1040	gsea	Interleukin Receptor SHC Signaling R-HSA-912526	0.274803	0.917416	0.538033	0.637035	1	26/26	0.9487	CSF2RB;GAB2;JAK2;SHC1;CLSTN1;PIK3R2;IL3RA;INPPL1;IL5;JAK1;IL2RG;IL2RB;PIK3R3;IL2;INPP5D;CSF2RA;IL2RA;PIK3CA;JAK3;PIK3R1;CSF2;PTPN6;SOS1;IL5RA;GRB2;PIK3CB
1041	gsea	Trafficking Of GluR2-containing AMPA Receptors R-HSA-416993	0.296375	0.917056	0.585821	0.635427	1	17/17	0.9472	GRIA4;GRIA3;PRKCG;AP2S1;PRKCB;GRIA2;LGALS12;GRIA1;AP2A1;AP2B1;GRIP2;TSPAN7;AP2M1;NSF;PICK1;AP2A2;PRKCA
1042	gsea	Regulation Of RUNX1 Expression And Activity R-HSA-8934593	0.315167	0.914677	0.567164	0.637275	1	17/17	0.9003	RUNX1;CCND2;CBFB;AGO1;CCND3;TNRC6C;SRC;AGO3;AGO2;PML;TNRC6B;AGO4;CCND1;TNRC6A;PTPN11;CDK6;MOV10
1043	gsea	Processing Of Intronless Pre-mRNAs R-HSA-77595	-0.295525	-0.913658	0.571698	0.62024	1	15/20	0.4627	CSTF3;WDR33;PAPOLA;CPSF3;PCF11;CPSF7;PABPN1;CPSF4;CPSF6;CPSF1;CSTF2;NCBP1;SYMPK;CSTF1;FIP1L1
1044	gsea	FCGR3A-mediated IL10 Synthesis R-HSA-9664323	-0.254404	-0.91338	0.565558	0.619876	1	19/32	0.5025	PRKCA;ITPR1;PRKAR2A;YES1;LYN;ADCY9;PLCG2;FGR;ADCY6;PRKX;CD247;ITPR2;ITPR3;SYK;SRC;AHCYL1;ADCY1;CREB1;HCK
1045	gsea	GLI3 Is Processed To GLI3R By Proteasome R-HSA-5610785	-0.282943	-0.913159	0.543599	0.619411	1	37/58	0.4495	PSMD11;PRKCA;PSMD8;PSMB8;PSMB9;PSME1;PSMB7;PSMD12;BTRC;PSME2;PSMC5;CUL1;PSMD14;PSMC4;PSMA1;PSMD3;PSMC2;PSMD13;PSMB10;PSMB6;PSMD10;PSMD9;PSMD4;PSMD7;PSMA6;PSMD5;PSME4;PSMC3;PSMC6;GSK3B;PSMD2;PSMF1;PSME3;UBB;SKP1;PSMB2;PSMA3
1046	gsea	Formation Of HIV-1 Elongation Complex Containing HIV-1 Tat R-HSA-167200	-0.263512	-0.911769	0.553903	0.620825	1	24/39	0.4793	ELL;POLR2L;GTF2H2;CDK9;NELFB;GTF2H3;GTF2F2;NELFE;TCEA1;POLR2E;ERCC2;ERCC3;NELFCD;NCBP1;POLR2I;POLR2B;CTDP1;GTF2H4;GTF2F1;NELFA;CCNT1;POLR2D;POLR2K;MNAT1
[truncated: 88 more rows]

## Sheet: assembloids_MSigDB_Hallmarks
Comparing fibrotic-like to homeostatic assembloids, database MSigDB_Hallmark_2020
[truncated: 51 more rows]

## Sheet: Chol_MSigDB_Hallmark
Comparing cholangiocytes from fibrotic-like to cholangiocytes from homeostatic assembloids, database MSigDB_Hallmark_2020
[truncated: 32 more rows]

[truncated: 2 more sheets: Hep_MSigDB_Hallmark, Msc_MSigDB_Hallmark]
