# Supplementary material for: Mouse liver assembloids model periportal architecture and biliary fibrosis
Source: Nature. 2025 May 29;644(8076):473–82. doi: 10.1038/s41586-025-09183-9 (PMC12350178; doi:10.1038/s41586-025-09183-9)
Supplement: Supplementary file 10 — Differential gene expression between HepOrgs and freshly isolated hepatocytes. Differential gene expression for comparison of HepOrg in HM-Wnt or MM cultured at passage 2 for 1 week or 2 weeks, compared to freshly isolated hepatocytes. [file 41586_2025_9183_MOESM10_ESM.xlsx]

## Sheet: Suppl. Table 6 - Legend
Supplementary Table 6 – Differential gene expression (DGE) between HepOrg and freshly isolated hepatocytes.
Comparison name	Dataset1	Dataset2
HepOrg_inHMWnt_1w_IsolatedHep	hepatocyte organoids grown in HMWnt media for 1 week at passage 2	freshly isolated hepatocytes
HepOrg_inHMWnt_2w_IsolatedHep	hepatocyte organoids grown in HMWnt media for 2 weeks at passage 2	freshly isolated hepatocytes
HepOrg_inMM_1w_IsolatedHep	hepatocyte organoids grown in MM media for 1 week at passage 2	freshly isolated hepatocytes
HepOrg_inMM_2w_IsolatedHep	hepatocyte organoids grown in MM media for 2 weeks at passage 2	freshly isolated hepatocytes

## Sheet: HepOrg_inHMWnt_1w_IsolatedHep
	GeneName	baseMean	log2FoldChange	lfcSE	stat	pvalue	padj
ENSMUSG00000025351	Cd63	21987.7	7.95921	0.402472	19.7758	4.80965e-87	7.29336e-83
ENSMUSG00000027663	Zmat3	1038.83	4.15173	0.248928	16.6784	1.88057e-62	1.42584e-58
ENSMUSG00000025203	Scd2	10412.7	7.22413	0.435097	16.6035	6.5743e-62	3.32309e-58
ENSMUSG00000079523	Tmsb10	29047.7	8.12762	0.504818	16.1001	2.54698e-58	9.6556e-55
ENSMUSG00000068744	Psrc1	1961.93	10.2693	0.661504	15.5241	2.38268e-54	7.2262e-51
ENSMUSG00000034586	Hid1	3519.61	6.02592	0.410534	14.6783	8.88497e-49	2.24553e-45
ENSMUSG00000024640	Psat1	4739.36	7.72265	0.53702	14.3806	6.85338e-47	1.48464e-43
ENSMUSG00000023067	Cdkn1a	7800.32	5.48163	0.389198	14.0844	4.73602e-45	8.97713e-42
ENSMUSG00000021196	Pfkp	7855.09	7.64836	0.551251	13.8746	9.03438e-44	1.52219e-40
ENSMUSG00000031633	Slc25a4	7344.8	5.97375	0.443023	13.4841	1.94118e-41	2.94361e-38
ENSMUSG00000029776	Hibadh	6023.75	-2.60539	0.193927	-13.4349	3.77792e-41	5.20804e-38
ENSMUSG00000037852	Cpe	5671.21	11.2705	0.852961	13.2134	7.33892e-40	9.27395e-37
ENSMUSG00000032079	Apoa5	28986.1	-8.289	0.652138	-12.7105	5.17012e-37	6.03075e-34
ENSMUSG00000003541	Ier3	7761.11	7.27173	0.574143	12.6654	9.19886e-37	9.96368e-34
ENSMUSG00000034634	Ly6d	37743.7	11.0284	0.873925	12.6194	1.65126e-36	1.66931e-33
ENSMUSG00000043263	Ifi209	54.9607	-33.392	2.65805	-12.5626	3.39146e-36	3.21426e-33
ENSMUSG00000026839	Upp2	3017.68	-9.46607	0.753926	-12.5557	3.69865e-36	3.29919e-33
ENSMUSG00000005981	Trap1	6189.46	-1.88106	0.150586	-12.4916	8.29362e-36	6.98692e-33
ENSMUSG00000028399	Ptprd	1948.31	-3.81791	0.305752	-12.4869	8.79981e-36	7.02317e-33
ENSMUSG00000041801	Phlda3	4098.44	8.29804	0.6652	12.4745	1.02836e-35	7.79704e-33
ENSMUSG00000050335	Lgals3	11226.6	6.73242	0.540632	12.4529	1.34907e-35	9.74159e-33
ENSMUSG00000035780	Ugt2a3	1717.82	-9.24006	0.755149	-12.2361	1.99459e-34	1.37482e-31
ENSMUSG00000025287	Acot9	1765.03	3.56095	0.293448	12.1349	6.90132e-34	4.55007e-31
ENSMUSG00000027646	Src	470.866	4.97748	0.412182	12.0759	1.41558e-33	8.94412e-31
ENSMUSG00000032294	Pkm	18758.1	6.19975	0.513707	12.0686	1.54681e-33	9.38232e-31
ENSMUSG00000032192	Gnb5	1034.79	7.37065	0.61272	12.0294	2.48941e-33	1.4519e-30
ENSMUSG00000091955	Gm9844	609.533	8.6414	0.734316	11.7679	5.70963e-32	3.2067e-29
ENSMUSG00000027907	S100a11	6952.85	6.82786	0.582032	11.7311	8.83197e-32	4.78314e-29
ENSMUSG00000024940	Ltbp3	2069.88	6.9368	0.592235	11.7129	1.09457e-31	5.72345e-29
ENSMUSG00000040618	Pck2	2322.48	4.27659	0.370718	11.536	8.69134e-31	4.39318e-28
ENSMUSG00000027513	Pck1	14962.1	-13.4576	1.17372	-11.4657	1.96125e-30	9.59367e-28
ENSMUSG00000029622	Arpc1b	18799.5	2.16179	0.188964	11.4402	2.63242e-30	1.24744e-27
ENSMUSG00000052974	Cyp2f2	22635.2	-13.4702	1.18044	-11.4111	3.67933e-30	1.69071e-27
ENSMUSG00000027559	Car3	49539.5	-21.1465	1.8629	-11.3514	7.3024e-30	3.25687e-27
ENSMUSG00000015094	Npdc1	2930.61	4.49932	0.39802	11.3042	1.25019e-29	5.41652e-27
ENSMUSG00000028217	Cdh17	8009.45	15.9599	1.42063	11.2344	2.76334e-29	1.12289e-26
ENSMUSG00000032374	Plod2	1270.78	9.15848	0.81533	11.2329	2.81252e-29	1.12289e-26
ENSMUSG00000024694	Keg1	3078.73	-12.6569	1.12678	-11.2328	2.81388e-29	1.12289e-26
ENSMUSG00000021696	Elovl7	1759.09	7.62048	0.682464	11.1661	5.97267e-29	2.3223e-26
ENSMUSG00000010830	Kdelr3	1006.08	7.97939	0.715658	11.1497	7.18261e-29	2.72293e-26
ENSMUSG00000037583	Nr0b2	805.029	-6.49856	0.589551	-11.0229	2.96382e-28	1.09618e-25
ENSMUSG00000054428	Atpif1	5042.21	2.53942	0.231127	10.9871	4.40916e-28	1.59192e-25
ENSMUSG00000032231	Anxa2	35598.6	6.55056	0.611714	10.7085	9.28105e-27	3.27297e-24
ENSMUSG00000073802	Cdkn2b	2526.03	7.51054	0.704183	10.6656	1.47423e-26	5.08073e-24
ENSMUSG00000009585	Apobec3	1805.5	4.25815	0.400878	10.622	2.35347e-26	7.93068e-24
ENSMUSG00000020017	Hal	2763.43	-9.24962	0.872723	-10.5986	3.02577e-26	9.97453e-24
ENSMUSG00000034457	Eda2r	580.297	5.24112	0.496251	10.5614	4.49698e-26	1.4509e-23
ENSMUSG00000019139	Isyna1	8490.18	4.36283	0.414337	10.5297	6.30617e-26	1.99222e-23
ENSMUSG00000005667	Mthfd2	1656.43	3.16048	0.301065	10.4977	8.85381e-26	2.73998e-23
ENSMUSG00000055653	Gpc3	11523.6	10.8686	1.03564	10.4946	9.14972e-26	2.77493e-23
ENSMUSG00000038775	Vill	1483.59	4.89804	0.473097	10.3531	4.04983e-25	1.18169e-22
ENSMUSG00000046432	Bex3	1857.94	7.23528	0.698853	10.3531	4.05224e-25	1.18169e-22
ENSMUSG00000026239	Pde6d	943.663	1.89063	0.183227	10.3185	5.81009e-25	1.66234e-22
ENSMUSG00000023905	Tnfrsf12a	8216.15	3.95738	0.385584	10.2633	1.03086e-24	2.89481e-22
ENSMUSG00000030717	Nupr1	2507.24	5.92316	0.579172	10.227	1.50172e-24	4.14038e-22
ENSMUSG00000030659	Nucb2	1832.37	3.52577	0.347186	10.1553	3.13868e-24	8.49909e-22
ENSMUSG00000030605	Mfge8	10496.8	4.52097	0.44739	10.1052	5.23927e-24	1.39383e-21
ENSMUSG00000035878	Hykk	776.524	-6.41242	0.635484	-10.0906	6.07952e-24	1.58948e-21
ENSMUSG00000023169	Slc38a1	1237.42	6.41998	0.638499	10.0548	8.74912e-24	2.24867e-21
ENSMUSG00000041698	Slco1a1	5739.81	-10.631	1.0598	-10.0311	1.11225e-23	2.81103e-21
ENSMUSG00000028059	Arhgef2	1929.31	4.6594	0.465494	10.0096	1.38326e-23	3.43864e-21
ENSMUSG00000042102	Dmgdh	3009.48	-9.97508	0.998561	-9.98946	1.69505e-23	4.14576e-21
ENSMUSG00000027737	Slc7a11	3344.45	10.8211	1.08382	9.98423	1.78681e-23	4.30082e-21
ENSMUSG00000039693	Msantd3	382.611	7.39325	0.7416	9.96933	2.07626e-23	4.91945e-21
ENSMUSG00000070003	Ssbp4	1336.4	4.34643	0.437644	9.93143	3.03875e-23	7.08916e-21
ENSMUSG00000025875	Tspan17	1534.42	3.29859	0.333068	9.90365	4.0134e-23	9.22108e-21
ENSMUSG00000025968	Ndufs1	4707.22	-1.2958	0.131175	-9.87844	5.16319e-23	1.16858e-20
ENSMUSG00000030378	Sult2a8	5261.21	-14.5001	1.4733	-9.84194	7.42655e-23	1.65612e-20
ENSMUSG00000029597	Sds	2608.77	-13.4827	1.37063	-9.83681	7.81473e-23	1.71743e-20
ENSMUSG00000053398	Phgdh	6872.7	7.35096	0.749154	9.81235	9.96225e-23	2.15811e-20
ENSMUSG00000072664	Ugt3a1	649.712	-12.2333	1.24789	-9.80324	1.09028e-22	2.3286e-20
ENSMUSG00000018623	Mmp7	1631.14	25.731	2.62554	9.80027	1.12286e-22	2.36487e-20
ENSMUSG00000030498	Gas2	825.379	-4.5941	0.470829	-9.75747	1.71378e-22	3.55997e-20
ENSMUSG00000057880	Abat	2691.95	-7.85095	0.806489	-9.73473	2.1438e-22	4.39305e-20
ENSMUSG00000024039	Cbs	7193.88	-3.39142	0.348653	-9.72721	2.30842e-22	4.6384e-20
ENSMUSG00000031538	Plat	6138.24	9.26447	0.952499	9.72649	2.32471e-22	4.6384e-20
ENSMUSG00000037111	Setd7	242.013	2.52144	0.259984	9.69844	3.06129e-22	6.02875e-20
ENSMUSG00000034868	Myl12b	754.879	2.93743	0.302943	9.69634	3.12515e-22	6.07561e-20
ENSMUSG00000076441	Ass1	33002.1	-5.00689	0.51682	-9.68789	3.39468e-22	6.51606e-20
ENSMUSG00000024921	Smarca2	2303.06	-2.35622	0.243469	-9.67771	3.75026e-22	7.10861e-20
ENSMUSG00000026822	Lcn2	101961	7.38487	0.768689	9.60711	7.46164e-22	1.39689e-19
ENSMUSG00000026748	Plxdc2	1108.44	7.48682	0.782196	9.57153	1.05332e-21	1.94787e-19
ENSMUSG00000069922	Ces3a	17287.8	-12.4258	1.30211	-9.54281	1.39011e-21	2.53972e-19
ENSMUSG00000026669	Mcm10	981.469	-6.85463	0.718974	-9.53389	1.51493e-21	2.73482e-19
ENSMUSG00000038936	Sccpdh	827.831	2.76057	0.290113	9.51549	1.80864e-21	3.22662e-19
ENSMUSG00000067144	Slc22a7	1750.21	-11.2655	1.19324	-9.44115	3.68715e-21	6.50138e-19
ENSMUSG00000002769	Gnmt	18170.9	-9.10216	0.966474	-9.4179	4.60185e-21	8.02097e-19
ENSMUSG00000026303	Mlph	771.81	6.28018	0.668107	9.39997	5.45803e-21	9.40517e-19
ENSMUSG00000020230	Prmt2	923.677	5.18953	0.557195	9.31367	1.23492e-20	2.10408e-18
ENSMUSG00000003477	Inmt	1821.42	-14.9243	1.60278	-9.31149	1.26052e-20	2.12384e-18
ENSMUSG00000051439	Cd14	17954.7	5.68195	0.610696	9.30405	1.35193e-20	2.25282e-18
ENSMUSG00000014813	Stc1	1378.53	12.9029	1.38778	9.29753	1.43745e-20	2.3693e-18
ENSMUSG00000015890	Amdhd1	3314.38	-6.11009	0.66157	-9.23574	2.56499e-20	4.18231e-18
ENSMUSG00000003873	Bax	4080.58	2.15847	0.234777	9.1937	3.79556e-20	6.12296e-18
ENSMUSG00000027556	Car1	61.3326	-5.58058	0.608102	-9.17705	4.43046e-20	7.07195e-18
ENSMUSG00000034981	Parm1	664.051	6.32777	0.693423	9.12541	7.14662e-20	1.12887e-17
ENSMUSG00000019832	Rab32	1331.26	-3.58951	0.393906	-9.11262	8.0419e-20	1.25719e-17
ENSMUSG00000056515	Rab31	2559.98	5.24464	0.576133	9.10318	8.77226e-20	1.35737e-17
ENSMUSG00000057092	Fxyd3	765.228	8.69315	0.95614	9.09192	9.73015e-20	1.49038e-17
ENSMUSG00000040415	Dtx3	165.83	3.5464	0.390858	9.07335	1.15409e-19	1.75007e-17
ENSMUSG00000056124	B4galt6	686.769	5.62976	0.622715	9.04067	1.55708e-19	2.33778e-17
ENSMUSG00000033581	Igf2bp2	743.946	4.18821	0.463476	9.03651	1.6175e-19	2.40468e-17
ENSMUSG00000024070	Prkd3	2364.78	-2.87514	0.318259	-9.03398	1.65537e-19	2.41866e-17
ENSMUSG00000074934	Grem1	313.382	19.82	2.19399	9.03375	1.6588e-19	2.41866e-17
ENSMUSG00000000753	Serpinf1	15801.2	-4.36222	0.483793	-9.01671	1.93821e-19	2.79125e-17
ENSMUSG00000005803	Sqor	5198.76	-2.56096	0.284047	-9.01598	1.95115e-19	2.79125e-17
ENSMUSG00000027506	Tpd52	5535.5	3.07088	0.34126	8.99865	2.28517e-19	3.22669e-17
ENSMUSG00000048087	Ahcyl	2090.52	-6.5101	0.723503	-8.99803	2.29809e-19	3.22669e-17
ENSMUSG00000031843	Mphosph6	859.17	3.06174	0.341001	8.97867	2.74049e-19	3.81255e-17
ENSMUSG00000062991	Nrg1	1705.99	4.59365	0.511817	8.97518	2.82888e-19	3.89974e-17
ENSMUSG00000026342	Slc35f5	6987.54	1.43301	0.159897	8.96212	3.18498e-19	4.35109e-17
ENSMUSG00000021666	Gfm2	1367.49	-1.51146	0.168709	-8.95902	3.27578e-19	4.43517e-17
ENSMUSG00000022544	Eef2kmt	1153.74	1.26027	0.140751	8.95391	3.43107e-19	4.60432e-17
ENSMUSG00000014786	Slc9a5	34.1045	16.3013	1.82318	8.94115	3.85144e-19	5.12309e-17
ENSMUSG00000021048	Mthfd1	4534.98	-2.79529	0.314845	-8.87831	6.78859e-19	8.9515e-17
ENSMUSG00000026547	Tagln2	8749.9	5.04076	0.57058	8.83446	1.00582e-18	1.31485e-16
ENSMUSG00000109764	Klkb1	581.5	-9.06951	1.02851	-8.81814	1.16376e-18	1.50831e-16
ENSMUSG00000026417	Pigr	15344.6	-8.27555	0.938852	-8.81454	1.20173e-18	1.54433e-16
ENSMUSG00000071633	Gm4952	837.007	-10.2439	1.16384	-8.80187	1.34559e-18	1.71467e-16
ENSMUSG00000032816	Igdcc4	735.091	8.36928	0.953023	8.78183	1.60843e-18	2.03252e-16
ENSMUSG00000005873	Reep5	5217.84	2.80934	0.320192	8.77393	1.72535e-18	2.16225e-16
ENSMUSG00000002384	Bmp8b	1160.36	8.41314	0.960282	8.76112	1.93326e-18	2.40295e-16
ENSMUSG00000006435	Neurl1a	370.115	6.14102	0.70121	8.75774	1.99202e-18	2.45585e-16
ENSMUSG00000054477	Kcnn2	487.351	-5.67499	0.651322	-8.71303	2.95848e-18	3.61794e-16
ENSMUSG00000027774	Gfm1	2313.32	-1.6628	0.190944	-8.7083	3.0846e-18	3.74199e-16
ENSMUSG00000021556	Golm1	2701.81	4.6017	0.529396	8.69235	3.5501e-18	4.27252e-16
ENSMUSG00000041261	Car8	931.033	-7.5188	0.86686	-8.6736	4.18664e-18	4.99892e-16
ENSMUSG00000020737	Jpt1	5649.06	2.51615	0.290385	8.66487	4.52048e-18	5.35536e-16
ENSMUSG00000057068	Fam47e	305.546	-7.89952	0.913299	-8.64944	5.17526e-18	6.08354e-16
ENSMUSG00000025428	Atp5a1	29975.8	-1.42325	0.16497	-8.62734	6.27976e-18	7.32509e-16
ENSMUSG00000038754	Elovl3	3714.35	-12.4976	1.44887	-8.62578	6.3657e-18	7.36867e-16
ENSMUSG00000022615	Tymp	842.304	-4.47709	0.519262	-8.62202	6.57819e-18	7.55694e-16
ENSMUSG00000009614	Sardh	10381.7	-5.11372	0.593259	-8.61971	6.7123e-18	7.65304e-16
ENSMUSG00000004849	Ap1s1	3937.33	1.40608	0.163176	8.61692	6.87776e-18	7.78316e-16
ENSMUSG00000039450	Dcxr	2203.79	-2.08561	0.242164	-8.6124	7.15469e-18	8.03657e-16
ENSMUSG00000032826	Ank2	89.8329	-5.71688	0.66563	-8.58868	8.79752e-18	9.74181e-16
ENSMUSG00000014329	Bicc1	1974.91	5.61285	0.653521	8.58863	8.80129e-18	9.74181e-16
ENSMUSG00000031545	Gpat4	4426.53	-1.53164	0.17888	-8.5624	1.10542e-17	1.21469e-15
ENSMUSG00000031613	Hpgd	731.114	-4.34987	0.508413	-8.55578	1.17074e-17	1.2772e-15
ENSMUSG00000015647	Lama5	1554.39	5.01562	0.58808	8.52881	1.47865e-17	1.60159e-15
ENSMUSG00000020312	Shc2	663.557	8.96629	1.05245	8.51943	1.60338e-17	1.72437e-15
ENSMUSG00000027111	Itga6	1492.95	4.64313	0.545968	8.5044	1.82539e-17	1.94932e-15
ENSMUSG00000003526	Prodh	2148.87	-4.99131	0.589353	-8.46914	2.47203e-17	2.62139e-15
ENSMUSG00000039323	Igfbp2	5215.06	-8.54104	1.009	-8.46487	2.56436e-17	2.70041e-15
ENSMUSG00000042305	Tmem183a	4265.48	-1.47995	0.17487	-8.46312	2.60314e-17	2.72235e-15
ENSMUSG00000028378	Ptgr1	1208.22	2.52235	0.298423	8.45226	2.85727e-17	2.96764e-15
ENSMUSG00000025317	Car5a	1071.11	-8.72251	1.03375	-8.43775	3.23493e-17	3.33703e-15
ENSMUSG00000031173	Otc	4141.17	-13.3963	1.59146	-8.41761	3.84235e-17	3.93686e-15
ENSMUSG00000067274	Rplp0	50288	1.38856	0.165084	8.41127	4.05589e-17	4.12776e-15
ENSMUSG00000044005	Gls2	1146.92	-7.42914	0.885147	-8.39312	4.73409e-17	4.78585e-15
ENSMUSG00000035357	Pdzrn3	1542.83	5.29995	0.631768	8.38908	4.89978e-17	4.92055e-15
ENSMUSG00000021508	Cxcl14	2093.86	6.08696	0.727031	8.37236	5.64752e-17	5.63414e-15
ENSMUSG00000074768	Bhmt	30298.9	-11.6939	1.39751	-8.36768	5.87628e-17	5.82405e-15
ENSMUSG00000030768	Disp1	636.835	2.40643	0.288167	8.35082	6.77879e-17	6.63639e-15
ENSMUSG00000030770	Parva	2730.41	-2.14302	0.256626	-8.35074	6.78344e-17	6.63639e-15
ENSMUSG00000026272	Agxt	3707.49	-9.55553	1.14533	-8.34304	7.24035e-17	7.01305e-15
ENSMUSG00000022464	Slc38a4	10842.5	-9.47277	1.13546	-8.34271	7.26094e-17	7.01305e-15
ENSMUSG00000036655	Colec11	131.074	-7.95041	0.953817	-8.33536	7.72627e-17	7.41527e-15
ENSMUSG00000050359	Sprr1a	13039.4	14.1882	1.70257	8.33338	7.85687e-17	7.49318e-15
ENSMUSG00000021646	Mccc2	2152.41	-1.89861	0.228044	-8.3256	8.39001e-17	7.95163e-15
ENSMUSG00000017002	Slpi	6521.52	6.73596	0.809276	8.32344	8.54456e-17	8.04781e-15
ENSMUSG00000097148	Gm3839	167.124	-5.86124	0.705809	-8.30428	1.00426e-16	9.40035e-15
ENSMUSG00000033538	Casp4	815.228	5.41867	0.65585	8.26205	1.43197e-16	1.33218e-14
ENSMUSG00000062181	Ces3b	2198.7	-14.9239	1.81018	-8.24443	1.65949e-16	1.53442e-14
ENSMUSG00000024987	Cyp26a1	1478.4	-16.1826	1.96313	-8.24325	1.67596e-16	1.54026e-14
ENSMUSG00000023921	Mmut	3088.05	-2.56895	0.312386	-8.22365	1.97397e-16	1.80321e-14
ENSMUSG00000025887	Casp12	1652.81	5.36724	0.653592	8.21192	2.17686e-16	1.97664e-14
ENSMUSG00000018865	Sult4a1	366.443	9.65458	1.179	8.18881	2.63823e-16	2.38131e-14
ENSMUSG00000029378	Areg	1019.64	8.2873	1.01292	8.1816	2.80096e-16	2.50067e-14
ENSMUSG00000032511	Scn5a	797.366	12.3756	1.51263	8.1815	2.80344e-16	2.50067e-14
ENSMUSG00000043822	Adamtsl5	589.527	4.06197	0.49766	8.16214	3.29136e-16	2.91873e-14
ENSMUSG00000040714	Klc3	538.696	7.68561	0.943571	8.14524	3.78532e-16	3.33724e-14
ENSMUSG00000024521	Pmaip1	1697.6	5.86581	0.720789	8.13803	4.01748e-16	3.52145e-14
ENSMUSG00000025993	Slc40a1	5292.75	-3.42906	0.421798	-8.12963	4.30604e-16	3.75269e-14
ENSMUSG00000002588	Pon1	5236.89	-7.9296	0.976264	-8.12239	4.57095e-16	3.96079e-14
ENSMUSG00000022214	Dcaf11	8011.05	-2.18362	0.269522	-8.10183	5.41402e-16	4.66467e-14
ENSMUSG00000045930	Clec14a	65.8601	-37.822	4.66976	-8.09934	5.52581e-16	4.73409e-14
ENSMUSG00000021113	Snapc1	873.467	2.41121	0.297958	8.09244	5.84803e-16	4.982e-14
ENSMUSG00000025007	Aldh18a1	2341.96	2.71144	0.335106	8.09129	5.90344e-16	5.0011e-14
ENSMUSG00000021668	Polk	858.813	2.70144	0.334355	8.07955	6.50068e-16	5.47646e-14
ENSMUSG00000027690	Slc2a2	7089.32	-8.45554	1.04691	-8.0767	6.6541e-16	5.57474e-14
ENSMUSG00000021831	Ero1a	8309.76	4.41739	0.547111	8.07403	6.80148e-16	5.6669e-14
ENSMUSG00000063320	1190007I07Rik	437.248	-1.40607	0.174202	-8.07149	6.94476e-16	5.75466e-14
ENSMUSG00000062054	Iah1	2286.29	-2.09592	0.260258	-8.05327	8.06106e-16	6.64336e-14
ENSMUSG00000003534	Ddr1	793.376	5.62988	0.700577	8.03607	9.27673e-16	7.60391e-14
ENSMUSG00000040322	Slc25a24	2416.55	5.12704	0.63888	8.02504	1.01495e-15	8.244e-14
ENSMUSG00000022762	Ncam2	58.3381	-7.12945	0.888423	-8.02483	1.01664e-15	8.244e-14
ENSMUSG00000049047	Armcx3	972.872	2.11641	0.263769	8.02372	1.02586e-15	8.27457e-14
ENSMUSG00000024065	Ehd3	443.42	-10.2658	1.28143	-8.01123	1.1357e-15	9.11205e-14
ENSMUSG00000037818	Abhd18	458.634	-2.19241	0.273927	-8.00361	1.20823e-15	9.64295e-14
ENSMUSG00000060147	Serpinb6a	5659.27	3.52633	0.440631	8.00291	1.21515e-15	9.64742e-14
ENSMUSG00000020577	Tspan13	1852.28	7.18475	0.900065	7.98248	1.43421e-15	1.13273e-13
ENSMUSG00000035936	Aldh5a1	567.301	-2.41454	0.303933	-7.94432	1.95256e-15	1.53413e-13
ENSMUSG00000038141	Tmem181a	943.94	3.09545	0.390693	7.92297	2.31899e-15	1.81264e-13
ENSMUSG00000024909	Efemp2	2162.59	4.14442	0.524557	7.9008	2.7712e-15	2.155e-13
ENSMUSG00000031521	Aga	2259.95	1.81906	0.23048	7.89251	2.96179e-15	2.28562e-13
ENSMUSG00000002233	Rhoc	5442.74	3.67422	0.465586	7.89162	2.98295e-15	2.28562e-13
ENSMUSG00000060376	Bckdha	1944.46	-3.07188	0.389262	-7.89156	2.98439e-15	2.28562e-13
ENSMUSG00000027333	Smox	1795.44	4.06725	0.51593	7.88334	3.18732e-15	2.42877e-13
ENSMUSG00000047139	Cd24a	3674.6	7.37219	0.936654	7.87078	3.52447e-15	2.67226e-13
ENSMUSG00000035864	Syt1	293.998	-3.72799	0.47449	-7.85683	3.93989e-15	2.97236e-13
ENSMUSG00000024208	Uqcc2	2038.1	1.33698	0.170753	7.82992	4.88165e-15	3.66462e-13
ENSMUSG00000042118	Bhmt2	4459.58	-7.34298	0.938891	-7.82091	5.24443e-15	3.91757e-13
ENSMUSG00000074129	Rpl13a	958.129	2.51188	0.321838	7.80479	5.95988e-15	4.43018e-13
ENSMUSG00000040952	Rps19	26957.3	1.78698	0.229282	7.7938	6.50247e-15	4.80993e-13
ENSMUSG00000022587	Ly6e	92221.2	2.08946	0.268125	7.79286	6.55113e-15	4.8224e-13
ENSMUSG00000024725	Ostf1	5646.03	1.96058	0.252064	7.77811	7.3616e-15	5.39281e-13
ENSMUSG00000046798	Cldn12	2377.98	-1.31143	0.168682	-7.77458	7.56959e-15	5.51852e-13
ENSMUSG00000049152	Ugt3a2	4932.51	-8.29529	1.0694	-7.75695	8.69981e-15	6.31215e-13
ENSMUSG00000031969	Acad8	1782.34	-2.067	0.266681	-7.75084	9.12873e-15	6.59182e-13
ENSMUSG00000096916	Zfp850	88.2207	4.55373	0.58775	7.74774	9.35447e-15	6.7228e-13
ENSMUSG00000030342	Cd9	14336.4	2.94954	0.38073	7.74707	9.40339e-15	6.72609e-13
ENSMUSG00000007987	Ift22	581.272	2.13683	0.276688	7.72287	1.13737e-14	8.09725e-13
ENSMUSG00000041605	Inava	911.019	9.09055	1.18202	7.69071	1.4632e-14	1.03682e-12
ENSMUSG00000029017	Pmpcb	3131.82	-1.23137	0.160681	-7.66342	1.81045e-14	1.27692e-12
ENSMUSG00000002059	Rab34	1916.38	1.88225	0.245633	7.66282	1.81892e-14	1.27695e-12
ENSMUSG00000063873	Slc24a3	358.829	6.41254	0.836981	7.66151	1.8376e-14	1.28411e-12
ENSMUSG00000022889	Mrpl39	1611.17	-1.05725	0.138059	-7.65796	1.88913e-14	1.31407e-12
ENSMUSG00000021214	Akr1c18	1196.81	10.696	1.39817	7.65005	2.00907e-14	1.38618e-12
ENSMUSG00000024378	Stard4	1325.6	-1.73947	0.227384	-7.64992	2.01108e-14	1.38618e-12
ENSMUSG00000022176	Rem2	441.126	6.81829	0.893073	7.63464	2.26445e-14	1.55376e-12
ENSMUSG00000041607	Mbp	633.437	4.61593	0.605331	7.62547	2.43145e-14	1.66083e-12
ENSMUSG00000031995	St14	1838.99	5.5927	0.734214	7.61726	2.59116e-14	1.76199e-12
ENSMUSG00000041889	Shisa4	450.95	6.41149	0.843945	7.59704	3.02977e-14	2.05105e-12
ENSMUSG00000047205	Dusp18	262.774	5.8735	0.7782	7.54755	4.43522e-14	2.98914e-12
ENSMUSG00000041189	Chrnb1	955.485	6.09771	0.807992	7.54674	4.46286e-14	2.99446e-12
ENSMUSG00000028445	Enho	414.33	-9.23251	1.22434	-7.54082	4.67036e-14	3.11988e-12
ENSMUSG00000009291	Pttg1ip	12518.5	-0.900586	0.119528	-7.53453	4.90098e-14	3.25958e-12
ENSMUSG00000020072	Pbld2	2183.81	-7.71686	1.02474	-7.53052	5.05376e-14	3.34651e-12
ENSMUSG00000019558	Slc6a8	730.556	2.77898	0.369177	7.5275	5.17208e-14	3.40997e-12
ENSMUSG00000027371	Fahd2a	467.232	-1.44034	0.191584	-7.51808	5.55868e-14	3.64899e-12
ENSMUSG00000030917	Tmem159	694.391	3.77516	0.503211	7.50214	6.27854e-14	4.10378e-12
ENSMUSG00000007783	Cpt1c	429.4	6.89166	0.918769	7.50097	6.33451e-14	4.1226e-12
ENSMUSG00000054136	Adm2	345.001	11.1704	1.48939	7.49996	6.38397e-14	4.13703e-12
ENSMUSG00000037440	Vnn1	9294.92	4.68223	0.625537	7.48514	7.14687e-14	4.61171e-12
ENSMUSG00000059668	Krt4	31.1636	-19.2191	2.5681	-7.48376	7.22275e-14	4.64092e-12
ENSMUSG00000028011	Tdo2	11626.7	-8.34848	1.11669	-7.47606	7.65813e-14	4.89991e-12
ENSMUSG00000033965	Slc16a2	2288.28	-3.8924	0.520953	-7.47168	7.91762e-14	5.04466e-12
ENSMUSG00000033713	Foxn3	1230.79	-2.37007	0.317741	-7.45912	8.71008e-14	5.52635e-12
ENSMUSG00000079435	Rpl36a	6790.93	1.48435	0.199025	7.45808	8.77943e-14	5.54714e-12
ENSMUSG00000037499	Nenf	2090.07	2.10809	0.282808	7.45415	9.0449e-14	5.69116e-12
ENSMUSG00000025197	Cyp2c23	4974.07	-7.28349	0.978409	-7.44422	9.7519e-14	6.11065e-12
ENSMUSG00000000078	Klf6	7532.39	2.62748	0.353021	7.44283	9.85505e-14	6.14988e-12
ENSMUSG00000020672	Sntg2	284.093	-8.08981	1.08776	-7.43715	1.02879e-13	6.37831e-12
ENSMUSG00000057228	Aadat	1353.46	-7.64183	1.02755	-7.43693	1.03052e-13	6.37831e-12
ENSMUSG00000030095	Tmem43	4285.14	2.73766	0.368171	7.43584	1.03904e-13	6.40491e-12
ENSMUSG00000023033	Scn8a	757.044	4.39562	0.592382	7.42024	1.1691e-13	7.17743e-12
ENSMUSG00000061906	Ugt2b38	488.505	-7.82485	1.05678	-7.40444	1.31707e-13	8.05323e-12
ENSMUSG00000052560	Cpne8	2257.51	3.5489	0.479667	7.39866	1.37562e-13	8.3775e-12
ENSMUSG00000033769	Exoc6b	1633.1	1.55021	0.209551	7.39776	1.38499e-13	8.40078e-12
ENSMUSG00000005054	Cstb	10110.8	1.66678	0.225598	7.38826	1.48762e-13	8.98734e-12
ENSMUSG00000047501	Cldn4	11222	8.60329	1.166	7.3785	1.60086e-13	9.63313e-12
ENSMUSG00000041556	Fbxo2	658.308	6.65434	0.905162	7.35155	1.95925e-13	1.17431e-11
ENSMUSG00000029094	Afap1	591.236	3.3729	0.458884	7.35023	1.97868e-13	1.18129e-11
ENSMUSG00000026074	Map4k4	651.559	3.27716	0.446288	7.34315	2.08622e-13	1.24061e-11
ENSMUSG00000063659	Zbtb18	441.713	2.94193	0.401005	7.3364	2.1942e-13	1.29972e-11
ENSMUSG00000022261	Sdc2	4001.13	-2.50742	0.341817	-7.33556	2.20789e-13	1.30225e-11
ENSMUSG00000025533	Asl	8254.03	-2.98634	0.407131	-7.33509	2.21565e-13	1.30225e-11
ENSMUSG00000027455	Nsfl1c	2872.17	-0.928028	0.126593	-7.33083	2.28738e-13	1.33922e-11
ENSMUSG00000074272	Ceacam1	4391.77	-2.62096	0.357832	-7.32456	2.39686e-13	1.39792e-11
ENSMUSG00000001911	Nfix	533.991	-2.15641	0.294703	-7.31723	2.53144e-13	1.47076e-11
ENSMUSG00000031207	Msn	8832.68	3.32699	0.454942	7.31299	2.6126e-13	1.51212e-11
ENSMUSG00000018727	Cpsf4l	67.0936	-5.81364	0.795781	-7.30558	2.76065e-13	1.59173e-11
ENSMUSG00000044468	Tent5c	86.024	-6.41264	0.878632	-7.29844	2.91113e-13	1.67213e-11
ENSMUSG00000028402	Mpdz	304.068	-5.2334	0.71746	-7.29434	3.00118e-13	1.71736e-11
ENSMUSG00000022304	Dpys	3377.5	-7.10767	0.97697	-7.27522	3.45861e-13	1.96738e-11
ENSMUSG00000035000	Dpp4	2215.56	-3.47186	0.477231	-7.27501	3.46406e-13	1.96738e-11
ENSMUSG00000015575	Atp6v0e	7114.08	1.81323	0.249616	7.26406	3.75633e-13	2.12541e-11
ENSMUSG00000031297	Slc7a3	293.509	11.7791	1.62174	7.26324	3.77936e-13	2.13049e-11
ENSMUSG00000078350	Smim1	743.599	3.0266	0.417266	7.25339	4.06467e-13	2.28284e-11
ENSMUSG00000026764	Kif5c	464.601	10.7754	1.48707	7.24606	4.29064e-13	2.3982e-11
ENSMUSG00000029802	Abcg2	2999.47	-3.15979	0.436092	-7.24571	4.30171e-13	2.3982e-11
ENSMUSG00000021036	Sptlc2	4036.96	1.80005	0.249477	7.2153	5.38135e-13	2.98911e-11
ENSMUSG00000039131	Gipc2	1813.38	7.88915	1.09404	7.211	5.55423e-13	3.07388e-11
ENSMUSG00000035459	Stab2	187.221	-7.0282	0.975897	-7.20179	5.94287e-13	3.27092e-11
ENSMUSG00000063590	Slc22a28	148.78	-11.7257	1.62822	-7.20155	5.9534e-13	3.27092e-11
ENSMUSG00000029777	Gars	8496.54	1.33044	0.184837	7.19793	6.11317e-13	3.34244e-11
ENSMUSG00000037035	Inhbb	485.552	5.87751	0.816592	7.19761	6.12766e-13	3.34244e-11
ENSMUSG00000031482	Slc25a15	4550.88	-3.16515	0.439943	-7.19445	6.27108e-13	3.40841e-11
ENSMUSG00000066258	Trim12a	54.7781	22.8649	3.18434	7.1804	6.95054e-13	3.76421e-11
ENSMUSG00000037613	Tnfrsf23	1143.08	5.05776	0.705033	7.17379	7.2947e-13	3.93654e-11
ENSMUSG00000118667	Ahnak2	602.321	6.68041	0.931605	7.17086	7.45274e-13	4.00756e-11
ENSMUSG00000025980	Hspd1	12880.4	-1.41837	0.198581	-7.1425	9.16491e-13	4.91077e-11
ENSMUSG00000030826	Bcat2	2818.1	-2.80268	0.392422	-7.14202	9.19717e-13	4.91077e-11
ENSMUSG00000062901	Klhl24	1607.62	-1.86067	0.261042	-7.12785	1.01951e-12	5.42451e-11
ENSMUSG00000062110	Scfd2	608.524	-1.6317	0.229047	-7.12387	1.04938e-12	5.56393e-11
ENSMUSG00000061983	Rps12	2945.55	1.62093	0.228105	7.10607	1.19392e-12	6.3082e-11
ENSMUSG00000058997	Vwa8	2812.6	-1.73464	0.244262	-7.10157	1.23347e-12	6.49458e-11
ENSMUSG00000117098	Gm49909	439.801	2.23398	0.314677	7.09928	1.25408e-12	6.58021e-11
ENSMUSG00000017868	Sgk2	1060.91	-6.9162	0.974379	-7.09806	1.26522e-12	6.61577e-11
ENSMUSG00000026223	Itm2c	6801.63	2.23972	0.31589	7.09021	1.33912e-12	6.97816e-11
ENSMUSG00000034394	Lif	714.274	9.87708	1.39335	7.08875	1.35327e-12	7.02774e-11
ENSMUSG00000054932	Afp	29917.9	8.61642	1.21577	7.08724	1.36815e-12	7.08077e-11
ENSMUSG00000003131	Pafah1b2	4188.15	1.37327	0.193908	7.08207	1.42013e-12	7.31774e-11
ENSMUSG00000022074	Tnfrsf10b	289.314	6.13806	0.866746	7.08174	1.42359e-12	7.31774e-11
ENSMUSG00000045679	Pqlc3	1592.95	6.33401	0.894858	7.07823	1.46009e-12	7.47998e-11
ENSMUSG00000040152	Thbs1	3464.73	7.59942	1.07497	7.0694	1.55606e-12	7.94481e-11
ENSMUSG00000025396	Hsd17b6	1307.36	-10.0315	1.4201	-7.06394	1.61849e-12	8.23584e-11
ENSMUSG00000026479	Lamc2	2854.39	7.50469	1.06262	7.06245	1.63594e-12	8.29622e-11
ENSMUSG00000029304	Spp1	252430	7.64908	1.08313	7.06199	1.6413e-12	8.29622e-11
ENSMUSG00000086316	Nbdy	351.757	3.55645	0.503999	7.05646	1.70798e-12	8.60459e-11
ENSMUSG00000068877	Selenbp2	7775.39	-8.88894	1.26001	-7.05463	1.73058e-12	8.68958e-11
ENSMUSG00000032300	1700017B05Rik	1902.09	1.7747	0.251584	7.05412	1.73701e-12	8.69308e-11
ENSMUSG00000042462	Dctpp1	959.268	-1.04579	0.148323	-7.05075	1.77952e-12	8.87653e-11
ENSMUSG00000032477	Cdc25a	788.682	1.91235	0.271363	7.04721	1.8254e-12	9.07551e-11
ENSMUSG00000025393	Atp5b	42678	-1.55211	0.220374	-7.04307	1.88045e-12	9.3187e-11
ENSMUSG00000020325	Fstl3	273.73	5.49955	0.782013	7.03256	2.02782e-12	9.99122e-11
ENSMUSG00000061959	Ces1e	2906.97	-7.96377	1.13243	-7.03245	2.02934e-12	9.99122e-11
ENSMUSG00000030111	A2m	3922.94	10.1714	1.44656	7.03142	2.04442e-12	1.00329e-10
ENSMUSG00000046722	Cdc42se1	2400.83	1.64489	0.234038	7.02834	2.0901e-12	1.02239e-10
ENSMUSG00000040711	Sh3pxd2b	546.648	3.40821	0.485066	7.02628	2.12114e-12	1.03425e-10
ENSMUSG00000027762	Sucnr1	171.854	-8.09103	1.15252	-7.02032	2.21366e-12	1.0759e-10
ENSMUSG00000034584	Exph5	198.948	-4.69974	0.670232	-7.01211	2.34755e-12	1.13733e-10
ENSMUSG00000034432	Cops8	2503.17	0.701383	0.100116	7.00568	2.45783e-12	1.18696e-10
ENSMUSG00000036585	Fgf1	796.314	-3.72736	0.532121	-7.00473	2.47468e-12	1.1913e-10
ENSMUSG00000004655	Aqp1	258.709	-12.5267	1.7945	-6.98057	2.93985e-12	1.41075e-10
ENSMUSG00000011884	Gltp	1785.39	3.10079	0.444722	6.97242	3.11539e-12	1.49028e-10
ENSMUSG00000050445	Cyp8b1	2720.02	-9.73901	1.39741	-6.96934	3.18432e-12	1.51846e-10
ENSMUSG00000026426	Arl8a	368.604	1.63545	0.234762	6.96641	3.25135e-12	1.54556e-10
ENSMUSG00000031146	Plp2	548.057	3.77878	0.542674	6.96326	3.32486e-12	1.57557e-10
ENSMUSG00000027456	Sdcbp2	1316.48	8.39842	1.21009	6.94033	3.9119e-12	1.84302e-10
ENSMUSG00000039519	Cyp7b1	5213.19	-6.8488	0.986821	-6.94027	3.91356e-12	1.84302e-10
ENSMUSG00000069324	Bhmt1b	877.361	-10.9495	1.57989	-6.93054	4.19235e-12	1.9682e-10
ENSMUSG00000039809	Gabbr2	165.339	-6.80255	0.982124	-6.92637	4.31782e-12	2.02085e-10
ENSMUSG00000002808	Epdr1	784.52	7.03472	1.01604	6.92369	4.40021e-12	2.05037e-10
ENSMUSG00000031458	Coprs	271.7	1.17103	0.16914	6.92344	4.40795e-12	2.05037e-10
ENSMUSG00000027775	Mfsd1	4660.18	-1.52551	0.220497	-6.91851	4.5641e-12	2.11651e-10
ENSMUSG00000033059	Pygb	1549.02	3.5086	0.50731	6.91609	4.64287e-12	2.14648e-10
ENSMUSG00000050957	Insl6	176.465	4.80697	0.69604	6.90617	4.97909e-12	2.29492e-10
ENSMUSG00000040127	Sdr9c7	1192.53	-6.44105	0.934329	-6.89377	5.43327e-12	2.49098e-10
ENSMUSG00000025647	Shisa5	13261.5	2.86781	0.416015	6.89353	5.44245e-12	2.49098e-10
ENSMUSG00000030225	Dera	2178.06	-1.26344	0.183293	-6.89303	5.46177e-12	2.49098e-10
ENSMUSG00000035232	Pdk3	277.943	5.04434	0.731856	6.89252	5.48108e-12	2.49098e-10
ENSMUSG00000012405	Rpl15	12339.4	1.43695	0.208484	6.89238	5.4866e-12	2.49098e-10
ENSMUSG00000020009	Ifngr1	8417.68	3.19066	0.463755	6.88005	5.98312e-12	2.7083e-10
ENSMUSG00000045007	Tubg2	90.0274	5.25036	0.763743	6.87452	6.21989e-12	2.8071e-10
ENSMUSG00000022235	Cmbl	3240.97	-2.59819	0.378247	-6.86904	6.46361e-12	2.90843e-10
ENSMUSG00000076431	Sox4	1227.76	5.32678	0.775757	6.86656	6.57688e-12	2.95064e-10
ENSMUSG00000025283	Sat1	9858.34	1.7817	0.259622	6.86269	6.75757e-12	3.02277e-10
ENSMUSG00000022594	Lynx1	426.328	6.25659	0.912012	6.8602	6.87625e-12	3.06681e-10
ENSMUSG00000047281	Sfn	1809.82	7.6062	1.10929	6.85679	7.0423e-12	3.13166e-10
ENSMUSG00000028713	Cyp4b1	404.707	-7.63447	1.1135	-6.85627	7.06819e-12	3.13398e-10
ENSMUSG00000030470	Csrp3	284.57	-8.35734	1.21997	-6.85045	7.36165e-12	3.25413e-10
ENSMUSG00000026687	Aldh9a1	7932.22	-2.41741	0.352904	-6.85006	7.38209e-12	3.25413e-10
ENSMUSG00000022887	Masp1	3115.92	-3.11351	0.454956	-6.84356	7.72501e-12	3.39542e-10
ENSMUSG00000032369	Plscr1	11673.4	2.2167	0.324413	6.83297	8.31718e-12	3.64514e-10
ENSMUSG00000025279	Dnase1l3	165.101	-9.83264	1.44088	-6.82406	8.85019e-12	3.86756e-10
ENSMUSG00000027134	Lpcat4	485.863	4.97711	0.729754	6.82026	9.08739e-12	3.9598e-10
ENSMUSG00000000959	Oxa1l	1047.54	-0.897641	0.13166	-6.8179	9.2383e-12	4.01403e-10
ENSMUSG00000032332	Col12a1	1342.98	4.30982	0.632306	6.81604	9.35828e-12	4.05454e-10
ENSMUSG00000057074	Ces1g	2604.28	-7.74476	1.13643	-6.81499	9.42714e-12	4.07274e-10
ENSMUSG00000015962	1700016C15Rik	170.934	7.17142	1.05742	6.78197	1.18547e-11	5.10697e-10
ENSMUSG00000037710	Cisd1	5027.62	-1.60839	0.237239	-6.7796	1.20506e-11	5.17666e-10
ENSMUSG00000056071	S100a9	20.5981	-33.2043	4.90985	-6.76279	1.35357e-11	5.78648e-10
ENSMUSG00000040158	Tax1bp3	2304.87	1.68001	0.248423	6.76268	1.35466e-11	5.78648e-10
ENSMUSG00000029924	Slc37a3	1809.69	1.2565	0.185829	6.7616	1.36476e-11	5.81326e-10
ENSMUSG00000032966	Fkbp1a	9798.1	1.23478	0.182658	6.76007	1.37929e-11	5.8587e-10
ENSMUSG00000031523	Dlc1	192.125	-4.68833	0.693647	-6.75896	1.38987e-11	5.88714e-10
ENSMUSG00000029135	Fosl2	654.804	3.08524	0.456604	6.75692	1.40951e-11	5.95372e-10
ENSMUSG00000003184	Irf3	2100.6	-1.05349	0.155986	-6.75375	1.44073e-11	6.06866e-10
ENSMUSG00000002010	Idh3g	3829.63	-1.0722	0.158981	-6.7442	1.53869e-11	6.46334e-10
ENSMUSG00000024526	Cidea	266.816	7.28172	1.07991	6.74292	1.55239e-11	6.50288e-10
ENSMUSG00000031904	Slc7a6	581.175	5.05587	0.750342	6.73808	1.60488e-11	6.70424e-10
ENSMUSG00000042498	Radx	168.692	8.62367	1.28095	6.73223	1.67084e-11	6.96061e-10
ENSMUSG00000023057	Fabp2	594.89	-7.31416	1.08885	-6.7173	1.85118e-11	7.69079e-10
ENSMUSG00000027796	Smad9	86.9101	-9.2589	1.3787	-6.71568	1.87193e-11	7.7557e-10
ENSMUSG00000025912	Mybl1	148.43	5.27268	0.7857	6.7108	1.93559e-11	7.99762e-10
ENSMUSG00000055799	Tcf7l1	220.649	-3.18892	0.475337	-6.70876	1.9628e-11	8.08803e-10
ENSMUSG00000006651	Aplp1	227.229	6.79989	1.01388	6.70683	1.98901e-11	8.17382e-10
ENSMUSG00000032040	Dcps	1364.84	-1.30772	0.195043	-6.70476	2.01732e-11	8.26773e-10
ENSMUSG00000046727	Cystm1	7137.55	3.15058	0.470656	6.69401	2.17129e-11	8.8748e-10
ENSMUSG00000036775	Decr2	3705.54	-2.46744	0.369056	-6.68583	2.29621e-11	9.36014e-10
ENSMUSG00000024118	Tedc2	795.742	-3.14666	0.470792	-6.68377	2.32874e-11	9.46728e-10
ENSMUSG00000027858	Tspan2	564.231	5.97451	0.894473	6.67936	2.3999e-11	9.73052e-10
ENSMUSG00000021587	Pcsk1	201.617	11.5738	1.73583	6.66758	2.60062e-11	1.05162e-09
ENSMUSG00000006386	Tek	52.9308	-6.47727	0.973303	-6.65494	2.83423e-11	1.14304e-09
ENSMUSG00000031347	Cetn2	1431.4	1.53069	0.23011	6.652	2.89145e-11	1.16302e-09
ENSMUSG00000031090	Nadsyn1	939.321	-1.87738	0.282348	-6.64918	2.94737e-11	1.18024e-09
ENSMUSG00000027985	Lef1	250.757	8.47138	1.27407	6.64905	2.94982e-11	1.18024e-09
ENSMUSG00000025856	Pdgfa	975.641	1.86166	0.280026	6.64816	2.96782e-11	1.18432e-09
ENSMUSG00000037405	Icam1	7485.86	2.58531	0.389047	6.64523	3.02735e-11	1.2049e-09
ENSMUSG00000017309	Cd300lg	70.6331	-10.2212	1.53848	-6.6437	3.05911e-11	1.21436e-09
ENSMUSG00000031591	Asah1	7803.79	2.06522	0.311012	6.64032	3.12998e-11	1.23924e-09
ENSMUSG00000038836	Agbl3	80.2699	-2.72663	0.411859	-6.62029	3.58504e-11	1.41572e-09
ENSMUSG00000019066	Rab3d	2772.45	2.43877	0.368749	6.61363	3.75007e-11	1.47704e-09
ENSMUSG00000029173	Sepsecs	1665.8	-1.51375	0.22902	-6.60968	3.85141e-11	1.51302e-09
ENSMUSG00000032735	Ablim3	268.873	-3.96221	0.600699	-6.59601	4.22377e-11	1.65502e-09
ENSMUSG00000026883	Dab2ip	731.648	1.75423	0.266736	6.57666	4.81136e-11	1.8804e-09
ENSMUSG00000010122	Slc47a1	1209.37	-6.50295	0.990511	-6.56525	5.1946e-11	2.02496e-09
ENSMUSG00000021678	F2rl1	242.163	8.98593	1.371	6.5543	5.59044e-11	2.17368e-09
ENSMUSG00000020392	Cdkn2aipnl	1691.38	1.20638	0.184228	6.54827	5.82067e-11	2.25741e-09
ENSMUSG00000024697	Gna14	154.435	-8.12153	1.24176	-6.54036	6.13713e-11	2.36937e-09
ENSMUSG00000066153	Mup21	11250.9	-9.03283	1.38111	-6.54027	6.14061e-11	2.36937e-09
ENSMUSG00000012350	Ehf	2108.69	6.86302	1.04951	6.53926	6.18245e-11	2.37946e-09
ENSMUSG00000030403	Vasp	915.39	1.94187	0.296989	6.53853	6.21266e-11	2.38503e-09
ENSMUSG00000028159	Dapp1	531.136	4.04399	0.618569	6.53765	6.24925e-11	2.39302e-09
ENSMUSG00000022385	Gtse1	551.034	3.6152	0.55396	6.52611	6.75014e-11	2.57832e-09
ENSMUSG00000002980	Bcam	734.315	4.38255	0.671718	6.52439	6.8278e-11	2.60143e-09
ENSMUSG00000022043	Trim35	2138.79	3.40364	0.522329	6.51628	7.20719e-11	2.73909e-09
ENSMUSG00000028865	Cd164l2	92.7155	7.31831	1.12377	6.51231	7.40021e-11	2.80344e-09
ENSMUSG00000015806	Qdpr	9332.18	-2.80795	0.431194	-6.51204	7.41349e-11	2.80344e-09
ENSMUSG00000021493	Pdlim7	2811.97	2.30054	0.35368	6.50458	7.79096e-11	2.93886e-09
ENSMUSG00000021577	Sdha	15877.4	-1.58457	0.243678	-6.50273	7.88751e-11	2.9679e-09
ENSMUSG00000025324	Atp10a	257.93	4.74654	0.7302	6.50033	8.0145e-11	3.00821e-09
ENSMUSG00000055737	Ghr	10983.3	-3.99133	0.614108	-6.49939	8.06441e-11	3.01947e-09
ENSMUSG00000039747	Orai2	361.77	4.3653	0.671774	6.49816	8.13072e-11	3.03681e-09
ENSMUSG00000029082	Bst1	485.043	8.56744	1.31881	6.49637	8.22827e-11	3.06569e-09
ENSMUSG00000040111	Gramd1b	429.186	3.06749	0.47246	6.49259	8.4371e-11	3.13579e-09
ENSMUSG00000057229	Dmac2	903.603	-2.02279	0.31164	-6.49079	8.53848e-11	3.16571e-09
ENSMUSG00000034641	Cd300ld	61.1809	-35.5301	5.48726	-6.47501	9.4806e-11	3.50643e-09
ENSMUSG00000024055	Cyp4f13	3646.97	-1.61695	0.250065	-6.46613	1.00541e-10	3.70951e-09
ENSMUSG00000028040	Efna4	199.019	9.52425	1.47323	6.4649	1.01369e-10	3.73096e-09
ENSMUSG00000042712	Tceal9	3276.07	2.25207	0.348436	6.46335	1.02411e-10	3.76021e-09
ENSMUSG00000019975	Ikbip	922.19	2.56632	0.397159	6.46169	1.03543e-10	3.79259e-09
ENSMUSG00000035678	Tnfsf9	409.38	7.63045	1.18112	6.46036	1.04451e-10	3.81061e-09
ENSMUSG00000118516	Cyp2d13	1608.16	-6.89816	1.06779	-6.46024	1.04538e-10	3.81061e-09
ENSMUSG00000020427	Igfbp3	4808.86	4.93311	0.764679	6.45122	1.10957e-10	4.03489e-09
ENSMUSG00000084957	Bbip1	835.573	1.14148	0.176997	6.44912	1.12505e-10	4.0814e-09
ENSMUSG00000021947	Cryl1	589.655	-3.78719	0.587307	-6.44839	1.13043e-10	4.09114e-09
ENSMUSG00000043542	Zc2hc1a	604.21	4.77066	0.740802	6.43986	1.19584e-10	4.31754e-09
ENSMUSG00000027820	Mme	364.789	-6.18114	0.96072	-6.43386	1.24403e-10	4.47043e-09
ENSMUSG00000033386	Frrs1	4201.44	1.14126	0.177384	6.43385	1.24408e-10	4.47043e-09
ENSMUSG00000019935	Slc17a8	143.471	-9.24629	1.43724	-6.43335	1.2482e-10	4.47465e-09
ENSMUSG00000032220	Myo1e	4283.65	-1.27756	0.198637	-6.43163	1.26247e-10	4.5151e-09
ENSMUSG00000038059	Smim3	829.76	3.82641	0.595086	6.43001	1.27593e-10	4.54193e-09
ENSMUSG00000047496	Rnf152	195.907	-4.38824	0.682462	-6.43001	1.27596e-10	4.54193e-09
ENSMUSG00000031934	Panx1	362.25	6.04823	0.941351	6.42505	1.31827e-10	4.68154e-09
ENSMUSG00000062743	Zfp677	166.475	5.13804	0.800261	6.42046	1.35866e-10	4.81372e-09
ENSMUSG00000030774	Pak1	897.751	4.32338	0.673724	6.41714	1.38854e-10	4.90811e-09
ENSMUSG00000025150	Cbr2	29.5847	-31.9202	4.97515	-6.41594	1.39959e-10	4.93567e-09
ENSMUSG00000021028	Mbip	375.539	2.51854	0.392936	6.40953	1.45964e-10	5.1355e-09
ENSMUSG00000022479	Vdr	142.169	8.88428	1.3876	6.40262	1.52736e-10	5.3613e-09
ENSMUSG00000022474	Pmm1	1068.2	3.24083	0.506226	6.40195	1.53408e-10	5.37245e-09
ENSMUSG00000032548	Slco2a1	1041.62	-4.29489	0.67108	-6.39996	1.55421e-10	5.43043e-09
ENSMUSG00000024104	Washc2	2261.9	-1.20101	0.187792	-6.39541	1.60116e-10	5.58159e-09
ENSMUSG00000032915	Adgre4	33.2846	-5.4327	0.84973	-6.39344	1.62194e-10	5.64109e-09
ENSMUSG00000070372	Capza1	2647.37	1.77863	0.278501	6.38644	1.69797e-10	5.89201e-09
ENSMUSG00000039239	Tgfb2	745.16	6.85514	1.07388	6.3835	1.73089e-10	5.99253e-09
ENSMUSG00000025140	Pycr1	611.986	3.43855	0.539029	6.37915	1.7807e-10	6.15091e-09
ENSMUSG00000021509	Slc25a48	113.654	-6.10873	0.959226	-6.36839	1.91022e-10	6.5833e-09
ENSMUSG00000032561	Acpp	271.901	7.44163	1.17017	6.35944	2.0249e-10	6.96271e-09
ENSMUSG00000046070	Igfals	1813.84	-5.86173	0.92296	-6.35101	2.13905e-10	7.33858e-09
ENSMUSG00000020431	Adcy1	654.896	5.8242	0.917177	6.35014	2.15126e-10	7.36381e-09
ENSMUSG00000029053	Prkcz	701.988	-2.47677	0.39044	-6.34354	2.24546e-10	7.66897e-09
ENSMUSG00000005268	Prlr	535.904	-6.50272	1.02564	-6.34016	2.29531e-10	7.82158e-09
ENSMUSG00000037010	Apln	122.553	10.1734	1.60474	6.33959	2.30374e-10	7.83271e-09
ENSMUSG00000024248	Cox7a2l	8386.31	1.53285	0.241895	6.33681	2.34564e-10	7.95735e-09
ENSMUSG00000030551	Nr2f2	690.728	-2.76744	0.437234	-6.32943	2.46074e-10	8.32917e-09
ENSMUSG00000004843	Chmp2b	4331.78	1.566	0.247463	6.32822	2.47999e-10	8.37563e-09
ENSMUSG00000022751	Nit2	3946.24	-2.20143	0.347917	-6.32745	2.4925e-10	8.39916e-09
ENSMUSG00000025792	Slc25a10	7555.84	-1.99687	0.315654	-6.32614	2.5137e-10	8.45181e-09
ENSMUSG00000053746	Ptrh1	316.084	3.27346	0.517909	6.32053	2.60669e-10	8.7387e-09
ENSMUSG00000041426	Hibch	1183.31	-1.72119	0.272327	-6.3203	2.61054e-10	8.7387e-09
ENSMUSG00000004285	Atp6v1f	5353.87	0.949652	0.150333	6.31699	2.66703e-10	8.9081e-09
ENSMUSG00000030417	Pdcd5	2944.74	1.01126	0.160278	6.30939	2.80138e-10	9.3363e-09
ENSMUSG00000048440	Cyp4f16	1058.18	3.19218	0.506402	6.30365	2.90724e-10	9.66784e-09
ENSMUSG00000046589	Lrrc8e	211.021	5.60827	0.890544	6.29758	3.02338e-10	1.00321e-08
ENSMUSG00000020840	Blmh	2132.72	-0.98767	0.156969	-6.29214	3.13113e-10	1.03669e-08
ENSMUSG00000014361	Mertk	152.774	-5.5154	0.877064	-6.28848	3.20596e-10	1.05915e-08
ENSMUSG00000006740	Kif5b	6243.74	1.35055	0.214974	6.2824	3.33378e-10	1.09899e-08
ENSMUSG00000003452	Bicd1	262.812	5.21903	0.831021	6.28026	3.3801e-10	1.11151e-08
ENSMUSG00000050697	Prkaa1	1172.07	1.10068	0.175268	6.27997	3.38642e-10	1.11151e-08
ENSMUSG00000063522	Ly6m	286.135	9.92382	1.58062	6.27844	3.4198e-10	1.12004e-08
ENSMUSG00000061477	Rps7	16115.9	1.42546	0.227052	6.2781	3.42739e-10	1.12011e-08
ENSMUSG00000031790	Mmp15	1068.26	-3.00559	0.47879	-6.27746	3.44142e-10	1.12227e-08
ENSMUSG00000079263	Gm6614	221.714	-8.95487	1.42689	-6.27579	3.47865e-10	1.13065e-08
ENSMUSG00000020303	Stc2	152.883	9.36902	1.49292	6.27564	3.48203e-10	1.13065e-08
ENSMUSG00000035948	Acss3	144.827	-6.14921	0.980099	-6.27407	3.5172e-10	1.13963e-08
ENSMUSG00000022351	Sqle	19757.9	2.51089	0.400386	6.27118	3.58312e-10	1.15852e-08
ENSMUSG00000017009	Sdc4	10168.8	-1.66128	0.264996	-6.2691	3.63143e-10	1.17164e-08
ENSMUSG00000000154	Slc22a18	3912.32	-2.01283	0.321193	-6.26674	3.68693e-10	1.18702e-08
ENSMUSG00000038463	Olfml2b	346.692	6.31106	1.00734	6.2651	3.72591e-10	1.19703e-08
ENSMUSG00000019232	Etnppl	883.858	-10.7037	1.70941	-6.26166	3.80894e-10	1.22039e-08
ENSMUSG00000006179	Prss16	135.543	8.09809	1.29338	6.2612	3.82031e-10	1.22039e-08
ENSMUSG00000001025	S100a6	4679.8	7.14718	1.14152	6.2611	3.82278e-10	1.22039e-08
ENSMUSG00000040612	Ildr2	255.776	-4.78171	0.763834	-6.26014	3.84634e-10	1.22533e-08
ENSMUSG00000079108	Srp54c	514.858	1.04695	0.167351	6.25601	3.94953e-10	1.25557e-08
ENSMUSG00000006360	Crip1	3229.62	4.3866	0.701571	6.25253	4.03852e-10	1.28118e-08
ENSMUSG00000044827	Tlr1	165.772	5.51733	0.883177	6.24714	4.18033e-10	1.32339e-08
ENSMUSG00000034845	Plvap	136.993	-7.00166	1.12106	-6.24555	4.223e-10	1.33412e-08
ENSMUSG00000062157	Ifnlr1	190.129	7.73891	1.23952	6.24349	4.27904e-10	1.34901e-08
ENSMUSG00000026781	Acbd5	6034.68	-2.11979	0.339677	-6.2406	4.35905e-10	1.37063e-08
ENSMUSG00000044359	P2ry4	44.7108	-8.16132	1.30783	-6.24036	4.36571e-10	1.37063e-08
ENSMUSG00000050896	Rtn4rl2	199.936	10.01	1.60431	6.23945	4.39122e-10	1.37579e-08
ENSMUSG00000000184	Ccnd2	6644.07	4.95719	0.794857	6.23658	4.47234e-10	1.39832e-08
ENSMUSG00000074529	Zfp972	178.579	-3.72609	0.597572	-6.23537	4.50701e-10	1.40626e-08
ENSMUSG00000027016	Zfp385b	359.951	-4.93639	0.791856	-6.23396	4.54804e-10	1.41615e-08
ENSMUSG00000031271	Serpina7	79134.3	5.29678	0.850241	6.22974	4.67199e-10	1.45176e-08
ENSMUSG00000072946	Ptgr2	3386.38	-0.893431	0.143578	-6.22261	4.88948e-10	1.51624e-08
ENSMUSG00000033429	Mcee	1219.16	-1.71973	0.276406	-6.22176	4.91622e-10	1.52142e-08
ENSMUSG00000029371	Cxcl5	7572.39	10.9622	1.76215	6.22092	4.9424e-10	1.5261e-08
ENSMUSG00000015961	Adss	5071.36	1.2761	0.20514	6.22063	4.95148e-10	1.5261e-08
ENSMUSG00000032320	Rcn2	2157.97	2.90796	0.467962	6.2141	5.16193e-10	1.58774e-08
ENSMUSG00000036452	Arhgap26	640.707	-2.17466	0.350097	-6.21161	5.24433e-10	1.60982e-08
ENSMUSG00000028676	Srsf10	2648.53	0.946973	0.152573	6.20667	5.41176e-10	1.65786e-08
ENSMUSG00000078597	Cyp4a12b	288.207	-9.08474	1.46572	-6.19812	5.71413e-10	1.74696e-08
ENSMUSG00000027536	Chmp4c	993.517	3.2923	0.53327	6.1738	6.66688e-10	2.03414e-08
ENSMUSG00000032047	Acat1	7910.51	-2.76886	0.448561	-6.17277	6.71048e-10	2.04333e-08
ENSMUSG00000035212	Leprot	2631.7	1.42847	0.231609	6.16759	6.93378e-10	2.10709e-08
ENSMUSG00000018569	Cldn7	2484.9	5.58993	0.906743	6.16484	7.05535e-10	2.13975e-08
ENSMUSG00000037894	H2az1	8025.2	1.74064	0.282492	6.16175	7.19471e-10	2.17766e-08
ENSMUSG00000022982	Sod1	4113.28	-2.05359	0.333555	-6.15667	7.429e-10	2.24409e-08
ENSMUSG00000031760	Mt3	145.937	9.67431	1.57205	6.15396	7.55696e-10	2.27821e-08
ENSMUSG00000015709	Arnt2	134.768	8.86616	1.44088	6.15331	7.58807e-10	2.27919e-08
ENSMUSG00000053219	Raet1e	71.5109	-3.69898	0.601141	-6.15327	7.59029e-10	2.27919e-08
ENSMUSG00000018171	Vmp1	14201.1	1.13917	0.185445	6.14291	8.10255e-10	2.4282e-08
ENSMUSG00000034059	Ypel4	102.556	6.40059	1.04237	6.14041	8.2309e-10	2.45589e-08
ENSMUSG00000074796	Slc4a11	1483.51	8.00695	1.304	6.14031	8.23598e-10	2.45589e-08
ENSMUSG00000001521	Tulp3	66.038	3.57218	0.581773	6.14017	8.24352e-10	2.45589e-08
ENSMUSG00000039286	Fndc3b	3768.21	1.96472	0.320358	6.13289	8.62955e-10	2.56585e-08
ENSMUSG00000109482	Gm4756	1245.32	-4.67724	0.763046	-6.1297	8.80451e-10	2.61275e-08
ENSMUSG00000027656	Ccn5	1480.81	7.59722	1.23949	6.12933	8.82503e-10	2.61373e-08
ENSMUSG00000015843	Rxrg	75.8315	-7.92698	1.29384	-6.12671	8.97121e-10	2.65184e-08
ENSMUSG00000032336	Nptn	3175.52	0.902452	0.147314	6.12604	9.00923e-10	2.6579e-08
ENSMUSG00000042834	Nrep	359.819	-6.5495	1.06948	-6.12398	9.12677e-10	2.68735e-08
ENSMUSG00000026260	Ndufa10	6896.22	-1.01659	0.166089	-6.12074	9.31444e-10	2.73729e-08
ENSMUSG00000036155	Mgat5	663.662	1.46108	0.238738	6.12	9.35728e-10	2.74456e-08
ENSMUSG00000025465	Echs1	6454.9	-1.70124	0.278216	-6.11483	9.66603e-10	2.82965e-08
ENSMUSG00000004032	Gstm5	1657.65	1.66031	0.271597	6.11316	9.76775e-10	2.85391e-08
ENSMUSG00000005580	Adcy9	429.351	-1.63945	0.268848	-6.09803	1.07384e-09	3.1315e-08
ENSMUSG00000054999	Naaladl1	155.003	8.60156	1.41103	6.09592	1.08807e-09	3.16688e-08
ENSMUSG00000031112	Stk26	102.619	10.105	1.65936	6.0897	1.13124e-09	3.28623e-08
ENSMUSG00000069117	Rps18-ps6	368.021	-6.16585	1.01291	-6.08725	1.14864e-09	3.33041e-08
ENSMUSG00000031974	Abcb10	1158.32	-2.24029	0.368207	-6.08431	1.16992e-09	3.38561e-08
ENSMUSG00000055137	Sugct	898.158	-3.30316	0.543055	-6.08255	1.18286e-09	3.41654e-08
ENSMUSG00000021474	Sfxn1	3174.5	-2.34153	0.385033	-6.08138	1.19155e-09	3.4351e-08
ENSMUSG00000039958	Etfbkmt	1233.14	-3.92306	0.645989	-6.07295	1.25583e-09	3.61356e-08
ENSMUSG00000001155	Ftcd	6331.43	-4.62174	0.761736	-6.06738	1.30014e-09	3.73396e-08
ENSMUSG00000015090	Ptgds	161.694	-7.56777	1.2503	-6.05277	1.42377e-09	4.08131e-08
ENSMUSG00000034687	Fras1	207.726	-5.52639	0.913573	-6.0492	1.45566e-09	4.16485e-08
ENSMUSG00000052396	Mogat2	715.288	7.48293	1.2373	6.0478	1.46839e-09	4.19333e-08
ENSMUSG00000032754	Slc8b1	863.584	-2.35698	0.389789	-6.0468	1.47754e-09	4.20469e-08
ENSMUSG00000041445	Mmrn2	40.6967	-5.51697	0.912385	-6.04676	1.47791e-09	4.20469e-08
ENSMUSG00000025003	Cyp2c39	2816.35	-8.87392	1.46788	-6.04539	1.49051e-09	4.23261e-08
ENSMUSG00000029552	Tes	3241	4.2399	0.701432	6.04463	1.49754e-09	4.24462e-08
ENSMUSG00000064367	mt-Nd5	106817	-1.87586	0.310472	-6.04196	1.52253e-09	4.30741e-08
ENSMUSG00000008734	Gprc5b	172.483	6.33144	1.04805	6.04116	1.53013e-09	4.32085e-08
ENSMUSG00000012042	4930579F01Rik	322.384	-5.4128	0.897191	-6.03306	1.60885e-09	4.53469e-08
ENSMUSG00000013698	Pea15a	3832.23	1.93312	0.320544	6.03075	1.63198e-09	4.59134e-08
ENSMUSG00000030237	Slco1a4	674.747	-7.35178	1.21932	-6.02943	1.64537e-09	4.62044e-08
ENSMUSG00000028792	Ak2	7992.86	-1.75543	0.291554	-6.02094	1.73412e-09	4.86066e-08
ENSMUSG00000023830	Igf2r	3893.89	2.12545	0.353176	6.01811	1.76462e-09	4.93702e-08
ENSMUSG00000025289	Prdx4	2710.05	-1.97946	0.329227	-6.01246	1.8273e-09	5.10297e-08
ENSMUSG00000020000	Moxd1	626.812	-7.37517	1.22776	-6.007	1.88991e-09	5.26813e-08
ENSMUSG00000024803	Ankrd1	5216.1	7.64126	1.2733	6.00115	1.95923e-09	5.45133e-08
ENSMUSG00000045128	Rpl18a	23583.9	1.27091	0.212238	5.98812	2.12278e-09	5.89557e-08
ENSMUSG00000003032	Klf4	486.293	5.33489	0.891012	5.98745	2.13157e-09	5.90917e-08
ENSMUSG00000031360	Ctps2	1324.99	1.41629	0.23661	5.98573	2.15422e-09	5.96106e-08
ENSMUSG00000003234	Abcf3	2662.17	-0.715509	0.119651	-5.97996	2.23197e-09	6.16495e-08
ENSMUSG00000064061	Dzip3	224.582	1.73391	0.290066	5.97765	2.26383e-09	6.24159e-08
ENSMUSG00000028480	Glipr2	2434.79	6.22765	1.04253	5.9736	2.32068e-09	6.38672e-08
ENSMUSG00000061356	Nuggc	109.066	-6.59067	1.10413	-5.9691	2.38569e-09	6.55372e-08
ENSMUSG00000057729	Prtn3	2412.13	6.09499	1.02173	5.96539	2.44049e-09	6.69215e-08
ENSMUSG00000043164	Tmem212	28.3963	8.27208	1.38675	5.96508	2.44519e-09	6.69294e-08
ENSMUSG00000048612	Myof	2246.15	5.07798	0.851551	5.96321	2.47326e-09	6.75756e-08
ENSMUSG00000026939	Tmem141	515.851	-1.50718	0.252976	-5.95781	2.55642e-09	6.97222e-08
ENSMUSG00000018995	Nars2	810.92	-1.54398	0.259489	-5.95006	2.68038e-09	7.29717e-08
ENSMUSG00000030536	Iqgap1	3828.74	3.33807	0.561043	5.94975	2.68548e-09	7.29796e-08
ENSMUSG00000006457	Actn3	77.0935	6.18142	1.03989	5.9443	2.77641e-09	7.53158e-08
ENSMUSG00000025525	Apool	925.945	-1.17639	0.198029	-5.9405	2.84151e-09	7.6944e-08
ENSMUSG00000049950	Rpp38	374.976	1.8937	0.31885	5.93915	2.86496e-09	7.74407e-08
ENSMUSG00000071356	Reg3b	642.722	11.6208	1.95681	5.93866	2.87368e-09	7.75382e-08
ENSMUSG00000037386	Rims2	249.92	4.1853	0.704877	5.93763	2.8917e-09	7.78859e-08
ENSMUSG00000031137	Fgf13	96.9338	8.38266	1.41244	5.93486	2.94088e-09	7.90699e-08
ENSMUSG00000041180	Hectd2	518.759	-4.69823	0.791733	-5.93412	2.95433e-09	7.9291e-08
ENSMUSG00000104445	Rhbg	28.5802	-5.02107	0.846364	-5.93252	2.98322e-09	7.99251e-08
ENSMUSG00000040339	Fam102b	406.436	4.10994	0.692831	5.9321	2.99087e-09	7.99885e-08
ENSMUSG00000022475	Hdac7	624.096	3.55267	0.598998	5.93101	3.01072e-09	8.03778e-08
ENSMUSG00000022580	Rhpn1	118.26	8.45787	1.42647	5.92925	3.04314e-09	8.11006e-08
ENSMUSG00000026589	Sec16b	1305.08	-3.57232	0.602585	-5.92832	3.06044e-09	8.14156e-08
ENSMUSG00000049985	Ankrd55	923.243	-8.12766	1.37105	-5.92804	3.0657e-09	8.14156e-08
ENSMUSG00000102758	Naaladl2	594.728	-2.78321	0.46962	-5.92652	3.09428e-09	8.2026e-08
ENSMUSG00000028786	Tmem54	391.96	6.89226	1.16301	5.92624	3.0995e-09	8.2026e-08
ENSMUSG00000030413	Pglyrp1	730.449	7.43495	1.25489	5.92478	3.1271e-09	8.2612e-08
ENSMUSG00000038296	Galnt18	2175.57	5.85997	0.989602	5.92154	3.1895e-09	8.4114e-08
ENSMUSG00000039115	Itga9	144.14	-3.01646	0.509462	-5.92088	3.20218e-09	8.43019e-08
ENSMUSG00000018417	Myo1b	4072.27	-1.99898	0.33818	-5.91098	3.40071e-09	8.93732e-08
ENSMUSG00000032849	Abcc4	2332.61	4.63371	0.784064	5.90986	3.42405e-09	8.98309e-08
ENSMUSG00000017737	Mmp9	28.3437	-20.0854	3.39904	-5.90915	3.43884e-09	9.0063e-08
ENSMUSG00000037979	Ccdc92	238.16	4.5052	0.762564	5.90796	3.46361e-09	9.05556e-08
ENSMUSG00000024388	Myo7b	210.786	5.62704	0.952627	5.90687	3.48678e-09	9.10043e-08
ENSMUSG00000094793	Mup12	727.481	-7.31946	1.24005	-5.90253	3.5796e-09	9.32665e-08
ENSMUSG00000070287	Slc35g2	93.4294	5.98701	1.0145	5.90141	3.60404e-09	9.37422e-08
ENSMUSG00000039263	Npepl1	819.603	-1.57257	0.266495	-5.90094	3.61429e-09	9.38477e-08
ENSMUSG00000037411	Serpine1	784.679	5.89685	0.999368	5.90058	3.62234e-09	9.3896e-08
ENSMUSG00000063506	Arhgap22	617.252	5.32726	0.903341	5.89729	3.69524e-09	9.56221e-08
ENSMUSG00000050663	Trhde	26.9869	-9.44622	1.60234	-5.89527	3.74067e-09	9.66329e-08
ENSMUSG00000003271	Sult2b1	218.853	6.51318	1.10507	5.89389	3.77211e-09	9.72795e-08
ENSMUSG00000030703	Gdpd3	308.326	-6.50597	1.10392	-5.89349	3.78116e-09	9.73472e-08
ENSMUSG00000062753	Smim29	603.303	1.92606	0.327332	5.8841	4.00218e-09	1.02863e-07
ENSMUSG00000034456	Uroc1	837.258	-5.55354	0.943899	-5.88361	4.01404e-09	1.02993e-07
ENSMUSG00000001435	Col18a1	1724.82	-2.85726	0.485653	-5.88333	4.02082e-09	1.02993e-07
ENSMUSG00000030681	Mvp	11640.6	1.77551	0.301835	5.88239	4.04396e-09	1.03411e-07
ENSMUSG00000020080	Hkdc1	367.43	6.57736	1.11823	5.88196	4.05445e-09	1.03504e-07
ENSMUSG00000047797	Gjb1	16249.3	-2.4209	0.411749	-5.87957	4.11337e-09	1.04832e-07
ENSMUSG00000028249	Sdcbp	13396.2	1.75412	0.298653	5.87344	4.26851e-09	1.08604e-07
ENSMUSG00000074622	Mafb	379.777	-4.31925	0.735463	-5.87284	4.28394e-09	1.08813e-07
ENSMUSG00000024608	Rps14	20349	1.77245	0.301946	5.87009	4.35566e-09	1.1045e-07
ENSMUSG00000021190	Lgmn	13694.6	2.63774	0.449443	5.8689	4.38702e-09	1.1106e-07
ENSMUSG00000023175	Bsg	102528	2.7237	0.464372	5.86533	4.4823e-09	1.13283e-07
ENSMUSG00000037563	Rps16	12646.3	1.1548	0.196957	5.86321	4.54011e-09	1.14553e-07
ENSMUSG00000040488	Ltbp4	86.2637	-3.95638	0.674843	-5.86267	4.55484e-09	1.14734e-07
ENSMUSG00000006304	Arpc2	11778.9	1.23786	0.211162	5.86215	4.56923e-09	1.14905e-07
ENSMUSG00000022237	Ankrd33b	245.853	-5.26922	0.899061	-5.86081	4.60627e-09	1.15645e-07
ENSMUSG00000010760	Phlda2	268.736	3.27255	0.558856	5.8558	4.74711e-09	1.18984e-07
ENSMUSG00000062006	Rpl34	6016.72	1.3405	0.228963	5.85468	4.77927e-09	1.19592e-07
ENSMUSG00000034285	Nipsnap1	6036	-2.17041	0.371106	-5.8485	4.96018e-09	1.23915e-07
ENSMUSG00000020321	Mdh1	13615.2	-2.12048	0.362644	-5.84728	4.99681e-09	1.24625e-07
ENSMUSG00000007656	Arpp19	6271.12	1.30506	0.223215	5.84664	5.01612e-09	1.24901e-07
ENSMUSG00000029149	Krtcap3	687.953	4.52546	0.775803	5.83325	5.43567e-09	1.35126e-07
ENSMUSG00000058656	Samd12	152.03	5.4358	0.931958	5.83267	5.45485e-09	1.3538e-07
ENSMUSG00000037949	Ano10	2250.7	1.61856	0.277548	5.83164	5.48847e-09	1.35992e-07
ENSMUSG00000022550	Adck5	1360.37	-1.50798	0.258619	-5.8309	5.51308e-09	1.36379e-07
ENSMUSG00000031274	Col4a5	358.568	3.36541	0.577216	5.83041	5.5291e-09	1.36553e-07
ENSMUSG00000025161	Slc16a3	837.921	7.23288	1.24137	5.82651	5.65993e-09	1.39556e-07
ENSMUSG00000026866	Kynu	1144.16	-5.7666	0.990208	-5.82362	5.75858e-09	1.41758e-07
ENSMUSG00000063354	Slc39a4	23260.5	2.00425	0.344356	5.82029	5.87446e-09	1.44377e-07
ENSMUSG00000022671	Mzt2	582.233	-1.6217	0.27896	-5.81337	6.12287e-09	1.50238e-07
ENSMUSG00000079941	Cox5b-ps	259.237	-2.11124	0.363309	-5.81115	6.20454e-09	1.51967e-07
ENSMUSG00000045730	Adrb2	1497.52	5.21599	0.897619	5.81091	6.21336e-09	1.51967e-07
ENSMUSG00000048497	Mmgt2	521.285	3.18466	0.548261	5.80865	6.29782e-09	1.53785e-07
ENSMUSG00000020681	Ace	213.466	5.33119	0.918201	5.80613	6.39332e-09	1.55865e-07
ENSMUSG00000064358	mt-Co3	779.387	-1.65147	0.284461	-5.80561	6.41329e-09	1.56101e-07
ENSMUSG00000037415	Ranbp10	719.647	-2.18821	0.377072	-5.80317	6.50713e-09	1.58132e-07
ENSMUSG00000021215	Net1	10655.8	1.79179	0.308805	5.80234	6.53954e-09	1.58665e-07
ENSMUSG00000031749	St3gal2	443.536	3.12475	0.53861	5.80152	6.57184e-09	1.59194e-07
ENSMUSG00000040010	Slc7a5	205.647	3.582	0.617457	5.80122	6.58359e-09	1.59224e-07
ENSMUSG00000037686	Aspg	1561.9	-5.1687	0.891058	-5.80063	6.60647e-09	1.59523e-07
ENSMUSG00000041642	Kif21b	209.257	5.08611	0.877214	5.79803	6.70988e-09	1.61763e-07
ENSMUSG00000044678	Ly6k	532.824	6.34823	1.09516	5.79663	6.76599e-09	1.62856e-07
ENSMUSG00000049036	Tmem121	62.4321	8.855	1.52813	5.79468	6.84499e-09	1.64497e-07
ENSMUSG00000025991	Cps1	25675.3	-7.25744	1.25308	-5.7917	6.96766e-09	1.6718e-07
ENSMUSG00000044080	S100a1	2588.58	-2.11521	0.36545	-5.78796	7.12477e-09	1.70679e-07
ENSMUSG00000040187	Arntl2	426.323	4.89783	0.846615	5.78519	7.24301e-09	1.73238e-07
ENSMUSG00000048644	Ctxn1	442.824	5.69997	0.985352	5.7847	7.26407e-09	1.73468e-07
ENSMUSG00000006299	Aamp	9623.82	-0.752498	0.130169	-5.78093	7.42886e-09	1.77125e-07
ENSMUSG00000030074	Gxylt2	101.204	5.66145	0.980644	5.77319	7.77839e-09	1.85167e-07
ENSMUSG00000022863	Btg3	197.573	3.76762	0.65294	5.77023	7.91614e-09	1.88151e-07
ENSMUSG00000015149	Sirt2	2110.09	-0.869456	0.15069	-5.76985	7.93438e-09	1.88289e-07
ENSMUSG00000051331	Cacna1c	183.878	6.77141	1.17391	5.76827	8.00906e-09	1.89765e-07
ENSMUSG00000028300	C9orf72	1901.04	2.2154	0.384119	5.76747	8.04691e-09	1.90364e-07
ENSMUSG00000040848	Sft2d2	2339.01	-1.28587	0.223256	-5.75961	8.4309e-09	1.99137e-07
ENSMUSG00000031007	Atp6ap2	5209.44	1.0832	0.188084	5.75915	8.45388e-09	1.9921e-07
ENSMUSG00000026548	Slamf9	167.384	6.37084	1.10624	5.75902	8.46025e-09	1.9921e-07
ENSMUSG00000019853	Hebp2	833.782	6.23552	1.08313	5.75694	8.56513e-09	2.01367e-07
ENSMUSG00000051285	Pcmtd1	2781.23	-1.67797	0.291555	-5.75525	8.65116e-09	2.03074e-07
ENSMUSG00000019923	Zwint	5544.07	1.10826	0.19261	5.75388	8.72183e-09	2.04417e-07
ENSMUSG00000004558	Ndrg2	19137.8	-3.41666	0.593831	-5.75359	8.73673e-09	2.0445e-07
ENSMUSG00000032965	Ift57	369.642	4.88114	0.849262	5.74751	9.0568e-09	2.11614e-07
ENSMUSG00000054200	Ffar4	1512.62	5.81347	1.01172	5.74614	9.1303e-09	2.13003e-07
ENSMUSG00000037594	Clba1	516.754	2.87455	0.500336	5.74525	9.17878e-09	2.13805e-07
ENSMUSG00000053644	Aldh7a1	8268.88	-2.31444	0.403164	-5.74069	9.42941e-09	2.19306e-07
ENSMUSG00000042331	Specc1	464.472	2.72668	0.475319	5.73654	9.66309e-09	2.24397e-07
ENSMUSG00000002032	Tmem25	515.958	-2.29544	0.400228	-5.73534	9.73179e-09	2.25445e-07
ENSMUSG00000042747	Krtcap2	6780.04	1.3969	0.243564	5.73523	9.73797e-09	2.25445e-07
ENSMUSG00000033590	Myo5c	496.276	5.39559	0.941632	5.73004	1.00409e-08	2.31953e-07
ENSMUSG00000010651	Acaa1b	19435.9	-4.28681	0.748149	-5.72989	1.00497e-08	2.31953e-07
ENSMUSG00000047675	Rps8	7904.76	1.08219	0.188928	5.72808	1.01572e-08	2.3408e-07
ENSMUSG00000004789	Dlst	3878.29	-1.34008	0.234098	-5.72444	1.03774e-08	2.3879e-07
ENSMUSG00000031549	Ido2	423.333	-5.72282	1.00158	-5.71379	1.10484e-08	2.53846e-07
ENSMUSG00000037621	Atoh8	378.546	-5.10518	0.894133	-5.70964	1.13213e-08	2.59722e-07
ENSMUSG00000030830	Itgal	43.2424	-9.4133	1.65012	-5.70461	1.1661e-08	2.6711e-07
ENSMUSG00000050953	Gja1	1885.28	5.32193	0.933325	5.70213	1.18322e-08	2.70623e-07
ENSMUSG00000025967	Eef1b2	8223.62	1.14934	0.201621	5.70048	1.1947e-08	2.72837e-07
ENSMUSG00000006219	Fblim1	786.805	4.05193	0.711097	5.69814	1.21122e-08	2.75788e-07
ENSMUSG00000029463	Fam216a	273.555	1.97199	0.346076	5.69813	1.21126e-08	2.75788e-07
ENSMUSG00000028633	Ctps	3430.86	2.60043	0.456863	5.69191	1.25624e-08	2.85602e-07
ENSMUSG00000029613	Eif2ak1	1754.31	-0.875995	0.153925	-5.69105	1.2626e-08	2.86618e-07
ENSMUSG00000031163	Glod5	412.306	9.39226	1.65123	5.68805	1.28499e-08	2.91263e-07
ENSMUSG00000078688	Mup2	1213.54	-8.43361	1.48315	-5.68629	1.29828e-08	2.93837e-07
ENSMUSG00000029128	Rab28	1222.9	0.913214	0.160619	5.68558	1.30369e-08	2.94622e-07
ENSMUSG00000026991	Pkp4	1788.71	-1.69713	0.298523	-5.68509	1.30744e-08	2.95031e-07
ENSMUSG00000036718	Micall2	310.926	4.19833	0.738825	5.68244	1.32784e-08	2.99187e-07
ENSMUSG00000027315	Spint1	950.604	7.93716	1.39802	5.67745	1.36721e-08	3.07602e-07
ENSMUSG00000055839	Elob	8209.54	1.029	0.181276	5.67639	1.37566e-08	3.09045e-07
ENSMUSG00000035472	Slc25a21	360.973	-4.47489	0.788405	-5.67588	1.37978e-08	3.09513e-07
ENSMUSG00000052562	Slc22a30	1962.2	-6.48718	1.14336	-5.67379	1.39669e-08	3.12842e-07
ENSMUSG00000038642	Ctss	588.235	-7.85607	1.38537	-5.67075	1.42176e-08	3.17987e-07
ENSMUSG00000028759	Hp1bp3	2441.37	-1.11734	0.197101	-5.66889	1.43726e-08	3.2098e-07
ENSMUSG00000019906	Lin7a	313.378	-7.2141	1.27406	-5.66229	1.49365e-08	3.33084e-07
ENSMUSG00000020717	Pecam1	63.0488	-5.99513	1.05888	-5.66174	1.49845e-08	3.33663e-07
ENSMUSG00000018821	Avpi1	5138.05	1.78235	0.315123	5.65605	1.54895e-08	3.43966e-07
ENSMUSG00000020108	Ddit4	714.786	3.72516	0.658619	5.65602	1.54925e-08	3.43966e-07
ENSMUSG00000023046	Igfbp6	6142.49	7.46903	1.32122	5.65315	1.57532e-08	3.49242e-07
ENSMUSG00000004018	Fancl	314.633	-1.93226	0.34211	-5.64808	1.62251e-08	3.59179e-07
ENSMUSG00000022215	Fitm1	522.566	-7.09286	1.2559	-5.64761	1.62693e-08	3.59633e-07
ENSMUSG00000032324	Tspan3	1871.43	2.41959	0.428985	5.64026	1.69789e-08	3.74771e-07
ENSMUSG00000037826	Ppm1k	307.857	-4.1371	0.73432	-5.63393	1.76152e-08	3.8825e-07
ENSMUSG00000057421	Las1l	1754.62	-1.0076	0.178943	-5.63084	1.79332e-08	3.94686e-07
ENSMUSG00000008668	Rps18	12601.7	1.48368	0.263552	5.62955	1.80685e-08	3.97089e-07
ENSMUSG00000093904	Tomm20	4097.39	1.2753	0.226587	5.6283	1.81994e-08	3.99387e-07
ENSMUSG00000051397	Tacstd2	379.878	8.97284	1.59662	5.6199	1.91063e-08	4.18683e-07
ENSMUSG00000028745	Capzb	8602.56	1.76108	0.313495	5.61756	1.9367e-08	4.23782e-07
ENSMUSG00000027171	Prrg4	232.223	5.01744	0.893588	5.61493	1.96636e-08	4.29653e-07
ENSMUSG00000004264	Phb2	8860.98	-0.975665	0.173786	-5.61418	1.97501e-08	4.30921e-07
ENSMUSG00000036459	Wtip	93.0502	4.4972	0.801146	5.61345	1.9833e-08	4.32109e-07
ENSMUSG00000023122	Sult1c2	533.969	-7.01899	1.25045	-5.61319	1.98633e-08	4.32149e-07
ENSMUSG00000035769	Xylb	3606.64	-2.37477	0.423318	-5.60989	2.02452e-08	4.39826e-07
ENSMUSG00000078866	Zfp970	209.676	-3.28017	0.58648	-5.59298	2.232e-08	4.84207e-07
ENSMUSG00000042644	Itpr3	868.351	5.14034	0.919645	5.58948	2.27746e-08	4.93326e-07
ENSMUSG00000005320	Fgfr4	413.041	-4.52866	0.810244	-5.58925	2.28054e-08	4.93326e-07
ENSMUSG00000038555	Reep2	75.3092	7.46322	1.33576	5.58726	2.30681e-08	4.98298e-07
ENSMUSG00000025815	Dhtkd1	697.146	-4.86295	0.870787	-5.58454	2.3432e-08	5.05438e-07
ENSMUSG00000022947	Cbr3	1489.09	6.15251	1.10207	5.5827	2.36819e-08	5.10103e-07
ENSMUSG00000006529	Itih1	15202.3	-3.7465	0.671238	-5.58148	2.38485e-08	5.12963e-07
ENSMUSG00000029086	Prom1	2764.72	7.37517	1.3215	5.58093	2.39236e-08	5.13849e-07
ENSMUSG00000048458	Inka2	190.986	5.62464	1.00809	5.57948	2.41236e-08	5.17413e-07
ENSMUSG00000030088	Aldh1l1	22301.5	-3.54457	0.636508	-5.56877	2.56541e-08	5.49461e-07
ENSMUSG00000014504	Srp19	1730.15	0.880178	0.158104	5.56707	2.59056e-08	5.54066e-07
ENSMUSG00000028976	Slc2a5	156.577	-6.1151	1.09919	-5.56329	2.64733e-08	5.65409e-07
ENSMUSG00000019082	Slc25a22	2006.83	-2.58015	0.463969	-5.56105	2.68163e-08	5.71931e-07
ENSMUSG00000025651	Uqcrc1	19039.3	-1.02197	0.184005	-5.55405	2.79129e-08	5.94483e-07
ENSMUSG00000046818	Ddit4l	945.903	5.26101	0.947339	5.55346	2.80072e-08	5.94879e-07
ENSMUSG00000054640	Slc8a1	82.4635	-9.03553	1.62701	-5.55344	2.801e-08	5.94879e-07
ENSMUSG00000015619	Gata3	62.3451	7.77496	1.40056	5.55134	2.83492e-08	6.00866e-07
ENSMUSG00000031778	Cx3cl1	527.065	3.65429	0.658288	5.5512	2.83712e-08	6.00866e-07
ENSMUSG00000033530	Ttc7b	133.231	-5.36024	0.965743	-5.55038	2.85049e-08	6.02069e-07
ENSMUSG00000019779	Frk	1561.65	2.22938	0.401664	5.55037	2.85074e-08	6.02069e-07
ENSMUSG00000025937	Lactb2	8318.75	-2.07636	0.374317	-5.54707	2.905e-08	6.12677e-07
ENSMUSG00000030737	Slco2b1	1448.24	-6.33279	1.14174	-5.54659	2.91288e-08	6.13485e-07
ENSMUSG00000026309	Ilkap	1497.82	-0.570841	0.102929	-5.54597	2.92335e-08	6.14836e-07
ENSMUSG00000039153	Runx2	281.528	5.70476	1.0288	5.54504	2.9388e-08	6.17229e-07
ENSMUSG00000035929	H2-Q4	583.218	-3.88421	0.700949	-5.54136	3.0014e-08	6.29505e-07
ENSMUSG00000035493	Tgfbi	304.662	-8.74308	1.57815	-5.54009	3.02312e-08	6.33185e-07
ENSMUSG00000046223	Plaur	9958.31	4.73393	0.855273	5.53499	3.11243e-08	6.50991e-07
ENSMUSG00000032184	Lysmd2	358.235	5.05175	0.912759	5.5346	3.11947e-08	6.51566e-07
ENSMUSG00000029247	Paics	7105.53	-1.01701	0.183802	-5.53319	3.14465e-08	6.55922e-07
ENSMUSG00000052906	Ubxn8	1326.83	-1.28395	0.232231	-5.52878	3.22466e-08	6.71686e-07
ENSMUSG00000061032	Rrp1	7265.08	0.648747	0.117375	5.52712	3.25538e-08	6.77155e-07
ENSMUSG00000021710	Nln	1436.11	-0.976182	0.176643	-5.5263	3.27052e-08	6.79371e-07
ENSMUSG00000051579	Tceal8	2176.84	2.44168	0.442113	5.52275	3.33736e-08	6.92308e-07
ENSMUSG00000024292	Cyp4f14	3189.3	-5.48332	0.992932	-5.52236	3.34486e-08	6.92916e-07
ENSMUSG00000049577	Zfpm1	236.11	-1.56958	0.284273	-5.52137	3.3636e-08	6.95847e-07
ENSMUSG00000020806	Rhbdf2	1205.79	1.41233	0.256243	5.51168	3.55425e-08	7.34286e-07
ENSMUSG00000078515	Ddi2	1901.72	-1.45935	0.264988	-5.50721	3.64556e-08	7.52125e-07
ENSMUSG00000037960	Card19	1262.52	1.60012	0.290855	5.50142	3.76749e-08	7.76226e-07
ENSMUSG00000009013	Dynll1	4027.47	1.44588	0.262834	5.50112	3.77393e-08	7.76498e-07
ENSMUSG00000063172	Hspb11	502.722	1.51579	0.275636	5.49925	3.81406e-08	7.83692e-07
ENSMUSG00000052144	Ppp4r2	1019.49	1.349	0.245403	5.49707	3.86149e-08	7.92362e-07
ENSMUSG00000030431	Tmem238	1031.32	-1.57475	0.286609	-5.4944	3.92034e-08	8.03352e-07
ENSMUSG00000042605	Atxn2	1122.6	-1.17556	0.214065	-5.49162	3.9827e-08	8.15029e-07
ENSMUSG00000026814	Eng	1198.95	-5.79312	1.05578	-5.48706	4.08676e-08	8.35197e-07
ENSMUSG00000035852	Misp	587.483	4.96151	0.904374	5.48613	4.10832e-08	8.38473e-07
ENSMUSG00000042073	Abhd14b	5060.52	-2.17248	0.396223	-5.48298	4.18224e-08	8.52413e-07
ENSMUSG00000062515	Fabp4	4905.8	6.37544	1.16286	5.48254	4.1926e-08	8.53378e-07
ENSMUSG00000079042	Apela	702.393	9.24313	1.6881	5.47545	4.36394e-08	8.87061e-07
ENSMUSG00000026305	Lrrfip1	5455.4	1.36813	0.249954	5.47352	4.41174e-08	8.95577e-07
ENSMUSG00000029769	Ccdc136	56.233	8.55643	1.56399	5.47091	4.47736e-08	9.07682e-07
ENSMUSG00000039632	Odad3	27.5492	-5.43783	0.994983	-5.46525	4.62261e-08	9.35877e-07
ENSMUSG00000023277	Twf2	701.144	2.6033	0.476508	5.4633	4.67369e-08	9.44958e-07
ENSMUSG00000026767	Mindy3	1192.37	-0.867666	0.158873	-5.46138	4.72445e-08	9.53949e-07
ENSMUSG00000022555	Dgat1	1234.92	-1.07335	0.196579	-5.46013	4.75774e-08	9.59393e-07
ENSMUSG00000010154	Spire2	83.2692	5.83996	1.07029	5.45644	4.85764e-08	9.78238e-07
ENSMUSG00000048756	Foxo3	697.902	-1.19874	0.219735	-5.45537	4.88696e-08	9.82837e-07
ENSMUSG00000023942	Slc29a1	4885.77	-1.80204	0.330585	-5.45106	5.00704e-08	1.00565e-06
ENSMUSG00000037656	Slc20a2	3343.73	-1.50168	0.275539	-5.44999	5.03725e-08	1.01038e-06
ENSMUSG00000031299	Pdha1	4570.36	-0.613061	0.112581	-5.4455	5.16594e-08	1.03348e-06
ENSMUSG00000019987	Arg1	19335.1	-7.55668	1.38769	-5.4455	5.16602e-08	1.03348e-06
ENSMUSG00000027983	Cyp2u1	867.219	-4.90463	0.901439	-5.44089	5.30156e-08	1.05919e-06
ENSMUSG00000032066	Bco2	221.589	-4.24982	0.78131	-5.43935	5.34765e-08	1.067e-06
ENSMUSG00000027864	Ptgfrn	249.743	3.41753	0.628376	5.43867	5.36795e-08	1.06964e-06
ENSMUSG00000062169	Cnih4	1708.83	1.40609	0.258595	5.43744	5.40512e-08	1.07563e-06
ENSMUSG00000030269	Mtmr14	1104.57	-1.33419	0.245397	-5.43688	5.42214e-08	1.07761e-06
ENSMUSG00000024052	Lpin2	4128.42	-2.14883	0.395343	-5.43536	5.4686e-08	1.08542e-06
ENSMUSG00000018733	Pex12	488.068	-1.01063	0.18603	-5.4326	5.55398e-08	1.10092e-06
ENSMUSG00000029020	Mfn2	3027.42	-1.75691	0.323609	-5.42912	5.66336e-08	1.12114e-06
ENSMUSG00000031429	Psmd10	1809.96	1.19957	0.221097	5.42551	5.77888e-08	1.14252e-06
ENSMUSG00000028218	Cibar1	774.596	2.31296	0.426566	5.42226	5.88487e-08	1.16195e-06
ENSMUSG00000074604	Mgst2	129.402	5.65718	1.04359	5.42087	5.93107e-08	1.16956e-06
ENSMUSG00000029484	Anxa3	8539.57	4.93624	0.911222	5.41716	6.05518e-08	1.19248e-06
ENSMUSG00000043300	B3galnt1	116.142	-6.26724	1.15711	-5.41628	6.08506e-08	1.19681e-06
ENSMUSG00000061904	Slc25a3	14843.2	-1.02423	0.189607	-5.40188	6.5946e-08	1.29534e-06
ENSMUSG00000067071	Hes6	3574.47	-2.09783	0.388471	-5.40023	6.65543e-08	1.3056e-06
ENSMUSG00000054161	Fam83e	72.2382	8.2025	1.5194	5.3985	6.71994e-08	1.31655e-06
ENSMUSG00000024533	Spire1	140.56	3.94614	0.731162	5.39708	6.77345e-08	1.32532e-06
ENSMUSG00000029559	2210016L21Rik	1129.75	1.22737	0.227552	5.39379	6.8987e-08	1.34809e-06
ENSMUSG00000025743	Sdc3	164.815	-5.58118	1.03549	-5.38988	7.05058e-08	1.376e-06
ENSMUSG00000024610	Cd74	741.502	-4.88897	0.908689	-5.38024	7.4385e-08	1.44984e-06
ENSMUSG00000032280	Tle3	1295.49	1.74616	0.324589	5.37961	7.46476e-08	1.45309e-06
ENSMUSG00000029602	Rasal1	247.934	8.03955	1.495	5.37764	7.54702e-08	1.46722e-06
ENSMUSG00000026021	Sumo1	4149.65	1.13555	0.211227	5.37594	7.61827e-08	1.47917e-06
ENSMUSG00000024421	Lama3	640.318	-5.76042	1.07204	-5.37335	7.72882e-08	1.49825e-06
ENSMUSG00000027765	P2ry1	174.869	-3.52486	0.65601	-5.37317	7.73626e-08	1.49825e-06
ENSMUSG00000008348	Ubc	12140	-1.02415	0.190838	-5.3666	8.02336e-08	1.55186e-06
ENSMUSG00000020018	Snrpf	840.552	1.68723	0.314453	5.36561	8.06773e-08	1.55846e-06
ENSMUSG00000068250	Amn1	704.761	-1.98786	0.370584	-5.36413	8.13417e-08	1.56905e-06
ENSMUSG00000021033	Gstz1	11508.4	-2.85048	0.531416	-5.36393	8.14323e-08	1.56905e-06
ENSMUSG00000042515	Pwwp3b	227.576	5.00344	0.932869	5.3635	8.1626e-08	1.57078e-06
ENSMUSG00000019590	Cyb561	3873.62	2.99144	0.558378	5.35737	8.44419e-08	1.62291e-06
ENSMUSG00000031216	Stard8	86.3895	-5.64699	1.05453	-5.35498	8.55652e-08	1.64242e-06
ENSMUSG00000061322	Dnai1	56.4459	-6.95557	1.30071	-5.34751	8.91741e-08	1.70953e-06
ENSMUSG00000061436	Hipk2	1824.6	-1.79973	0.336571	-5.34727	8.92916e-08	1.70962e-06
ENSMUSG00000070495	Ctcfl	28.0614	-7.99259	1.49625	-5.34176	9.20502e-08	1.76021e-06
ENSMUSG00000024621	Csf1r	446.155	-5.1255	0.959979	-5.33918	9.33691e-08	1.78319e-06
ENSMUSG00000034911	Ushbp1	39.7195	-6.72809	1.26083	-5.33626	9.48848e-08	1.80847e-06
ENSMUSG00000033191	Tie1	53.4979	-11.065	2.07358	-5.33617	9.49315e-08	1.80847e-06
ENSMUSG00000051359	Ncald	176.601	-3.18986	0.59797	-5.33449	9.5816e-08	1.82303e-06
ENSMUSG00000022129	Dct	20.4176	-5.10005	0.956326	-5.33296	9.66229e-08	1.83608e-06
ENSMUSG00000039753	Fbxl5	4406.9	1.39751	0.262125	5.33148	9.74173e-08	1.84886e-06
ENSMUSG00000022583	Ly6f	68.2939	6.02932	1.1312	5.33001	9.82098e-08	1.86157e-06
ENSMUSG00000038048	Cntnap5c	44.4042	4.48959	0.84349	5.32263	1.02278e-07	1.93626e-06
ENSMUSG00000062661	Ncs1	181.793	5.71001	1.0732	5.32055	1.03451e-07	1.95603e-06
ENSMUSG00000033436	Armcx2	323.644	4.45826	0.838163	5.31909	1.0429e-07	1.96943e-06
ENSMUSG00000032315	Cyp1a1	3903.47	6.12713	1.15202	5.31858	1.04579e-07	1.97198e-06
ENSMUSG00000048647	Exd1	131.251	-2.41342	0.453787	-5.3184	1.04685e-07	1.97198e-06
ENSMUSG00000019791	Hint3	741.553	-1.56732	0.294776	-5.31699	1.05495e-07	1.98477e-06
ENSMUSG00000036745	Ttll7	168.552	2.62485	0.493888	5.31466	1.06859e-07	2.00795e-06
ENSMUSG00000018166	Erbb3	2271.38	-1.73118	0.325852	-5.31279	1.07957e-07	2.02606e-06
ENSMUSG00000052738	Suclg1	8656.45	-1.14901	0.21633	-5.31138	1.08797e-07	2.03931e-06
ENSMUSG00000033826	Dnah8	59.1036	-2.54959	0.480157	-5.30991	1.09677e-07	2.05327e-06
ENSMUSG00000036580	Spg20	1435.52	-1.17518	0.221628	-5.3025	1.1423e-07	2.13586e-06
ENSMUSG00000021751	Acox2	6205.58	-2.29622	0.43323	-5.30023	1.15656e-07	2.15987e-06
ENSMUSG00000026961	Lrrc26	170.754	8.7548	1.65358	5.29446	1.19367e-07	2.22641e-06
ENSMUSG00000046733	Gprc5a	1060.9	8.4698	1.59999	5.29365	1.199e-07	2.23158e-06
ENSMUSG00000039682	Lap3	7045.35	-1.80562	0.341095	-5.29359	1.19938e-07	2.23158e-06
ENSMUSG00000022433	Csnk1e	839.533	2.6951	0.509198	5.29283	1.20435e-07	2.23808e-06
ENSMUSG00000070056	Mfhas1	527.581	-1.55349	0.29359	-5.29134	1.21421e-07	2.25364e-06
ENSMUSG00000022217	Emc9	1050.46	-1.54306	0.291679	-5.29028	1.22129e-07	2.26401e-06
ENSMUSG00000035469	Rcbtb1	2934.93	-1.30836	0.247447	-5.28743	1.24049e-07	2.29681e-06
ENSMUSG00000028008	Asic5	64.5371	-5.87974	1.11275	-5.28399	1.264e-07	2.33648e-06
ENSMUSG00000046623	Gjb4	1011.42	8.03646	1.52095	5.28385	1.265e-07	2.33648e-06
ENSMUSG00000000120	Ngfr	32.4442	-7.67108	1.45229	-5.28206	1.27739e-07	2.35648e-06
ENSMUSG00000031889	Phaf1	1717.04	-1.45703	0.276016	-5.27878	1.30044e-07	2.39609e-06
ENSMUSG00000002043	Trappc6a	2560.18	1.83996	0.348644	5.27748	1.30975e-07	2.41033e-06
ENSMUSG00000057554	Lgals8	3242.2	-1.41557	0.268487	-5.27239	1.34657e-07	2.47508e-06
ENSMUSG00000075702	Selenom	954.207	4.98822	0.946177	5.27197	1.3497e-07	2.47783e-06
ENSMUSG00000021259	Cyp46a1	124.097	-3.58002	0.679117	-5.27158	1.35252e-07	2.48e-06
ENSMUSG00000026103	Gls	690.203	4.12434	0.782576	5.27021	1.36268e-07	2.49561e-06
ENSMUSG00000021211	Akr1c12	2137.38	-0.991677	0.188189	-5.26957	1.36745e-07	2.50133e-06
ENSMUSG00000029377	Ereg	214.297	5.26152	0.999423	5.26456	1.40529e-07	2.56745e-06
ENSMUSG00000039176	Polg	780.655	-1.64688	0.312915	-5.26303	1.41701e-07	2.58574e-06
ENSMUSG00000026222	Sp100	51.4558	-5.55805	1.05618	-5.26242	1.42174e-07	2.59046e-06
ENSMUSG00000022025	Cnmd	51.6947	-8.46196	1.60805	-5.26225	1.42301e-07	2.59046e-06
ENSMUSG00000043289	Mei4	63.9636	5.46495	1.03956	5.25698	1.46444e-07	2.66268e-06
ENSMUSG00000021614	Vcan	165.826	7.66105	1.45779	5.25524	1.47833e-07	2.68472e-06
ENSMUSG00000010095	Slc3a2	18515.6	2.43423	0.463313	5.25397	1.48853e-07	2.70001e-06
ENSMUSG00000090150	Acad11	4218.83	-2.45356	0.467468	-5.2486	1.53258e-07	2.77658e-06
ENSMUSG00000021775	Nr1d2	2450.72	-1.39739	0.266494	-5.2436	1.57473e-07	2.84955e-06
ENSMUSG00000090958	Lrrc32	211.555	-5.93147	1.13133	-5.2429	1.58075e-07	2.85703e-06
ENSMUSG00000078784	Rbis	2177.53	0.928654	0.177183	5.2412	1.59533e-07	2.87996e-06
ENSMUSG00000021125	Arg2	457.2	5.48775	1.04719	5.24044	1.60197e-07	2.8885e-06
ENSMUSG00000066071	Cyp4a12a	5470.62	-8.19393	1.56387	-5.23954	1.6098e-07	2.89781e-06
ENSMUSG00000026032	Ndufb3	2177.91	-0.86428	0.164958	-5.2394	1.61096e-07	2.89781e-06
ENSMUSG00000056832	Ttc26	123.751	3.87232	0.739203	5.23851	1.6188e-07	2.90847e-06
ENSMUSG00000042682	Selenok	10609.5	1.43052	0.273177	5.2366	1.6356e-07	2.93518e-06
ENSMUSG00000018848	Rars	4189.73	1.37134	0.261952	5.23509	1.64908e-07	2.95587e-06
ENSMUSG00000074785	Plxnc1	65.1275	-6.57979	1.2574	-5.23287	1.66898e-07	2.98801e-06
ENSMUSG00000009097	Tbx1	109.569	9.40485	1.80077	5.22268	1.7635e-07	3.15351e-06
ENSMUSG00000009654	Oit3	137.802	-4.05073	0.776135	-5.2191	1.79792e-07	3.21127e-06
ENSMUSG00000022146	Osmr	1755.02	4.78195	0.91635	5.21848	1.80401e-07	3.21835e-06
ENSMUSG00000078683	Mup1	807.073	-6.90018	1.3226	-5.21712	1.81722e-07	3.23811e-06
ENSMUSG00000060407	Cyp2a12	9632.53	-6.12004	1.17341	-5.21559	1.83235e-07	3.26124e-06
ENSMUSG00000030822	Prr14	1478.46	-0.841304	0.161314	-5.21533	1.83493e-07	3.262e-06
ENSMUSG00000061353	Cxcl12	3842.85	-5.2746	1.01198	-5.21216	1.86653e-07	3.31428e-06
ENSMUSG00000026270	Capn10	589.253	-1.61058	0.30917	-5.20935	1.89499e-07	3.36089e-06
ENSMUSG00000028885	Smpdl3b	281.28	4.26272	0.818616	5.20722	1.91689e-07	3.39577e-06
ENSMUSG00000022965	Ifngr2	2943.39	0.945456	0.181683	5.20387	1.95185e-07	3.45316e-06
ENSMUSG00000030796	Tead2	191.451	4.51431	0.867532	5.20362	1.95447e-07	3.45316e-06
ENSMUSG00000021451	Sema4d	247.132	4.30537	0.827406	5.20346	1.95612e-07	3.45316e-06
ENSMUSG00000074264	Amy1	4059.96	-5.19044	0.998863	-5.19635	2.03241e-07	3.58366e-06
ENSMUSG00000031557	Plekha2	1407.03	3.37734	0.650167	5.19457	2.05197e-07	3.61394e-06
ENSMUSG00000005510	Ndufs3	4293.55	-0.959702	0.184792	-5.19342	2.06468e-07	3.6305e-06
ENSMUSG00000022323	Rida	12942	-2.58631	0.49801	-5.19328	2.06616e-07	3.6305e-06
ENSMUSG00000061540	Orm2	80008.3	4.86469	0.93677	5.19304	2.06882e-07	3.63098e-06
ENSMUSG00000024143	Rhoq	266.85	2.42975	0.468066	5.19105	2.09116e-07	3.66594e-06
ENSMUSG00000028278	Rragd	939.15	5.01269	0.965704	5.19071	2.09499e-07	3.66731e-06
ENSMUSG00000023088	Abcc1	878.875	3.89505	0.750412	5.19055	2.09678e-07	3.66731e-06
ENSMUSG00000028613	Lrp8	75.5295	6.51648	1.25628	5.18713	2.13554e-07	3.73081e-06
ENSMUSG00000037971	1110032A03Rik	1002.75	-0.945488	0.182332	-5.18553	2.15398e-07	3.75868e-06
ENSMUSG00000063576	Klhdc3	2277.77	-1.27915	0.246716	-5.18472	2.1634e-07	3.77079e-06
ENSMUSG00000030854	Ptpn5	35.3762	8.07208	1.55697	5.18448	2.1662e-07	3.77132e-06
ENSMUSG00000033767	Tmem131l	715.282	-2.58318	0.498292	-5.18406	2.17103e-07	3.7754e-06
ENSMUSG00000020053	Igf1	8003.07	-5.5558	1.07177	-5.18378	2.17431e-07	3.77678e-06
ENSMUSG00000059908	Mug1	49677.5	-4.55891	0.879696	-5.18237	2.19082e-07	3.8011e-06
ENSMUSG00000023236	Scg5	23.3704	7.38598	1.42596	5.17966	2.2229e-07	3.85235e-06
ENSMUSG00000002728	Naa20	1327.04	0.967512	0.186905	5.17649	2.26098e-07	3.91386e-06
ENSMUSG00000015656	Hspa8	70368.5	1.36187	0.263111	5.17604	2.26646e-07	3.91889e-06
ENSMUSG00000020850	Prpf8	3704.21	-0.751638	0.145315	-5.17247	2.31018e-07	3.98993e-06
ENSMUSG00000019487	Trip10	1762.37	2.04473	0.3954	5.17131	2.32462e-07	4.00885e-06
ENSMUSG00000048373	Fgfbp1	465.286	9.65567	1.86722	5.17116	2.32642e-07	4.00885e-06
ENSMUSG00000024503	Spink1	733.061	6.76996	1.31025	5.16692	2.37984e-07	4.09187e-06
ENSMUSG00000019966	Kitl	924.684	3.61869	0.700358	5.16691	2.38e-07	4.09187e-06
ENSMUSG00000051225	Fam83a	175.583	5.14343	0.996025	5.16396	2.41778e-07	4.15212e-06
ENSMUSG00000070780	Rbm47	1847.11	-2.58938	0.502546	-5.15252	2.57011e-07	4.40873e-06
ENSMUSG00000005687	Bcas2	2665.52	0.921868	0.178967	5.15106	2.59018e-07	4.43814e-06
ENSMUSG00000000399	Ndufa9	5244.67	-0.887749	0.172368	-5.15033	2.60033e-07	4.4505e-06
ENSMUSG00000040502	Marchf9	56.7941	4.93307	0.957918	5.14979	2.60785e-07	4.45833e-06
ENSMUSG00000050071	Bex1	135.542	8.42369	1.63617	5.14842	2.62694e-07	4.48591e-06
ENSMUSG00000032905	Atg12	2446.93	0.964601	0.187372	5.14807	2.63182e-07	4.48758e-06
ENSMUSG00000026701	Prdx6	31390.1	-1.2752	0.247711	-5.14793	2.63383e-07	4.48758e-06
ENSMUSG00000098470	C1rb	75.1815	-5.72621	1.11261	-5.14663	2.65215e-07	4.51371e-06
ENSMUSG00000026679	Enkur	77.3934	7.86666	1.52939	5.14366	2.69442e-07	4.58051e-06
ENSMUSG00000029269	Sult1b1	263.508	-4.14619	0.806142	-5.14326	2.70018e-07	4.58516e-06
ENSMUSG00000052942	Glis3	1494.1	5.14128	0.999713	5.14276	2.70728e-07	4.59208e-06
ENSMUSG00000022892	App	9661.24	2.2853	0.444964	5.13591	2.80777e-07	4.75721e-06
ENSMUSG00000061286	Exosc5	1604.91	-1.22608	0.238754	-5.13533	2.81643e-07	4.76656e-06
ENSMUSG00000030291	Med21	893.953	0.933191	0.181793	5.13328	2.84742e-07	4.81364e-06
ENSMUSG00000038084	Opa1	2600.91	-0.77894	0.151778	-5.1321	2.86522e-07	4.83833e-06
ENSMUSG00000042750	Bex2	76.7227	8.13251	1.58548	5.12936	2.90735e-07	4.90126e-06
ENSMUSG00000055730	Ces2a	4240.88	-4.30217	0.838752	-5.12925	2.90895e-07	4.90126e-06
ENSMUSG00000024759	Atl3	772.325	-1.14435	0.223153	-5.12807	2.9273e-07	4.9267e-06
ENSMUSG00000038599	Capn8	123.902	-6.6104	1.28923	-5.12739	2.93779e-07	4.93888e-06
ENSMUSG00000012848	Rps5	14137.5	1.0514	0.205157	5.12489	2.97716e-07	4.99718e-06
ENSMUSG00000037353	Letmd1	939.739	-1.25417	0.244727	-5.12477	2.97907e-07	4.99718e-06
ENSMUSG00000045983	Eif4g1	6664.21	-1.1059	0.215941	-5.12132	3.034e-07	5.08371e-06
ENSMUSG00000051811	Cox6b2	66.844	4.0455	0.789974	5.12106	3.03824e-07	5.0852e-06
ENSMUSG00000070047	Fat1	5074.93	1.83816	0.359116	5.11856	3.07872e-07	5.14727e-06
ENSMUSG00000019874	Fabp7	55.7222	-8.74686	1.70988	-5.11549	3.12922e-07	5.22594e-06
ENSMUSG00000026616	Cr2	47.8836	4.33562	0.847954	5.11303	3.17025e-07	5.28863e-06
ENSMUSG00000023120	Ldc1	75.5825	18.6601	3.65113	5.11078	3.2084e-07	5.34639e-06
ENSMUSG00000021884	Hacl1	290.015	-4.34119	0.849631	-5.10951	3.23004e-07	5.37654e-06
ENSMUSG00000024425	Ndfip1	12639.8	-1.22806	0.240381	-5.1088	3.24205e-07	5.39061e-06
ENSMUSG00000048807	Slc35e4	608.96	3.91328	0.76649	5.10546	3.29998e-07	5.48092e-06
ENSMUSG00000059974	Ntm	17.2224	-4.69693	0.920126	-5.10466	3.31387e-07	5.49797e-06
ENSMUSG00000002228	Ppm1j	163.28	5.57671	1.09274	5.10341	3.33593e-07	5.52853e-06
ENSMUSG00000028029	Aimp1	1511.73	0.606668	0.118883	5.10309	3.34158e-07	5.53185e-06
ENSMUSG00000066406	Akap13	2588.66	-1.28728	0.252323	-5.10171	3.36595e-07	5.56612e-06
ENSMUSG00000029093	Sorcs2	246.009	5.34451	1.04801	5.09967	3.40241e-07	5.62027e-06
ENSMUSG00000042628	Zfyve1	2160.52	-1.37925	0.270603	-5.09695	3.45174e-07	5.69556e-06
ENSMUSG00000000088	Cox5a	8047.78	-0.871942	0.17111	-5.0958	3.47267e-07	5.72387e-06
ENSMUSG00000042359	Osbpl6	128.459	4.22545	0.829247	5.09552	3.47777e-07	5.72606e-06
ENSMUSG00000036006	Ripor2	149.875	-4.50316	0.883893	-5.0947	3.49302e-07	5.74492e-06
ENSMUSG00000035561	Aldh1b1	1358.38	-4.16179	0.817591	-5.09031	3.57481e-07	5.87307e-06
ENSMUSG00000020023	Tmcc3	409.798	-4.13644	0.814035	-5.08141	3.74649e-07	6.14847e-06
ENSMUSG00000046101	Mcmdc2	296.533	2.10924	0.415288	5.07898	3.79463e-07	6.22073e-06
ENSMUSG00000042705	Commd10	1454.63	1.29372	0.254767	5.07804	3.81343e-07	6.24479e-06
ENSMUSG00000021585	Cast	4722.12	1.37401	0.270624	5.07718	3.83076e-07	6.26641e-06
ENSMUSG00000052727	Map1b	469.052	4.28698	0.844467	5.07655	3.84352e-07	6.28051e-06
ENSMUSG00000039706	Ldb2	19.8687	-9.14016	1.80065	-5.07605	3.85364e-07	6.29027e-06
ENSMUSG00000014606	Slc25a11	4191.14	-0.881412	0.173698	-5.07438	3.88758e-07	6.33218e-06
ENSMUSG00000029671	Wnt16	46.9577	6.6306	1.30668	5.07438	3.88767e-07	6.33218e-06
ENSMUSG00000024399	Ltb	547.153	5.84266	1.15156	5.07368	3.90191e-07	6.34857e-06
ENSMUSG00000057322	Rpl38	5544.38	1.07303	0.211504	5.07336	3.9086e-07	6.35262e-06
ENSMUSG00000096740	Lbhd1	89.2731	2.46444	0.486195	5.06883	4.00275e-07	6.49868e-06
ENSMUSG00000030682	Cdipt	6119.81	1.02984	0.203195	5.06823	4.01529e-07	6.51207e-06
ENSMUSG00000021969	Zdhhc20	1819.59	1.57941	0.311803	5.06542	4.07504e-07	6.60192e-06
ENSMUSG00000054263	Lifr	4185.53	-3.77745	0.745858	-5.06457	4.09317e-07	6.62421e-06
ENSMUSG00000024319	Vps52	1102.18	-1.15481	0.228034	-5.06421	4.10104e-07	6.62987e-06
ENSMUSG00000005103	Wdr1	11004.1	1.23423	0.243744	5.06364	4.11328e-07	6.64257e-06
ENSMUSG00000033533	Acsm1	7076.42	-3.12549	0.617688	-5.05998	4.19309e-07	6.76425e-06
ENSMUSG00000029499	Pxmp2	1917.74	-4.65658	0.920384	-5.05939	4.20594e-07	6.77778e-06
ENSMUSG00000026656	Fcgr2b	323.841	-4.31925	0.853872	-5.05843	4.22723e-07	6.80485e-06
ENSMUSG00000036206	Sh3bp4	929.442	3.64798	0.721808	5.05395	4.32768e-07	6.95917e-06
ENSMUSG00000003363	Pld3	4251.21	1.44525	0.286128	5.05106	4.39354e-07	7.05758e-06
ENSMUSG00000022400	Rbx1	4104.93	0.814585	0.161503	5.04378	4.56418e-07	7.32394e-06
ENSMUSG00000029632	Ndufa4	10556	-1.40044	0.277775	-5.04163	4.61583e-07	7.39899e-06
ENSMUSG00000024480	Ap3s1	2385.08	1.7176	0.341212	5.03382	4.80813e-07	7.6991e-06
ENSMUSG00000003352	Cacnb3	349.409	5.65716	1.12397	5.03319	4.82395e-07	7.71628e-06
ENSMUSG00000082361	Btc	1272.78	4.29545	0.853814	5.0309	4.88175e-07	7.80052e-06
ENSMUSG00000026483	Niban1	1334.2	3.22293	0.641435	5.02456	5.04597e-07	8.05444e-06
ENSMUSG00000041313	Slc7a1	474.314	4.29846	0.855556	5.02417	5.0561e-07	8.06211e-06
ENSMUSG00000004383	Large1	768.096	1.59633	0.31793	5.02101	5.14e-07	8.18729e-06
ENSMUSG00000028780	Sema3c	2057.02	5.72786	1.14112	5.01952	5.18012e-07	8.24254e-06
ENSMUSG00000030157	Clec2d	42.0783	-4.46119	0.888892	-5.01882	5.19905e-07	8.26398e-06
ENSMUSG00000030145	Zfp248	132.595	1.6903	0.336936	5.01668	5.25725e-07	8.34774e-06
ENSMUSG00000026981	Il1rn	3535.22	3.85549	0.768736	5.01536	5.29335e-07	8.39628e-06
ENSMUSG00000058396	Gpr182	100.681	-5.04665	1.0068	-5.01254	5.37163e-07	8.51154e-06
ENSMUSG00000061740	Cyp2d22	7857.27	-3.04405	0.607355	-5.01197	5.38745e-07	8.52769e-06
ENSMUSG00000020682	Mmp28	71.2303	6.27462	1.2534	5.00608	5.55489e-07	8.78357e-06
ENSMUSG00000032033	Barx2	51.3332	5.43961	1.0873	5.00284	5.64911e-07	8.91301e-06
ENSMUSG00000020154	Ptprb	239.063	-9.54138	1.90725	-5.00268	5.65377e-07	8.91301e-06
ENSMUSG00000061758	Akr1b10	365.696	3.81533	0.76266	5.00266	5.65439e-07	8.91301e-06
ENSMUSG00000032420	Nt5e	1697.84	3.78094	0.755984	5.00135	5.69292e-07	8.96442e-06
ENSMUSG00000069919	Hba-a1	43.3408	-11.1193	2.22443	-4.99872	5.77135e-07	9.07851e-06
ENSMUSG00000032306	Mpi	1283.93	0.953525	0.190854	4.99608	5.8506e-07	9.19363e-06
ENSMUSG00000024579	Pcyox1l	697.252	2.9572	0.592251	4.99315	5.94016e-07	9.3247e-06
ENSMUSG00000063856	Gpx1	67006	-2.13776	0.428289	-4.9914	5.99422e-07	9.39984e-06
ENSMUSG00000034570	Inpp5j	40.4256	7.09882	1.42282	4.98928	6.06061e-07	9.48465e-06
ENSMUSG00000032014	Oaf	5643.75	-2.73019	0.547213	-4.98927	6.06082e-07	9.48465e-06
ENSMUSG00000034135	Sik3	1120.75	-1.09249	0.219027	-4.98794	6.10259e-07	9.54018e-06
ENSMUSG00000020919	Stat5b	1287.01	-1.64306	0.329509	-4.98637	6.15237e-07	9.60809e-06
ENSMUSG00000074480	Mex3a	150.834	5.50087	1.10334	4.98567	6.17489e-07	9.6296e-06
ENSMUSG00000002871	Tpra1	2363.7	1.27571	0.255882	4.98554	6.17884e-07	9.6296e-06
ENSMUSG00000027199	Gatm	153.605	-6.53715	1.31132	-4.98518	6.19057e-07	9.63796e-06
ENSMUSG00000026179	Pnkd	2977.96	-1.59385	0.320066	-4.97976	6.36643e-07	9.90159e-06
ENSMUSG00000074968	Ano3	292.889	6.98104	1.40237	4.97803	6.42362e-07	9.9803e-06
ENSMUSG00000089678	Agxt2	1743.66	-2.91059	0.584772	-4.97731	6.44731e-07	9.99458e-06
ENSMUSG00000025142	Aspscr1	2918.72	-1.56171	0.313774	-4.97717	6.45193e-07	9.99458e-06
ENSMUSG00000004044	Cavin1	1072.93	3.35302	0.673683	4.97715	6.45258e-07	9.99458e-06
ENSMUSG00000019945	Cabcoco1	127.588	-4.03257	0.810883	-4.97306	6.59052e-07	1.01978e-05
ENSMUSG00000032289	Thsd4	804.374	5.10252	1.02617	4.97237	6.61379e-07	1.02234e-05
ENSMUSG00000073676	Hspe1	6218.49	-1.1074	0.222868	-4.96886	6.73475e-07	1.03998e-05
ENSMUSG00000028041	Adam15	1546.05	4.55949	0.917808	4.9678	6.77157e-07	1.0446e-05
ENSMUSG00000042215	Bag2	1042.32	2.14141	0.431151	4.96672	6.8094e-07	1.04937e-05
ENSMUSG00000041660	Bbox1	3248.58	-3.09523	0.623332	-4.96561	6.84856e-07	1.05433e-05
ENSMUSG00000034551	Hdx	65.3037	5.96453	1.20148	4.96431	6.89449e-07	1.06033e-05
ENSMUSG00000031158	Timm17b	1700.97	-1.08141	0.217854	-4.96391	6.90866e-07	1.06143e-05
ENSMUSG00000026966	Ssna1	1988.06	0.890119	0.17933	4.96357	6.92077e-07	1.06221e-05
ENSMUSG00000041044	Lrit1	36.3189	-10.2917	2.07373	-4.9629	6.94473e-07	1.06481e-05
ENSMUSG00000070690	Albfm1	486.647	-4.44629	0.896231	-4.9611	7.0096e-07	1.07307e-05
ENSMUSG00000025260	Hsd17b10	4339.92	-1.24835	0.251631	-4.96101	7.01276e-07	1.07307e-05
ENSMUSG00000056300	Zfp981	116.581	2.10979	0.425362	4.95998	7.04996e-07	1.07768e-05
ENSMUSG00000036469	Marchf1	14.2475	-4.92629	0.994049	-4.95578	7.2041e-07	1.10013e-05
ENSMUSG00000074738	Fndc10	270.761	4.81087	0.970977	4.95467	7.24542e-07	1.10533e-05
ENSMUSG00000031196	F8	102.714	-3.11064	0.627961	-4.95355	7.2872e-07	1.11058e-05
ENSMUSG00000031608	Galnt7	797.271	2.91236	0.588127	4.95193	7.34802e-07	1.11873e-05
ENSMUSG00000005299	Letm1	4655.7	-1.13523	0.229386	-4.94901	7.45917e-07	1.13451e-05
ENSMUSG00000020473	Aebp1	1518.92	5.15505	1.04208	4.94687	7.54167e-07	1.14591e-05
ENSMUSG00000061878	Sphk1	714.063	4.50134	0.910338	4.94469	7.62655e-07	1.15765e-05
ENSMUSG00000052271	Bhlha15	366.374	5.31339	1.07523	4.94162	7.74753e-07	1.17484e-05
ENSMUSG00000011958	Bnip2	5401.91	1.04771	0.212041	4.94108	7.76893e-07	1.1769e-05
ENSMUSG00000007034	Slc44a4	456.624	4.01197	0.812147	4.93995	7.8142e-07	1.18258e-05
ENSMUSG00000029458	Brap	3095.38	-1.60434	0.324786	-4.9397	7.82446e-07	1.18292e-05
ENSMUSG00000001630	Stk38l	2670.61	2.50491	0.507117	4.93951	7.83204e-07	1.18292e-05
ENSMUSG00000028607	Cpt2	5089	-1.55638	0.315122	-4.93899	7.85274e-07	1.18487e-05
ENSMUSG00000020328	Nudcd2	2936.04	0.889021	0.180011	4.93869	7.86482e-07	1.18551e-05
ENSMUSG00000022514	Il1rap	3072.91	-4.71936	0.955641	-4.93843	7.87555e-07	1.18595e-05
ENSMUSG00000054191	Klf1	56.0605	-3.99009	0.808075	-4.93777	7.90214e-07	1.18847e-05
ENSMUSG00000050440	Hamp	6459.65	-6.69742	1.3564	-4.93762	7.90801e-07	1.18847e-05
ENSMUSG00000038520	Tbc1d17	1773.28	-1.35414	0.274289	-4.9369	7.93749e-07	1.19172e-05
ENSMUSG00000037797	Adh4	2117.81	-5.3554	1.08486	-4.9365	7.95388e-07	1.193e-05
ENSMUSG00000038811	Gngt2	30.1092	-9.34027	1.89344	-4.93295	8.09957e-07	1.21365e-05
ENSMUSG00000032519	Slc25a38	515.419	-2.06309	0.418301	-4.93207	8.13623e-07	1.21794e-05
ENSMUSG00000021175	Cdca7l	154.121	3.53275	0.716316	4.93183	8.14625e-07	1.21824e-05
ENSMUSG00000034522	Zfp395	85.048	-4.45035	0.902411	-4.93162	8.15501e-07	1.21835e-05
ENSMUSG00000030232	Aebp2	955.979	2.14339	0.434685	4.93091	8.18462e-07	1.22157e-05
ENSMUSG00000032528	Vipr1	40.7241	-9.14221	1.85587	-4.92611	8.3883e-07	1.25074e-05
ENSMUSG00000016087	Fli1	25.9848	-9.09771	1.84736	-4.9247	8.44886e-07	1.25853e-05
ENSMUSG00000024854	Pold4	1139.83	2.48577	0.504849	4.92379	8.48853e-07	1.2632e-05
ENSMUSG00000028479	Gne	4644.31	-1.72452	0.35033	-4.92254	8.54285e-07	1.27004e-05
ENSMUSG00000028655	Mfsd2a	330.277	-4.35521	0.885777	-4.91682	8.79609e-07	1.3064e-05
ENSMUSG00000036892	Prodh2	3119.46	-3.40522	0.692624	-4.9164	8.81502e-07	1.30794e-05
ENSMUSG00000045912	C2cd4c	24.5354	7.1188	1.44821	4.91558	8.85179e-07	1.31211e-05
ENSMUSG00000028675	Pnrc2	2902.49	1.25522	0.255442	4.9139	8.92825e-07	1.32215e-05
ENSMUSG00000069833	Ahnak	4968.42	3.27464	0.666494	4.91323	8.95902e-07	1.32425e-05
ENSMUSG00000047040	Prr15l	852.708	3.78553	0.770481	4.91321	8.95988e-07	1.32425e-05
ENSMUSG00000019990	Pde7b	152.394	-3.90622	0.79555	-4.91009	9.10365e-07	1.34418e-05
ENSMUSG00000035165	Kcne3	432.911	5.83629	1.18874	4.90964	9.1244e-07	1.34594e-05
ENSMUSG00000051043	Gprc5c	3809.05	-1.53476	0.312695	-4.90817	9.193e-07	1.35474e-05
ENSMUSG00000021091	Serpina3n	50678.9	2.91331	0.593671	4.90727	9.23505e-07	1.35961e-05
ENSMUSG00000027544	Nfatc2	231.416	4.94132	1.00731	4.90545	9.32131e-07	1.37098e-05
ENSMUSG00000026166	Ccl20	390.012	7.66518	1.56296	4.90427	9.37735e-07	1.37789e-05
ENSMUSG00000042428	Mgat3	118.818	6.62322	1.35181	4.89951	9.6078e-07	1.4103e-05
ENSMUSG00000038916	Soga3	28.0583	8.34251	1.70279	4.89933	9.61655e-07	1.4103e-05
ENSMUSG00000045136	Tubb2b	333.328	5.37867	1.09794	4.89886	9.63941e-07	1.41229e-05
ENSMUSG00000037787	Coa8	1150.63	-0.921016	0.188119	-4.89592	9.78485e-07	1.43222e-05
ENSMUSG00000028191	Bcl10	1542.15	0.794589	0.1624	4.8928	9.94095e-07	1.45366e-05
ENSMUSG00000039903	Eva1c	239.253	3.87107	0.791326	4.89188	9.98753e-07	1.45791e-05
ENSMUSG00000028354	Fmn2	89.0275	-5.94385	1.21505	-4.89185	9.98924e-07	1.45791e-05
ENSMUSG00000005936	Kctd20	1651.2	-0.825173	0.168802	-4.88841	1.01651e-06	1.48215e-05
ENSMUSG00000037012	Hk1	500.675	3.72338	0.762039	4.88608	1.02866e-06	1.49842e-05
ENSMUSG00000038421	Fcrla	56.3941	-1.39236	0.285015	-4.8852	1.03324e-06	1.50365e-05
ENSMUSG00000027884	Clcc1	1719.43	-0.939706	0.192596	-4.87916	1.06541e-06	1.54898e-05
ENSMUSG00000028194	Ddah1	3859.9	-2.81933	0.577911	-4.87849	1.06901e-06	1.55273e-05
ENSMUSG00000062312	Erbb2	383.965	3.53052	0.724634	4.87215	1.10391e-06	1.60189e-05
ENSMUSG00000052062	Pard3b	347.643	-4.21673	0.865769	-4.8705	1.11314e-06	1.61373e-05
ENSMUSG00000024109	Nrxn1	112.563	-4.26198	0.875535	-4.86786	1.12812e-06	1.63388e-05
ENSMUSG00000028656	Cap1	1464.57	-2.79237	0.573806	-4.86639	1.13653e-06	1.6445e-05
ENSMUSG00000039304	Tnfsf10	100.451	-4.87052	1.00117	-4.86484	1.14552e-06	1.65593e-05
ENSMUSG00000064351	mt-Co1	288846	-1.07312	0.220633	-4.86383	1.15136e-06	1.66278e-05
ENSMUSG00000044715	Gskip	1370.86	1.00102	0.205849	4.86291	1.15673e-06	1.66895e-05
ENSMUSG00000001833	Septin7	4657.11	0.860091	0.176889	4.86231	1.16026e-06	1.67245e-05
ENSMUSG00000058420	Syt17	132.582	7.46677	1.53794	4.85505	1.20355e-06	1.7332e-05
ENSMUSG00000046167	Gldn	1353.75	6.4532	1.32982	4.85267	1.21808e-06	1.75246e-05
ENSMUSG00000016386	Mpped2	86.2774	4.34194	0.894811	4.85236	1.22004e-06	1.75361e-05
ENSMUSG00000024014	Pim1	113.977	-3.7184	0.766449	-4.85146	1.22557e-06	1.75991e-05
ENSMUSG00000024773	Atg2a	1367.78	-1.54648	0.31886	-4.85003	1.23441e-06	1.77091e-05
ENSMUSG00000020142	Slc1a4	2686.59	4.32211	0.891776	4.84663	1.25574e-06	1.79982e-05
ENSMUSG00000028469	Npr2	317.202	-4.08341	0.842558	-4.84644	1.25694e-06	1.79983e-05
ENSMUSG00000046179	E2f8	280.311	-4.77225	0.985392	-4.843	1.27894e-06	1.82962e-05
ENSMUSG00000022836	Mylk	1222.72	-2.64242	0.545807	-4.8413	1.28991e-06	1.84356e-05
ENSMUSG00000030878	Cdr2	79.1589	4.00296	0.82696	4.84058	1.29464e-06	1.84858e-05
ENSMUSG00000038039	Gcc2	1903.15	1.14903	0.237424	4.8396	1.30103e-06	1.85596e-05
ENSMUSG00000020429	Igfbp1	29781.2	5.30717	1.09695	4.83814	1.3106e-06	1.86786e-05
ENSMUSG00000045094	Arhgef37	72.2868	-3.8335	0.793251	-4.83265	1.34731e-06	1.91836e-05
ENSMUSG00000030061	Uba3	1953.55	0.867985	0.179668	4.83104	1.3582e-06	1.93205e-05
ENSMUSG00000037428	Vgf	19.0136	7.78853	1.61235	4.83055	1.36157e-06	1.93503e-05
ENSMUSG00000032392	Parp16	1030.71	-1.70107	0.352167	-4.83028	1.36338e-06	1.9358e-05
ENSMUSG00000028467	Gba2	500.414	-3.51481	0.727741	-4.82976	1.36696e-06	1.93906e-05
ENSMUSG00000027612	Mmp24	115.235	7.89575	1.6351	4.8289	1.37287e-06	1.94563e-05
ENSMUSG00000032898	Fbxo21	2504.88	-2.48403	0.514822	-4.82502	1.39986e-06	1.98203e-05
ENSMUSG00000022679	Mpv17l	503.216	-3.53042	0.73207	-4.82252	1.41758e-06	2.00524e-05
ENSMUSG00000010609	Psen2	4966.63	-3.59491	0.745573	-4.82167	1.42362e-06	2.01191e-05
ENSMUSG00000028788	Ptp4a2	6030.01	1.03721	0.215291	4.81771	1.45216e-06	2.05034e-05
ENSMUSG00000046417	Lrrc75a	97.9536	4.13867	0.859312	4.81626	1.46271e-06	2.0633e-05
ENSMUSG00000030972	Acsm5	1447.02	-4.52993	0.940601	-4.81599	1.46469e-06	2.06419e-05
ENSMUSG00000002012	Pnck	32.7356	7.30176	1.5163	4.8155	1.46829e-06	2.06733e-05
ENSMUSG00000092035	Peg10	80.4637	7.50143	1.55935	4.81061	1.50468e-06	2.1166e-05
ENSMUSG00000051510	Mafg	1296.37	-1.21702	0.253009	-4.8102	1.5078e-06	2.11902e-05
ENSMUSG00000038641	Akr1d1	1439.52	-4.34591	0.90373	-4.80885	1.51798e-06	2.12897e-05
ENSMUSG00000046550	Spin2c	65.8885	4.458	0.927059	4.80876	1.51873e-06	2.12897e-05
ENSMUSG00000026950	Neb	181.31	-3.70973	0.771461	-4.80871	1.51909e-06	2.12897e-05
ENSMUSG00000010751	Tnfrsf22	722.956	3.17895	0.661119	4.80844	1.52112e-06	2.12985e-05
ENSMUSG00000040280	Ndufa4l2	2981.58	6.4358	1.33961	4.80424	1.55343e-06	2.17308e-05
ENSMUSG00000037280	Galnt6	311.712	4.52452	0.941877	4.80373	1.55736e-06	2.17657e-05
ENSMUSG00000035891	Cerk	250.534	3.70126	0.770561	4.80334	1.56043e-06	2.17886e-05
ENSMUSG00000030122	Ptms	2363.32	-1.37453	0.286184	-4.80297	1.5633e-06	2.18086e-05
ENSMUSG00000031168	Ebp	5001.7	-1.49459	0.31127	-4.80157	1.57426e-06	2.19412e-05
ENSMUSG00000024986	Hhex	2639.4	-1.18462	0.246755	-4.80079	1.58044e-06	2.20071e-05
ENSMUSG00000015599	Ttbk1	20.2848	-5.19466	1.08234	-4.79946	1.59095e-06	2.21194e-05
ENSMUSG00000031672	Got2	16209.4	-1.85764	0.387056	-4.7994	1.59142e-06	2.21194e-05
ENSMUSG00000033029	1700088E04Rik	40.9751	3.65213	0.76116	4.79811	1.60171e-06	2.2242e-05
ENSMUSG00000068349	Gml	51.1286	7.77529	1.62064	4.79768	1.60515e-06	2.22678e-05
ENSMUSG00000029656	C8b	5733.64	-5.38566	1.12259	-4.79751	1.6065e-06	2.22678e-05
ENSMUSG00000036136	Fam110c	564.754	4.05574	0.845654	4.79598	1.61884e-06	2.24183e-05
ENSMUSG00000031596	Slc7a2	3588.69	-4.32715	0.902532	-4.79445	1.63119e-06	2.25687e-05
ENSMUSG00000031490	Eif4ebp1	9307.82	1.44643	0.30174	4.79362	1.63796e-06	2.26418e-05
ENSMUSG00000068086	Cyp2d9	28268.2	-3.63369	0.758253	-4.79219	1.6497e-06	2.27833e-05
ENSMUSG00000031262	Cenpi	78.0404	3.88437	0.810765	4.791	1.65955e-06	2.28984e-05
ENSMUSG00000024411	Aqp4	27.1107	-10.009	2.09011	-4.78872	1.67846e-06	2.31383e-05
ENSMUSG00000039195	Bbln	1024.16	1.88257	0.393213	4.78765	1.68745e-06	2.32412e-05
ENSMUSG00000028803	Nipal3	193.604	-1.65934	0.346747	-4.78545	1.70603e-06	2.34757e-05
ENSMUSG00000030562	Nox4	827.613	-3.05556	0.638637	-4.78451	1.71409e-06	2.35653e-05
ENSMUSG00000011382	Dhdh	29.5685	-3.43017	0.717108	-4.78334	1.72405e-06	2.36807e-05
ENSMUSG00000074513	Arfip1	333.741	1.05648	0.220877	4.7831	1.7261e-06	2.36874e-05
ENSMUSG00000022708	Zbtb20	12655.7	-1.14262	0.239128	-4.77826	1.76819e-06	2.4243e-05
ENSMUSG00000068130	Zfp442	94.3361	3.32497	0.696231	4.77567	1.79114e-06	2.45355e-05
ENSMUSG00000044378	Slc15a5	54.7951	-5.64011	1.18125	-4.77471	1.79968e-06	2.46302e-05
ENSMUSG00000002983	Relb	689.729	2.284	0.478505	4.7732	1.81323e-06	2.47934e-05
ENSMUSG00000021785	Ngly1	1958.04	-0.943058	0.197641	-4.77156	1.82802e-06	2.49731e-05
ENSMUSG00000026149	Tm4sf20	110.712	5.10927	1.07082	4.77136	1.82987e-06	2.49759e-05
ENSMUSG00000021460	Auh	1646.25	-0.913707	0.191672	-4.76703	1.86962e-06	2.54954e-05
ENSMUSG00000032366	Tpm1	12236	1.80875	0.379453	4.76672	1.87253e-06	2.55122e-05
ENSMUSG00000023952	Gtpbp2	1349.87	1.64315	0.34473	4.76649	1.87466e-06	2.55183e-05
ENSMUSG00000057604	Lmcd1	1118.91	5.26832	1.10559	4.76516	1.887e-06	2.56632e-05
ENSMUSG00000045319	Proser2	864.469	-2.64138	0.554427	-4.76416	1.89642e-06	2.57682e-05
ENSMUSG00000020937	Plcd3	328.937	4.27863	0.898121	4.76398	1.89815e-06	2.57686e-05
ENSMUSG00000026269	Rnpepl1	1137.7	-1.41639	0.297377	-4.76294	1.90795e-06	2.58606e-05
ENSMUSG00000063160	Numbl	58.2645	4.66274	0.978971	4.7629	1.90834e-06	2.58606e-05
ENSMUSG00000032246	Calml4	495.087	4.00739	0.842025	4.75922	1.94338e-06	2.63104e-05
ENSMUSG00000038290	Smg6	717.535	-1.54622	0.324902	-4.75904	1.94518e-06	2.63104e-05
ENSMUSG00000028019	Pdgfc	755.495	2.1229	0.446092	4.75888	1.94674e-06	2.63104e-05
ENSMUSG00000035984	Nme5	82.5629	6.64842	1.39818	4.75506	1.98387e-06	2.67885e-05
ENSMUSG00000065979	Cpped1	2537.48	-1.0273	0.216057	-4.75477	1.98674e-06	2.68033e-05
ENSMUSG00000109946	Brd3os	211.871	3.02336	0.636212	4.75213	2.01283e-06	2.71311e-05
ENSMUSG00000033159	Cnppd1	1423.37	-1.13968	0.239878	-4.75106	2.02348e-06	2.72505e-05
ENSMUSG00000045838	Ccdc9b	186.952	3.02676	0.637426	4.74841	2.05023e-06	2.75863e-05
ENSMUSG00000029695	Aass	2503.88	-4.70588	0.991266	-4.74734	2.06113e-06	2.77083e-05
ENSMUSG00000001095	Slc13a2	33.3233	-5.08719	1.07172	-4.74677	2.06691e-06	2.77614e-05
ENSMUSG00000033124	Atg9a	563.243	-2.01036	0.423579	-4.74613	2.07347e-06	2.78249e-05
ENSMUSG00000072964	Bhlhb9	207.412	2.28969	0.482692	4.74359	2.09966e-06	2.81515e-05
ENSMUSG00000030744	Rps3	19103.2	1.21693	0.256705	4.7406	2.13089e-06	2.85448e-05
ENSMUSG00000002660	Clpp	3009.77	-0.740828	0.156285	-4.74023	2.13476e-06	2.85705e-05
ENSMUSG00000042367	Gjb3	260.168	7.37284	1.55545	4.74001	2.13713e-06	2.85705e-05
ENSMUSG00000057841	Rpl32	17142	1.15274	0.243201	4.73988	2.13845e-06	2.85705e-05
ENSMUSG00000030017	Reg3g	222.616	9.52166	2.01131	4.73405	2.20084e-06	2.93766e-05
ENSMUSG00000036820	Amdhd2	1474.5	-1.67665	0.35418	-4.73388	2.20266e-06	2.93766e-05
ENSMUSG00000045394	Epcam	5681.32	5.6991	1.20409	4.73312	2.21091e-06	2.94606e-05
ENSMUSG00000005882	Uqcc1	1957.38	-0.538416	0.113772	-4.73241	2.21867e-06	2.95381e-05
ENSMUSG00000110723	Gm49353	14.106	7.3499	1.55362	4.73082	2.23617e-06	2.9745e-05
ENSMUSG00000022551	Cyc1	10299.5	-0.923662	0.195265	-4.7303	2.24189e-06	2.97746e-05
ENSMUSG00000032589	Bsn	84.4888	-4.27673	0.904122	-4.73026	2.24232e-06	2.97746e-05
ENSMUSG00000046058	Eid2	22.6098	6.35664	1.34478	4.72691	2.27966e-06	3.02329e-05
ENSMUSG00000003316	Glg1	3468.09	1.13367	0.239839	4.7268	2.28083e-06	3.02329e-05
ENSMUSG00000036112	Metap2	6307.37	1.01025	0.21382	4.72476	2.30391e-06	3.05122e-05
ENSMUSG00000039110	Mycbpap	131.439	7.46685	1.5805	4.72436	2.30838e-06	3.05448e-05
ENSMUSG00000026938	Fcna	210.62	-10.078	2.13377	-4.7231	2.3228e-06	3.07088e-05
ENSMUSG00000060716	Plekhh1	114.658	3.63135	0.769213	4.72087	2.34838e-06	3.10199e-05
ENSMUSG00000055675	Kbtbd11	80.6272	5.27632	1.11825	4.71837	2.37745e-06	3.13766e-05
ENSMUSG00000039217	Il18	199.844	-3.82125	0.809929	-4.718	2.38172e-06	3.13957e-05
ENSMUSG00000003051	Elf3	3263.43	4.75924	1.00876	4.71789	2.38304e-06	3.13957e-05
ENSMUSG00000000958	Slc7a7	545.337	1.62226	0.34388	4.71752	2.38733e-06	3.14248e-05
ENSMUSG00000093674	Rpl41	19283.8	1.10389	0.234085	4.71578	2.40787e-06	3.16677e-05
ENSMUSG00000026768	Itga8	51.5582	-8.88211	1.88445	-4.71337	2.43659e-06	3.20177e-05
ENSMUSG00000049721	Gal3st1	159.461	3.83312	0.813726	4.71057	2.47019e-06	3.24312e-05
ENSMUSG00000016477	E2f3	330.729	1.21997	0.259078	4.70887	2.49088e-06	3.26745e-05
ENSMUSG00000062328	Rpl17	5207.84	0.947887	0.201482	4.70458	2.54388e-06	3.33409e-05
ENSMUSG00000034127	Tspan8	3525.98	6.43767	1.36906	4.70225	2.57309e-06	3.36946e-05
ENSMUSG00000028364	Tnc	480.33	5.3589	1.14003	4.70068	2.59292e-06	3.39249e-05
ENSMUSG00000035031	C8a	13072.2	-5.37243	1.14345	-4.69842	2.62175e-06	3.42727e-05
ENSMUSG00000026003	Acadl	6192.82	-1.25753	0.267755	-4.69656	2.64584e-06	3.4541e-05
ENSMUSG00000054453	Sytl5	223.291	5.144	1.09529	4.69648	2.64684e-06	3.4541e-05
ENSMUSG00000032193	Ldlr	7425.46	-1.116	0.237671	-4.69556	2.65879e-06	3.46671e-05
ENSMUSG00000015305	Sash1	207.79	-2.94524	0.627399	-4.69437	2.6743e-06	3.4814e-05
ENSMUSG00000034919	Ttc22	87.5785	7.2727	1.54925	4.69434	2.67464e-06	3.4814e-05
ENSMUSG00000025405	Inhbc	1530.4	-5.17355	1.10272	-4.69162	2.71044e-06	3.51979e-05
ENSMUSG00000106918	Mrpl33	2503.04	1.37143	0.292317	4.6916	2.71081e-06	3.51979e-05
ENSMUSG00000034758	Tle6	560.271	3.22075	0.686497	4.69157	2.7111e-06	3.51979e-05
ENSMUSG00000058569	Tmed9	4179.48	1.01389	0.21612	4.69133	2.71431e-06	3.52094e-05
ENSMUSG00000033684	Qsox1	9916.64	-2.1728	0.463395	-4.68887	2.74713e-06	3.5593e-05
ENSMUSG00000031851	Ntpcr	565.187	0.918213	0.195833	4.68877	2.74857e-06	3.5593e-05
ENSMUSG00000044313	Mab21l3	190.018	6.10908	1.3032	4.68776	2.76213e-06	3.5738e-05
ENSMUSG00000039621	Prex1	60.8393	-3.78066	0.80679	-4.68606	2.78516e-06	3.60052e-05
ENSMUSG00000061665	Cd2ap	4546.92	1.85928	0.396809	4.68559	2.79153e-06	3.60569e-05
ENSMUSG00000031157	Pqbp1	1516.77	-0.599703	0.128044	-4.68357	2.81917e-06	3.63704e-05
ENSMUSG00000027965	Olfm3	82.1231	-8.02744	1.71399	-4.68347	2.8206e-06	3.63704e-05
ENSMUSG00000024975	Pdcd4	368.325	-1.73298	0.370089	-4.68261	2.83242e-06	3.64917e-05
ENSMUSG00000029199	Lias	1369.68	-0.703835	0.15033	-4.68193	2.84189e-06	3.65827e-05
ENSMUSG00000037916	Ndufv1	7709.69	-1.38369	0.295564	-4.68153	2.84736e-06	3.6622e-05
ENSMUSG00000052331	Ankrd44	91.1066	-3.6595	0.782012	-4.67959	2.87448e-06	3.69396e-05
ENSMUSG00000000739	Sult5a1	283.309	-5.95408	1.27276	-4.6781	2.8955e-06	3.71781e-05
ENSMUSG00000025504	Eps8l2	3676.72	-1.29446	0.276725	-4.67777	2.90016e-06	3.72065e-05
ENSMUSG00000000628	Hk2	356.764	4.77294	1.02094	4.67507	2.9386e-06	3.76677e-05
ENSMUSG00000071856	Mcc	888.917	-3.8375	0.821538	-4.67112	2.99562e-06	3.8347e-05
ENSMUSG00000051341	Zfp52	138.075	3.79182	0.811771	4.67105	2.99665e-06	3.8347e-05
ENSMUSG00000021376	Tpmt	2992.16	-2.07803	0.444948	-4.67028	3.00794e-06	3.8459e-05
ENSMUSG00000040957	Cables1	34.4899	-6.81479	1.45963	-4.66886	3.02879e-06	3.86613e-05
ENSMUSG00000089809	Rasgef1b	358.425	-4.29099	0.919069	-4.66884	3.02899e-06	3.86613e-05
ENSMUSG00000070939	Tgfbrap1	481.015	-0.939354	0.201203	-4.66868	3.03141e-06	3.86613e-05
ENSMUSG00000038619	Ensa	3485.04	0.777461	0.166545	4.66817	3.03901e-06	3.87257e-05
ENSMUSG00000017314	Mpp2	63.1112	3.96672	0.850193	4.66567	3.07614e-06	3.91659e-05
ENSMUSG00000006782	Cnp	1709.65	-1.38264	0.296385	-4.66503	3.08579e-06	3.92559e-05
ENSMUSG00000038976	Ppp1r9b	261.534	3.65655	0.784846	4.65894	3.17846e-06	4.04008e-05
ENSMUSG00000037706	Cd81	52162	1.12616	0.241839	4.65666	3.21376e-06	4.08153e-05
ENSMUSG00000032092	Mpzl2	1498.3	-2.72159	0.584551	-4.65586	3.22633e-06	4.09406e-05
ENSMUSG00000017667	Zfp334	264.173	3.3906	0.728531	4.65402	3.25526e-06	4.12732e-05
ENSMUSG00000052131	Akr1b7	208.159	7.5127	1.61436	4.65368	3.26066e-06	4.13072e-05
ENSMUSG00000026782	Abi2	860.024	2.49347	0.535922	4.65268	3.27656e-06	4.1467e-05
ENSMUSG00000033308	Dpyd	6109.91	-3.63179	0.780604	-4.65254	3.27874e-06	4.1467e-05
ENSMUSG00000020099	Unc5b	564.678	3.28042	0.705109	4.65236	3.28152e-06	4.14675e-05
ENSMUSG00000071064	Zfp827	140.058	4.79897	1.03165	4.65177	3.29106e-06	4.15533e-05
ENSMUSG00000068220	Lgals1	10813.3	3.56701	0.766865	4.65142	3.29654e-06	4.15879e-05
ENSMUSG00000030257	Srgap3	40.751	-4.59191	0.987437	-4.65033	3.31404e-06	4.17739e-05
ENSMUSG00000028167	Bdh2	213.411	-3.69909	0.795655	-4.64911	3.33366e-06	4.19865e-05
ENSMUSG00000020107	Anapc16	2041.73	1.05913	0.227853	4.64832	3.34642e-06	4.21122e-05
ENSMUSG00000023021	Cers5	573.361	2.03748	0.438602	4.64538	3.39443e-06	4.26809e-05
ENSMUSG00000022376	Adcy8	20.2694	8.77245	1.88949	4.64275	3.43798e-06	4.31926e-05
ENSMUSG00000018398	Septin8	641.48	3.06385	0.660332	4.63986	3.48651e-06	4.37661e-05
ENSMUSG00000012126	Ubxn11	89.4019	4.48901	0.967919	4.6378	3.5214e-06	4.41674e-05
ENSMUSG00000031451	Gas6	8103.93	2.2384	0.48307	4.6337	3.59194e-06	4.5015e-05
ENSMUSG00000030834	Abcc6	1407.48	-4.4779	0.966532	-4.63295	3.60488e-06	4.51399e-05
ENSMUSG00000038305	Spats2l	587.958	4.24593	0.916676	4.63187	3.6237e-06	4.53381e-05
ENSMUSG00000014852	Adamts13	30.6218	-8.27648	1.78698	-4.63154	3.62957e-06	4.53741e-05
ENSMUSG00000035305	Ror1	369.434	-4.70343	1.0164	-4.62754	3.70035e-06	4.62165e-05
ENSMUSG00000031246	Sh3bgrl	6517.06	0.931973	0.201404	4.62739	3.70305e-06	4.62165e-05
ENSMUSG00000021824	Ap3m1	3551.07	-0.771984	0.166861	-4.6265	3.71903e-06	4.63778e-05
ENSMUSG00000026819	Slc25a25	3135.74	-3.91884	0.84728	-4.6252	3.74232e-06	4.66298e-05
ENSMUSG00000039385	Cdh6	1441.29	7.96352	1.72396	4.61931	3.8501e-06	4.79335e-05
ENSMUSG00000068196	Col8a1	288.709	5.86563	1.27041	4.61711	3.89124e-06	4.84059e-05
ENSMUSG00000070368	Prok1	55.0531	-9.06819	1.96466	-4.61567	3.91839e-06	4.87036e-05
ENSMUSG00000024087	Cyp1b1	353.13	6.23865	1.35202	4.61432	3.94386e-06	4.89801e-05
ENSMUSG00000028410	Dnaja1	7070	-0.914349	0.198201	-4.61323	3.96458e-06	4.91972e-05
ENSMUSG00000057614	Gnai1	289.17	3.47826	0.754106	4.61243	3.97998e-06	4.93478e-05
ENSMUSG00000039058	Ak5	99.1033	4.56815	0.990516	4.61189	3.99028e-06	4.94351e-05
ENSMUSG00000071451	Psmg4	711.318	0.987464	0.214124	4.61166	3.99475e-06	4.94501e-05
ENSMUSG00000096210	H1f0	15206.3	1.91577	0.415443	4.6114	3.99971e-06	4.9455e-05
ENSMUSG00000024537	Psmg2	945.302	-0.968381	0.210002	-4.6113	4.00167e-06	4.9455e-05
ENSMUSG00000034427	Myo15b	419.421	4.12225	0.894344	4.60925	4.04127e-06	4.99038e-05
ENSMUSG00000008683	Rps15a	5266.48	1.15126	0.249788	4.60896	4.04689e-06	4.99325e-05
ENSMUSG00000031231	Cox7b	4837.26	-0.862487	0.187223	-4.60675	4.09015e-06	5.04252e-05
ENSMUSG00000027160	Ccdc34	399.073	2.53098	0.549444	4.60644	4.09613e-06	5.04579e-05
ENSMUSG00000022742	Cpox	683.03	-2.70876	0.588067	-4.60622	4.1006e-06	5.04676e-05
ENSMUSG00000057933	Gsta2	1009.73	-4.32552	0.939091	-4.60607	4.10357e-06	5.04676e-05
ENSMUSG00000059434	Gckr	3462.32	-4.9574	1.07688	-4.6035	4.15456e-06	5.10533e-05
ENSMUSG00000071550	Cfap44	30.4888	6.7337	1.46285	4.60315	4.16145e-06	5.10819e-05
ENSMUSG00000035107	Dcbld2	149.679	2.58225	0.560987	4.60304	4.16362e-06	5.10819e-05
ENSMUSG00000027712	Anxa5	25164.1	2.96789	0.644919	4.60195	4.1855e-06	5.13036e-05
ENSMUSG00000050608	Micos10	3638.63	1.0202	0.221695	4.6018	4.18846e-06	5.13036e-05
ENSMUSG00000079502	Cfap77	1016.76	-5.23467	1.13798	-4.59997	4.22552e-06	5.17157e-05
ENSMUSG00000026956	Uap1l1	3746.45	3.81664	0.829848	4.59921	4.24101e-06	5.18635e-05
ENSMUSG00000005677	Nr1i3	370.493	-4.18261	0.909461	-4.599	4.24521e-06	5.18729e-05
ENSMUSG00000030643	Rab30	402.856	-2.11389	0.459666	-4.59875	4.25043e-06	5.1895e-05
ENSMUSG00000003269	Cyth2	2215.37	0.597662	0.12997	4.59846	4.25625e-06	5.19242e-05
ENSMUSG00000037341	Slc9a7	145.455	2.32707	0.506181	4.5973	4.27999e-06	5.21718e-05
ENSMUSG00000059325	Hopx	621.514	-4.44437	0.96692	-4.59642	4.29811e-06	5.23507e-05
ENSMUSG00000023931	Efhb	42.4529	6.49207	1.41252	4.5961	4.30479e-06	5.23899e-05
ENSMUSG00000033083	Tbc1d4	127.173	-2.57344	0.560513	-4.59122	4.40664e-06	5.3559e-05
ENSMUSG00000057236	Rbbp4	3064.83	-1.08216	0.235706	-4.59116	4.40791e-06	5.3559e-05
ENSMUSG00000006998	Psmd2	12029.9	-0.572886	0.124844	-4.58881	4.45783e-06	5.41221e-05
ENSMUSG00000037628	Cdkn3	159.577	3.80103	0.828654	4.587	4.49669e-06	5.45223e-05
ENSMUSG00000020021	Fgd6	1206.71	-1.24499	0.271421	-4.58694	4.49798e-06	5.45223e-05
ENSMUSG00000048498	Cd300e	23.3147	-3.66387	0.798974	-4.58572	4.52423e-06	5.47966e-05
ENSMUSG00000003662	Ciao1	1954.99	-0.688117	0.150104	-4.58427	4.55582e-06	5.51353e-05
ENSMUSG00000021242	Npc2	8484.54	1.4006	0.305708	4.58149	4.61665e-06	5.58268e-05
ENSMUSG00000017724	Etv4	61.3154	4.13157	0.902105	4.57992	4.65158e-06	5.62045e-05
ENSMUSG00000023055	Calcoco1	962.598	-1.7139	0.374303	-4.57892	4.6738e-06	5.64279e-05
ENSMUSG00000039774	Galnt12	70.8356	6.24386	1.36445	4.5761	4.73727e-06	5.71487e-05
ENSMUSG00000060671	Atp8b2	254.47	3.33347	0.728506	4.57577	4.74479e-06	5.7194e-05
ENSMUSG00000023964	Calcr	29.4128	-10.5268	2.30148	-4.57391	4.78707e-06	5.76578e-05
ENSMUSG00000036438	Calm2	18136.7	1.59363	0.348512	4.57266	4.81573e-06	5.79569e-05
ENSMUSG00000073838	Tufm	2983.75	-1.0441	0.228396	-4.57146	4.84334e-06	5.8243e-05
ENSMUSG00000026678	Rgs5	1360.12	-4.67669	1.02312	-4.57102	4.85348e-06	5.83187e-05
ENSMUSG00000000168	Dlat	2302.27	-0.948636	0.207566	-4.57028	4.87064e-06	5.84786e-05
ENSMUSG00000026712	Mrc1	367.284	-7.65353	1.67493	-4.56947	4.88948e-06	5.86583e-05
ENSMUSG00000090733	Rps27	13639.4	1.31398	0.287737	4.5666	4.95699e-06	5.94211e-05
ENSMUSG00000022220	Adcy4	20.4233	-9.09446	1.99225	-4.56491	4.99701e-06	5.98536e-05
ENSMUSG00000036867	Smad6	52.4632	-4.54895	0.996583	-4.56455	5.00565e-06	5.99098e-05
ENSMUSG00000006005	Tpr	3727.07	0.758365	0.166207	4.56278	5.0481e-06	6.03702e-05
ENSMUSG00000026610	Esrrg	51.9588	-7.80976	1.71194	-4.56194	5.06843e-06	6.05655e-05
ENSMUSG00000090165	Ugt1a10	32.8017	-8.4681	1.85683	-4.56052	5.1027e-06	6.0927e-05
ENSMUSG00000070883	Ccdc173	51.7999	2.07672	0.455451	4.55969	5.12303e-06	6.10822e-05
ENSMUSG00000023336	Wfdc1	118.363	-8.98266	1.97003	-4.55966	5.12375e-06	6.10822e-05
ENSMUSG00000032712	Resf1	746.23	-1.89638	0.415924	-4.55944	5.129e-06	6.10967e-05
ENSMUSG00000005583	Mef2c	18.1606	-8.03344	1.76322	-4.55612	5.21081e-06	6.20225e-05
ENSMUSG00000022019	Tdrd3	446.586	-1.31509	0.288741	-4.55455	5.24984e-06	6.24381e-05
ENSMUSG00000035835	Plppr3	82.8798	5.35363	1.17564	4.55378	5.26894e-06	6.26162e-05
ENSMUSG00000061013	Mkx	157.124	-4.57907	1.00623	-4.55074	5.34582e-06	6.348e-05
ENSMUSG00000026519	Tmem63a	451.606	-4.18661	0.920145	-4.54994	5.36605e-06	6.36571e-05
ENSMUSG00000034813	Grip1	698.484	4.16744	0.915957	4.54982	5.36912e-06	6.36571e-05
ENSMUSG00000040447	Spns2	819.583	-2.64999	0.582626	-4.54835	5.40673e-06	6.40046e-05
ENSMUSG00000031562	Dctd	111.921	6.05087	1.33035	4.54835	5.40688e-06	6.40046e-05
ENSMUSG00000039477	Tnrc18	217.143	-1.55257	0.341382	-4.54791	5.41824e-06	6.40891e-05
ENSMUSG00000006395	Hyi	1096.54	-3.10078	0.682141	-4.54566	5.47643e-06	6.47269e-05
ENSMUSG00000026202	Tuba4a	6131.21	-1.4621	0.321728	-4.54452	5.50614e-06	6.49934e-05
ENSMUSG00000009281	Rarres2	6271.07	-5.1603	1.13551	-4.54446	5.50755e-06	6.49934e-05
ENSMUSG00000053475	Tnfaip6	33.3153	5.83607	1.28498	4.54175	5.57881e-06	6.57831e-05
ENSMUSG00000052151	Plpp2	4144.95	1.57511	0.346826	4.5415	5.58545e-06	6.58103e-05
ENSMUSG00000026959	Grin1	38.0595	5.36809	1.18268	4.53892	5.65432e-06	6.65699e-05
ENSMUSG00000001986	Gria3	533.417	4.18361	0.92177	4.53867	5.66104e-06	6.65974e-05
ENSMUSG00000028427	Aqp7	57.4167	7.19426	1.58572	4.5369	5.70867e-06	6.71057e-05
ENSMUSG00000031951	Tmem231	166.98	3.96061	0.87315	4.53601	5.73294e-06	6.73388e-05
ENSMUSG00000057530	Ece1	6833.03	-2.51929	0.555457	-4.53552	5.74611e-06	6.74412e-05
ENSMUSG00000038712	Mindy1	4077.51	-1.07252	0.236544	-4.53411	5.7846e-06	6.77901e-05
ENSMUSG00000047246	H2bc6	52.3888	1.78862	0.394482	4.53411	5.78478e-06	6.77901e-05
ENSMUSG00000034765	Dusp5	994.83	3.23485	0.713475	4.53393	5.78954e-06	6.77935e-05
ENSMUSG00000007908	Hmgcll1	245.123	7.41417	1.63623	4.53126	5.86325e-06	6.86036e-05
ENSMUSG00000037725	Ckap2	257.855	3.95047	0.872013	4.53028	5.89051e-06	6.88695e-05
ENSMUSG00000039018	Mtg1	1061.11	-0.828506	0.182895	-4.52996	5.89953e-06	6.88861e-05
ENSMUSG00000022948	Setd4	186.701	-1.59672	0.352484	-4.52991	5.90102e-06	6.88861e-05
ENSMUSG00000000290	Itgb2	119.889	-9.15034	2.021	-4.52762	5.96511e-06	6.95807e-05
ENSMUSG00000022636	Alcam	4456.48	1.36882	0.302348	4.52728	5.9747e-06	6.96218e-05
ENSMUSG00000028799	Zfp362	192.466	-1.68974	0.373243	-4.52717	5.97782e-06	6.96218e-05
ENSMUSG00000019647	Sema6a	561.595	-3.3823	0.747224	-4.5265	5.997e-06	6.97917e-05
ENSMUSG00000013033	Adgrl1	79.7773	-3.42164	0.756042	-4.52572	6.01898e-06	6.99937e-05
ENSMUSG00000046598	Bdh1	3658.79	-2.689	0.59424	-4.52511	6.03631e-06	7.01415e-05
ENSMUSG00000000149	Gna12	182.451	-2.93258	0.648148	-4.52456	6.05224e-06	7.0269e-05
ENSMUSG00000045087	S1pr5	277.691	-4.20437	0.929264	-4.52441	6.05655e-06	7.0269e-05
ENSMUSG00000029456	Acad10	531.389	-3.52524	0.779354	-4.52329	6.08857e-06	7.05865e-05
ENSMUSG00000035896	Rnase1	123.032	8.78711	1.94338	4.52156	6.13851e-06	7.11111e-05
ENSMUSG00000046532	Ar	108.453	-4.78457	1.05827	-4.52112	6.15133e-06	7.12052e-05
ENSMUSG00000030093	Wnt7a	289.233	6.59639	1.45966	4.51911	6.20989e-06	7.18282e-05
ENSMUSG00000006289	Osgep	894.983	-0.821825	0.18192	-4.51752	6.25684e-06	7.23161e-05
ENSMUSG00000107167	B3galt9	22.9228	7.36469	1.63033	4.51731	6.26299e-06	7.2332e-05
ENSMUSG00000025964	Adam23	62.9353	-7.69241	1.70309	-4.51674	6.27978e-06	7.24336e-05
ENSMUSG00000001983	Taco1	241.105	-1.65763	0.367001	-4.51669	6.28134e-06	7.24336e-05
ENSMUSG00000019467	Arhgef25	176.047	3.1735	0.702826	4.51534	6.32166e-06	7.28432e-05
ENSMUSG00000032470	Mras	48.5906	-2.53559	0.561703	-4.51411	6.35828e-06	7.32096e-05
ENSMUSG00000056004	Elapor2	66.6076	4.28915	0.950373	4.51312	6.38814e-06	7.34976e-05
ENSMUSG00000028536	2610528J11Rik	302.636	-3.58402	0.794349	-4.5119	6.42501e-06	7.38205e-05
ENSMUSG00000042845	Wfdc12	102.742	4.67887	1.03701	4.51187	6.42594e-06	7.38205e-05
ENSMUSG00000056458	Mok	63.1475	3.3972	0.75322	4.51023	6.4757e-06	7.43358e-05
ENSMUSG00000005681	Apoa2	153120	-3.76328	0.834782	-4.5081	6.54103e-06	7.50289e-05
ENSMUSG00000055553	Kxd1	1446.16	-0.686196	0.152295	-4.50571	6.61527e-06	7.58231e-05
ENSMUSG00000026750	Psmb7	3409	-0.950666	0.211037	-4.50474	6.64531e-06	7.61099e-05
ENSMUSG00000050605	Zfp61	124.646	3.488	0.774463	4.50376	6.67618e-06	7.64057e-05
ENSMUSG00000024442	Dele1	1246.5	-1.1795	0.261995	-4.502	6.73161e-06	7.69821e-05
ENSMUSG00000028906	Epb41	2244.74	-1.16324	0.258434	-4.50112	6.75964e-06	7.72443e-05
ENSMUSG00000049493	Pls1	1385.17	3.67975	0.818033	4.49828	6.85046e-06	7.82232e-05
ENSMUSG00000033379	Atp6v0b	7886	1.23542	0.274756	4.49644	6.91013e-06	7.88451e-05
ENSMUSG00000025185	Loxl4	361.125	4.15377	0.923906	4.49588	6.92834e-06	7.89935e-05
ENSMUSG00000026011	Ctla4	118.383	1.06348	0.236592	4.495	6.95687e-06	7.92591e-05
ENSMUSG00000057561	Eif1a	6280.79	0.766638	0.170564	4.49473	6.96588e-06	7.93023e-05
ENSMUSG00000044361	BC024139	28.0324	-4.4778	0.99643	-4.49384	6.99512e-06	7.95754e-05
ENSMUSG00000020389	Cdkl3	111.302	2.33596	0.519874	4.49331	7.01231e-06	7.97111e-05
ENSMUSG00000039615	Stub1	4506.56	0.623812	0.138937	4.48989	7.12601e-06	8.0943e-05
ENSMUSG00000070704	Ugt2b36	17363.4	-3.01398	0.671383	-4.48921	7.14894e-06	8.11426e-05
ENSMUSG00000045875	Adra1a	57.6271	-5.13132	1.14321	-4.48854	7.1714e-06	8.13366e-05
ENSMUSG00000031239	Itm2a	2077	5.14258	1.14609	4.48706	7.22134e-06	8.18419e-05
ENSMUSG00000073490	Ifi207	43.6998	-8.22167	1.83265	-4.48622	7.24962e-06	8.2101e-05
ENSMUSG00000027598	Itch	2099.6	-1.00053	0.223088	-4.48491	7.29464e-06	8.25491e-05
ENSMUSG00000000308	Ckmt1	515.308	7.51021	1.67485	4.4841	7.3223e-06	8.28005e-05
ENSMUSG00000027670	Ocstamp	614.041	4.5341	1.01163	4.48196	7.39605e-06	8.3572e-05
ENSMUSG00000020262	Adarb1	171.984	-3.06208	0.683446	-4.48035	7.45213e-06	8.41431e-05
ENSMUSG00000034774	Dsg1c	181.08	-5.73346	1.28053	-4.4774	7.55575e-06	8.52495e-05
ENSMUSG00000025329	Padi1	24.3382	6.95387	1.55319	4.47716	7.56425e-06	8.5282e-05
ENSMUSG00000058966	Tlcd3b	20.1544	6.95875	1.55445	4.47667	7.58159e-06	8.5414e-05
ENSMUSG00000028943	Espn	279.552	4.37648	0.977762	4.47602	7.60478e-06	8.56116e-05
ENSMUSG00000020564	Atxn7l1	469.778	-1.41811	0.316917	-4.47469	7.65215e-06	8.60811e-05
ENSMUSG00000066894	Vsig10	204.446	3.16537	0.707584	4.47349	7.69545e-06	8.6504e-05
ENSMUSG00000020089	Ppa1	5420.36	-1.18894	0.265807	-4.47293	7.71549e-06	8.6665e-05
ENSMUSG00000035285	Nat14	69.1878	4.62845	1.03505	4.47171	7.75969e-06	8.70969e-05
ENSMUSG00000016756	Cmah	2097.7	-3.43301	0.767965	-4.47027	7.81223e-06	8.76218e-05
ENSMUSG00000054277	Arfgap3	2096.14	1.36066	0.304435	4.46948	7.84112e-06	8.78808e-05
ENSMUSG00000022199	Slc22a17	97.7131	3.51934	0.787621	4.46831	7.88382e-06	8.82941e-05
ENSMUSG00000027931	Npr1	18.8608	-8.30094	1.85812	-4.46738	7.91846e-06	8.86166e-05
ENSMUSG00000026489	Coq8a	7057.23	-4.63189	1.03717	-4.46588	7.97415e-06	8.91741e-05
ENSMUSG00000050989	Selenon	338.787	4.01233	0.898672	4.46473	8.0168e-06	8.9585e-05
ENSMUSG00000024386	Proc	16292.5	-2.28357	0.51159	-4.46368	8.05645e-06	8.99617e-05
ENSMUSG00000024155	Meiob	417.746	-4.20894	0.943029	-4.46322	8.07388e-06	9.00582e-05
ENSMUSG00000060131	Atp8b4	29.6771	-5.18549	1.16185	-4.46313	8.07697e-06	9.00582e-05
ENSMUSG00000033685	Ucp2	11904.1	2.79593	0.627358	4.45667	8.32443e-06	9.27492e-05
ENSMUSG00000074254	Cyp2a4	1876.76	6.68032	1.49928	4.45569	8.36229e-06	9.3097e-05
ENSMUSG00000047150	1700001C19Rik	95.825	-3.33897	0.749397	-4.45555	8.36792e-06	9.3097e-05
ENSMUSG00000032263	Bckdhb	4527.04	-1.81402	0.407447	-4.45217	8.50082e-06	9.45062e-05
ENSMUSG00000020363	Gfpt2	633.022	4.59343	1.0319	4.45141	8.53068e-06	9.47687e-05
ENSMUSG00000022800	Fyttd1	2822.97	1.05419	0.236893	4.45008	8.58399e-06	9.5291e-05
ENSMUSG00000066861	Oas1g	143.049	3.8686	0.869463	4.44942	8.61033e-06	9.55135e-05
ENSMUSG00000039377	Hlx	5.7192	-6.94263	1.5604	-4.44926	8.61682e-06	9.55157e-05
ENSMUSG00000042766	Trim46	267.657	4.48778	1.00895	4.44795	8.66926e-06	9.60268e-05
ENSMUSG00000071359	Tbpl1	1109.59	1.6151	0.363208	4.44677	8.71699e-06	9.64849e-05
ENSMUSG00000027803	Wwtr1	1128.35	1.92447	0.432796	4.44659	8.72444e-06	9.6497e-05
ENSMUSG00000061175	Fnip2	143.757	-3.09954	0.697246	-4.4454	8.77276e-06	9.69607e-05
ENSMUSG00000099583	H3c4	51.7006	3.05063	0.686493	4.44379	8.83894e-06	9.7621e-05
ENSMUSG00000021208	Ifi27l2b	3462.89	4.64644	1.04576	4.44311	8.86672e-06	9.78566e-05
ENSMUSG00000040432	Ltb4r2	24.6417	-4.34215	0.977336	-4.44284	8.87788e-06	9.79085e-05
ENSMUSG00000030340	Scnn1a	55.3499	-3.89252	0.876392	-4.44154	8.93193e-06	9.8433e-05
ENSMUSG00000059439	Bcas3	1432.5	-2.23624	0.503573	-4.44074	8.96483e-06	9.87239e-05
ENSMUSG00000026880	Stom	9066.53	1.86565	0.420174	4.44017	8.98873e-06	9.88727e-05
ENSMUSG00000038576	Susd4	523.978	-3.69678	0.832588	-4.44011	8.99139e-06	9.88727e-05
ENSMUSG00000041078	Grid1	11.5273	-6.92083	1.55888	-4.43961	9.01207e-06	9.90283e-05
ENSMUSG00000018008	Cyth4	61.7295	-7.83166	1.76444	-4.43862	9.05379e-06	9.93562e-05
ENSMUSG00000026360	Rgs2	1252.52	4.276	0.963369	4.43859	9.05502e-06	9.93562e-05
ENSMUSG00000059456	Ptk2b	943.593	-1.86484	0.420179	-4.43821	9.07102e-06	9.94599e-05
ENSMUSG00000038736	Nudcd1	1302.93	0.984715	0.221896	4.43773	9.09137e-06	9.96109e-05
ENSMUSG00000021957	Tkt	17750.6	1.09539	0.246887	4.43681	9.13011e-06	9.99631e-05
ENSMUSG00000010067	Rassf1	2406.4	1.71381	0.38629	4.43659	9.13941e-06	9.99928e-05
ENSMUSG00000024885	Aldh3b1	1097.39	3.80862	0.858597	4.43586	9.17065e-06	0.000100262
ENSMUSG00000047026	Acsm4	47.331	9.67141	2.18091	4.43458	9.22504e-06	0.000100784
ENSMUSG00000038233	Gask1a	448.733	-4.88143	1.101	-4.43365	9.26528e-06	0.000101151
ENSMUSG00000040189	Odad1	252.489	3.35044	0.755719	4.43344	9.27393e-06	0.000101173
ENSMUSG00000040536	Necab1	718.464	-4.11181	0.92778	-4.43188	9.34158e-06	0.000101837
ENSMUSG00000030004	Nat8	200.089	-5.322	1.20096	-4.43147	9.35943e-06	0.000101959
ENSMUSG00000027293	Ehd4	1041.04	1.79432	0.405177	4.42849	9.48958e-06	0.000103302
ENSMUSG00000019843	Fyn	65.3724	-4.12879	0.932394	-4.42816	9.50413e-06	0.000103386
ENSMUSG00000052852	Reep1	144.16	3.5905	0.811611	4.42391	9.69295e-06	0.000105365
ENSMUSG00000048503	Tlcd5	94.4901	4.04928	0.91569	4.42211	9.77426e-06	0.000106173
ENSMUSG00000073158	9030624G23Rik	54.1036	3.31867	0.750522	4.42181	9.78757e-06	0.000106241
ENSMUSG00000025375	Aatk	21.55	-8.16781	1.84825	-4.41921	9.90608e-06	0.000107451
ENSMUSG00000040963	Asgr2	1305.61	-4.28411	0.970197	-4.41571	1.00681e-05	0.00010913
ENSMUSG00000030747	Dgat2	17829.6	-2.5008	0.566702	-4.4129	1.01993e-05	0.000110472
ENSMUSG00000026807	Ak8	23.7807	5.16868	1.17131	4.41275	1.02065e-05	0.000110472
ENSMUSG00000027015	Cybrd1	46.9071	8.89694	2.01659	4.41188	1.02478e-05	0.00011084
ENSMUSG00000030790	Adm	616.476	4.29305	0.973209	4.41123	1.02785e-05	0.000111092
ENSMUSG00000000058	Cav2	2272.84	3.46252	0.78511	4.41024	1.03256e-05	0.000111522
ENSMUSG00000038121	Fam210a	758.836	-1.7461	0.396044	-4.40886	1.03916e-05	0.000112155
ENSMUSG00000027799	Nbea	305.795	3.15385	0.715476	4.40804	1.04308e-05	0.000112498
ENSMUSG00000020159	Gabrp	830.574	8.58762	1.9499	4.40412	1.06212e-05	0.000114471
ENSMUSG00000021228	Acot3	44.0031	-6.64837	1.50967	-4.40386	1.06344e-05	0.000114531
ENSMUSG00000043789	Vwce	463.212	-3.93221	0.893298	-4.4019	1.07307e-05	0.000115486
ENSMUSG00000049091	Sephs2	23743.5	-1.94041	0.44091	-4.40093	1.07787e-05	0.000115921
ENSMUSG00000022536	Glyr1	3069.12	-1.00241	0.227829	-4.39982	1.08339e-05	0.000116432
ENSMUSG00000031971	Ccsap	62.1193	2.00299	0.455292	4.39935	1.08577e-05	0.000116605
ENSMUSG00000042672	Dcst1	16.1014	5.95584	1.35409	4.39839	1.09056e-05	0.000117037
ENSMUSG00000052534	Pbx1	994.306	1.91458	0.435448	4.39681	1.09853e-05	0.000117808
ENSMUSG00000000563	Atp5pb	10222.3	-1.00293	0.228196	-4.39505	1.10745e-05	0.000118681
ENSMUSG00000090000	Ier3ip1	2492.44	1.00332	0.228423	4.39239	1.12113e-05	0.000120062
ENSMUSG00000000740	Rpl13	26617.8	1.01725	0.231612	4.39207	1.12279e-05	0.000120155
ENSMUSG00000022425	Enpp2	1427.22	-3.93829	0.897297	-4.38907	1.13839e-05	0.000121738
ENSMUSG00000017950	Hnf4a	7950.25	-1.10754	0.252365	-4.38863	1.14067e-05	0.000121897
ENSMUSG00000056018	Ccdc7b	18.4457	7.18359	1.63702	4.38822	1.14283e-05	0.000122041
ENSMUSG00000004864	Mapk13	474.988	5.25659	1.19834	4.38657	1.15155e-05	0.000122886
ENSMUSG00000028743	Akr7a5	6637.92	-1.4792	0.337314	-4.38523	1.15865e-05	0.000123557
ENSMUSG00000030319	Cand2	271.325	4.33968	0.989797	4.38441	1.16301e-05	0.000123934
ENSMUSG00000001670	Tat	16720.1	-5.12469	1.16897	-4.38393	1.1656e-05	0.000124123
ENSMUSG00000018446	C1qbp	4237.23	-0.722935	0.164942	-4.38296	1.17075e-05	0.000124584
ENSMUSG00000026014	Raph1	4525.14	1.87252	0.42737	4.3815	1.17867e-05	0.000125339
ENSMUSG00000074220	Zfp382	33.4461	4.55544	1.04006	4.37997	1.18696e-05	0.000126132
ENSMUSG00000045294	Insig1	9122.92	-2.0893	0.477079	-4.37936	1.19028e-05	0.000126397
ENSMUSG00000038768	9130409I23Rik	145.277	-4.5407	1.0371	-4.37827	1.19627e-05	0.000126943
ENSMUSG00000096852	Cyp2d12	115.422	-4.81289	1.09949	-4.37737	1.20122e-05	0.000127303
ENSMUSG00000009090	Ap1b1	2630.95	-1.26041	0.287939	-4.37735	1.20134e-05	0.000127303
ENSMUSG00000038188	Scarf1	59.8913	-4.16839	0.952395	-4.37675	1.20463e-05	0.000127563
ENSMUSG00000005107	Slc2a9	336.625	-3.19867	0.731063	-4.37537	1.21224e-05	0.000128279
ENSMUSG00000067279	Ppp1r3c	410.75	-3.71673	0.849706	-4.37413	1.21917e-05	0.000128848
ENSMUSG00000070806	Zmynd12	77.0762	3.46023	0.791071	4.37411	1.21931e-05	0.000128848
ENSMUSG00000020930	Ccdc103	48.8378	3.68053	0.841472	4.37391	1.2204e-05	0.000128873
ENSMUSG00000026413	Pkp1	51.9253	6.78388	1.5523	4.37021	1.24129e-05	0.000130987
ENSMUSG00000004837	Grap	23.2059	-9.0966	2.08213	-4.3689	1.24873e-05	0.000131681
ENSMUSG00000031645	F11	1205.01	-4.20592	0.963859	-4.36363	1.27925e-05	0.000134805
ENSMUSG00000031147	Magix	197.089	-3.48636	0.799296	-4.36179	1.29001e-05	0.000135846
ENSMUSG00000022613	Miox	73.5578	4.83112	1.10776	4.36116	1.29374e-05	0.000136144
ENSMUSG00000059040	Eno1b	1838.72	-2.18529	0.501275	-4.35945	1.30388e-05	0.000137116
ENSMUSG00000042942	Greb1l	94.2526	2.5538	0.586257	4.3561	1.32398e-05	0.000139133
ENSMUSG00000096215	Smim22	705.439	3.17503	0.729313	4.35346	1.34006e-05	0.000140724
ENSMUSG00000029120	Ppp2r2c	38.1754	6.32401	1.4527	4.35328	1.34114e-05	0.000140741
ENSMUSG00000039783	Kmo	4735.22	-4.68073	1.07531	-4.3529	1.34346e-05	0.000140886
ENSMUSG00000001240	Ramp2	28.0571	-5.84731	1.34339	-4.35265	1.34501e-05	0.000140952
ENSMUSG00000026971	Itgb6	1279.54	7.30316	1.67803	4.35221	1.3477e-05	0.000141137
ENSMUSG00000015869	Prpsap1	5855.23	-0.988152	0.227088	-4.3514	1.35273e-05	0.000141565
ENSMUSG00000062585	Cnr2	20.1394	-8.13705	1.87007	-4.35119	1.354e-05	0.0001416
ENSMUSG00000027913	Crct1	51.3243	7.51829	1.72797	4.35093	1.35559e-05	0.000141669
ENSMUSG00000036446	Lum	1627.71	-4.96053	1.14036	-4.34995	1.36167e-05	0.000142207
ENSMUSG00000024300	Myo1f	32.27	-8.35984	1.92361	-4.3459	1.38703e-05	0.000144755
ENSMUSG00000037773	Pced1a	457.639	-1.73351	0.398923	-4.34547	1.38981e-05	0.000144928
ENSMUSG00000044244	Il20rb	130.486	3.1864	0.733291	4.34534	1.3906e-05	0.000144928
ENSMUSG00000027200	Sema6d	68.5848	-5.24034	1.20619	-4.34453	1.39572e-05	0.000145362
ENSMUSG00000025745	Hadha	11290.2	-1.49276	0.343673	-4.34355	1.40197e-05	0.000145913
ENSMUSG00000050164	Mchr1	59.986	7.04342	1.6219	4.3427	1.40745e-05	0.000146383
ENSMUSG00000001100	Poldip2	4711.46	-0.984335	0.226815	-4.33981	1.42608e-05	0.000148219
ENSMUSG00000009555	Cdk9	692.602	1.03877	0.23943	4.3385	1.4346e-05	0.000148904
ENSMUSG00000010797	Wnt2	28.8078	-9.54445	2.19995	-4.33849	1.43464e-05	0.000148904
ENSMUSG00000025175	Fn3k	164.297	-3.67834	0.848097	-4.33716	1.44333e-05	0.000149703
ENSMUSG00000055435	Maf	124.644	-2.64733	0.610504	-4.3363	1.44902e-05	0.000150191
ENSMUSG00000071669	Snx29	206.759	-3.16262	0.729826	-4.33339	1.46832e-05	0.000152087
ENSMUSG00000020256	Aldh1l2	288.52	4.54657	1.04954	4.33195	1.47792e-05	0.000152977
ENSMUSG00000038602	Slc35f1	18.9618	-9.49588	2.1934	-4.3293	1.49587e-05	0.000154729
ENSMUSG00000041645	Ddx24	3755.31	0.637582	0.147356	4.32682	1.51275e-05	0.000156369
ENSMUSG00000013155	Enkd1	111.647	3.1225	0.721848	4.32571	1.52043e-05	0.000157056
ENSMUSG00000040112	Mrps35	1165.81	-0.883822	0.204383	-4.32434	1.52989e-05	0.000157925
ENSMUSG00000036902	Neto2	112.067	3.55827	0.822896	4.32408	1.53169e-05	0.000158004
ENSMUSG00000031871	Cdh5	41.8698	-3.5245	0.815345	-4.32271	1.54127e-05	0.000158884
ENSMUSG00000021000	Mia2	3352.97	-1.3033	0.301527	-4.32235	1.54375e-05	0.000159031
ENSMUSG00000039405	Prss23	340.965	-6.37443	1.47501	-4.32161	1.54897e-05	0.000159461
ENSMUSG00000026456	Cyb5r1	1318.87	1.81988	0.421211	4.32058	1.55617e-05	0.000159926
ENSMUSG00000070713	Hmgn2-ps	55.2134	-3.10532	0.71874	-4.32051	1.5567e-05	0.000159926
ENSMUSG00000037235	Mxd4	935.653	-1.65526	0.383123	-4.32045	1.55712e-05	0.000159926
ENSMUSG00000030672	Mylpf	129.547	2.91716	0.675211	4.32037	1.55771e-05	0.000159926
ENSMUSG00000030244	Gys2	3175.84	-3.51839	0.814535	-4.3195	1.56382e-05	0.000160445
ENSMUSG00000020664	Dld	3859.77	-0.680224	0.157496	-4.319	1.56736e-05	0.0001607
ENSMUSG00000009863	Sdhb	8911.49	-1.24686	0.288704	-4.31881	1.5687e-05	0.000160728
ENSMUSG00000037795	N4bp2	215.988	-3.07096	0.711205	-4.31796	1.57476e-05	0.00016124
ENSMUSG00000064345	mt-Nd2	45352.8	-1.42331	0.32973	-4.3166	1.58451e-05	0.000162059
ENSMUSG00000020844	Nxn	242.727	3.15382	0.730635	4.31655	1.5849e-05	0.000162059
ENSMUSG00000047407	Tgif1	4621.57	1.80017	0.417171	4.31519	1.59467e-05	0.000162949
ENSMUSG00000031150	Ccdc120	404.239	3.82269	0.886246	4.31335	1.608e-05	0.000164201
ENSMUSG00000067225	Cyp2c54	2016.5	-5.88085	1.36359	-4.31276	1.61226e-05	0.000164525
ENSMUSG00000001473	Tubb6	4095.92	1.69058	0.392179	4.31074	1.62709e-05	0.000165926
ENSMUSG00000028145	Them4	792.93	-1.58472	0.367674	-4.31012	1.63164e-05	0.000166278
ENSMUSG00000052854	Nrk	141.597	7.90444	1.83416	4.30958	1.63566e-05	0.000166576
ENSMUSG00000024516	Sec11c	3147.84	1.20986	0.280875	4.30747	1.65129e-05	0.000168055
ENSMUSG00000020649	Rrm2	1180.49	2.4274	0.564134	4.30289	1.68587e-05	0.000171459
ENSMUSG00000001158	Snrnp27	1219.21	0.998767	0.232147	4.30231	1.69026e-05	0.000171782
ENSMUSG00000022995	Enah	210.847	4.97077	1.15541	4.30217	1.69131e-05	0.000171782
ENSMUSG00000017929	B4galt5	263.08	-2.42216	0.56321	-4.30063	1.70315e-05	0.000172868
ENSMUSG00000031939	Taf1d	776.178	1.25837	0.29275	4.29845	1.71997e-05	0.000174459
ENSMUSG00000070822	Zscan18	56.3136	2.43007	0.565435	4.2977	1.72583e-05	0.000174936
ENSMUSG00000026414	Tnnt2	197.842	7.44445	1.73379	4.29375	1.7568e-05	0.000177956
ENSMUSG00000026193	Fn1	117401	1.43048	0.333299	4.29188	1.7717e-05	0.000179346
ENSMUSG00000079057	Cyp4v3	5759.09	-4.22232	0.984367	-4.28937	1.79182e-05	0.000181244
ENSMUSG00000027222	Pex16	3972.85	-1.45295	0.338742	-4.28924	1.79284e-05	0.000181244
ENSMUSG00000078686	Mup9	6372.61	-7.08675	1.65323	-4.28661	1.8142e-05	0.000183281
ENSMUSG00000030089	Slc41a3	459.964	3.60391	0.840848	4.28605	1.81882e-05	0.000183625
ENSMUSG00000020635	Fkbp1b	56.8842	4.1485	0.968344	4.28412	1.83462e-05	0.000185098
ENSMUSG00000035765	Dym	1627.23	-0.721694	0.16848	-4.28357	1.83921e-05	0.000185438
ENSMUSG00000038301	Snx10	3164.62	1.23765	0.289005	4.28247	1.84832e-05	0.000186232
ENSMUSG00000009092	Derl3	142.521	-5.45406	1.27447	-4.27946	1.87343e-05	0.000188637
ENSMUSG00000015536	Mocs2	3364.22	-0.98873	0.231063	-4.27906	1.87686e-05	0.000188857
ENSMUSG00000045975	C2cd2	2086.9	-3.17406	0.741814	-4.27878	1.87921e-05	0.000188968
ENSMUSG00000021135	Slc10a1	6891.96	-5.00633	1.17032	-4.27776	1.88786e-05	0.000189712
ENSMUSG00000089873	Mup13	50.6944	-4.74101	1.10913	-4.27452	1.91552e-05	0.000192276
ENSMUSG00000039620	Trmt9b	25.8275	-5.69382	1.33205	-4.27447	1.91592e-05	0.000192276
ENSMUSG00000026715	Serpinc1	66798.1	-3.28757	0.769451	-4.27261	1.93197e-05	0.00019376
ENSMUSG00000056602	Fry	466.18	3.05583	0.715467	4.2711	1.94515e-05	0.000194952
ENSMUSG00000021238	Aldh6a1	488.813	-3.347	0.78406	-4.26881	1.96521e-05	0.000196833
ENSMUSG00000022517	Mgrn1	3677.29	-1.19424	0.279915	-4.26645	1.98604e-05	0.000198788
ENSMUSG00000048218	Amigo2	46.7947	-4.51529	1.05845	-4.26593	1.9907e-05	0.000199122
ENSMUSG00000037855	Zfp365	149.501	7.25401	1.70113	4.26423	2.00592e-05	0.000200513
ENSMUSG00000030249	Abcc9	211.105	-2.92461	0.686505	-4.26014	2.04298e-05	0.000204082
ENSMUSG00000033216	Eefsec	1985.27	-1.13335	0.266071	-4.25956	2.04826e-05	0.000204475
ENSMUSG00000039197	Adk	26615.3	-1.55475	0.365016	-4.25941	2.04967e-05	0.000204482
ENSMUSG00000034853	Acot11	209.701	-3.55133	0.833806	-4.25919	2.05172e-05	0.000204552
ENSMUSG00000000579	Dynlt1c	70.2651	1.41141	0.331393	4.259	2.05339e-05	0.000204583
ENSMUSG00000049858	Suox	2005.53	-3.63998	0.854936	-4.25761	2.06625e-05	0.00020573
ENSMUSG00000033715	Akr1c14	6922.3	-4.33682	1.01869	-4.25723	2.06976e-05	0.000205943
ENSMUSG00000026348	Acmsd	573.33	-3.38378	0.794864	-4.25705	2.07141e-05	0.000205973
ENSMUSG00000034595	Ppp1r18	190.91	2.47607	0.581771	4.25609	2.08032e-05	0.000206723
ENSMUSG00000092021	Gbp11	643.573	-5.92716	1.39401	-4.25186	2.12001e-05	0.000210529
ENSMUSG00000092607	Scnm1	611.666	1.02009	0.239967	4.25096	2.12854e-05	0.000211238
ENSMUSG00000003872	Lin7b	14.1377	6.68689	1.57354	4.24958	2.14176e-05	0.000212411
ENSMUSG00000062580	Timm17a	3156.14	0.870186	0.204866	4.24759	2.16087e-05	0.000214166
ENSMUSG00000034310	Tmem132d	74.268	2.49064	0.586424	4.24716	2.16493e-05	0.000214429
ENSMUSG00000019194	Scn1b	646.683	3.83204	0.902633	4.24541	2.18197e-05	0.000215975
ENSMUSG00000037922	Bank1	9.40261	-5.51104	1.29834	-4.24467	2.18915e-05	0.000216544
ENSMUSG00000020458	Rtn4	2982.88	1.96768	0.463704	4.24339	2.20168e-05	0.000217642
ENSMUSG00000038295	Atg9b	257.401	4.19819	0.989425	4.24306	2.2049e-05	0.000217819
ENSMUSG00000039533	Mmd2	36.2889	-7.57236	1.78528	-4.24155	2.21979e-05	0.000219146
ENSMUSG00000025364	Pa2g4	3312.43	-0.972127	0.229257	-4.24034	2.23185e-05	0.000220194
ENSMUSG00000025491	Ifitm1	181.868	-4.93727	1.16517	-4.23739	2.26129e-05	0.000222953
ENSMUSG00000030321	Efcab12	42.8214	2.43876	0.575717	4.23603	2.27506e-05	0.000224085
ENSMUSG00000041841	Rpl37	8036.72	0.929781	0.219497	4.23596	2.27572e-05	0.000224085
ENSMUSG00000040428	Plekha4	47.0093	3.56067	0.840734	4.23519	2.28356e-05	0.000224711
ENSMUSG00000030137	Tuba8	1135.32	4.8061	1.13523	4.2336	2.29982e-05	0.000226164
ENSMUSG00000098112	Bin2	22.7921	-6.1494	1.45348	-4.23081	2.32855e-05	0.00022875
ENSMUSG00000038745	Nlrp6	915.74	-4.34575	1.02718	-4.23075	2.32914e-05	0.00022875
ENSMUSG00000028003	Lrat	63.8458	-5.19207	1.22814	-4.2276	2.362e-05	0.000231827
ENSMUSG00000031605	Klhl2	730.168	-0.932944	0.220781	-4.22566	2.38244e-05	0.000233683
ENSMUSG00000034910	Pygo1	27.8199	6.1716	1.46073	4.225	2.38943e-05	0.000234217
ENSMUSG00000045092	S1pr1	1007.45	-3.95367	0.936147	-4.22334	2.4071e-05	0.000235796
ENSMUSG00000025810	Nrp1	4285.98	-1.4484	0.342966	-4.22315	2.40907e-05	0.000235837
ENSMUSG00000053137	Mapk11	219.141	3.98287	0.943284	4.22235	2.41772e-05	0.000236531
ENSMUSG00000040430	Pitpnc1	1091.86	-2.251	0.533677	-4.21791	2.46579e-05	0.000241078
ENSMUSG00000005413	Hmox1	3851.79	2.18915	0.519537	4.21366	2.5126e-05	0.000245497
ENSMUSG00000046056	Sbsn	84.0686	3.24471	0.770285	4.21234	2.52737e-05	0.000246781
ENSMUSG00000022780	Meltf	92.1146	5.66344	1.34538	4.20956	2.5587e-05	0.000249679
ENSMUSG00000001666	Ddt	1946.03	-1.98965	0.472821	-4.20805	2.57586e-05	0.000251192
ENSMUSG00000004897	Hdgf	3647.83	-0.753565	0.179122	-4.20699	2.58795e-05	0.000252209
ENSMUSG00000040675	Mthfd1l	906.728	2.55713	0.607937	4.20624	2.59655e-05	0.000252884
ENSMUSG00000029123	Stk32b	22.5075	6.256	1.48809	4.20404	2.62194e-05	0.000255193
ENSMUSG00000017176	Nt5c3b	750.904	1.2821	0.305376	4.19843	2.6877e-05	0.000261426
ENSMUSG00000037958	Nsrp1	958.891	1.02976	0.245395	4.19634	2.71258e-05	0.000263677
ENSMUSG00000055976	Cldn23	152.281	4.26067	1.01646	4.19165	2.76928e-05	0.000268864
ENSMUSG00000034681	Rnps1	1836.61	1.32162	0.3153	4.19164	2.76949e-05	0.000268864
ENSMUSG00000070644	Etnk2	3801.33	-4.16317	0.993423	-4.19073	2.78061e-05	0.00026977
ENSMUSG00000027677	Ttc14	1407.96	1.63435	0.39004	4.19021	2.78693e-05	0.000270173
ENSMUSG00000031101	Sash3	7.29325	-6.80545	1.62417	-4.1901	2.78832e-05	0.000270173
ENSMUSG00000028081	Rps3a1	13451.4	1.04216	0.248775	4.18914	2.80011e-05	0.000271142
ENSMUSG00000071415	Rpl23	12512.9	1.08468	0.258992	4.18807	2.81336e-05	0.000272252
ENSMUSG00000033187	BC016579	94.1346	6.30307	1.5051	4.18782	2.81641e-05	0.000272372
ENSMUSG00000052584	Serp2	67.047	3.25113	0.776601	4.18635	2.83474e-05	0.00027397
ENSMUSG00000037072	Selenof	18036	0.765226	0.182892	4.18403	2.86389e-05	0.000276612
ENSMUSG00000022371	Col14a1	138.132	-5.21072	1.24558	-4.18337	2.87218e-05	0.000277235
ENSMUSG00000058546	Rpl23a	2925.78	0.74574	0.178304	4.1824	2.88452e-05	0.000278249
ENSMUSG00000004035	Gstm7	1034.37	-3.53653	0.845612	-4.18221	2.88687e-05	0.000278299
ENSMUSG00000070639	Lrrc8b	430.884	3.2617	0.780402	4.17951	2.92137e-05	0.000281447
ENSMUSG00000024424	Ttc39c	2512.24	-3.23937	0.775884	-4.17507	2.97892e-05	0.000286809
ENSMUSG00000026821	Ralgds	491.818	3.32328	0.796183	4.17402	2.9927e-05	0.000287952
ENSMUSG00000045435	Tmem60	1005.9	0.901121	0.21599	4.17204	3.0188e-05	0.000290128
ENSMUSG00000071662	Polr2g	1448.37	1.01518	0.243332	4.17202	3.01913e-05	0.000290128
ENSMUSG00000040605	Bace2	237.067	-3.7848	0.907323	-4.1714	3.02737e-05	0.000290735
ENSMUSG00000043664	Tmem221	110.604	3.86564	0.926895	4.17052	3.03903e-05	0.00029167
ENSMUSG00000078945	Naip2	549.161	1.96946	0.472322	4.16975	3.04931e-05	0.000292472
ENSMUSG00000052520	Cyp2j5	6520.15	-5.54134	1.32908	-4.1693	3.05539e-05	0.000292869
ENSMUSG00000024413	Npc1	2416.28	-1.6664	0.400219	-4.16373	3.13088e-05	0.000299915
ENSMUSG00000030695	Aldoa	15401.8	1.55904	0.374448	4.16358	3.133e-05	0.000299929
ENSMUSG00000019852	Arfgef3	107.364	7.10825	1.70965	4.15772	3.21445e-05	0.000307529
ENSMUSG00000037443	Cep85	13317.1	2.53315	0.609285	4.15757	3.21644e-05	0.000307529
ENSMUSG00000074183	Gsta1	669.514	4.42558	1.06482	4.15617	3.23628e-05	0.000309231
ENSMUSG00000025232	Hexa	5895.08	2.20136	0.529789	4.15517	3.25051e-05	0.000310396
ENSMUSG00000037798	Mat1a	48477.2	-3.14091	0.756201	-4.15353	3.27381e-05	0.000312423
ENSMUSG00000007888	Crlf1	160.539	6.74519	1.62415	4.15305	3.28076e-05	0.00031289
ENSMUSG00000022546	Gpt	3839.44	-3.97646	0.957663	-4.15225	3.29217e-05	0.000313781
ENSMUSG00000029614	Rpl6	19222.6	0.868626	0.209287	4.15041	3.31883e-05	0.000316058
ENSMUSG00000030591	Psmd8	17573.6	1.02319	0.246534	4.15031	3.32024e-05	0.000316058
ENSMUSG00000056737	Capg	959.076	2.91623	0.702687	4.15012	3.32305e-05	0.000316127
ENSMUSG00000027750	Postn	808.498	-6.22274	1.49972	-4.14927	3.33543e-05	0.000317106
ENSMUSG00000030968	Pdilt	210.884	-3.89125	0.938126	-4.1479	3.35538e-05	0.000318803
ENSMUSG00000026770	Il2ra	7.43561	-5.80033	1.39858	-4.14731	3.36399e-05	0.000319261
ENSMUSG00000060560	Ces4a	49.2074	-7.18273	1.73191	-4.14728	3.36441e-05	0.000319261
ENSMUSG00000022283	Pabpc1	7987.34	1.01147	0.244144	4.1429	3.42943e-05	0.000325227
ENSMUSG00000052957	Gas1	85.7283	-4.96859	1.19939	-4.14258	3.43416e-05	0.000325473
ENSMUSG00000027002	Nckap1	2423.23	1.01135	0.244146	4.14241	3.43673e-05	0.000325513
ENSMUSG00000004730	Adgre1	144.366	-9.60808	2.32059	-4.14037	3.46747e-05	0.00032822
ENSMUSG00000039676	Capsl	165.247	4.1749	1.0086	4.13931	3.48352e-05	0.000329533
ENSMUSG00000006538	Ihh	84.0705	-3.48426	0.842515	-4.13554	3.54117e-05	0.000334777
ENSMUSG00000047443	Erfe	22.457	6.36999	1.54061	4.13472	3.55394e-05	0.000335776
ENSMUSG00000021559	Dapk1	1587.67	-1.38115	0.334065	-4.13436	3.55938e-05	0.00033608
ENSMUSG00000005672	Kit	33.3509	-3.76706	0.911489	-4.13286	3.58277e-05	0.000338078
ENSMUSG00000023243	Kcnk5	578.932	-3.6051	0.872381	-4.13248	3.58876e-05	0.000338432
ENSMUSG00000017723	Wfdc2	2122.65	3.69538	0.894299	4.13216	3.59372e-05	0.00033869
ENSMUSG00000026395	Ptprc	37.9161	-8.36849	2.02668	-4.12917	3.6407e-05	0.000342904
ENSMUSG00000030884	Uqcrc2	5836.31	-0.992263	0.240342	-4.12855	3.65052e-05	0.000343616
ENSMUSG00000050854	Tmem125	547.081	-1.18642	0.287395	-4.12819	3.65637e-05	0.000343952
ENSMUSG00000035105	Egln3	3021.55	3.59189	0.870406	4.12668	3.68035e-05	0.000345994
ENSMUSG00000004221	Ikbkg	2442.58	-0.766025	0.185637	-4.12647	3.68371e-05	0.000346095
ENSMUSG00000021457	Syk	26.3298	-6.96496	1.68839	-4.1252	3.7041e-05	0.000347795
ENSMUSG00000050271	Prag1	518.902	2.76889	0.671553	4.12311	3.73794e-05	0.000350756
ENSMUSG00000038522	Mfsd4b1	1035.83	-3.36521	0.816267	-4.12269	3.74481e-05	0.000351183
ENSMUSG00000030401	Rtn2	73.6074	3.98666	0.967124	4.12218	3.75303e-05	0.000351736
ENSMUSG00000050234	Gja4	27.7734	-8.48709	2.06043	-4.11909	3.80375e-05	0.00035627
ENSMUSG00000062624	Cyp2c67	7398.2	-4.75621	1.15487	-4.1184	3.81508e-05	0.000357111
ENSMUSG00000056493	Foxk1	549.312	-1.67026	0.40574	-4.11657	3.84545e-05	0.000359731
ENSMUSG00000025290	Rps24	9055.86	1.1283	0.274182	4.11513	3.86953e-05	0.000361761
ENSMUSG00000033207	Mamdc2	30.6542	-5.73934	1.3948	-4.11483	3.87471e-05	0.000362022
ENSMUSG00000020331	Hcn2	28.0308	4.09414	0.995023	4.11462	3.87824e-05	0.000362129
ENSMUSG00000026039	Sgo2a	20.1016	4.6056	1.12047	4.11043	3.94929e-05	0.000368535
ENSMUSG00000022110	Sucla2	5473.11	-0.940885	0.228966	-4.10928	3.96891e-05	0.000370139
ENSMUSG00000026621	Mtarc1	10172.7	-4.47469	1.0893	-4.10785	3.99368e-05	0.00037222
ENSMUSG00000021365	Nedd9	2602.49	3.68631	0.897496	4.10733	4.0026e-05	0.000372645
ENSMUSG00000016257	Prelid3b	3133.18	0.512523	0.124783	4.1073	4.00315e-05	0.000372645
ENSMUSG00000024130	Abca3	2295.68	-3.09248	0.753102	-4.10633	4.01995e-05	0.000373979
ENSMUSG00000023034	Nr4a1	629.196	-4.33554	1.05588	-4.1061	4.02404e-05	0.000374129
ENSMUSG00000014602	Kif1a	144.641	6.63234	1.61539	4.10571	4.03069e-05	0.000374518
ENSMUSG00000021178	Psmc1	9423.34	-0.56	0.136407	-4.10536	4.03683e-05	0.000374859
ENSMUSG00000040219	Ttc12	143.425	3.45402	0.841507	4.10457	4.05068e-05	0.000375853
ENSMUSG00000027859	Ngf	1113.35	4.05278	0.987408	4.10447	4.05249e-05	0.000375853
ENSMUSG00000064202	Spata6l	28.0387	-3.62663	0.883645	-4.10417	4.05777e-05	0.000376112
ENSMUSG00000054034	Tceal5	16.6711	6.63021	1.61563	4.10379	4.06431e-05	0.000376489
ENSMUSG00000031422	Morf4l2	8318.13	0.536251	0.130698	4.10296	4.07895e-05	0.000377614
ENSMUSG00000023914	Mep1a	18.5365	7.06736	1.72339	4.10084	4.11658e-05	0.000380865
ENSMUSG00000064280	Ccdc146	20.3893	6.18955	1.50963	4.10004	4.13084e-05	0.000381951
ENSMUSG00000029379	Cxcl3	65.0937	6.56203	1.60079	4.09924	4.14514e-05	0.00038304
ENSMUSG00000060470	Adgrg3	30.6855	-9.44829	2.30562	-4.09794	4.16844e-05	0.000384959
ENSMUSG00000024883	Rin1	219.955	4.74651	1.15915	4.09482	4.22496e-05	0.000389941
ENSMUSG00000073991	Cnbd1	73.6983	-3.55957	0.869518	-4.09373	4.2449e-05	0.000391428
ENSMUSG00000032526	Ss18l2	1140.74	-1.03508	0.252849	-4.09366	4.24623e-05	0.000391428
ENSMUSG00000060206	Zfp462	165.667	3.82166	0.933754	4.09279	4.26209e-05	0.000392651
ENSMUSG00000019726	Lyst	740.259	-1.0936	0.267224	-4.09243	4.26877e-05	0.000393028
ENSMUSG00000053007	Creb5	459.331	3.79932	0.928667	4.09116	4.29228e-05	0.000394952
ENSMUSG00000007872	Id3	3846.68	-2.53527	0.619816	-4.09036	4.30711e-05	0.000395846
ENSMUSG00000020334	Slc22a4	91.0779	-4.36395	1.06689	-4.09035	4.30721e-05	0.000395846
ENSMUSG00000036242	Armh4	28.1269	6.03693	1.47614	4.08966	4.32004e-05	0.000396784
ENSMUSG00000045934	Mtmr11	1226.08	3.65493	0.893892	4.08878	4.33643e-05	0.000398048
ENSMUSG00000028964	Park7	9035.04	-0.832634	0.203686	-4.08784	4.35417e-05	0.000399296
ENSMUSG00000057315	Arhgap24	283.366	-3.05057	0.746267	-4.08778	4.35529e-05	0.000399296
ENSMUSG00000094152	Slc6a16	22.331	-5.37864	1.316	-4.08712	4.36754e-05	0.000400177
ENSMUSG00000026604	Ptpn14	578.044	3.07287	0.752054	4.08597	4.38933e-05	0.000401931
ENSMUSG00000022122	Ednrb	79.9767	-10.2385	2.50653	-4.08472	4.413e-05	0.000403855
ENSMUSG00000020182	Ddc	1275.45	-3.96301	0.970667	-4.08277	4.45023e-05	0.000407016
ENSMUSG00000070576	Mn1	120.691	-3.71767	0.910639	-4.08249	4.45557e-05	0.000407168
ENSMUSG00000055720	Ubl7	1658.4	-0.849888	0.208183	-4.0824	4.45726e-05	0.000407168
ENSMUSG00000062906	Hdac10	515.617	-1.28478	0.314829	-4.08088	4.4866e-05	0.000409601
ENSMUSG00000052117	D630039A03Rik	159.562	-3.2564	0.798277	-4.07928	4.51745e-05	0.00041217
ENSMUSG00000091867	Cyp2a22	137.843	-5.0656	1.24241	-4.07724	4.55735e-05	0.00041556
ENSMUSG00000022949	Clic6	343.679	7.12392	1.74748	4.07669	4.56812e-05	0.000416292
ENSMUSG00000027405	Nop56	3752.24	1.47178	0.361249	4.07415	4.61822e-05	0.000420605
ENSMUSG00000033053	Cfap95	80.7713	1.22567	0.300871	4.07375	4.62613e-05	0.000421072
ENSMUSG00000016344	Ppdpf	3158.91	-0.797098	0.195745	-4.07213	4.65845e-05	0.00042376
ENSMUSG00000046841	Ckap4	357.028	3.2456	0.797272	4.07088	4.68356e-05	0.000425789
ENSMUSG00000035413	Tmem98	2264.84	1.67666	0.411949	4.07006	4.70012e-05	0.000427038
ENSMUSG00000053070	Cfap300	84.8946	3.24637	0.798303	4.06659	4.77071e-05	0.000433192
ENSMUSG00000022440	C1qtnf6	74.9017	3.77434	0.928246	4.06611	4.78053e-05	0.000433824
ENSMUSG00000002111	Spi1	55.6524	-7.98286	1.96344	-4.06576	4.7876e-05	0.000434206
ENSMUSG00000066026	Dhrs3	3025.7	-3.62039	0.89049	-4.06561	4.79066e-05	0.000434223
ENSMUSG00000006641	Slc5a6	371.335	-3.43317	0.844726	-4.06424	4.81889e-05	0.000436521
ENSMUSG00000026728	Vim	2234.45	3.21288	0.791185	4.06084	4.88958e-05	0.00044266
ENSMUSG00000034462	Pkd2	800.857	3.07862	0.758454	4.05908	4.92672e-05	0.000445757
ENSMUSG00000062184	Hs6st2	103.61	6.55525	1.61519	4.05849	4.93906e-05	0.000446606
ENSMUSG00000032492	Pth1r	33.9174	-6.56766	1.61839	-4.05815	4.94625e-05	0.00044699
ENSMUSG00000040462	Os9	6354.45	-1.07641	0.265606	-4.05265	5.06408e-05	0.000457366
ENSMUSG00000029455	Aldh2	25345.6	-1.6254	0.401165	-4.0517	5.08458e-05	0.000458944
ENSMUSG00000004631	Sgce	847.264	3.98755	0.985256	4.04723	5.18281e-05	0.000467532
ENSMUSG00000019929	Dcn	4658.6	-3.3441	0.826855	-4.04436	5.24669e-05	0.000473013
ENSMUSG00000044749	Abca6	1379.3	-3.66433	0.906173	-4.04375	5.2604e-05	0.000473967
ENSMUSG00000019942	Cdk1	476.419	3.11685	0.770922	4.04302	5.27681e-05	0.000474906
ENSMUSG00000037542	Aldh8a1	5951.78	-3.95721	0.978779	-4.043	5.27708e-05	0.000474906
ENSMUSG00000041954	Tnfrsf18	48.5511	3.07915	0.761979	4.04099	5.32259e-05	0.000478717
ENSMUSG00000005148	Klf5	879.835	5.1002	1.26216	4.04085	5.32585e-05	0.000478726
ENSMUSG00000035242	Oaz1	16496.2	-0.788599	0.195179	-4.04039	5.33631e-05	0.000479383
ENSMUSG00000051256	Jagn1	2837.14	0.77929	0.192917	4.0395	5.35642e-05	0.000480905
ENSMUSG00000046410	Kcnk6	10.5818	-7.16966	1.77505	-4.03912	5.36517e-05	0.000481405
ENSMUSG00000051236	Msrb3	654.812	2.03269	0.503447	4.03754	5.40155e-05	0.00048411
ENSMUSG00000028452	Vcp	6711.25	-1.00362	0.248573	-4.03753	5.4017e-05	0.00048411
ENSMUSG00000031683	Lsm6	1560.04	-1.06976	0.265029	-4.03639	5.42797e-05	0.000486177
ENSMUSG00000020184	Mdm2	4735.14	1.75997	0.436042	4.03623	5.43175e-05	0.000486228
ENSMUSG00000028811	Yars	4809.19	0.888991	0.22031	4.03518	5.45595e-05	0.000488106
ENSMUSG00000037161	Mgarp	199.911	6.44567	1.59743	4.03503	5.45942e-05	0.000488128
ENSMUSG00000019256	Ahr	4599.67	3.09944	0.76819	4.03473	5.46648e-05	0.000488472
ENSMUSG00000093954	Gm16867	23.8256	3.99345	0.990062	4.03353	5.49446e-05	0.000490683
ENSMUSG00000054422	Fabp1	71135.1	-3.47452	0.861469	-4.03325	5.50111e-05	0.000490988
ENSMUSG00000041481	Serpina3g	204.764	-5.51108	1.36661	-4.03266	5.51479e-05	0.00049192
ENSMUSG00000031782	Coq9	4122.6	-1.08276	0.268634	-4.03064	5.56254e-05	0.000495866
ENSMUSG00000021124	Vti1b	4248.07	0.626387	0.155411	4.03051	5.56558e-05	0.000495866
ENSMUSG00000021798	Ldb3	25.8716	4.71764	1.17107	4.02848	5.61385e-05	0.000499734
ENSMUSG00000037196	Pacrg	88.8934	3.76885	0.935567	4.02841	5.61558e-05	0.000499734
ENSMUSG00000039041	Adrm1	5186.31	-0.682393	0.169437	-4.02742	5.63917e-05	0.000501539
ENSMUSG00000006476	Nsmf	3398.03	-1.44609	0.359217	-4.02567	5.68133e-05	0.000504993
ENSMUSG00000050640	Tmem150c	57.5863	5.54036	1.37635	4.02539	5.68822e-05	0.000505308
ENSMUSG00000029711	Epo	73.405	4.2255	1.05028	4.0232	5.74118e-05	0.000509715
ENSMUSG00000078496	Zfp982	26.252	-4.07081	1.01206	-4.0223	5.7632e-05	0.000511103
ENSMUSG00000070034	Sp110	9.51866	-6.22313	1.54716	-4.02229	5.76356e-05	0.000511103
ENSMUSG00000031387	Renbp	843.428	3.58765	0.892117	4.0215	5.78287e-05	0.000512516
ENSMUSG00000021379	Id4	27.8406	-7.40273	1.84166	-4.01961	5.82958e-05	0.000516353
ENSMUSG00000078249	Hmga1b	259.64	-3.38084	0.841264	-4.01876	5.85053e-05	0.000517906
ENSMUSG00000007458	M6pr	8675.42	0.68609	0.170759	4.01789	5.87217e-05	0.000519417
ENSMUSG00000020037	Rfx4	28.8188	-6.22081	1.54833	-4.01776	5.87538e-05	0.000519417
ENSMUSG00000040746	Rnf167	1750.69	-1.34671	0.335198	-4.01766	5.87787e-05	0.000519417
ENSMUSG00000028211	Trp53inp1	4890.62	1.32024	0.328703	4.01651	5.90657e-05	0.00052165
ENSMUSG00000028495	Rps6	12919.6	0.985911	0.245522	4.01557	5.93019e-05	0.000523431
ENSMUSG00000030361	Klrb1a	14.9827	5.89734	1.46888	4.01484	5.9485e-05	0.000524742
ENSMUSG00000032051	Fdx1	2458.02	-1.26451	0.314971	-4.01468	5.95255e-05	0.000524793
ENSMUSG00000019505	Ubb	27776.4	0.989683	0.246559	4.01397	5.97047e-05	0.000526067
ENSMUSG00000038415	Foxq1	240.507	-2.61292	0.651257	-4.01213	6.01746e-05	0.000529793
ENSMUSG00000037636	Slc25a43	48.8017	3.29594	0.821512	4.01204	6.01974e-05	0.000529793
ENSMUSG00000056492	Adgrf5	108.255	-5.96345	1.48654	-4.01164	6.02989e-05	0.000530379
ENSMUSG00000031616	Ednra	121.399	-5.00857	1.24876	-4.01085	6.05006e-05	0.000531844
ENSMUSG00000020326	Ccng1	6768.74	1.49966	0.373987	4.00992	6.07382e-05	0.000533624
ENSMUSG00000042066	Tmcc2	25.656	-5.55816	1.3865	-4.00876	6.10375e-05	0.000535943
ENSMUSG00000046186	Cd109	52.0666	6.44733	1.60839	4.00855	6.10917e-05	0.000536108
ENSMUSG00000026831	Pierce1	78.4728	4.8058	1.19966	4.00596	6.17649e-05	0.000541702
ENSMUSG00000058558	Rpl5	5947.74	0.997158	0.24906	4.00368	6.2364e-05	0.00054664
ENSMUSG00000028678	Kif2c	113.236	2.99011	0.746924	4.00324	6.24814e-05	0.000547309
ENSMUSG00000018965	Ywhah	7025.06	1.07382	0.268251	4.00305	6.25307e-05	0.000547309
ENSMUSG00000022952	Runx1	727.312	3.41075	0.852074	4.00287	6.25777e-05	0.000547309
ENSMUSG00000032908	Sgpp2	109.091	4.10794	1.02625	4.00285	6.25847e-05	0.000547309
ENSMUSG00000078713	Tomm5	1255.86	1.10183	0.275281	4.00257	6.26571e-05	0.000547627
ENSMUSG00000034906	Ncaph	270.585	2.57837	0.644224	4.00229	6.27326e-05	0.000547919
ENSMUSG00000024032	Tff1	79.1902	-4.84895	1.21158	-4.00218	6.27628e-05	0.000547919
ENSMUSG00000002455	Prpf6	2728.08	-0.86361	0.215857	-4.00084	6.31187e-05	0.000550709
ENSMUSG00000028463	Car9	170.191	4.97499	1.24357	4.00056	6.31923e-05	0.000551034
ENSMUSG00000056708	Ier5	635.013	3.61782	0.90466	3.9991	6.35842e-05	0.000554133
ENSMUSG00000079685	Ulbp1	69.7007	3.97017	0.992932	3.99843	6.3765e-05	0.000555389
ENSMUSG00000040731	Eif4h	8015.41	-0.778232	0.194674	-3.99762	6.3982e-05	0.000556741
ENSMUSG00000071647	Eml3	527.325	-1.49414	0.373762	-3.99758	6.39936e-05	0.000556741
ENSMUSG00000023274	Cd4	21.6388	-9.59109	2.3999	-3.99645	6.42996e-05	0.000559082
ENSMUSG00000025037	Maoa	1039.95	1.45935	0.3652	3.99603	6.44126e-05	0.000559743
ENSMUSG00000020708	Psmc5	4993.61	-0.57046	0.142771	-3.99564	6.45208e-05	0.000560363
ENSMUSG00000066113	Adamtsl1	19.5609	-7.18429	1.79906	-3.99335	6.51449e-05	0.000565412
ENSMUSG00000074923	Pak6	442.96	4.21044	1.05439	3.99324	6.51768e-05	0.000565412
ENSMUSG00000022822	Abcc5	1243.4	2.90268	0.727004	3.99266	6.53357e-05	0.000566467
ENSMUSG00000034108	Ccs	5309.81	-1.3322	0.333677	-3.99247	6.5389e-05	0.000566605
ENSMUSG00000005362	Crbn	675.397	-0.861953	0.215953	-3.99139	6.5686e-05	0.000568656
ENSMUSG00000049303	Syt12	885.515	2.60832	0.653495	3.99134	6.57007e-05	0.000568656
ENSMUSG00000040258	Nxph4	61.2721	7.68204	1.92484	3.99101	6.57937e-05	0.000569136
ENSMUSG00000074071	Fam169b	397.938	-3.5734	0.895615	-3.98988	6.6106e-05	0.000571512
ENSMUSG00000036781	Rps27l	17332.7	0.873562	0.21898	3.98923	6.62891e-05	0.000572768
ENSMUSG00000029321	Slc10a6	94.4866	4.92491	1.23475	3.98858	6.6469e-05	0.000573995
ENSMUSG00000033788	Dysf	78.4482	-5.07809	1.27327	-3.98822	6.65719e-05	0.000574557
ENSMUSG00000025479	Cyp2e1	58353	-5.62325	1.41012	-3.98778	6.66957e-05	0.000575298
ENSMUSG00000036641	Ccdc148	33.1217	-4.88317	1.22478	-3.98696	6.6924e-05	0.000576939
ENSMUSG00000020227	Irak3	857.882	3.88744	0.975164	3.98644	6.70717e-05	0.000577884
ENSMUSG00000034218	Atm	172.428	-0.953001	0.239112	-3.98558	6.73168e-05	0.000579666
ENSMUSG00000015396	Cd83	32.5582	-8.88166	2.22892	-3.98473	6.75573e-05	0.000581407
ENSMUSG00000029101	Rgs12	245.772	-3.07413	0.771527	-3.98447	6.76301e-05	0.000581704
ENSMUSG00000068699	Flnc	142.695	6.1768	1.55032	3.98422	6.77027e-05	0.000581997
ENSMUSG00000046031	Calhm6	33.4192	-5.62857	1.41288	-3.98375	6.78364e-05	0.000582816
ENSMUSG00000058216	Gstp3	8195.81	-4.45649	1.11873	-3.98354	6.78954e-05	0.000582993
ENSMUSG00000008604	Ubqln4	760.292	-1.09756	0.275613	-3.98224	6.82676e-05	0.000585857
ENSMUSG00000031103	Elf4	353.864	2.74308	0.68898	3.98137	6.85206e-05	0.000587696
ENSMUSG00000017652	Cd40	155.333	4.60964	1.15794	3.98088	6.86602e-05	0.00058856
ENSMUSG00000036748	Cuedc2	1396.09	0.884692	0.222304	3.97965	6.90163e-05	0.000591144
ENSMUSG00000048003	Catsper4	16.5993	5.59113	1.40496	3.97957	6.90396e-05	0.000591144
ENSMUSG00000040717	Il17rd	54.302	2.394	0.601665	3.97896	6.92168e-05	0.000592327
ENSMUSG00000038633	Degs1	4430.9	-1.17647	0.295792	-3.97734	6.96911e-05	0.000596048
ENSMUSG00000034401	Spata6	494.189	3.79416	0.953975	3.9772	6.97302e-05	0.000596048
ENSMUSG00000030512	Snrpa1	1226.87	0.91148	0.229217	3.9765	6.99375e-05	0.000597483
ENSMUSG00000071713	Csf2rb	150.517	-4.34703	1.09351	-3.9753	7.02906e-05	0.000600161
ENSMUSG00000039069	Mtg2	943.257	-0.819364	0.206166	-3.9743	7.05868e-05	0.000602351
ENSMUSG00000029001	Fbxo44	656.371	3.255	0.819228	3.97325	7.08983e-05	0.000604669
ENSMUSG00000038387	Rras	336.508	1.85693	0.467562	3.97151	7.14172e-05	0.000608753
ENSMUSG00000027459	Fam110a	881.429	1.90811	0.48061	3.97019	7.18163e-05	0.000611703
ENSMUSG00000040413	Timd2	2439.58	-4.18799	1.05488	-3.97009	7.1844e-05	0.000611703
ENSMUSG00000024912	Fosl1	596.846	5.72859	1.44306	3.96974	7.19513e-05	0.000612273
ENSMUSG00000026307	Scly	984.434	-1.35311	0.340921	-3.96897	7.21837e-05	0.000613906
ENSMUSG00000025362	Rps26	14977.1	1.11547	0.281121	3.96794	7.24963e-05	0.000616097
ENSMUSG00000037872	Ackr1	22.1356	-8.83966	2.22782	-3.96785	7.25226e-05	0.000616097
ENSMUSG00000021764	Ndufs4	3385.86	-0.418324	0.105454	-3.96689	7.28178e-05	0.000618259
ENSMUSG00000022040	Ephx2	12633.7	-2.99703	0.755557	-3.96665	7.28885e-05	0.000618512
ENSMUSG00000053565	Eif3k	4093.74	0.846434	0.213419	3.96607	7.30676e-05	0.000619685
ENSMUSG00000004814	Ccl24	8.94339	-7.35886	1.85614	-3.9646	7.35204e-05	0.000623177
ENSMUSG00000019368	Sec14l4	4072.28	-3.88706	0.980483	-3.96443	7.35719e-05	0.000623265
ENSMUSG00000049225	Pdp1	362.916	3.17879	0.801928	3.96393	7.37255e-05	0.000624217
ENSMUSG00000033174	Mgll	4028.83	-2.58052	0.651184	-3.96282	7.40709e-05	0.000626792
ENSMUSG00000032714	Syde1	709.203	3.43814	0.867778	3.96201	7.43213e-05	0.00062856
ENSMUSG00000025823	Pdia4	15922.7	-1.12186	0.283173	-3.96175	7.44024e-05	0.000628895
ENSMUSG00000010080	Epn3	390.786	3.79397	0.957725	3.96144	7.44988e-05	0.00062936
ENSMUSG00000022793	B4galt4	56.5366	-3.57844	0.903518	-3.96057	7.47715e-05	0.000631312
ENSMUSG00000000673	Haao	6611.87	-4.37582	1.10508	-3.95972	7.50362e-05	0.000633194
ENSMUSG00000058715	Fcer1g	127.84	-6.69446	1.69127	-3.95826	7.5499e-05	0.000636744
ENSMUSG00000020064	Herc4	2118.83	-0.690806	0.174551	-3.95763	7.56983e-05	0.000638071
ENSMUSG00000038704	Aspdh	1604.52	-4.10711	1.03804	-3.9566	7.60255e-05	0.000640472
ENSMUSG00000022097	Sftpc	6.09399	28.7274	7.26206	3.95583	7.62705e-05	0.00064218
ENSMUSG00000042333	Tnfrsf14	50.7911	-3.70997	0.937919	-3.95553	7.63648e-05	0.000642617
ENSMUSG00000015733	Capza2	7213.48	0.562701	0.142337	3.9533	7.70806e-05	0.000648281
ENSMUSG00000072625	Gdf2	50.0531	-10.223	2.58608	-3.95309	7.71469e-05	0.000648294
ENSMUSG00000021917	Spcs1	6722.96	0.953947	0.24132	3.95303	7.71677e-05	0.000648294
ENSMUSG00000022098	Bmp1	2344.58	-1.31578	0.332875	-3.95279	7.72457e-05	0.00064859
ENSMUSG00000036036	Zfp57	91.4457	4.08971	1.03501	3.95137	7.77057e-05	0.000652092
ENSMUSG00000035726	Supt16	554.965	-1.66202	0.420666	-3.95092	7.78509e-05	0.000652948
ENSMUSG00000029832	Nfe2l3	295.294	3.34843	0.847796	3.94957	7.82925e-05	0.00065629
ENSMUSG00000028015	Ctso	2406.21	-1.46995	0.372267	-3.94866	7.85903e-05	0.000658422
ENSMUSG00000031133	Arhgef6	36.1035	-5.84051	1.47962	-3.94731	7.90331e-05	0.000661766
ENSMUSG00000044921	Rassf9	166.985	5.65045	1.43261	3.94417	8.00752e-05	0.000670121
ENSMUSG00000031880	Rrad	120.016	5.38257	1.36559	3.94157	8.09485e-05	0.000677056
ENSMUSG00000031284	Pak3	179.322	6.42574	1.63105	3.93963	8.16065e-05	0.000682183
ENSMUSG00000023010	Tmbim6	66068.1	-1.27241	0.323089	-3.93826	8.20747e-05	0.000685719
ENSMUSG00000024120	Lrpprc	4335.97	-0.91423	0.232195	-3.93734	8.23888e-05	0.000687965
ENSMUSG00000034674	Tdg	993.506	1.28015	0.32531	3.93519	8.31323e-05	0.000693791
ENSMUSG00000010601	Apol7a	1481.6	-3.73638	0.949579	-3.93478	8.32731e-05	0.000694583
ENSMUSG00000034949	Zfr2	101.592	3.42985	0.871747	3.93446	8.33846e-05	0.000695132
ENSMUSG00000015839	Nfe2l2	7824.32	0.972081	0.247218	3.93209	8.42123e-05	0.000701624
ENSMUSG00000033543	Gtf2a2	3644.14	1.05823	0.269135	3.93196	8.4256e-05	0.000701624
ENSMUSG00000043424	Eif3j2	205.806	-3.12883	0.795998	-3.9307	8.46995e-05	0.00070493
ENSMUSG00000020656	Grhl1	431.541	2.62326	0.667516	3.92988	8.49894e-05	0.000706956
ENSMUSG00000024397	Aif1	27.669	-5.43262	1.38244	-3.92974	8.50376e-05	0.000706968
ENSMUSG00000064368	mt-Nd6	14896.6	-1.36802	0.348166	-3.9292	8.52282e-05	0.000708165
ENSMUSG00000020160	Meis1	140.013	-2.02709	0.516107	-3.92765	8.57788e-05	0.000712349
ENSMUSG00000024253	Dync2li1	378.097	3.02826	0.771323	3.92606	8.63476e-05	0.00071668
ENSMUSG00000074121	Ntf5	29.6796	5.34635	1.36213	3.925	8.67315e-05	0.000719473
ENSMUSG00000032399	Rpl4	48909.9	0.888789	0.226454	3.92481	8.67987e-05	0.000719636
ENSMUSG00000007036	Abhd16a	3011.55	-1.12808	0.287615	-3.92221	8.77415e-05	0.000727056
ENSMUSG00000029578	Wipi2	3933.78	-0.916014	0.233562	-3.92192	8.78447e-05	0.000727514
ENSMUSG00000032342	Mto1	815.989	-1.40019	0.357073	-3.92131	8.80686e-05	0.00072897
ENSMUSG00000037938	Chchd5	1199.78	0.814744	0.207792	3.92095	8.81997e-05	0.000729656
ENSMUSG00000042043	Tbca	2971.12	0.46289	0.118119	3.91885	8.89741e-05	0.000735661
ENSMUSG00000021260	Hhipl1	15.6427	-5.39531	1.37723	-3.9175	8.94721e-05	0.000739376
ENSMUSG00000025044	Msr1	143.527	-10.1297	2.58616	-3.91689	8.97003e-05	0.000740709
ENSMUSG00000047735	Samd9l	1383.09	2.84914	0.727416	3.9168	8.97311e-05	0.000740709
ENSMUSG00000019916	P4ha1	1607.08	2.06826	0.528107	3.91636	8.98955e-05	0.000741662
ENSMUSG00000028567	Txndc12	3055.81	1.08797	0.277908	3.91487	9.04531e-05	0.000745857
ENSMUSG00000056666	Retsat	7936.14	-4.03883	1.03178	-3.91442	9.06215e-05	0.000746839
ENSMUSG00000027048	Abcb11	3812.72	-4.29883	1.09875	-3.91246	9.13616e-05	0.000752283
ENSMUSG00000019080	Mfsd3	700.182	-1.27703	0.326406	-3.91241	9.13812e-05	0.000752283
ENSMUSG00000058099	Nfam1	34.5381	-9.37189	2.39555	-3.91221	9.14559e-05	0.000752489
ENSMUSG00000047746	Fbxo40	7.01951	-7.5262	1.92547	-3.90875	9.2774e-05	0.00076292
ENSMUSG00000032612	Usp4	4510.94	-0.86938	0.22256	-3.90628	9.37279e-05	0.000770347
ENSMUSG00000034912	Mdga2	56.1791	7.11432	1.82165	3.90543	9.40563e-05	0.000772405
ENSMUSG00000030555	Ttc23	1784	-1.39543	0.35731	-3.90537	9.40802e-05	0.000772405
ENSMUSG00000071379	Hpcal1	1426.13	1.59956	0.409656	3.90465	9.43628e-05	0.000774306
ENSMUSG00000033287	Kctd17	226.771	3.16794	0.8121	3.90093	9.58255e-05	0.000785883
ENSMUSG00000028621	Cyb5rl	336.661	-2.20489	0.565268	-3.9006	9.59535e-05	0.000786507
ENSMUSG00000071478	H2ac7	12.8	3.54896	0.910036	3.8998	9.62718e-05	0.00078869
ENSMUSG00000042647	Acad12	217.897	-2.80526	0.719643	-3.89813	9.69389e-05	0.000793726
ENSMUSG00000041046	Ramp3	69.9285	4.63349	1.1889	3.89729	9.72738e-05	0.000796039
ENSMUSG00000032487	Ptgs2	929.481	6.0795	1.56002	3.89706	9.73678e-05	0.000796378
ENSMUSG00000040265	Dnm3	124.647	2.4123	0.619185	3.89592	9.78269e-05	0.000799702
ENSMUSG00000057113	Npm1	12112.1	1.44524	0.371008	3.89545	9.80165e-05	0.00080082
ENSMUSG00000052085	Dock8	398.204	-2.73261	0.702016	-3.89252	9.92098e-05	0.000810133
ENSMUSG00000073481	Mtarc2	9358.85	-1.43817	0.369491	-3.89231	9.92947e-05	0.00081039
ENSMUSG00000045763	Basp1	362.612	5.37143	1.38017	3.89186	9.9479e-05	0.000811458
ENSMUSG00000022174	Dad1	9184.83	0.625091	0.160627	3.89158	9.95942e-05	0.00081196
ENSMUSG00000090523	Gypc	177.955	-3.53753	0.909163	-3.89098	9.9841e-05	0.000813535
ENSMUSG00000029352	Crybb3	1180.51	4.3161	1.10934	3.89069	9.99578e-05	0.00081405
ENSMUSG00000079641	Rpl39	3343.64	0.927236	0.238447	3.88865	0.000100802	0.000820485
ENSMUSG00000055447	Cd47	9164.25	1.02065	0.262566	3.88722	0.0001014	0.000824909
ENSMUSG00000024132	Eci1	3827.92	-1.38401	0.356151	-3.88603	0.000101895	0.000828198
ENSMUSG00000044071	Tafa2	233.299	4.89706	1.26018	3.88599	0.000101914	0.000828198
ENSMUSG00000009292	Trpm2	8.98152	-5.61088	1.44401	-3.88563	0.000102065	0.000828987
ENSMUSG00000074240	Cib3	757.419	-4.66953	1.20205	-3.88465	0.000102477	0.000831882
ENSMUSG00000029471	Camkk2	130.485	-2.93675	0.756326	-3.88292	0.000103211	0.000837396
ENSMUSG00000073402	Gm8909	331.618	-3.60641	0.929029	-3.88191	0.00010364	0.000840425
ENSMUSG00000020869	Lrrc59	6040.59	1.04493	0.269217	3.88138	0.000103866	0.000841805
ENSMUSG00000027784	Ppm1l	514.874	-2.87663	0.741285	-3.8806	0.000104197	0.0008439
ENSMUSG00000024048	Myl12a	467.303	1.9289	0.497073	3.88052	0.000104235	0.0008439
ENSMUSG00000041577	Prelp	13043.9	2.87087	0.74001	3.8795	0.000104669	0.000846962
ENSMUSG00000023764	Sfi1	344.483	-1.56198	0.402638	-3.87935	0.000104734	0.000847034
ENSMUSG00000063415	Cyp26b1	40.6975	-5.72709	1.47637	-3.87918	0.000104809	0.000847189
ENSMUSG00000071855	Ccdc112	31.6105	5.75282	1.48373	3.87726	0.000105639	0.000853445
ENSMUSG00000033542	Arhgef5	1349.29	1.24953	0.322368	3.87609	0.000106148	0.000857095
ENSMUSG00000037032	Apbb1	359.405	3.29181	0.849555	3.87474	0.000106738	0.000861402
ENSMUSG00000026229	Psmd1	6232.96	-0.507888	0.131168	-3.87205	0.000107924	0.000870509
ENSMUSG00000032310	Cyp1a2	13204.2	-4.81921	1.2447	-3.87178	0.000108042	0.000871
ENSMUSG00000022139	Mbnl2	5508.46	0.821078	0.212095	3.87127	0.00010827	0.000872372
ENSMUSG00000008305	Tle1	350.175	-3.11802	0.805591	-3.87048	0.000108623	0.000874754
ENSMUSG00000029195	Klb	498.833	-4.18218	1.08095	-3.86898	0.000109293	0.000879681
ENSMUSG00000021133	Susd6	3327.34	1.21849	0.314978	3.86849	0.000109512	0.000880976
ENSMUSG00000030621	Me3	21.5803	-3.42554	0.885594	-3.86806	0.000109703	0.000882041
ENSMUSG00000117310	Ptp4a1	1496.66	1.54731	0.400255	3.8658	0.000110726	0.000889796
ENSMUSG00000013523	Bcas1	28.1054	6.77322	1.75263	3.8646	0.000111271	0.000893705
ENSMUSG00000039431	Mtmr7	206.421	-3.32638	0.860865	-3.86399	0.000111548	0.000895451
ENSMUSG00000020447	Npc1l1	35.7071	7.36729	1.9069	3.8635	0.000111775	0.000896477
ENSMUSG00000031129	Slc9a9	77.012	-5.84031	1.51168	-3.86346	0.000111794	0.000896477
ENSMUSG00000027533	Fabp5	7188.31	2.77875	0.719476	3.86219	0.000112375	0.000900663
ENSMUSG00000028270	Gbp2	107.809	-3.56702	0.923669	-3.86179	0.000112558	0.000901652
ENSMUSG00000001520	Nrip2	63.4647	3.0832	0.798621	3.86066	0.000113083	0.000905381
ENSMUSG00000043782	Bicdl2	210.935	4.95761	1.28439	3.8599	0.000113434	0.000907715
ENSMUSG00000098274	Rpl24	9842.1	0.821052	0.212743	3.85936	0.000113683	0.000909225
ENSMUSG00000030353	Tead4	116.654	3.14738	0.815674	3.85863	0.000114027	0.000911491
ENSMUSG00000027613	Eif6	10962.3	0.739983	0.191798	3.85814	0.000114252	0.000912814
ENSMUSG00000031770	Herpud1	13616.6	-1.72368	0.44691	-3.85689	0.000114837	0.000917001
ENSMUSG00000031578	Mak16	553.888	1.08711	0.282142	3.85305	0.000116655	0.000931033
ENSMUSG00000044206	Vsig4	138.561	-11.8522	3.07617	-3.8529	0.000116728	0.000931122
ENSMUSG00000040785	Ttc3	1611.93	1.39919	0.363218	3.8522	0.000117062	0.000933295
ENSMUSG00000022123	Scel	130.663	6.92782	1.79856	3.85187	0.000117218	0.00093405
ENSMUSG00000048486	Fitm2	1909.97	-1.19437	0.310134	-3.85113	0.000117576	0.000936409
ENSMUSG00000026502	Desi2	1186.2	1.63293	0.424035	3.85093	0.000117671	0.000936673
ENSMUSG00000022295	Atp6v1c1	4211.25	0.849758	0.22078	3.8489	0.000118651	0.00094398
ENSMUSG00000034574	Daam1	788.883	-1.17968	0.30654	-3.84838	0.000118903	0.000945486
ENSMUSG00000044786	Zfp36	7223.06	-2.24822	0.584383	-3.84716	0.000119495	0.000949698
ENSMUSG00000021501	Caml	1228.27	0.450163	0.117023	3.84679	0.000119676	0.000949716
ENSMUSG00000028434	Epb41l4b	899.365	-1.32965	0.345653	-3.84678	0.000119681	0.000949716
ENSMUSG00000030609	Aen	2709.99	1.01727	0.264447	3.84677	0.000119685	0.000949716
ENSMUSG00000066456	Hmgn3	132.821	3.14433	0.817632	3.84566	0.000120229	0.00095317
ENSMUSG00000061451	Tmem151a	192.848	3.64013	0.946589	3.84552	0.000120296	0.00095317
ENSMUSG00000055172	C1ra	7463.1	-2.23865	0.582148	-3.8455	0.000120309	0.00095317
ENSMUSG00000066438	Plekhd1	31.6015	6.01304	1.56401	3.84463	0.000120735	0.000956048
ENSMUSG00000007659	Bcl2l1	4778.93	1.17974	0.306944	3.8435	0.000121293	0.000959959
ENSMUSG00000027132	Katnbl1	846.481	1.35686	0.353058	3.84316	0.000121461	0.000960787
ENSMUSG00000073424	Cyp4f15	1514.91	-3.88377	1.01067	-3.84278	0.000121651	0.000961789
ENSMUSG00000045680	Tcf21	22.4594	-8.68465	2.26138	-3.84042	0.000122822	0.000970158
ENSMUSG00000028919	Arhgef19	190.044	-3.01852	0.785993	-3.84039	0.000122837	0.000970158
ENSMUSG00000036678	Aaas	1616.79	1.14614	0.298626	3.83806	0.000124012	0.00097893
ENSMUSG00000022890	Atp5j	8664.58	-0.671214	0.175018	-3.83511	0.000125509	0.000990227
ENSMUSG00000054400	Cklf	166.958	2.23733	0.583583	3.83379	0.000126184	0.000995039
ENSMUSG00000063683	Glyat	4369.63	-3.79287	0.989512	-3.83307	0.000126552	0.000997416
ENSMUSG00000040723	Rcsd1	33.4578	-4.95534	1.29321	-3.83182	0.000127198	0.00100185
ENSMUSG00000036027	Pou2af2	22.0284	-9.71933	2.53654	-3.83173	0.000127246	0.00100185
ENSMUSG00000045775	Slc16a5	118.578	-3.78844	0.989044	-3.83041	0.00012793	0.00100671
ENSMUSG00000036564	Ndrg4	154.242	4.64921	1.21394	3.82984	0.000128226	0.0010082
ENSMUSG00000025724	Sec11a	5377.62	0.672566	0.175614	3.82979	0.000128252	0.0010082
ENSMUSG00000025464	Paox	422.758	-2.94324	0.768688	-3.82891	0.000128712	0.00101129
ENSMUSG00000014846	Tppp3	69.4976	3.86833	1.01041	3.82846	0.000128948	0.00101262
ENSMUSG00000057054	Inca1	301.259	-3.08635	0.806519	-3.82675	0.000129846	0.00101915
ENSMUSG00000087651	1500009L16Rik	22.0101	6.37916	1.66711	3.82649	0.000129985	0.00101971
ENSMUSG00000033576	Apol6	18.4307	6.15408	1.60861	3.82571	0.000130395	0.00102228
ENSMUSG00000085925	Rtl1	11.5011	6.73718	1.76107	3.82561	0.000130448	0.00102228
ENSMUSG00000054435	Gimap4	32.6265	-9.83268	2.57097	-3.8245	0.000131035	0.00102635
ENSMUSG00000069899	Gm12166	69.0858	-2.17734	0.56948	-3.82338	0.000131634	0.00103051
ENSMUSG00000024059	Clip4	8.10329	-5.59064	1.46263	-3.82231	0.000132205	0.00103445
ENSMUSG00000005656	Snx6	2764.26	1.28956	0.337397	3.8221	0.000132321	0.00103482
ENSMUSG00000049130	C5ar1	115.365	-5.40319	1.41527	-3.81777	0.000134666	0.00105261
ENSMUSG00000037266	Rsrp1	6304.46	-1.70637	0.447024	-3.81718	0.000134986	0.00105458
ENSMUSG00000070934	Rraga	1347.05	1.46184	0.382986	3.81697	0.000135102	0.00105493
ENSMUSG00000023030	Slc11a2	1834.45	1.03121	0.270256	3.81569	0.000135802	0.00105985
ENSMUSG00000003429	Rps11	13749.3	0.815278	0.21401	3.80954	0.000139227	0.00108603
ENSMUSG00000031570	Plpp5	1987.26	1.20346	0.315923	3.80935	0.000139333	0.0010863
ENSMUSG00000044340	Phlpp1	510.163	-1.76967	0.464607	-3.80897	0.000139545	0.00108739
ENSMUSG00000027994	Mcub	72.7894	4.93773	1.29721	3.80642	0.000140992	0.0010981
ENSMUSG00000052776	Oas1a	446.925	3.49029	0.917006	3.80617	0.000141133	0.00109864
ENSMUSG00000037463	Fbxo27	15.1379	5.79266	1.52215	3.80557	0.000141479	0.00110076
ENSMUSG00000027358	Bmp2	161.92	-3.69588	0.971604	-3.80389	0.000142439	0.00110754
ENSMUSG00000038608	Dock10	25.6392	-7.01313	1.84372	-3.8038	0.000142496	0.00110754
ENSMUSG00000023232	Serinc2	5119.66	1.61328	0.424284	3.80236	0.000143327	0.00111343
ENSMUSG00000000276	Dgke	210.358	1.91894	0.504779	3.80155	0.000143795	0.00111649
ENSMUSG00000032171	Pin1	2637.67	0.781198	0.205509	3.80128	0.000143952	0.00111714
ENSMUSG00000029993	Nfu1	1716.47	-0.732466	0.192712	-3.80083	0.000144211	0.00111857
ENSMUSG00000035770	Dync1li2	2409.77	0.972839	0.256053	3.79937	0.000145063	0.00112461
ENSMUSG00000026471	Mr1	1035.42	1.71487	0.451538	3.79784	0.000145964	0.00113102
ENSMUSG00000060227	Golm2	168.642	2.75671	0.726293	3.79559	0.000147293	0.00114073
ENSMUSG00000005718	Tfap4	32.0999	-2.48787	0.655631	-3.79463	0.000147866	0.00114458
ENSMUSG00000032301	Psma4	4846.37	-0.653034	0.172116	-3.79416	0.000148147	0.00114617
ENSMUSG00000026496	Parp1	1530.93	-1.05613	0.278372	-3.79394	0.000148274	0.00114657
ENSMUSG00000026580	Selp	146.578	-2.92607	0.772189	-3.78932	0.000151058	0.0011675
ENSMUSG00000019359	Gdpd2	210.874	6.80589	1.79638	3.78867	0.000151457	0.00116999
ENSMUSG00000053897	Slc39a8	617.131	-2.59071	0.68401	-3.78753	0.000152151	0.00117476
ENSMUSG00000026566	Mpzl1	1082.63	2.72216	0.71891	3.78652	0.000152774	0.00117897
ENSMUSG00000112129	Pbld1	3593.55	-4.02544	1.06345	-3.78525	0.000153555	0.00118439
ENSMUSG00000020467	Efemp1	3145.07	3.09718	0.818278	3.785	0.000153711	0.00118499
ENSMUSG00000024958	Gpr137	370.481	-1.42661	0.376941	-3.7847	0.000153897	0.00118582
ENSMUSG00000044217	Aqp5	88.8033	7.20786	1.90486	3.78393	0.000154369	0.00118885
ENSMUSG00000054555	Adam12	125.471	-3.3504	0.885515	-3.78356	0.0001546	0.00119003
ENSMUSG00000037624	Kcnk2	124.958	0.940245	0.248534	3.78317	0.000154845	0.00119131
ENSMUSG00000011034	Slc5a1	570.673	2.9134	0.770141	3.78294	0.000154984	0.00119177
ENSMUSG00000041420	Meis3	262.102	2.91245	0.770076	3.78202	0.000155559	0.00119559
ENSMUSG00000039787	Cercam	143.143	3.85737	1.02	3.78173	0.000155741	0.00119638
ENSMUSG00000039419	Cntnap2	67.4952	-2.49381	0.65946	-3.78159	0.000155831	0.00119647
ENSMUSG00000024270	Slc39a6	483.242	1.52938	0.404473	3.78115	0.000156103	0.00119795
ENSMUSG00000038147	Cd84	107.167	-7.46501	1.97437	-3.78096	0.000156225	0.00119828
ENSMUSG00000021123	Rdh12	13.845	7.04521	1.86367	3.78028	0.00015665	0.00120093
ENSMUSG00000032503	Arpp21	66.4277	4.72014	1.24894	3.77932	0.000157254	0.00120495
ENSMUSG00000049107	Ntf3	125.749	3.17957	0.84142	3.77882	0.000157574	0.00120679
ENSMUSG00000007892	Rplp1	11868	0.920688	0.243664	3.77852	0.000157762	0.00120763
ENSMUSG00000046603	Tcaim	182.758	-2.29607	0.608031	-3.77624	0.000159215	0.00121807
ENSMUSG00000023484	Prph	48.4619	5.06539	1.34142	3.77613	0.000159287	0.00121807
ENSMUSG00000021621	Zcchc9	702.375	1.14479	0.303368	3.77359	0.000160914	0.00122989
ENSMUSG00000008976	Gabpa	1382.83	-0.831389	0.220329	-3.7734	0.000161039	0.00123023
ENSMUSG00000073412	Lst1	10.8141	-5.23082	1.38644	-3.77283	0.000161404	0.00123239
ENSMUSG00000062014	Gmfb	2892.4	1.11181	0.294699	3.77269	0.000161497	0.00123248
ENSMUSG00000031509	Spaca7b	30.0378	1.70084	0.450848	3.77253	0.000161598	0.00123264
ENSMUSG00000033147	Slc22a15	196.079	-2.38538	0.632933	-3.76877	0.000164057	0.00125076
ENSMUSG00000029521	Chek2	221.625	2.05058	0.544159	3.76836	0.000164326	0.00125218
ENSMUSG00000039901	Armh3	384.346	-0.738789	0.196165	-3.76616	0.000165779	0.00126234
ENSMUSG00000000686	Abhd15	571.148	-3.38478	0.898753	-3.76609	0.000165825	0.00126234
ENSMUSG00000042063	Zfp386	629.708	0.980409	0.260389	3.76516	0.000166439	0.00126638
ENSMUSG00000050097	Ces2b	42.6455	-6.35854	1.68891	-3.76488	0.000166631	0.0012672
ENSMUSG00000032649	Colgalt2	23.7061	-2.63687	0.700588	-3.7638	0.000167349	0.00127202
ENSMUSG00000019960	Dusp6	7541.05	1.08425	0.288209	3.76204	0.000168533	0.00128037
ENSMUSG00000054309	Cpsf3	2622.53	-0.501827	0.13341	-3.76153	0.000168877	0.00128235
ENSMUSG00000026411	Tmem9	2460.84	1.23757	0.329132	3.76011	0.000169835	0.00128874
ENSMUSG00000060807	Serpina6	6866.05	-4.92945	1.31103	-3.75998	0.00016993	0.00128874
[truncated: 19,851 more rows]

## Sheet: HepOrg_inHMWnt_2w_IsolatedHep
	GeneName	baseMean	log2FoldChange	lfcSE	stat	pvalue	padj
ENSMUSG00000025351	Cd63	21987.7	7.85411	0.402469	19.5148	8.21464e-85	1.27541e-80
ENSMUSG00000025203	Scd2	10412.7	7.4336	0.435082	17.0855	1.90207e-65	1.47658e-61
ENSMUSG00000027663	Zmat3	1038.83	4.19306	0.248724	16.8583	9.11297e-64	4.71626e-60
ENSMUSG00000034586	Hid1	3519.61	6.42806	0.410454	15.6609	2.80078e-55	1.08712e-51
ENSMUSG00000028399	Ptprd	1948.31	-4.80395	0.307482	-15.6235	5.03508e-55	1.56349e-51
ENSMUSG00000079523	Tmsb10	29047.7	7.77155	0.50482	15.3947	1.77595e-53	4.59557e-50
ENSMUSG00000068744	Psrc1	1961.93	10.157	0.661489	15.3548	3.28835e-53	7.29356e-50
ENSMUSG00000029776	Hibadh	6023.75	-2.92734	0.193964	-15.0922	1.82247e-51	3.53697e-48
ENSMUSG00000023067	Cdkn1a	7800.32	5.69266	0.389158	14.6282	1.85711e-48	3.20372e-45
ENSMUSG00000024640	Psat1	4739.36	7.80061	0.537003	14.5262	8.26852e-48	1.27893e-44
ENSMUSG00000021196	Pfkp	7855.09	8.00388	0.551235	14.5199	9.06109e-48	1.27893e-44
ENSMUSG00000003541	Ier3	7761.11	7.96278	0.574104	13.8699	9.63681e-44	1.24684e-40
ENSMUSG00000037852	Cpe	5671.21	11.4813	0.852952	13.4606	2.66717e-41	3.18542e-38
ENSMUSG00000031633	Slc25a4	7344.8	5.95111	0.443011	13.4333	3.85827e-41	4.27882e-38
ENSMUSG00000027646	Src	470.866	5.51895	0.41116	13.4229	4.44103e-41	4.42226e-38
ENSMUSG00000035780	Ugt2a3	1717.82	-10.5004	0.782388	-13.421	4.55726e-41	4.42226e-38
ENSMUSG00000024940	Ltbp3	2069.88	7.7491	0.592087	13.0878	3.86777e-39	3.53241e-36
ENSMUSG00000041801	Phlda3	4098.44	8.66287	0.665168	13.0236	8.98645e-39	7.75131e-36
ENSMUSG00000005981	Trap1	6189.46	-1.94355	0.150506	-12.9135	3.77867e-38	3.08777e-35
ENSMUSG00000040618	Pck2	2322.48	4.77888	0.370561	12.8963	4.72009e-38	3.6642e-35
ENSMUSG00000050335	Lgals3	11226.6	6.95562	0.540618	12.8661	6.98724e-38	5.1659e-35
ENSMUSG00000043263	Ifi209	54.9607	-34.0382	2.65805	-12.8057	1.52393e-37	1.07548e-34
ENSMUSG00000026839	Upp2	3017.68	-9.63197	0.753254	-12.7871	1.93461e-37	1.30595e-34
ENSMUSG00000032192	Gnb5	1034.79	7.69992	0.612612	12.569	3.12607e-36	2.02231e-33
ENSMUSG00000052974	Cyp2f2	22635.2	-14.8288	1.20746	-12.2809	1.14676e-34	7.12183e-32
ENSMUSG00000034634	Ly6d	37743.7	10.722	0.873925	12.2688	1.33159e-34	7.95161e-32
ENSMUSG00000027907	S100a11	6952.85	7.10324	0.581977	12.2053	2.91061e-34	1.67371e-31
ENSMUSG00000015094	Npdc1	2930.61	4.83167	0.397905	12.1428	6.26506e-34	3.47397e-31
ENSMUSG00000038775	Vill	1483.59	5.66701	0.472679	11.9891	4.05186e-33	2.16928e-30
ENSMUSG00000032294	Pkm	18758.1	6.15597	0.513704	11.9835	4.33606e-33	2.24406e-30
ENSMUSG00000025287	Acot9	1765.03	3.50435	0.293353	11.9458	6.82742e-33	3.41944e-30
ENSMUSG00000020017	Hal	2763.43	-10.5816	0.888498	-11.9095	1.05579e-32	5.12257e-30
ENSMUSG00000005667	Mthfd2	1656.43	3.54017	0.300816	11.7686	5.66834e-32	2.66687e-29
ENSMUSG00000037583	Nr0b2	805.029	-6.85327	0.590816	-11.5997	4.13679e-31	1.88905e-28
ENSMUSG00000032374	Plod2	1270.78	9.4369	0.815272	11.5752	5.50683e-31	2.44283e-28
ENSMUSG00000024694	Keg1	3078.73	-13.2675	1.15901	-11.4473	2.42626e-30	1.03053e-27
ENSMUSG00000028059	Arhgef2	1929.31	5.32534	0.465248	11.4462	2.45585e-30	1.03053e-27
ENSMUSG00000091955	Gm9844	609.533	8.34665	0.734346	11.3661	6.16758e-30	2.51994e-27
ENSMUSG00000027513	Pck1	14962.1	-13.193	1.16318	-11.3422	8.11259e-30	3.22964e-27
ENSMUSG00000021696	Elovl7	1759.09	7.72829	0.682353	11.3259	9.76236e-30	3.78926e-27
ENSMUSG00000029622	Arpc1b	18799.5	2.13615	0.188949	11.3055	1.23287e-29	4.64362e-27
ENSMUSG00000030605	Mfge8	10496.8	5.05668	0.447342	11.3038	1.25616e-29	4.64362e-27
ENSMUSG00000037818	Abhd18	458.634	-3.1141	0.276424	-11.2657	1.93912e-29	7.00158e-27
ENSMUSG00000070003	Ssbp4	1336.4	4.88602	0.437374	11.1713	5.63699e-29	1.98909e-26
ENSMUSG00000028217	Cdh17	8009.45	15.802	1.42063	11.1233	9.66332e-29	3.33406e-26
ENSMUSG00000009585	Apobec3	1805.5	4.43672	0.40074	11.0713	1.72817e-28	5.83296e-26
ENSMUSG00000010830	Kdelr3	1006.08	7.88549	0.7156	11.0194	3.08096e-28	1.01777e-25
ENSMUSG00000073802	Cdkn2b	2526.03	7.69989	0.704132	10.9353	7.81547e-28	2.52798e-25
ENSMUSG00000027559	Car3	49539.5	-20.3665	1.8629	-10.9326	8.04702e-28	2.54695e-25
ENSMUSG00000035878	Hykk	776.524	-6.98559	0.63915	-10.9295	8.33025e-28	2.54695e-25
ENSMUSG00000032231	Anxa2	35598.6	6.68543	0.611708	10.9291	8.36625e-28	2.54695e-25
ENSMUSG00000025875	Tspan17	1534.42	3.59553	0.332777	10.8046	3.27277e-27	9.59229e-25
ENSMUSG00000041698	Slco1a1	5739.81	-11.5262	1.06678	-10.8046	3.27445e-27	9.59229e-25
ENSMUSG00000032079	Apoa5	28986.1	-7.02605	0.651333	-10.7872	3.95765e-27	1.1379e-24
ENSMUSG00000042102	Dmgdh	3009.48	-10.8912	1.01089	-10.7738	4.57634e-27	1.29186e-24
ENSMUSG00000026669	Mcm10	981.469	-7.79039	0.723671	-10.7651	5.03048e-27	1.3947e-24
ENSMUSG00000030717	Nupr1	2507.24	6.22194	0.579018	10.7457	6.20982e-27	1.69147e-24
ENSMUSG00000023169	Slc38a1	1237.42	6.82991	0.638391	10.6986	1.03286e-26	2.76486e-24
ENSMUSG00000026748	Plxdc2	1108.44	8.32064	0.782055	10.6395	1.95265e-26	5.13844e-24
ENSMUSG00000036887	C1qa	343.53	-41.4179	3.90181	-10.615	2.53712e-26	6.56523e-24
ENSMUSG00000055653	Gpc3	11523.6	10.984	1.03564	10.606	2.79316e-26	7.10928e-24
ENSMUSG00000069922	Ces3a	17287.8	-13.9594	1.31936	-10.5804	3.67232e-26	9.1962e-24
ENSMUSG00000023905	Tnfrsf12a	8216.15	4.0402	0.385552	10.479	1.0789e-25	2.65888e-23
ENSMUSG00000026303	Mlph	771.81	6.9786	0.667753	10.4509	1.45201e-25	3.52249e-23
ENSMUSG00000053398	Phgdh	6872.7	7.80395	0.749127	10.4174	2.06531e-25	4.93323e-23
ENSMUSG00000019139	Isyna1	8490.18	4.31352	0.414329	10.4109	2.21193e-25	5.20339e-23
ENSMUSG00000000753	Serpinf1	15801.2	-5.02927	0.483907	-10.393	2.66698e-25	6.18023e-23
ENSMUSG00000046432	Bex3	1857.94	7.20417	0.698826	10.309	6.41966e-25	1.46576e-22
ENSMUSG00000025968	Ndufs1	4707.22	-1.3498	0.131078	-10.2977	7.21621e-25	1.62375e-22
ENSMUSG00000034457	Eda2r	580.297	5.10456	0.496144	10.2885	7.94294e-25	1.76174e-22
ENSMUSG00000067274	Rplp0	50288	1.69319	0.165073	10.2572	1.09841e-24	2.40196e-22
ENSMUSG00000034981	Parm1	664.051	7.09159	0.692737	10.2371	1.35285e-24	2.91726e-22
ENSMUSG00000003477	Inmt	1821.42	-12.5946	1.23331	-10.212	1.75165e-24	3.7255e-22
ENSMUSG00000072664	Ugt3a1	649.712	-11.9722	1.17358	-10.2014	1.95481e-24	4.10141e-22
ENSMUSG00000027737	Slc7a11	3344.45	11.0448	1.08379	10.1908	2.17903e-24	4.51088e-22
ENSMUSG00000079435	Rpl36a	6790.93	2.01175	0.198939	10.1124	4.86812e-24	9.94505e-22
ENSMUSG00000029597	Sds	2608.77	-12.9175	1.28352	-10.0641	7.95761e-24	1.60454e-21
ENSMUSG00000076441	Ass1	33002.1	-5.19465	0.516816	-10.0513	9.06993e-24	1.80538e-21
ENSMUSG00000027556	Car1	61.3326	-6.62059	0.659848	-10.0335	1.08595e-23	2.13423e-21
ENSMUSG00000024070	Prkd3	2364.78	-3.18679	0.318321	-10.0113	1.36009e-23	2.6396e-21
ENSMUSG00000031538	Plat	6138.24	9.52667	0.952466	10.0021	1.49183e-23	2.85952e-21
ENSMUSG00000049152	Ugt3a2	4932.51	-10.6973	1.0824	-9.88293	4.93696e-23	9.34771e-21
ENSMUSG00000056124	B4galt6	686.769	6.12049	0.622285	9.83552	7.91566e-23	1.48071e-20
ENSMUSG00000024039	Cbs	7193.88	-3.42543	0.348612	-9.82591	8.70811e-23	1.60044e-20
ENSMUSG00000022544	Eef2kmt	1153.74	1.37872	0.140323	9.82529	8.76188e-23	1.60044e-20
ENSMUSG00000057880	Abat	2691.95	-7.89599	0.805828	-9.79861	1.1415e-22	2.06081e-20
ENSMUSG00000039693	Msantd3	382.611	7.25676	0.741508	9.7865	1.28677e-22	2.29636e-20
ENSMUSG00000033581	Igf2bp2	743.946	4.52883	0.463048	9.78047	1.36581e-22	2.40973e-20
ENSMUSG00000015890	Amdhd1	3314.38	-6.44799	0.661743	-9.74395	1.95802e-22	3.41576e-20
ENSMUSG00000004849	Ap1s1	3937.33	1.58373	0.163031	9.71426	2.62152e-22	4.52242e-20
ENSMUSG00000061983	Rps12	2945.55	2.20544	0.227915	9.6766	3.79114e-22	6.46827e-20
ENSMUSG00000057068	Fam47e	305.546	-10.4218	1.07948	-9.6544	4.709e-22	7.94695e-20
ENSMUSG00000057092	Fxyd3	765.228	9.20196	0.955964	9.62584	6.21947e-22	1.03832e-19
ENSMUSG00000002769	Gnmt	18170.9	-9.28603	0.966426	-9.60862	7.35259e-22	1.21443e-19
ENSMUSG00000067144	Slc22a7	1750.21	-11.4427	1.19194	-9.60005	7.99056e-22	1.30591e-19
ENSMUSG00000056515	Rab31	2559.98	5.52963	0.576081	9.5987	8.09608e-22	1.30937e-19
ENSMUSG00000018623	Mmp7	1631.14	25.1838	2.62557	9.59176	8.65946e-22	1.38605e-19
ENSMUSG00000002588	Pon1	5236.89	-9.39049	0.979533	-9.5867	9.09436e-22	1.44081e-19
ENSMUSG00000026547	Tagln2	8749.9	5.46473	0.570543	9.57812	9.88234e-22	1.54983e-19
ENSMUSG00000030378	Sult2a8	5261.21	-17.1014	1.78631	-9.57355	1.03293e-21	1.60372e-19
ENSMUSG00000030498	Gas2	825.379	-4.46472	0.469247	-9.51464	1.82341e-21	2.803e-19
ENSMUSG00000074768	Bhmt	30298.9	-13.3367	1.40556	-9.48852	2.34336e-21	3.56696e-19
ENSMUSG00000031995	St14	1838.99	6.95263	0.733414	9.47982	2.54725e-21	3.83966e-19
ENSMUSG00000041261	Car8	931.033	-8.2839	0.874071	-9.47738	2.60756e-21	3.89279e-19
ENSMUSG00000054428	Atpif1	5042.21	2.18062	0.231159	9.43345	3.96804e-21	5.86741e-19
ENSMUSG00000020230	Prmt2	923.677	5.21016	0.557011	9.3538	8.45575e-21	1.23853e-18
ENSMUSG00000071633	Gm4952	837.007	-11.5947	1.2418	-9.337	9.91006e-21	1.43798e-18
ENSMUSG00000027333	Smox	1795.44	4.8026	0.515753	9.31183	1.25653e-20	1.80637e-18
ENSMUSG00000020325	Fstl3	273.73	7.23719	0.779857	9.28015	1.69245e-20	2.41073e-18
ENSMUSG00000019832	Rab32	1331.26	-3.65089	0.393494	-9.27813	1.72475e-20	2.43441e-18
ENSMUSG00000109764	Klkb1	581.5	-9.68969	1.04488	-9.27354	1.80076e-20	2.51879e-18
ENSMUSG00000015647	Lama5	1554.39	5.42027	0.587858	9.22037	2.96081e-20	4.10442e-18
ENSMUSG00000021646	Mccc2	2152.41	-2.09765	0.228021	-9.19937	3.60065e-20	4.94723e-18
ENSMUSG00000014786	Slc9a5	34.1045	16.6806	1.81608	9.18497	4.11625e-20	5.60604e-18
ENSMUSG00000026417	Pigr	15344.6	-8.61352	0.938966	-9.17341	4.58276e-20	6.18713e-18
ENSMUSG00000021666	Gfm2	1367.49	-1.54464	0.168412	-9.17182	4.65099e-20	6.22511e-18
ENSMUSG00000022464	Slc38a4	10842.5	-10.4183	1.13773	-9.1571	5.33113e-20	7.07445e-18
ENSMUSG00000025007	Aldh18a1	2341.96	3.06594	0.334903	9.1547	5.45075e-20	7.1719e-18
ENSMUSG00000024921	Smarca2	2303.06	-2.22361	0.243114	-9.14637	5.88784e-20	7.6819e-18
ENSMUSG00000002384	Bmp8b	1160.36	8.77384	0.960207	9.13744	6.39477e-20	8.21994e-18
ENSMUSG00000035864	Syt1	293.998	-4.36023	0.477239	-9.13636	6.45871e-20	8.21994e-18
ENSMUSG00000025317	Car5a	1071.11	-9.55085	1.04537	-9.13636	6.45905e-20	8.21994e-18
ENSMUSG00000040415	Dtx3	165.83	3.55895	0.390064	9.12402	7.239e-20	9.13762e-18
ENSMUSG00000022214	Dcaf11	8011.05	-2.45772	0.269529	-9.11857	7.6123e-20	9.53133e-18
ENSMUSG00000038936	Sccpdh	827.831	2.64181	0.289963	9.11084	8.17428e-20	1.01531e-17
ENSMUSG00000031173	Otc	4141.17	-17.3401	1.90696	-9.09306	9.6292e-20	1.18653e-17
ENSMUSG00000006435	Neurl1a	370.115	6.36965	0.700918	9.08758	1.01265e-19	1.23799e-17
ENSMUSG00000026822	Lcn2	101961	6.98188	0.76869	9.08284	1.05779e-19	1.28307e-17
ENSMUSG00000014813	Stc1	1378.53	12.6031	1.38778	9.08149	1.07101e-19	1.28903e-17
ENSMUSG00000038141	Tmem181a	943.94	3.54344	0.390325	9.07819	1.10393e-19	1.31843e-17
ENSMUSG00000064367	mt-Nd5	106817	-2.81813	0.310483	-9.07663	1.11991e-19	1.32731e-17
ENSMUSG00000042118	Bhmt2	4459.58	-8.53591	0.942028	-9.06121	1.29016e-19	1.5175e-17
ENSMUSG00000043822	Adamtsl5	589.527	4.50127	0.497052	9.05592	1.35419e-19	1.58084e-17
ENSMUSG00000027111	Itga6	1492.95	4.93666	0.545664	9.04707	1.46859e-19	1.70159e-17
ENSMUSG00000020312	Shc2	663.557	9.50161	1.05223	9.03	1.71672e-19	1.97436e-17
ENSMUSG00000074934	Grem1	313.382	19.7693	2.19187	9.01937	1.89177e-19	2.15968e-17
ENSMUSG00000030768	Disp1	636.835	2.58864	0.287782	8.99514	2.35933e-19	2.6738e-17
ENSMUSG00000074129	Rpl13a	958.129	2.88945	0.321572	8.98538	2.57851e-19	2.90101e-17
ENSMUSG00000034868	Myl12b	754.879	2.72021	0.302931	8.97961	2.71725e-19	3.03511e-17
ENSMUSG00000029777	Gars	8496.54	1.65566	0.18475	8.96161	3.19969e-19	3.54846e-17
ENSMUSG00000027506	Tpd52	5535.5	3.05418	0.341236	8.95035	3.5437e-19	3.90209e-17
ENSMUSG00000048087	Ahcyl	2090.52	-6.45033	0.722611	-8.92643	4.3997e-19	4.81055e-17
ENSMUSG00000062181	Ces3b	2198.7	-16.7664	1.88178	-8.90985	5.11002e-19	5.54813e-17
ENSMUSG00000062110	Scfd2	608.524	-2.04309	0.229686	-8.89514	5.83437e-19	6.2521e-17
ENSMUSG00000002059	Rab34	1916.38	2.18223	0.245331	8.89506	5.83894e-19	6.2521e-17
ENSMUSG00000062991	Nrg1	1705.99	4.55064	0.511734	8.89258	5.97037e-19	6.34904e-17
ENSMUSG00000040322	Slc25a24	2416.55	5.67177	0.63868	8.88046	6.65855e-19	7.0327e-17
ENSMUSG00000037111	Setd7	242.013	2.30802	0.259961	8.87833	6.78709e-19	7.12002e-17
ENSMUSG00000026239	Pde6d	943.663	1.62578	0.183271	8.87088	7.25715e-19	7.56205e-17
ENSMUSG00000036896	C1qc	386.452	-38.0008	4.28495	-8.86844	7.41761e-19	7.67772e-17
ENSMUSG00000023921	Mmut	3088.05	-2.74581	0.312357	-8.79062	1.48738e-18	1.52e-16
ENSMUSG00000026342	Slc35f5	6987.54	1.40522	0.159855	8.79057	1.48809e-18	1.52e-16
ENSMUSG00000030225	Dera	2178.06	-1.61109	0.183397	-8.78473	1.56734e-18	1.59049e-16
ENSMUSG00000031969	Acad8	1782.34	-2.34183	0.266731	-8.77975	1.63845e-18	1.65186e-16
ENSMUSG00000032816	Igdcc4	735.091	8.35919	0.952942	8.77198	1.75547e-18	1.75842e-16
ENSMUSG00000005873	Reep5	5217.84	2.80728	0.320161	8.76835	1.81306e-18	1.80446e-16
ENSMUSG00000020072	Pbld2	2183.81	-9.01344	1.03158	-8.73748	2.38371e-18	2.3573e-16
ENSMUSG00000040714	Klc3	538.696	8.24119	0.943342	8.73616	2.41169e-18	2.36986e-16
ENSMUSG00000047139	Cd24a	3674.6	8.17682	0.93654	8.73088	2.52696e-18	2.46752e-16
ENSMUSG00000050359	Sprr1a	13039.4	14.8406	1.70256	8.71662	2.86632e-18	2.7814e-16
ENSMUSG00000029802	Abcg2	2999.47	-3.80342	0.436419	-8.71506	2.90607e-18	2.80246e-16
ENSMUSG00000035000	Dpp4	2215.56	-4.15681	0.477678	-8.70212	3.25736e-18	3.12183e-16
ENSMUSG00000030659	Nucb2	1832.37	3.02052	0.347321	8.69662	3.41929e-18	3.25692e-16
ENSMUSG00000037613	Tnfrsf23	1143.08	6.11886	0.704651	8.68354	3.83652e-18	3.63206e-16
ENSMUSG00000042462	Dctpp1	959.268	-1.28597	0.148363	-8.6677	4.40921e-18	4.14893e-16
ENSMUSG00000030095	Tmem43	4285.14	3.18754	0.368058	8.66044	4.6993e-18	4.39526e-16
ENSMUSG00000025967	Eef1b2	8223.62	1.74487	0.201539	8.65775	4.81165e-18	4.47339e-16
ENSMUSG00000029378	Areg	1019.64	8.76652	1.01284	8.65538	4.91275e-18	4.5402e-16
ENSMUSG00000041889	Shisa4	450.95	7.28775	0.843027	8.64474	5.39297e-18	4.95451e-16
ENSMUSG00000022889	Mrpl39	1611.17	-1.19161	0.137914	-8.64023	5.61023e-18	5.12379e-16
ENSMUSG00000026479	Lamc2	2854.39	9.1687	1.06221	8.63174	6.04262e-18	5.48642e-16
ENSMUSG00000022615	Tymp	842.304	-4.47375	0.518698	-8.62495	6.41197e-18	5.78792e-16
ENSMUSG00000054477	Kcnn2	487.351	-5.59551	0.649116	-8.6202	6.68355e-18	5.97717e-16
ENSMUSG00000021831	Ero1a	8309.76	4.71597	0.5471	8.61995	6.69862e-18	5.97717e-16
ENSMUSG00000031207	Msn	8832.68	3.91191	0.454888	8.59971	7.99153e-18	7.09009e-16
ENSMUSG00000003534	Ddr1	793.376	6.00216	0.700311	8.5707	1.02857e-17	9.07362e-16
ENSMUSG00000018865	Sult4a1	366.443	10.0978	1.17881	8.56606	1.07087e-17	9.39339e-16
ENSMUSG00000021556	Golm1	2701.81	4.53033	0.52936	8.55812	1.1472e-17	1.00064e-15
ENSMUSG00000037499	Nenf	2090.07	2.4181	0.282595	8.55676	1.16086e-17	1.0069e-15
ENSMUSG00000046722	Cdc42se1	2400.83	1.99767	0.233744	8.5464	1.26984e-17	1.09531e-15
ENSMUSG00000040952	Rps19	26957.3	1.95736	0.229272	8.5373	1.37396e-17	1.17857e-15
ENSMUSG00000051439	Cd14	17954.7	5.19832	0.610727	8.51169	1.71419e-17	1.46234e-15
ENSMUSG00000002233	Rhoc	5442.74	3.94345	0.46554	8.47071	2.439e-17	2.06929e-15
ENSMUSG00000021508	Cxcl14	2093.86	6.14263	0.726988	8.44943	2.92729e-17	2.47006e-15
ENSMUSG00000068877	Selenbp2	7775.39	-10.6844	1.26485	-8.44716	2.98473e-17	2.49931e-15
ENSMUSG00000030826	Bcat2	2818.1	-3.3159	0.392563	-8.44679	2.99415e-17	2.49931e-15
ENSMUSG00000061906	Ugt2b38	488.505	-9.18657	1.08778	-8.44527	3.03332e-17	2.51847e-15
ENSMUSG00000027690	Slc2a2	7089.32	-8.84511	1.04755	-8.44361	3.07689e-17	2.53915e-15
ENSMUSG00000039450	Dcxr	2203.79	-2.04302	0.241976	-8.44308	3.09094e-17	2.53915e-15
ENSMUSG00000062054	Iah1	2286.29	-2.19635	0.260162	-8.44223	3.11349e-17	2.54421e-15
ENSMUSG00000032511	Scn5a	797.366	12.7399	1.51256	8.42273	3.67812e-17	2.98987e-15
ENSMUSG00000017002	Slpi	6521.52	6.81465	0.809259	8.42085	3.73767e-17	3.02245e-15
ENSMUSG00000041605	Inava	911.019	9.94506	1.18165	8.41623	3.88778e-17	3.12755e-15
ENSMUSG00000003873	Bax	4080.58	1.97215	0.234766	8.4005	4.44577e-17	3.55799e-15
ENSMUSG00000026223	Itm2c	6801.63	2.65108	0.315832	8.39398	4.69967e-17	3.74191e-15
ENSMUSG00000074272	Ceacam1	4391.77	-2.99908	0.357895	-8.37977	5.30293e-17	4.20068e-15
ENSMUSG00000026272	Agxt	3707.49	-9.57659	1.14411	-8.37031	5.74691e-17	4.52927e-15
ENSMUSG00000064358	mt-Co3	779.387	-2.38577	0.285371	-8.36024	6.25914e-17	4.90805e-15
ENSMUSG00000041607	Mbp	633.437	5.03318	0.604889	8.32083	8.7351e-17	6.81513e-15
ENSMUSG00000024909	Efemp2	2162.59	4.36211	0.524441	8.31763	8.974e-17	6.96651e-15
ENSMUSG00000047501	Cldn4	11222	9.67651	1.16563	8.30151	1.02793e-16	7.94014e-15
ENSMUSG00000029017	Pmpcb	3131.82	-1.32567	0.160579	-8.25551	1.51257e-16	1.16258e-14
ENSMUSG00000005803	Sqor	5198.76	-2.34221	0.28388	-8.2507	1.57466e-16	1.20434e-14
ENSMUSG00000022887	Masp1	3115.92	-3.74348	0.455173	-8.22431	1.96313e-16	1.49409e-14
ENSMUSG00000035459	Stab2	187.221	-8.58967	1.04687	-8.20508	2.30444e-16	1.74531e-14
ENSMUSG00000060147	Serpinb6a	5659.27	3.61291	0.440589	8.20019	2.40014e-16	1.80896e-14
ENSMUSG00000025533	Asl	8254.03	-3.33019	0.407154	-8.17921	2.85708e-16	2.14295e-14
ENSMUSG00000012405	Rpl15	12339.4	1.70058	0.208451	8.15818	3.4011e-16	2.53872e-14
ENSMUSG00000025993	Slc40a1	5292.75	-3.43795	0.421718	-8.15225	3.5723e-16	2.65375e-14
ENSMUSG00000037035	Inhbb	485.552	6.65076	0.816229	8.14815	3.69531e-16	2.73207e-14
ENSMUSG00000061477	Rps7	16115.9	1.84924	0.227023	8.14562	3.7735e-16	2.77665e-14
ENSMUSG00000025396	Hsd17b6	1307.36	-12.4041	1.52606	-8.12821	4.35681e-16	3.19075e-14
ENSMUSG00000032300	1700017B05Rik	1902.09	2.04018	0.251368	8.11631	4.80573e-16	3.503e-14
ENSMUSG00000021048	Mthfd1	4534.98	-2.5536	0.31466	-8.11543	4.8406e-16	3.51192e-14
ENSMUSG00000025647	Shisa5	13261.5	3.37566	0.415987	8.11482	4.86513e-16	3.5133e-14
ENSMUSG00000097148	Gm3839	167.124	-5.64009	0.695111	-8.11394	4.90057e-16	3.52251e-14
ENSMUSG00000061959	Ces1e	2906.97	-9.20112	1.13615	-8.0985	5.5639e-16	3.98088e-14
ENSMUSG00000009614	Sardh	10381.7	-4.80115	0.593145	-8.0944	5.75466e-16	4.09848e-14
ENSMUSG00000038754	Elovl3	3714.35	-11.5421	1.427	-8.08839	6.04578e-16	4.28615e-14
ENSMUSG00000030770	Parva	2730.41	-2.06973	0.256376	-8.07301	6.85849e-16	4.82881e-14
ENSMUSG00000039519	Cyp7b1	5213.19	-7.97393	0.987791	-8.07248	6.88844e-16	4.82881e-14
ENSMUSG00000033713	Foxn3	1230.79	-2.56445	0.31769	-8.0722	6.90452e-16	4.82881e-14
ENSMUSG00000019558	Slc6a8	730.556	2.96961	0.368754	8.05309	8.0732e-16	5.62083e-14
ENSMUSG00000032826	Ank2	89.8329	-4.68218	0.581557	-8.05112	8.20375e-16	5.68622e-14
ENSMUSG00000022304	Dpys	3377.5	-7.87188	0.978452	-8.04524	8.60745e-16	5.93952e-14
ENSMUSG00000003526	Prodh	2148.87	-4.73601	0.588811	-8.04334	8.74203e-16	6.0057e-14
ENSMUSG00000014329	Bicc1	1974.91	5.25255	0.653566	8.03675	9.22545e-16	6.30988e-14
ENSMUSG00000003131	Pafah1b2	4188.15	1.55391	0.193803	8.01798	1.075e-15	7.32039e-14
ENSMUSG00000032966	Fkbp1a	9798.1	1.46259	0.182587	8.01039	1.14344e-15	7.75243e-14
ENSMUSG00000017868	Sgk2	1060.91	-7.8409	0.979034	-8.00881	1.15826e-15	7.81874e-14
ENSMUSG00000040127	Sdr9c7	1192.53	-7.48724	0.937223	-7.98875	1.36316e-15	9.16209e-14
ENSMUSG00000023057	Fabp2	594.89	-9.07146	1.13579	-7.98692	1.38347e-15	9.2585e-14
ENSMUSG00000047205	Dusp18	262.774	6.2015	0.777532	7.97588	1.51302e-15	1.0082e-13
ENSMUSG00000025197	Cyp2c23	4974.07	-7.80024	0.978826	-7.96898	1.59987e-15	1.06152e-13
ENSMUSG00000020108	Ddit4	714.786	5.22968	0.658115	7.94645	1.91929e-15	1.26804e-13
ENSMUSG00000020427	Igfbp3	4808.86	6.07553	0.764635	7.94565	1.93172e-15	1.27084e-13
ENSMUSG00000019066	Rab3d	2772.45	2.92762	0.3686	7.94253	1.98092e-15	1.29771e-13
ENSMUSG00000118516	Cyp2d13	1608.16	-8.52223	1.07397	-7.93524	2.10095e-15	1.37056e-13
ENSMUSG00000024248	Cox7a2l	8386.31	1.9179	0.241851	7.93008	2.19e-15	1.42268e-13
ENSMUSG00000039323	Igfbp2	5215.06	-7.98375	1.00773	-7.92253	2.32718e-15	1.50549e-13
ENSMUSG00000044080	S100a1	2588.58	-2.89363	0.365802	-7.91037	2.56632e-15	1.6533e-13
ENSMUSG00000063590	Slc22a28	148.78	-12.8693	1.62822	-7.90389	2.7033e-15	1.73436e-13
ENSMUSG00000025887	Casp12	1652.81	5.16492	0.65358	7.9025	2.7337e-15	1.74665e-13
ENSMUSG00000064368	mt-Nd6	14896.6	-2.75093	0.348269	-7.89889	2.81399e-15	1.79057e-13
ENSMUSG00000037563	Rps16	12646.3	1.55321	0.196915	7.88769	3.0784e-15	1.95082e-13
ENSMUSG00000024065	Ehd3	443.42	-9.68031	1.22828	-7.88119	3.24266e-15	2.04657e-13
ENSMUSG00000036585	Fgf1	796.314	-4.18325	0.532601	-7.85439	4.01733e-15	2.52522e-13
ENSMUSG00000022474	Pmm1	1068.2	3.9702	0.505832	7.84884	4.19887e-15	2.6287e-13
ENSMUSG00000024987	Cyp26a1	1478.4	-15.4026	1.96313	-7.84592	4.29803e-15	2.67997e-13
ENSMUSG00000031545	Gpat4	4426.53	-1.40204	0.178719	-7.84493	4.33191e-15	2.69029e-13
ENSMUSG00000024725	Ostf1	5646.03	1.9769	0.252036	7.84373	4.37347e-15	2.70528e-13
ENSMUSG00000025428	Atp5a1	29975.8	-1.29164	0.164944	-7.83075	4.84982e-15	2.98803e-13
ENSMUSG00000029094	Afap1	591.236	3.58571	0.458021	7.8287	4.92946e-15	3.02509e-13
ENSMUSG00000024521	Pmaip1	1697.6	5.64234	0.720787	7.82802	4.95618e-15	3.02951e-13
ENSMUSG00000028445	Enho	414.33	-9.62716	1.23205	-7.81394	5.54269e-15	3.37474e-13
ENSMUSG00000054136	Adm2	345.001	11.6263	1.48921	7.80701	5.85593e-15	3.55153e-13
ENSMUSG00000042305	Tmem183a	4265.48	-1.36317	0.174699	-7.80299	6.04588e-15	3.65246e-13
ENSMUSG00000027134	Lpcat4	485.863	5.6871	0.728965	7.80161	6.11204e-15	3.67812e-13
ENSMUSG00000028011	Tdo2	11626.7	-8.71155	1.11684	-7.80017	6.1825e-15	3.70616e-13
ENSMUSG00000026991	Pkp4	1788.71	-2.32905	0.299072	-7.7876	6.82922e-15	4.07809e-13
ENSMUSG00000033965	Slc16a2	2288.28	-4.05091	0.52089	-7.77691	7.43178e-15	4.42091e-13
ENSMUSG00000034432	Cops8	2503.17	0.775728	0.0998345	7.77015	7.83957e-15	4.64569e-13
ENSMUSG00000060376	Bckdha	1944.46	-3.01689	0.388981	-7.75589	8.77271e-15	5.1789e-13
ENSMUSG00000007987	Ift22	581.272	2.13758	0.276382	7.73416	1.04085e-14	6.1213e-13
ENSMUSG00000026781	Acbd5	6034.68	-2.62681	0.339745	-7.7317	1.06123e-14	6.21762e-13
ENSMUSG00000047675	Rps8	7904.76	1.45716	0.188851	7.7159	1.20136e-14	7.01212e-13
ENSMUSG00000062901	Klhl24	1607.62	-2.01213	0.260933	-7.71128	1.24564e-14	7.24337e-13
ENSMUSG00000045128	Rpl18a	23583.9	1.63625	0.212219	7.71019	1.25629e-14	7.27804e-13
ENSMUSG00000022261	Sdc2	4001.13	-2.63436	0.34178	-7.70775	1.28051e-14	7.39076e-13
ENSMUSG00000041556	Fbxo2	658.308	6.96742	0.905092	7.69802	1.38186e-14	7.94621e-13
ENSMUSG00000029082	Bst1	485.043	10.1371	1.3182	7.69009	1.47027e-14	8.42342e-13
ENSMUSG00000047281	Sfn	1809.82	8.51782	1.10894	7.68107	1.57764e-14	9.00533e-13
ENSMUSG00000064351	mt-Co1	288846	-1.69433	0.220635	-7.6793	1.59956e-14	9.09697e-13
ENSMUSG00000027762	Sucnr1	171.854	-9.66732	1.25902	-7.67845	1.61023e-14	9.12423e-13
ENSMUSG00000066153	Mup21	11250.9	-10.6053	1.38328	-7.66676	1.76393e-14	9.95885e-13
ENSMUSG00000050445	Cyp8b1	2720.02	-10.7841	1.40726	-7.66317	1.81396e-14	1.02042e-12
ENSMUSG00000032332	Col12a1	1342.98	4.84176	0.632121	7.65955	1.86591e-14	1.04585e-12
ENSMUSG00000031146	Plp2	548.057	4.14886	0.541876	7.65649	1.91088e-14	1.06721e-12
ENSMUSG00000031843	Mphosph6	859.17	2.61028	0.341133	7.6518	1.98181e-14	1.10285e-12
ENSMUSG00000001911	Nfix	533.991	-2.24858	0.294323	-7.63984	2.17489e-14	1.20598e-12
ENSMUSG00000063320	1190007I07Rik	437.248	-1.3181	0.172855	-7.62547	2.43138e-14	1.3434e-12
ENSMUSG00000033538	Casp4	815.228	4.9955	0.65603	7.61475	2.64207e-14	1.45464e-12
ENSMUSG00000057228	Aadat	1353.46	-7.81661	1.02727	-7.60913	2.75957e-14	1.51396e-12
ENSMUSG00000006651	Aplp1	227.229	7.70095	1.01335	7.59953	2.97215e-14	1.62485e-12
ENSMUSG00000030917	Tmem159	694.391	3.8168	0.503065	7.58709	3.27178e-14	1.78237e-12
ENSMUSG00000049047	Armcx3	972.872	1.99814	0.263686	7.57773	3.51649e-14	1.90899e-12
ENSMUSG00000058997	Vwa8	2812.6	-1.84809	0.244186	-7.56834	3.78019e-14	2.04499e-12
ENSMUSG00000044005	Gls2	1146.92	-6.64421	0.879497	-7.55455	4.20301e-14	2.26583e-12
ENSMUSG00000027774	Gfm1	2313.32	-1.43833	0.190545	-7.54852	4.40216e-14	2.36498e-12
ENSMUSG00000033059	Pygb	1549.02	3.82618	0.507139	7.54463	4.53565e-14	2.42829e-12
ENSMUSG00000025289	Prdx4	2710.05	-2.48191	0.329404	-7.53456	4.89995e-14	2.61432e-12
ENSMUSG00000020577	Tspan13	1852.28	6.77312	0.900076	7.52505	5.26998e-14	2.80211e-12
ENSMUSG00000096916	Zfp850	88.2207	4.41946	0.587481	7.52273	5.36451e-14	2.84264e-12
ENSMUSG00000028378	Ptgr1	1208.22	2.24346	0.298468	7.5166	5.62209e-14	2.969e-12
ENSMUSG00000026074	Map4k4	651.559	3.34733	0.445842	7.50788	6.00915e-14	3.16265e-12
ENSMUSG00000055737	Ghr	10983.3	-4.60356	0.614171	-7.49556	6.60149e-14	3.46266e-12
ENSMUSG00000022751	Nit2	3946.24	-2.60554	0.347979	-7.48762	7.01334e-14	3.6663e-12
ENSMUSG00000031613	Hpgd	731.114	-3.78578	0.505856	-7.4839	7.21466e-14	3.7568e-12
ENSMUSG00000025279	Dnase1l3	165.101	-12.5289	1.67419	-7.48354	7.23485e-14	3.7568e-12
ENSMUSG00000076431	Sox4	1227.76	5.79258	0.775355	7.47088	7.96596e-14	4.12265e-12
ENSMUSG00000026883	Dab2ip	731.648	1.98172	0.266193	7.44467	9.71895e-14	5.01317e-12
ENSMUSG00000005268	Prlr	535.904	-7.69754	1.03462	-7.43996	1.00718e-13	5.17798e-12
ENSMUSG00000021113	Snapc1	873.467	2.21005	0.29794	7.41776	1.19115e-13	6.10358e-12
ENSMUSG00000041189	Chrnb1	955.485	5.99255	0.807913	7.41733	1.19509e-13	6.10362e-12
ENSMUSG00000012042	4930579F01Rik	322.384	-6.74256	0.909361	-7.41462	1.21977e-13	6.20921e-12
ENSMUSG00000020737	Jpt1	5649.06	2.15215	0.290412	7.41069	1.25643e-13	6.37495e-12
ENSMUSG00000040711	Sh3pxd2b	546.648	3.57556	0.484604	7.37832	1.60296e-13	8.10669e-12
ENSMUSG00000030403	Vasp	915.39	2.18697	0.29654	7.37496	1.64398e-13	8.2812e-12
ENSMUSG00000030470	Csrp3	284.57	-10.4269	1.41389	-7.37462	1.64813e-13	8.2812e-12
ENSMUSG00000069324	Bhmt1b	877.361	-14.0011	1.90081	-7.36587	1.75993e-13	8.81439e-12
ENSMUSG00000022176	Rem2	441.126	6.57453	0.893081	7.36163	1.8168e-13	9.06999e-12
ENSMUSG00000032477	Cdc25a	788.682	1.99418	0.271036	7.35762	1.87224e-13	9.31681e-12
ENSMUSG00000022594	Lynx1	426.328	6.70638	0.911667	7.35618	1.89249e-13	9.38747e-12
ENSMUSG00000035357	Pdzrn3	1542.83	4.64723	0.63191	7.35426	1.91988e-13	9.49301e-12
ENSMUSG00000050896	Rtn4rl2	199.936	11.7727	1.60356	7.3416	2.11058e-13	1.04028e-11
ENSMUSG00000027371	Fahd2a	467.232	-1.39636	0.190531	-7.3288	2.32227e-13	1.141e-11
ENSMUSG00000022587	Ly6e	92221.2	1.96303	0.268124	7.32133	2.45526e-13	1.20253e-11
ENSMUSG00000062006	Rpl34	6016.72	1.67479	0.228892	7.31697	2.5363e-13	1.23832e-11
ENSMUSG00000055799	Tcf7l1	220.649	-3.48114	0.476102	-7.31176	2.63664e-13	1.28327e-11
ENSMUSG00000118667	Ahnak2	602.321	6.80842	0.931248	7.31107	2.65031e-13	1.28535e-11
ENSMUSG00000031778	Cx3cl1	527.065	4.79906	0.656443	7.3107	2.65746e-13	1.28535e-11
ENSMUSG00000011884	Gltp	1785.39	3.24325	0.444599	7.29477	2.9917e-13	1.44252e-11
ENSMUSG00000023830	Igf2r	3893.89	2.57522	0.353105	7.29308	3.02951e-13	1.45623e-11
ENSMUSG00000035472	Slc25a21	360.973	-5.79277	0.796015	-7.27721	3.40798e-13	1.6331e-11
ENSMUSG00000018569	Cldn7	2484.9	6.58871	0.906297	7.26993	3.59684e-13	1.7183e-11
ENSMUSG00000060407	Cyp2a12	9632.53	-8.54243	1.17532	-7.26817	3.64398e-13	1.73547e-11
ENSMUSG00000007783	Cpt1c	429.4	6.67234	0.918763	7.26231	3.80526e-13	1.80674e-11
ENSMUSG00000025324	Atp10a	257.93	5.28932	0.728772	7.25785	3.93293e-13	1.86166e-11
ENSMUSG00000031549	Ido2	423.333	-7.35578	1.0156	-7.24276	4.39653e-13	2.07479e-11
ENSMUSG00000064345	mt-Nd2	45352.8	-2.38806	0.329749	-7.24205	4.41959e-13	2.07935e-11
ENSMUSG00000020840	Blmh	2132.72	-1.13477	0.15689	-7.23295	4.72619e-13	2.21688e-11
ENSMUSG00000022074	Tnfrsf10b	289.314	6.26181	0.866422	7.2272	4.93039e-13	2.3057e-11
ENSMUSG00000022762	Ncam2	58.3381	-9.75199	1.35026	-7.2223	5.1114e-13	2.38317e-11
ENSMUSG00000027985	Lef1	250.757	9.19836	1.2738	7.22118	5.15386e-13	2.39577e-11
ENSMUSG00000034394	Lif	714.274	10.0392	1.39305	7.20665	5.73467e-13	2.65446e-11
ENSMUSG00000053746	Ptrh1	316.084	3.72484	0.51688	7.20639	5.74541e-13	2.65446e-11
ENSMUSG00000021668	Polk	858.813	2.40974	0.334407	7.20601	5.76165e-13	2.65446e-11
ENSMUSG00000019935	Slc17a8	143.471	-12.4326	1.72603	-7.20302	5.88924e-13	2.70522e-11
ENSMUSG00000022863	Btg3	197.573	4.68532	0.651413	7.19255	6.35921e-13	2.91248e-11
ENSMUSG00000030342	Cd9	14336.4	2.73818	0.380729	7.19194	6.38772e-13	2.91693e-11
ENSMUSG00000037405	Icam1	7485.86	2.79692	0.388993	7.19014	6.47247e-13	2.94697e-11
ENSMUSG00000040152	Thbs1	3464.73	7.72708	1.07491	7.18859	6.5466e-13	2.972e-11
ENSMUSG00000031482	Slc25a15	4550.88	-3.16175	0.439871	-7.1879	6.57954e-13	2.97825e-11
ENSMUSG00000028633	Ctps	3430.86	3.28038	0.456666	7.18331	6.80441e-13	3.07108e-11
ENSMUSG00000024526	Cidea	266.816	7.74851	1.07958	7.17734	7.10821e-13	3.1989e-11
ENSMUSG00000031297	Slc7a3	293.509	11.6281	1.62173	7.1702	7.48901e-13	3.36053e-11
ENSMUSG00000002980	Bcam	734.315	4.8118	0.671421	7.16659	7.6888e-13	3.44024e-11
ENSMUSG00000036655	Colec11	131.074	-5.84459	0.816768	-7.15575	8.32142e-13	3.71259e-11
ENSMUSG00000039809	Gabbr2	165.339	-7.03272	0.982957	-7.15465	8.38845e-13	3.73116e-11
ENSMUSG00000066258	Trim12a	54.7781	22.7804	3.18416	7.15428	8.41109e-13	3.73116e-11
ENSMUSG00000034584	Exph5	198.948	-4.78311	0.668616	-7.15376	8.44348e-13	3.73486e-11
ENSMUSG00000024378	Stard4	1325.6	-1.62269	0.227038	-7.14724	8.85386e-13	3.90525e-11
ENSMUSG00000035852	Misp	587.483	6.44239	0.902188	7.14085	9.27546e-13	4.07963e-11
ENSMUSG00000057074	Ces1g	2604.28	-8.11536	1.13745	-7.1347	9.6996e-13	4.25413e-11
ENSMUSG00000004843	Chmp2b	4331.78	1.76468	0.247356	7.13415	9.73851e-13	4.25771e-11
ENSMUSG00000022479	Vdr	142.169	9.89355	1.38685	7.13381	9.76262e-13	4.25771e-11
ENSMUSG00000030681	Mvp	11640.6	2.14962	0.301783	7.12308	1.0554e-12	4.58997e-11
ENSMUSG00000000740	Rpl13	26617.8	1.64923	0.231588	7.12143	1.06815e-12	4.63243e-11
ENSMUSG00000029135	Fosl2	654.804	3.24801	0.456297	7.11819	1.09352e-12	4.72925e-11
ENSMUSG00000054932	Afp	29917.9	8.6518	1.21577	7.11635	1.10826e-12	4.7797e-11
ENSMUSG00000026426	Arl8a	368.604	1.66372	0.234091	7.10716	1.18458e-12	5.09469e-11
ENSMUSG00000020009	Ifngr1	8417.68	3.29484	0.463738	7.10496	1.20359e-12	5.16212e-11
ENSMUSG00000029173	Sepsecs	1665.8	-1.62601	0.228915	-7.10312	1.21974e-12	5.21701e-11
ENSMUSG00000024055	Cyp4f13	3646.97	-1.77466	0.250038	-7.09755	1.26991e-12	5.41667e-11
ENSMUSG00000021678	F2rl1	242.163	9.71747	1.36984	7.09387	1.30409e-12	5.54723e-11
ENSMUSG00000031749	St3gal2	443.536	3.8092	0.537333	7.08909	1.34995e-12	5.72657e-11
ENSMUSG00000038059	Smim3	829.76	4.21154	0.594433	7.08497	1.39077e-12	5.88368e-11
ENSMUSG00000024697	Gna14	154.435	-9.25157	1.30596	-7.08411	1.39936e-12	5.90393e-11
ENSMUSG00000040612	Ildr2	255.776	-5.46655	0.77182	-7.08267	1.41403e-12	5.94965e-11
ENSMUSG00000022043	Trim35	2138.79	3.69225	0.522198	7.07059	1.5428e-12	6.47393e-11
ENSMUSG00000030111	A2m	3922.94	10.2172	1.44656	7.06314	1.62786e-12	6.81244e-11
ENSMUSG00000025651	Uqcrc1	19039.3	-1.29925	0.184009	-7.06077	1.65588e-12	6.91105e-11
ENSMUSG00000028402	Mpdz	304.068	-5.03572	0.713497	-7.05779	1.69167e-12	7.04151e-11
ENSMUSG00000062328	Rpl17	5207.84	1.42071	0.201349	7.05596	1.71418e-12	7.10251e-11
ENSMUSG00000024104	Washc2	2261.9	-1.32429	0.187686	-7.05585	1.71547e-12	7.10251e-11
ENSMUSG00000027456	Sdcbp2	1316.48	8.53005	1.21	7.04961	1.79415e-12	7.40852e-11
ENSMUSG00000010122	Slc47a1	1209.37	-6.98578	0.991728	-7.04405	1.86727e-12	7.68999e-11
ENSMUSG00000036775	Decr2	3705.54	-2.59828	0.369013	-7.04116	1.90649e-12	7.83071e-11
ENSMUSG00000109482	Gm4756	1245.32	-5.36944	0.763932	-7.02868	2.08491e-12	8.54098e-11
ENSMUSG00000035936	Aldh5a1	567.301	-2.12686	0.302618	-7.02819	2.09223e-12	8.54842e-11
ENSMUSG00000026764	Kif5c	464.601	10.4475	1.48709	7.02547	2.13346e-12	8.694e-11
ENSMUSG00000015961	Adss	5071.36	1.44031	0.205047	7.02431	2.15125e-12	8.74354e-11
ENSMUSG00000051397	Tacstd2	379.878	11.1983	1.59493	7.02121	2.19959e-12	8.91665e-11
ENSMUSG00000025856	Pdgfa	975.641	1.96336	0.279715	7.01915	2.2322e-12	9.0253e-11
ENSMUSG00000072946	Ptgr2	3386.38	-1.00578	0.143501	-7.00885	2.40286e-12	9.69007e-11
ENSMUSG00000041426	Hibch	1183.31	-1.90805	0.27227	-7.00795	2.41838e-12	9.72738e-11
ENSMUSG00000020303	Stc2	152.883	10.4389	1.49192	6.99696	2.61584e-12	1.04944e-10
ENSMUSG00000045679	Pqlc3	1592.95	6.24889	0.894843	6.98323	2.88474e-12	1.15434e-10
ENSMUSG00000052560	Cpne8	2257.51	3.34873	0.479662	6.98144	2.92167e-12	1.16611e-10
ENSMUSG00000022323	Rida	12942	-3.47287	0.498075	-6.97259	3.11157e-12	1.2383e-10
ENSMUSG00000027858	Tspan2	564.231	6.23591	0.894386	6.97228	3.11849e-12	1.2383e-10
ENSMUSG00000046798	Cldn12	2377.98	-1.17416	0.168418	-6.97168	3.13169e-12	1.23848e-10
ENSMUSG00000033530	Ttc7b	133.231	-7.23524	1.03783	-6.97154	3.13489e-12	1.23848e-10
ENSMUSG00000025140	Pycr1	611.986	3.75355	0.538442	6.97112	3.14424e-12	1.23902e-10
ENSMUSG00000058546	Rpl23a	2925.78	1.2404	0.178023	6.96761	3.22382e-12	1.26716e-10
ENSMUSG00000057322	Rpl38	5544.38	1.47114	0.211394	6.95924	3.42124e-12	1.34085e-10
ENSMUSG00000026866	Kynu	1144.16	-6.91543	0.993748	-6.95893	3.42855e-12	1.34085e-10
ENSMUSG00000029632	Ndufa4	10556	-1.92983	0.277818	-6.94639	3.74763e-12	1.46195e-10
ENSMUSG00000078350	Smim1	743.599	2.89397	0.417214	6.93642	4.0215e-12	1.56262e-10
ENSMUSG00000039747	Orai2	361.77	4.65502	0.671113	6.93627	4.02582e-12	1.56262e-10
ENSMUSG00000021587	Pcsk1	201.617	12.0376	1.73571	6.93526	4.05484e-12	1.56996e-10
ENSMUSG00000033386	Frrs1	4201.44	1.22669	0.177294	6.91895	4.55012e-12	1.75734e-10
ENSMUSG00000063522	Ly6m	286.135	10.9232	1.5803	6.91212	4.77452e-12	1.83943e-10
ENSMUSG00000063873	Slc24a3	358.829	5.7843	0.837194	6.90915	4.8756e-12	1.87373e-10
ENSMUSG00000074796	Slc4a11	1483.51	9.00277	1.30344	6.90695	4.95188e-12	1.89834e-10
ENSMUSG00000037710	Cisd1	5027.62	-1.63774	0.237182	-6.90498	5.02116e-12	1.92016e-10
ENSMUSG00000039131	Gipc2	1813.38	7.5527	1.09407	6.90329	5.0813e-12	1.93839e-10
ENSMUSG00000066071	Cyp4a12a	5470.62	-10.8691	1.57702	-6.89219	5.49412e-12	2.09073e-10
ENSMUSG00000037971	1110032A03Rik	1002.75	-1.25688	0.182496	-6.88715	5.69217e-12	2.1608e-10
ENSMUSG00000012848	Rps5	14137.5	1.41212	0.205122	6.88427	5.80843e-12	2.19955e-10
ENSMUSG00000064370	mt-Cytb	233222	-2.3937	0.348295	-6.87262	6.30324e-12	2.38112e-10
ENSMUSG00000025525	Apool	925.945	-1.35957	0.197933	-6.8688	6.47451e-12	2.43988e-10
ENSMUSG00000003184	Irf3	2100.6	-1.06762	0.15577	-6.85387	7.18801e-12	2.7022e-10
ENSMUSG00000032548	Slco2a1	1041.62	-4.59835	0.671253	-6.85041	7.36392e-12	2.76165e-10
ENSMUSG00000024118	Tedc2	795.742	-3.21906	0.470524	-6.84143	7.84052e-12	2.9333e-10
ENSMUSG00000061032	Rrp1	7265.08	0.801415	0.117274	6.83368	8.27644e-12	3.08894e-10
ENSMUSG00000046727	Cystm1	7137.55	3.21518	0.470635	6.83159	8.39785e-12	3.12674e-10
ENSMUSG00000045007	Tubg2	90.0274	5.21349	0.763383	6.82945	8.5238e-12	3.16604e-10
ENSMUSG00000029304	Spp1	252430	7.39489	1.08313	6.82731	8.65239e-12	3.20613e-10
ENSMUSG00000043542	Zc2hc1a	604.21	5.0488	0.740274	6.82017	9.093e-12	3.36138e-10
ENSMUSG00000021036	Sptlc2	4036.96	1.7002	0.249435	6.81622	9.34662e-12	3.44693e-10
ENSMUSG00000031591	Asah1	7803.79	2.11915	0.310987	6.81426	9.4747e-12	3.48588e-10
ENSMUSG00000030744	Rps3	19103.2	1.74892	0.256677	6.81368	9.51327e-12	3.4918e-10
ENSMUSG00000039239	Tgfb2	745.16	7.31132	1.07336	6.8116	9.65214e-12	3.53441e-10
ENSMUSG00000027820	Mme	364.789	-6.56026	0.963393	-6.80953	9.7915e-12	3.57701e-10
ENSMUSG00000052562	Slc22a30	1962.2	-7.79891	1.14573	-6.80696	9.96844e-12	3.6331e-10
ENSMUSG00000021957	Tkt	17750.6	1.67913	0.246845	6.80239	1.02895e-11	3.74133e-10
ENSMUSG00000008734	Gprc5b	172.483	7.11531	1.04696	6.79615	1.07451e-11	3.89786e-10
ENSMUSG00000031523	Dlc1	192.125	-4.69362	0.691332	-6.78925	1.12718e-11	4.07939e-10
ENSMUSG00000002808	Epdr1	784.52	6.89742	1.01601	6.78876	1.13104e-11	4.08384e-10
ENSMUSG00000030536	Iqgap1	3828.74	3.80443	0.560919	6.7825	1.18114e-11	4.25484e-10
ENSMUSG00000018995	Nars2	810.92	-1.75874	0.25947	-6.77823	1.21659e-11	4.37239e-10
ENSMUSG00000038463	Olfml2b	346.692	6.82127	1.00706	6.77345	1.25749e-11	4.50464e-10
ENSMUSG00000008683	Rps15a	5266.48	1.69117	0.249684	6.77325	1.25919e-11	4.50464e-10
ENSMUSG00000027796	Smad9	86.9101	-8.41063	1.24306	-6.76605	1.32343e-11	4.72357e-10
ENSMUSG00000017309	Cd300lg	70.6331	-10.403	1.53848	-6.76185	1.3624e-11	4.84981e-10
ENSMUSG00000040158	Tax1bp3	2304.87	1.67884	0.248292	6.76157	1.36504e-11	4.84981e-10
ENSMUSG00000022385	Gtse1	551.034	3.73856	0.55357	6.75353	1.44289e-11	5.11467e-10
ENSMUSG00000032040	Dcps	1364.84	-1.31478	0.194724	-6.75203	1.45794e-11	5.15625e-10
ENSMUSG00000028713	Cyp4b1	404.707	-7.32038	1.08482	-6.74803	1.49861e-11	5.28804e-10
ENSMUSG00000031904	Slc7a6	581.175	5.05986	0.750188	6.74478	1.53255e-11	5.39555e-10
ENSMUSG00000021214	Akr1c18	1196.81	9.4285	1.39824	6.74314	1.55003e-11	5.44474e-10
ENSMUSG00000040010	Slc7a5	205.647	4.15668	0.61662	6.74108	1.57217e-11	5.51004e-10
ENSMUSG00000117098	Gm49909	439.801	2.11901	0.314464	6.73847	1.60064e-11	5.59198e-10
ENSMUSG00000030237	Slco1a4	674.747	-8.28609	1.2297	-6.73828	1.60275e-11	5.59198e-10
ENSMUSG00000019987	Arg1	19335.1	-9.3535	1.38876	-6.73514	1.63767e-11	5.70101e-10
ENSMUSG00000001025	S100a6	4679.8	7.67798	1.14138	6.72694	1.73272e-11	6.01838e-10
ENSMUSG00000039753	Fbxl5	4406.9	1.76169	0.26202	6.72351	1.77393e-11	6.14776e-10
ENSMUSG00000079641	Rpl39	3343.64	1.60105	0.238202	6.72142	1.79966e-11	6.22305e-10
ENSMUSG00000019232	Etnppl	883.858	-12.0242	1.78939	-6.71968	1.8212e-11	6.28356e-10
ENSMUSG00000046364	Rpl27a	6702.07	1.29065	0.192487	6.70512	2.01244e-11	6.92797e-10
ENSMUSG00000028040	Efna4	199.019	9.87085	1.47272	6.70245	2.04955e-11	7.0401e-10
ENSMUSG00000005580	Adcy9	429.351	-1.80046	0.268674	-6.7013	2.0658e-11	7.08025e-10
ENSMUSG00000027536	Chmp4c	993.517	3.57108	0.532937	6.70075	2.07353e-11	7.09111e-10
ENSMUSG00000028780	Sema3c	2057.02	7.63821	1.14013	6.6994	2.09272e-11	7.141e-10
ENSMUSG00000041841	Rpl37	8036.72	1.46961	0.219416	6.69784	2.11522e-11	7.20195e-10
ENSMUSG00000026687	Aldh9a1	7932.22	-2.36175	0.352852	-6.69331	2.18178e-11	7.3872e-10
ENSMUSG00000023033	Scn8a	757.044	3.96549	0.59248	6.69303	2.18593e-11	7.3872e-10
ENSMUSG00000032849	Abcc4	2332.61	5.24691	0.783939	6.69302	2.18618e-11	7.3872e-10
ENSMUSG00000033429	Mcee	1219.16	-1.84909	0.27629	-6.69257	2.19285e-11	7.3872e-10
ENSMUSG00000026589	Sec16b	1305.08	-4.03475	0.602874	-6.69253	2.19342e-11	7.3872e-10
ENSMUSG00000020485	Supt4a	1783.46	-0.884899	0.132538	-6.67658	2.4458e-11	8.21937e-10
ENSMUSG00000042834	Nrep	359.819	-7.18809	1.07669	-6.67611	2.45371e-11	8.22815e-10
ENSMUSG00000032915	Adgre4	33.2846	-5.6988	0.853764	-6.67491	2.47384e-11	8.27775e-10
ENSMUSG00000002010	Idh3g	3829.63	-1.05924	0.158821	-6.66938	2.56887e-11	8.56507e-10
ENSMUSG00000070704	Ugt2b36	17363.4	-4.47837	0.671493	-6.66927	2.57074e-11	8.56507e-10
ENSMUSG00000027315	Spint1	950.604	9.29589	1.3972	6.65322	2.86745e-11	9.5332e-10
ENSMUSG00000028865	Cd164l2	92.7155	7.47169	1.12337	6.65116	2.90787e-11	9.64692e-10
ENSMUSG00000035232	Pdk3	277.943	4.8632	0.731815	6.64539	3.02411e-11	1.00112e-09
ENSMUSG00000026939	Tmem141	515.851	-1.6791	0.252804	-6.6419	3.09671e-11	1.02297e-09
ENSMUSG00000006529	Itih1	15202.3	-4.45628	0.671286	-6.63843	3.17042e-11	1.04509e-09
ENSMUSG00000044468	Tent5c	86.024	-5.33155	0.803189	-6.63798	3.18011e-11	1.04607e-09
ENSMUSG00000022235	Cmbl	3240.97	-2.50761	0.378094	-6.63224	3.30628e-11	1.08329e-09
ENSMUSG00000020806	Rhbdf2	1205.79	1.69628	0.255764	6.6322	3.30721e-11	1.08329e-09
ENSMUSG00000022947	Cbr3	1489.09	7.29212	1.10162	6.61947	3.605e-11	1.17834e-09
ENSMUSG00000020672	Sntg2	284.093	-6.9792	1.05446	-6.61876	3.62224e-11	1.18149e-09
ENSMUSG00000024803	Ankrd1	5216.1	8.41882	1.27291	6.61382	3.74536e-11	1.21909e-09
ENSMUSG00000028792	Ak2	7992.86	-1.92686	0.291544	-6.60914	3.86558e-11	1.25559e-09
ENSMUSG00000020321	Mdh1	13615.2	-2.39667	0.362649	-6.60879	3.87484e-11	1.25597e-09
ENSMUSG00000006386	Tek	52.9308	-6.19923	0.938126	-6.60811	3.89265e-11	1.25908e-09
ENSMUSG00000035948	Acss3	144.827	-6.50661	0.984687	-6.6078	3.90065e-11	1.25908e-09
ENSMUSG00000000184	Ccnd2	6644.07	5.24619	0.794831	6.60039	4.10089e-11	1.32096e-09
ENSMUSG00000034456	Uroc1	837.258	-6.23206	0.945255	-6.59299	4.31046e-11	1.38164e-09
ENSMUSG00000050957	Insl6	176.465	4.58883	0.696021	6.59294	4.31206e-11	1.38164e-09
ENSMUSG00000046589	Lrrc8e	211.021	5.86827	0.890102	6.5928	4.31595e-11	1.38164e-09
ENSMUSG00000057841	Rpl32	17142	1.60299	0.243172	6.59201	4.33923e-11	1.38623e-09
ENSMUSG00000032324	Tspan3	1871.43	2.82514	0.428708	6.58988	4.40189e-11	1.40336e-09
ENSMUSG00000015709	Arnt2	134.768	9.4885	1.44031	6.58781	4.46357e-11	1.42011e-09
ENSMUSG00000037440	Vnn1	9294.92	4.12059	0.625568	6.58696	4.48933e-11	1.42538e-09
ENSMUSG00000049036	Tmem121	62.4321	10.0504	1.52665	6.58326	4.60251e-11	1.45834e-09
ENSMUSG00000008668	Rps18	12601.7	1.73343	0.26353	6.57773	4.77692e-11	1.51052e-09
ENSMUSG00000020717	Pecam1	63.0488	-8.5365	1.29814	-6.57597	4.83382e-11	1.52541e-09
ENSMUSG00000054999	Naaladl1	155.003	9.27258	1.41068	6.57312	4.92711e-11	1.55169e-09
ENSMUSG00000004558	Ndrg2	19137.8	-3.90102	0.593848	-6.56905	5.06366e-11	1.59147e-09
ENSMUSG00000006219	Fblim1	786.805	4.66616	0.710514	6.5673	5.12362e-11	1.60706e-09
ENSMUSG00000059434	Gckr	3462.32	-7.08995	1.07974	-6.56633	5.15717e-11	1.61432e-09
ENSMUSG00000078597	Cyp4a12b	288.207	-9.85744	1.50291	-6.55891	5.42042e-11	1.69331e-09
ENSMUSG00000015806	Qdpr	9332.18	-2.8247	0.431169	-6.55126	5.70519e-11	1.77869e-09
ENSMUSG00000032369	Plscr1	11673.4	2.124	0.324393	6.54761	5.8467e-11	1.81916e-09
ENSMUSG00000046159	Chrm3	223.601	-6.09227	0.930518	-6.54718	5.86342e-11	1.82071e-09
ENSMUSG00000021376	Tpmt	2992.16	-2.91403	0.445216	-6.5452	5.94164e-11	1.84121e-09
ENSMUSG00000094793	Mup12	727.481	-8.1386	1.2435	-6.54491	5.95315e-11	1.84121e-09
ENSMUSG00000031137	Fgf13	96.9338	9.2313	1.4106	6.54425	5.97946e-11	1.84567e-09
ENSMUSG00000037010	Apln	122.553	10.4933	1.60446	6.54007	6.14918e-11	1.89136e-09
ENSMUSG00000007892	Rplp1	11868	1.59319	0.243608	6.54	6.15187e-11	1.89136e-09
ENSMUSG00000018727	Cpsf4l	67.0936	-4.91858	0.752126	-6.53958	6.16935e-11	1.89299e-09
ENSMUSG00000021785	Ngly1	1958.04	-1.29302	0.197757	-6.53844	6.21645e-11	1.90368e-09
ENSMUSG00000032561	Acpp	271.901	7.6478	1.16985	6.53741	6.25949e-11	1.91309e-09
ENSMUSG00000048373	Fgfbp1	465.286	12.1973	1.86673	6.53405	6.40146e-11	1.95263e-09
ENSMUSG00000063779	Chil4	1870.78	20.5868	3.15284	6.52962	6.59367e-11	2.00732e-09
ENSMUSG00000032320	Rcn2	2157.97	3.05458	0.467891	6.52839	6.64782e-11	2.01984e-09
ENSMUSG00000022892	App	9661.24	2.90372	0.444912	6.52651	6.73205e-11	2.04144e-09
ENSMUSG00000086316	Nbdy	351.757	3.28623	0.504065	6.51946	7.05613e-11	2.13554e-09
ENSMUSG00000037979	Ccdc92	238.16	4.95462	0.76156	6.50588	7.72407e-11	2.33315e-09
ENSMUSG00000035212	Leprot	2631.7	1.50478	0.23147	6.50101	7.97839e-11	2.40529e-09
ENSMUSG00000025161	Slc16a3	837.921	8.06253	1.24128	6.49534	8.28469e-11	2.49231e-09
ENSMUSG00000030774	Pak1	897.751	4.37481	0.673558	6.49508	8.29913e-11	2.49231e-09
ENSMUSG00000055137	Sugct	898.158	-3.52525	0.543045	-6.49164	8.49093e-11	2.54499e-09
ENSMUSG00000026032	Ndufb3	2177.91	-1.0706	0.164938	-6.49089	8.53298e-11	2.55266e-09
ENSMUSG00000064061	Dzip3	224.582	1.87449	0.288841	6.48968	8.60204e-11	2.56837e-09
ENSMUSG00000061356	Nuggc	109.066	-7.22987	1.11577	-6.47973	9.18872e-11	2.73828e-09
ENSMUSG00000021211	Akr1c12	2137.38	-1.21842	0.188189	-6.47445	9.51571e-11	2.83029e-09
ENSMUSG00000046101	Mcmdc2	296.533	2.6823	0.414433	6.47223	9.65684e-11	2.86677e-09
ENSMUSG00000004018	Fancl	314.633	-2.21435	0.342356	-6.46798	9.93239e-11	2.94294e-09
ENSMUSG00000051285	Pcmtd1	2781.23	-1.88547	0.291545	-6.46715	9.98706e-11	2.95351e-09
ENSMUSG00000005320	Fgfr4	413.041	-5.25375	0.812749	-6.46418	1.01851e-10	3.00633e-09
ENSMUSG00000021577	Sdha	15877.4	-1.57415	0.243657	-6.46051	1.04351e-10	3.07429e-09
ENSMUSG00000041660	Bbox1	3248.58	-4.02615	0.623697	-6.45531	1.08001e-10	3.17579e-09
ENSMUSG00000035678	Tnfsf9	409.38	7.62001	1.181	6.45218	1.10254e-10	3.23011e-09
ENSMUSG00000021493	Pdlim7	2811.97	2.28151	0.353604	6.45216	1.10264e-10	3.23011e-09
ENSMUSG00000034911	Ushbp1	39.7195	-10.523	1.6326	-6.44555	1.15179e-10	3.36774e-09
ENSMUSG00000005681	Apoa2	153120	-5.3778	0.834798	-6.44204	1.17876e-10	3.44011e-09
ENSMUSG00000023175	Bsg	102528	2.98904	0.464371	6.43674	1.22063e-10	3.55562e-09
ENSMUSG00000029924	Slc37a3	1809.69	1.19496	0.185729	6.43393	1.24349e-10	3.61545e-09
ENSMUSG00000074264	Amy1	4059.96	-6.42292	0.999613	-6.4254	1.3152e-10	3.81678e-09
ENSMUSG00000024608	Rps14	20349	1.93848	0.301936	6.42017	1.36118e-10	3.94285e-09
ENSMUSG00000018417	Myo1b	4072.27	-2.17068	0.338159	-6.4191	1.37079e-10	3.96331e-09
ENSMUSG00000010651	Acaa1b	19435.9	-4.80157	0.748189	-6.4176	1.38444e-10	3.99531e-09
ENSMUSG00000048756	Foxo3	697.902	-1.40768	0.219699	-6.40732	1.48101e-10	4.26609e-09
ENSMUSG00000048612	Myof	2246.15	5.4538	0.851385	6.40579	1.49594e-10	4.30111e-09
ENSMUSG00000022217	Emc9	1050.46	-1.86844	0.291785	-6.40348	1.51874e-10	4.3586e-09
ENSMUSG00000063506	Arhgap22	617.252	5.7805	0.902953	6.40178	1.53577e-10	4.39934e-09
ENSMUSG00000020080	Hkdc1	367.43	7.15139	1.11748	6.39955	1.55836e-10	4.45583e-09
ENSMUSG00000006179	Prss16	135.543	8.27137	1.29304	6.39682	1.5865e-10	4.52793e-09
ENSMUSG00000035493	Tgfbi	304.662	-11.5523	1.8065	-6.39489	1.6066e-10	4.5769e-09
ENSMUSG00000025290	Rps24	9055.86	1.75166	0.274122	6.39008	1.65801e-10	4.7147e-09
ENSMUSG00000031934	Panx1	362.25	6.01249	0.941174	6.38828	1.67761e-10	4.76172e-09
ENSMUSG00000002871	Tpra1	2363.7	1.63294	0.25569	6.38642	1.69809e-10	4.81105e-09
ENSMUSG00000023088	Abcc1	878.875	4.7878	0.749902	6.38456	1.71888e-10	4.86107e-09
ENSMUSG00000037949	Ano10	2250.7	1.77066	0.277396	6.38314	1.73493e-10	4.88778e-09
ENSMUSG00000029484	Anxa3	8539.57	5.81583	0.911142	6.38302	1.73634e-10	4.88778e-09
ENSMUSG00000031521	Aga	2259.95	1.47144	0.23053	6.38289	1.73777e-10	4.88778e-09
ENSMUSG00000020431	Adcy1	654.896	5.84074	0.917113	6.36862	1.90739e-10	5.35517e-09
ENSMUSG00000026767	Mindy3	1192.37	-1.01052	0.158739	-6.36595	1.94085e-10	5.43928e-09
ENSMUSG00000019906	Lin7a	313.378	-8.21531	1.29065	-6.36523	1.94998e-10	5.45504e-09
ENSMUSG00000022237	Ankrd33b	245.853	-5.73899	0.901719	-6.3645	1.9593e-10	5.46332e-09
ENSMUSG00000025991	Cps1	25675.3	-7.97583	1.25319	-6.36444	1.95998e-10	5.46332e-09
ENSMUSG00000029149	Krtcap3	687.953	4.93494	0.775427	6.36417	1.96354e-10	5.46343e-09
ENSMUSG00000003316	Glg1	3468.09	1.52443	0.239695	6.35989	2.019e-10	5.6077e-09
ENSMUSG00000005054	Cstb	10110.8	1.43387	0.225599	6.35586	2.07265e-10	5.74641e-09
ENSMUSG00000037594	Clba1	516.754	3.17599	0.499784	6.35473	2.08788e-10	5.77432e-09
ENSMUSG00000032965	Ift57	369.642	5.39321	0.848715	6.35457	2.09015e-10	5.77432e-09
ENSMUSG00000033826	Dnah8	59.1036	-3.08593	0.486855	-6.3385	2.32011e-10	6.39822e-09
ENSMUSG00000030703	Gdpd3	308.326	-7.03114	1.1095	-6.3372	2.33979e-10	6.44107e-09
ENSMUSG00000025980	Hspd1	12880.4	-1.2574	0.198524	-6.33375	2.39273e-10	6.57514e-09
ENSMUSG00000021460	Auh	1646.25	-1.21438	0.191746	-6.33327	2.40022e-10	6.58407e-09
ENSMUSG00000013698	Pea15a	3832.23	2.02719	0.320459	6.32588	2.51789e-10	6.89467e-09
ENSMUSG00000002983	Relb	689.729	3.01771	0.47708	6.32537	2.52625e-10	6.90537e-09
ENSMUSG00000028495	Rps6	12919.6	1.55174	0.245482	6.3212	2.59539e-10	7.08189e-09
ENSMUSG00000062157	Ifnlr1	190.129	7.83205	1.23917	6.32039	2.60906e-10	7.10672e-09
ENSMUSG00000028081	Rps3a1	13451.4	1.5707	0.248735	6.31473	2.70628e-10	7.35863e-09
ENSMUSG00000003271	Sult2b1	218.853	6.97031	1.10437	6.31155	2.76256e-10	7.49851e-09
ENSMUSG00000062743	Zfp677	166.475	5.0461	0.800084	6.30696	2.84565e-10	7.71056e-09
ENSMUSG00000093674	Rpl41	19283.8	1.47506	0.234061	6.30205	2.93736e-10	7.94521e-09
ENSMUSG00000042644	Itpr3	868.351	5.7905	0.919395	6.29816	3.01197e-10	8.13283e-09
ENSMUSG00000025716	Myo3a	2507.9	-1.46239	0.232291	-6.29553	3.06342e-10	8.24829e-09
ENSMUSG00000040111	Gramd1b	429.186	2.97251	0.472169	6.29544	3.06535e-10	8.24829e-09
ENSMUSG00000079941	Cox5b-ps	259.237	-2.28397	0.363026	-6.29149	3.14441e-10	8.4464e-09
ENSMUSG00000020681	Ace	213.466	5.76768	0.917711	6.28486	3.28159e-10	8.79964e-09
ENSMUSG00000024425	Ndfip1	12639.8	-1.51042	0.240388	-6.28326	3.31541e-10	8.875e-09
ENSMUSG00000022708	Zbtb20	12655.7	-1.50204	0.239146	-6.28086	3.36713e-10	8.99794e-09
ENSMUSG00000001155	Ftcd	6331.43	-4.78394	0.761715	-6.28049	3.37505e-10	9.0036e-09
ENSMUSG00000030126	Tmcc1	771.238	-1.74916	0.278789	-6.27416	3.51529e-10	9.36163e-09
ENSMUSG00000009013	Dynll1	4027.47	1.64807	0.262717	6.27319	3.53729e-10	9.40411e-09
ENSMUSG00000098274	Rpl24	9842.1	1.33262	0.212679	6.26587	3.70757e-10	9.83287e-09
ENSMUSG00000019487	Trip10	1762.37	2.476	0.395177	6.26554	3.71533e-10	9.83287e-09
ENSMUSG00000027171	Prrg4	232.223	5.59226	0.892585	6.26524	3.72242e-10	9.83287e-09
ENSMUSG00000068250	Amn1	704.761	-2.32296	0.370773	-6.26518	3.7239e-10	9.83287e-09
ENSMUSG00000050953	Gja1	1885.28	5.84294	0.933278	6.26066	3.8334e-10	1.01048e-08
ENSMUSG00000027775	Mfsd1	4660.18	-1.37903	0.22035	-6.25836	3.89045e-10	1.02378e-08
ENSMUSG00000015843	Rxrg	75.8315	-8.23627	1.31716	-6.25306	4.02481e-10	1.05735e-08
ENSMUSG00000070056	Mfhas1	527.581	-1.83659	0.293759	-6.25204	4.05113e-10	1.06246e-08
ENSMUSG00000028976	Slc2a5	156.577	-6.97323	1.1155	-6.25121	4.07287e-10	1.06636e-08
ENSMUSG00000030551	Nr2f2	690.728	-2.72783	0.436467	-6.24979	4.10996e-10	1.07381e-08
ENSMUSG00000022215	Fitm1	522.566	-7.90973	1.26564	-6.2496	4.11516e-10	1.07381e-08
ENSMUSG00000030413	Pglyrp1	730.449	7.83809	1.25457	6.24763	4.16725e-10	1.08558e-08
ENSMUSG00000024388	Myo7b	210.786	5.94652	0.952002	6.24634	4.20195e-10	1.09279e-08
ENSMUSG00000026011	Ctla4	118.383	1.45558	0.233055	6.24565	4.22043e-10	1.09576e-08
ENSMUSG00000024052	Lpin2	4128.42	-2.46882	0.395375	-6.24424	4.25858e-10	1.10382e-08
ENSMUSG00000040339	Fam102b	406.436	4.31964	0.692422	6.23845	4.41928e-10	1.14356e-08
ENSMUSG00000030074	Gxylt2	101.204	6.10754	0.979435	6.23577	4.49548e-10	1.16134e-08
ENSMUSG00000031760	Mt3	145.937	9.7897	1.57177	6.22845	4.71074e-10	1.21493e-08
ENSMUSG00000022965	Ifngr2	2943.39	1.12967	0.181456	6.22557	4.79816e-10	1.23543e-08
ENSMUSG00000044359	P2ry4	44.7108	-8.84478	1.42101	-6.22431	4.83669e-10	1.24329e-08
ENSMUSG00000034285	Nipsnap1	6036	-2.30703	0.371086	-6.21698	5.06811e-10	1.30062e-08
ENSMUSG00000022110	Sucla2	5473.11	-1.42302	0.229029	-6.21329	5.18865e-10	1.32936e-08
ENSMUSG00000021947	Cryl1	589.655	-3.64229	0.586288	-6.21245	5.21645e-10	1.33428e-08
ENSMUSG00000034765	Dusp5	994.83	4.4214	0.712648	6.20419	5.49799e-10	1.40398e-08
ENSMUSG00000006360	Crip1	3229.62	4.3513	0.70154	6.2025	5.55744e-10	1.41496e-08
ENSMUSG00000032047	Acat1	7910.51	-2.78185	0.448525	-6.20223	5.5668e-10	1.41496e-08
ENSMUSG00000054422	Fabp1	71135.1	-5.34319	0.8615	-6.20219	5.56833e-10	1.41496e-08
ENSMUSG00000028159	Dapp1	531.136	3.83141	0.618545	6.19424	5.85678e-10	1.48578e-08
ENSMUSG00000031090	Nadsyn1	939.321	-1.74535	0.281782	-6.19398	5.8662e-10	1.48578e-08
ENSMUSG00000036206	Sh3bp4	929.442	4.45974	0.721407	6.182	6.32929e-10	1.60047e-08
ENSMUSG00000015536	Mocs2	3364.22	-1.42866	0.231145	-6.18079	6.37827e-10	1.61023e-08
ENSMUSG00000020392	Cdkn2aipnl	1691.38	1.13753	0.184119	6.17825	6.48144e-10	1.63362e-08
ENSMUSG00000025937	Lactb2	8318.75	-2.31112	0.374318	-6.17422	6.64896e-10	1.67312e-08
ENSMUSG00000074529	Zfp972	178.579	-3.67668	0.595819	-6.17079	6.79504e-10	1.70712e-08
ENSMUSG00000025283	Sat1	9858.34	1.59936	0.259617	6.16044	7.25433e-10	1.81956e-08
ENSMUSG00000069117	Rps18-ps6	368.021	-6.21204	1.00877	-6.15802	7.36589e-10	1.84456e-08
ENSMUSG00000031007	Atp6ap2	5209.44	1.15695	0.188024	6.1532	7.59347e-10	1.89849e-08
ENSMUSG00000000399	Ndufa9	5244.67	-1.06	0.172348	-6.15033	7.73207e-10	1.93003e-08
ENSMUSG00000037797	Adh4	2117.81	-6.67819	1.0862	-6.14819	7.83697e-10	1.95308e-08
ENSMUSG00000039958	Etfbkmt	1233.14	-3.9677	0.645787	-6.14397	8.04816e-10	1.99974e-08
ENSMUSG00000046733	Gprc5a	1060.9	9.81832	1.59805	6.14394	8.04998e-10	1.99974e-08
ENSMUSG00000027016	Zfp385b	359.951	-4.84236	0.789803	-6.1311	8.72724e-10	2.16452e-08
ENSMUSG00000030157	Clec2d	42.0783	-5.78187	0.943548	-6.1278	8.91052e-10	2.2056e-08
ENSMUSG00000019975	Ikbip	922.19	2.43318	0.397093	6.12746	8.92906e-10	2.2056e-08
ENSMUSG00000004655	Aqp1	258.709	-8.87323	1.44813	-6.12735	8.93547e-10	2.2056e-08
ENSMUSG00000058600	Rpl30	4155.18	1.52348	0.24879	6.12358	9.14977e-10	2.25491e-08
ENSMUSG00000047150	1700001C19Rik	95.825	-4.67925	0.764171	-6.12329	9.16606e-10	2.25534e-08
ENSMUSG00000015575	Atp6v0e	7114.08	1.52753	0.249623	6.11936	9.39508e-10	2.30804e-08
ENSMUSG00000049985	Ankrd55	923.243	-8.38706	1.37144	-6.11551	9.62485e-10	2.36075e-08
ENSMUSG00000037960	Card19	1262.52	1.77537	0.290612	6.10909	1.00204e-09	2.45388e-08
ENSMUSG00000093904	Tomm20	4097.39	1.38317	0.226512	6.10638	1.01918e-09	2.49194e-08
ENSMUSG00000070495	Ctcfl	28.0614	-9.13616	1.49625	-6.10605	1.02127e-09	2.49312e-08
ENSMUSG00000028008	Asic5	64.5371	-8.12303	1.33067	-6.10445	1.03158e-09	2.51433e-08
ENSMUSG00000029614	Rpl6	19222.6	1.2772	0.209257	6.10351	1.03765e-09	2.52516e-08
ENSMUSG00000026260	Ndufa10	6896.22	-1.01238	0.166027	-6.09769	1.07611e-09	2.61465e-08
ENSMUSG00000001521	Tulp3	66.038	3.54198	0.580946	6.09692	1.08132e-09	2.62323e-08
ENSMUSG00000042498	Radx	168.692	7.81139	1.28142	6.09587	1.08841e-09	2.63629e-08
ENSMUSG00000037415	Ranbp10	719.647	-2.29631	0.376875	-6.09304	1.10786e-09	2.67545e-08
ENSMUSG00000032280	Tle3	1295.49	1.97636	0.324365	6.09302	1.10802e-09	2.67545e-08
ENSMUSG00000033769	Exoc6b	1633.1	1.27518	0.209588	6.08425	1.17037e-09	2.82161e-08
ENSMUSG00000063659	Zbtb18	441.713	2.44046	0.401202	6.08287	1.18052e-09	2.84167e-08
ENSMUSG00000047797	Gjb1	16249.3	-2.50359	0.411739	-6.08054	1.19779e-09	2.87877e-08
ENSMUSG00000037411	Serpine1	784.679	6.07594	0.999316	6.0801	1.20106e-09	2.88216e-08
ENSMUSG00000079263	Gm6614	221.714	-8.52868	1.4028	-6.07976	1.2036e-09	2.88382e-08
ENSMUSG00000000154	Slc22a18	3912.32	-1.95174	0.321073	-6.07881	1.21076e-09	2.89649e-08
ENSMUSG00000052396	Mogat2	715.288	7.52045	1.23726	6.0783	1.21466e-09	2.90137e-08
ENSMUSG00000022580	Rhpn1	118.26	8.65893	1.42562	6.07382	1.24905e-09	2.97891e-08
ENSMUSG00000051359	Ncald	176.601	-3.63994	0.599543	-6.07119	1.26967e-09	3.02345e-08
ENSMUSG00000014361	Mertk	152.774	-5.28396	0.870436	-6.07048	1.27527e-09	3.03214e-08
ENSMUSG00000032399	Rpl4	48909.9	1.37324	0.226442	6.06441	1.32437e-09	3.14406e-08
ENSMUSG00000022129	Dct	20.4176	-6.49617	1.07172	-6.06144	1.34911e-09	3.1979e-08
ENSMUSG00000026715	Serpinc1	66798.1	-4.66273	0.769481	-6.05957	1.36485e-09	3.22812e-08
ENSMUSG00000030269	Mtmr14	1104.57	-1.48617	0.245266	-6.05943	1.36602e-09	3.22812e-08
ENSMUSG00000022836	Mylk	1222.72	-3.30975	0.546532	-6.05592	1.3962e-09	3.29444e-08
ENSMUSG00000028145	Them4	792.93	-2.22947	0.368328	-6.05294	1.42223e-09	3.35077e-08
ENSMUSG00000019990	Pde7b	152.394	-4.8825	0.806752	-6.05204	1.43019e-09	3.36442e-08
ENSMUSG00000003032	Klf4	486.293	5.39033	0.890924	6.05028	1.44598e-09	3.39641e-08
ENSMUSG00000067288	Rps28	3837.7	1.46029	0.241425	6.04865	1.46067e-09	3.42574e-08
ENSMUSG00000005103	Wdr1	11004.1	1.47386	0.243693	6.04804	1.46621e-09	3.43354e-08
ENSMUSG00000047215	Rpl9	9301.05	1.2504	0.206812	6.04606	1.48429e-09	3.47064e-08
ENSMUSG00000020000	Moxd1	626.812	-7.41566	1.22679	-6.04477	1.49622e-09	3.49329e-08
ENSMUSG00000078683	Mup1	807.073	-8.01608	1.32622	-6.04431	1.50048e-09	3.49798e-08
ENSMUSG00000028480	Glipr2	2434.79	6.29877	1.04251	6.04195	1.52262e-09	3.54425e-08
ENSMUSG00000034687	Fras1	207.726	-5.49898	0.910427	-6.04	1.54112e-09	3.58194e-08
ENSMUSG00000038599	Capn8	123.902	-7.9689	1.31983	-6.03781	1.56224e-09	3.62561e-08
ENSMUSG00000053644	Aldh7a1	8268.88	-2.43229	0.403148	-6.03324	1.60701e-09	3.71864e-08
ENSMUSG00000062312	Erbb2	383.965	4.36424	0.723367	6.03323	1.60712e-09	3.71864e-08
ENSMUSG00000030796	Tead2	191.451	5.22347	0.866237	6.03007	1.63884e-09	3.78641e-08
ENSMUSG00000026814	Eng	1198.95	-6.37825	1.05821	-6.02737	1.66649e-09	3.84456e-08
ENSMUSG00000058558	Rpl5	5947.74	1.49978	0.248961	6.02416	1.69986e-09	3.91574e-08
ENSMUSG00000027656	Ccn5	1480.81	7.46458	1.23936	6.02291	1.71304e-09	3.94024e-08
ENSMUSG00000052738	Suclg1	8656.45	-1.30225	0.216315	-6.02014	1.74265e-09	4.00242e-08
ENSMUSG00000020473	Aebp1	1518.92	6.26491	1.04179	6.01362	1.81429e-09	4.15509e-08
ENSMUSG00000051225	Fam83a	175.583	5.98059	0.994547	6.01338	1.81694e-09	4.15509e-08
ENSMUSG00000009097	Tbx1	109.569	10.8231	1.79984	6.01336	1.81715e-09	4.15509e-08
ENSMUSG00000028191	Bcl10	1542.15	0.973252	0.16187	6.01254	1.82639e-09	4.16717e-08
ENSMUSG00000034135	Sik3	1120.75	-1.31686	0.219024	-6.01241	1.8278e-09	4.16717e-08
ENSMUSG00000041445	Mmrn2	40.6967	-5.37735	0.894534	-6.01134	1.84002e-09	4.18887e-08
ENSMUSG00000036452	Arhgap26	640.707	-2.10117	0.349576	-6.01063	1.84804e-09	4.20097e-08
ENSMUSG00000050663	Trhde	26.9869	-9.628	1.60234	-6.00872	1.86998e-09	4.24464e-08
ENSMUSG00000041642	Kif21b	209.257	5.26825	0.876877	6.00796	1.87867e-09	4.25814e-08
ENSMUSG00000022948	Setd4	186.701	-2.12913	0.354509	-6.00585	1.90337e-09	4.30784e-08
ENSMUSG00000020018	Snrpf	840.552	1.88565	0.314142	6.00253	1.94269e-09	4.39043e-08
ENSMUSG00000039197	Adk	26615.3	-2.18728	0.365033	-5.99201	2.07261e-09	4.67723e-08
ENSMUSG00000021033	Gstz1	11508.4	-3.18386	0.531426	-5.99116	2.08352e-09	4.69502e-08
ENSMUSG00000012350	Ehf	2108.69	6.28598	1.04969	5.98839	2.11933e-09	4.76879e-08
ENSMUSG00000039001	Rps21	2614.35	1.40946	0.235428	5.9868	2.14007e-09	4.8085e-08
ENSMUSG00000062515	Fabp4	4905.8	6.95987	1.16284	5.98525	2.16058e-09	4.84756e-08
ENSMUSG00000029552	Tes	3241	4.18943	0.701383	5.9731	2.32782e-09	5.21526e-08
ENSMUSG00000061322	Dnai1	56.4459	-9.51901	1.59372	-5.97284	2.33155e-09	5.21609e-08
ENSMUSG00000062661	Ncs1	181.793	6.38622	1.07137	5.9608	2.51009e-09	5.60743e-08
ENSMUSG00000031168	Ebp	5001.7	-1.85399	0.311296	-5.95572	2.58923e-09	5.77593e-08
ENSMUSG00000078688	Mup2	1213.54	-8.83834	1.48418	-5.95504	2.60006e-09	5.79175e-08
ENSMUSG00000025003	Cyp2c39	2816.35	-8.65569	1.45395	-5.95324	2.62893e-09	5.84766e-08
ENSMUSG00000040502	Marchf9	56.7941	5.68433	0.955398	5.9497	2.68632e-09	5.96678e-08
ENSMUSG00000049517	Rps23	10710.6	1.78108	0.299387	5.94907	2.69668e-09	5.98124e-08
ENSMUSG00000034059	Ypel4	102.556	6.19768	1.04233	5.946	2.74771e-09	6.08573e-08
ENSMUSG00000057229	Dmac2	903.603	-1.84824	0.311009	-5.94272	2.80335e-09	6.20013e-08
ENSMUSG00000031112	Stk26	102.619	9.85836	1.65937	5.94101	2.83274e-09	6.2562e-08
ENSMUSG00000031458	Coprs	271.7	1.00212	0.168927	5.9323	2.98717e-09	6.5879e-08
ENSMUSG00000038296	Galnt18	2175.57	5.86833	0.989589	5.93006	3.0282e-09	6.66892e-08
ENSMUSG00000052906	Ubxn8	1326.83	-1.3736	0.232018	-5.92022	3.21519e-09	7.07068e-08
ENSMUSG00000048807	Slc35e4	608.96	4.53322	0.765939	5.91851	3.2488e-09	7.13448e-08
ENSMUSG00000048644	Ctxn1	442.824	5.82805	0.984822	5.91787	3.26142e-09	7.15208e-08
ENSMUSG00000052062	Pard3b	347.643	-5.18052	0.875471	-5.91741	3.27047e-09	7.16182e-08
ENSMUSG00000004032	Gstm5	1657.65	1.60648	0.271507	5.91692	3.2803e-09	7.17322e-08
ENSMUSG00000070713	Hmgn2-ps	55.2134	-5.18928	0.877136	-5.91617	3.29535e-09	7.18898e-08
ENSMUSG00000071415	Rpl23	12512.9	1.53199	0.258954	5.91609	3.29676e-09	7.18898e-08
ENSMUSG00000048497	Mmgt2	521.285	3.24149	0.548016	5.91495	3.31971e-09	7.22886e-08
ENSMUSG00000036718	Micall2	310.926	4.36509	0.738213	5.91305	3.35838e-09	7.30283e-08
ENSMUSG00000025815	Dhtkd1	697.146	-5.14723	0.870911	-5.91016	3.4177e-09	7.42143e-08
ENSMUSG00000048440	Cyp4f16	1058.18	2.99118	0.50639	5.90687	3.48664e-09	7.56056e-08
ENSMUSG00000007034	Slc44a4	456.624	4.78444	0.8104	5.90381	3.55206e-09	7.69166e-08
ENSMUSG00000026950	Neb	181.31	-4.57978	0.776458	-5.8983	3.67267e-09	7.94177e-08
ENSMUSG00000036459	Wtip	93.0502	4.71207	0.80015	5.88898	3.88587e-09	8.39109e-08
ENSMUSG00000036006	Ripor2	149.875	-5.25834	0.893624	-5.88428	3.9978e-09	8.62082e-08
ENSMUSG00000000088	Cox5a	8047.78	-1.00668	0.171088	-5.88401	4.00443e-09	8.62312e-08
ENSMUSG00000046223	Plaur	9958.31	5.02838	0.855088	5.88054	4.08926e-09	8.79362e-08
ENSMUSG00000002228	Ppm1j	163.28	6.41894	1.0917	5.87976	4.10851e-09	8.82278e-08
ENSMUSG00000031274	Col4a5	358.568	3.38848	0.576719	5.87544	4.21721e-09	9.04369e-08
ENSMUSG00000064356	mt-Atp8	312.854	-2.34186	0.398805	-5.87219	4.30066e-09	9.20994e-08
ENSMUSG00000071669	Snx29	206.759	-4.31431	0.734792	-5.87148	4.31919e-09	9.23688e-08
ENSMUSG00000044827	Tlr1	165.772	5.17937	0.883267	5.86387	4.52194e-09	9.65717e-08
ENSMUSG00000042331	Specc1	464.472	2.7835	0.474919	5.86099	4.60129e-09	9.81313e-08
ENSMUSG00000038555	Reep2	75.3092	7.82459	1.33512	5.8606	4.61189e-09	9.82225e-08
ENSMUSG00000028786	Tmem54	391.96	6.81204	1.16296	5.8575	4.69899e-09	9.99403e-08
ENSMUSG00000021824	Ap3m1	3551.07	-0.977168	0.166849	-5.85661	4.72399e-09	1.00335e-07
ENSMUSG00000026147	Col9a1	46.2458	-1.96687	0.335879	-5.8559	4.74443e-09	1.00631e-07
ENSMUSG00000039286	Fndc3b	3768.21	1.87521	0.320332	5.85397	4.79984e-09	1.01668e-07
ENSMUSG00000073702	Rpl31	4414.55	1.26688	0.216585	5.84935	4.93493e-09	1.04387e-07
ENSMUSG00000052151	Plpp2	4144.95	2.02765	0.346704	5.84834	4.96496e-09	1.04879e-07
ENSMUSG00000028745	Capzb	8602.56	1.83138	0.313474	5.84219	5.15176e-09	1.08677e-07
ENSMUSG00000024292	Cyp4f14	3189.3	-5.79645	0.992984	-5.8374	5.30209e-09	1.11696e-07
ENSMUSG00000046070	Igfals	1813.84	-5.38246	0.922118	-5.83706	5.31295e-09	1.11773e-07
ENSMUSG00000046330	Rpl37a	10916.6	1.34079	0.22999	5.82978	5.55014e-09	1.16606e-07
ENSMUSG00000079108	Srp54c	514.858	0.973183	0.166942	5.82945	5.561e-09	1.16676e-07
ENSMUSG00000042515	Pwwp3b	227.576	5.43286	0.932247	5.8277	5.61957e-09	1.17745e-07
ENSMUSG00000021458	Aopep	781.301	-1.21731	0.208955	-5.82571	5.68718e-09	1.19002e-07
ENSMUSG00000024386	Proc	16292.5	-2.97885	0.511617	-5.82243	5.79995e-09	1.21198e-07
ENSMUSG00000025912	Mybl1	148.43	4.57806	0.786396	5.82157	5.82985e-09	1.21659e-07
ENSMUSG00000018821	Avpi1	5138.05	1.83349	0.315094	5.81886	5.92498e-09	1.23478e-07
ENSMUSG00000010751	Tnfrsf22	722.956	3.84278	0.660585	5.81724	5.98283e-09	1.24517e-07
ENSMUSG00000054161	Fam83e	72.2382	8.82741	1.51775	5.81611	6.02321e-09	1.25051e-07
ENSMUSG00000032336	Nptn	3175.52	0.856215	0.147215	5.81607	6.02463e-09	1.25051e-07
ENSMUSG00000019590	Cyb561	3873.62	3.24311	0.558329	5.8086	6.29988e-09	1.3059e-07
ENSMUSG00000036892	Prodh2	3119.46	-4.02285	0.692752	-5.80706	6.35783e-09	1.31616e-07
ENSMUSG00000030737	Slco2b1	1448.24	-6.62114	1.14189	-5.79843	6.69391e-09	1.38388e-07
ENSMUSG00000042073	Abhd14b	5060.52	-2.29467	0.396202	-5.79166	6.96926e-09	1.43889e-07
ENSMUSG00000070287	Slc35g2	93.4294	5.87306	1.01435	5.78995	7.04054e-09	1.45168e-07
ENSMUSG00000022351	Sqle	19757.9	2.31446	0.400385	5.78057	7.44476e-09	1.5325e-07
ENSMUSG00000028300	C9orf72	1901.04	2.22005	0.384064	5.7804	7.45223e-09	1.5325e-07
ENSMUSG00000038900	Rpl12	3792.65	1.77716	0.30757	5.77808	7.55587e-09	1.55175e-07
ENSMUSG00000027765	P2ry1	174.869	-3.79171	0.656409	-5.77644	7.62963e-09	1.56483e-07
ENSMUSG00000089678	Agxt2	1743.66	-3.37872	0.584958	-5.776	7.64982e-09	1.5669e-07
ENSMUSG00000023277	Twf2	701.144	2.74649	0.476268	5.76669	8.08434e-09	1.65372e-07
ENSMUSG00000021474	Sfxn1	3174.5	-2.2187	0.384855	-5.76503	8.16448e-09	1.66792e-07
ENSMUSG00000022019	Tdrd3	446.586	-1.66662	0.289242	-5.76204	8.3105e-09	1.69552e-07
ENSMUSG00000031196	F8	102.714	-3.64067	0.632022	-5.76036	8.39372e-09	1.70894e-07
ENSMUSG00000052520	Cyp2j5	6520.15	-7.66249	1.33023	-5.76026	8.3983e-09	1.70894e-07
ENSMUSG00000053219	Raet1e	71.5109	-3.41662	0.593477	-5.75696	8.56425e-09	1.74043e-07
ENSMUSG00000025260	Hsd17b10	4339.92	-1.44793	0.251623	-5.75436	8.69698e-09	1.76509e-07
ENSMUSG00000059908	Mug1	49677.5	-5.0595	0.879702	-5.75138	8.85185e-09	1.79418e-07
ENSMUSG00000064357	mt-Atp6	1135.1	-2.12755	0.370057	-5.74924	8.96479e-09	1.8147e-07
ENSMUSG00000063856	Gpx1	67006	-2.46157	0.428291	-5.74742	9.06138e-09	1.83186e-07
ENSMUSG00000021451	Sema4d	247.132	4.75152	0.826885	5.7463	9.12196e-09	1.84171e-07
ENSMUSG00000022475	Hdac7	624.096	3.44122	0.598903	5.74588	9.1446e-09	1.84388e-07
ENSMUSG00000010760	Phlda2	268.736	3.20923	0.558563	5.7455	9.16487e-09	1.84557e-07
ENSMUSG00000043164	Tmem212	28.3963	7.96489	1.38697	5.74263	9.32157e-09	1.87421e-07
ENSMUSG00000038295	Atg9b	257.401	5.65771	0.985241	5.74246	9.33121e-09	1.87421e-07
ENSMUSG00000026961	Lrrc26	170.754	9.48159	1.65245	5.7379	9.58596e-09	1.92289e-07
ENSMUSG00000061353	Cxcl12	3842.85	-5.80602	1.01219	-5.7361	9.68803e-09	1.94086e-07
ENSMUSG00000024208	Uqcc2	2038.1	0.979404	0.170824	5.73341	9.84285e-09	1.96933e-07
ENSMUSG00000063354	Slc39a4	23260.5	1.97325	0.34435	5.73035	1.00225e-08	2.00269e-07
ENSMUSG00000090958	Lrrc32	211.555	-6.87902	1.20092	-5.72813	1.01545e-08	2.02645e-07
ENSMUSG00000057729	Prtn3	2412.13	5.84932	1.02173	5.72494	1.03471e-08	2.06226e-07
ENSMUSG00000078866	Zfp970	209.676	-3.35021	0.585537	-5.72161	1.05522e-08	2.10043e-07
ENSMUSG00000029086	Prom1	2764.72	7.55967	1.32142	5.72087	1.0598e-08	2.10684e-07
ENSMUSG00000027167	Elp4	515.949	-1.52182	0.266032	-5.72043	1.06255e-08	2.1096e-07
ENSMUSG00000042747	Krtcap2	6780.04	1.38994	0.243542	5.70721	1.14845e-08	2.27725e-07
ENSMUSG00000022433	Csnk1e	839.533	2.90162	0.508829	5.70254	1.18035e-08	2.33752e-07
ENSMUSG00000071356	Reg3b	642.722	11.1556	1.95686	5.70078	1.19261e-08	2.35878e-07
ENSMUSG00000032184	Lysmd2	358.235	5.19707	0.912302	5.69666	1.22179e-08	2.41343e-07
ENSMUSG00000028354	Fmn2	89.0275	-7.05524	1.23976	-5.69081	1.2644e-08	2.49442e-07
ENSMUSG00000034845	Plvap	136.993	-6.14608	1.0803	-5.68925	1.27597e-08	2.51406e-07
ENSMUSG00000037012	Hk1	500.675	4.33118	0.761518	5.68756	1.28869e-08	2.53588e-07
ENSMUSG00000039783	Kmo	4735.22	-6.11687	1.07593	-5.68521	1.30653e-08	2.56774e-07
ENSMUSG00000006457	Actn3	77.0935	5.91088	1.03998	5.68364	1.31857e-08	2.58814e-07
ENSMUSG00000037826	Ppm1k	307.857	-4.16855	0.733563	-5.68261	1.32655e-08	2.6005e-07
ENSMUSG00000032066	Bco2	221.589	-4.43723	0.78104	-5.68118	1.33767e-08	2.61899e-07
ENSMUSG00000033436	Armcx2	323.644	4.76001	0.837904	5.68085	1.34023e-08	2.61907e-07
ENSMUSG00000029499	Pxmp2	1917.74	-5.23018	0.920686	-5.68075	1.34108e-08	2.61907e-07
ENSMUSG00000048498	Cd300e	23.3147	-4.90295	0.863583	-5.67745	1.36719e-08	2.66671e-07
ENSMUSG00000027293	Ehd4	1041.04	2.29578	0.404421	5.67671	1.37307e-08	2.67483e-07
ENSMUSG00000027199	Gatm	153.605	-7.67632	1.3523	-5.67647	1.37504e-08	2.67529e-07
ENSMUSG00000004044	Cavin1	1072.93	3.82184	0.67332	5.6761	1.37798e-08	2.67766e-07
ENSMUSG00000005510	Ndufs3	4293.55	-1.04842	0.18474	-5.6751	1.38608e-08	2.68727e-07
ENSMUSG00000003352	Cacnb3	349.409	6.37046	1.12254	5.67506	1.38639e-08	2.68727e-07
ENSMUSG00000028803	Nipal3	193.604	-1.9696	0.347474	-5.66834	1.44187e-08	2.79133e-07
ENSMUSG00000042359	Osbpl6	128.459	4.693	0.828442	5.66485	1.47157e-08	2.84528e-07
ENSMUSG00000079042	Apela	702.393	9.55571	1.68784	5.66149	1.50063e-08	2.89785e-07
ENSMUSG00000027455	Nsfl1c	2872.17	-0.713914	0.126107	-5.66118	1.50335e-08	2.8995e-07
ENSMUSG00000026959	Grin1	38.0595	6.67434	1.17935	5.65936	1.5194e-08	2.92683e-07
ENSMUSG00000027864	Ptgfrn	249.743	3.55156	0.627666	5.65837	1.5282e-08	2.94012e-07
ENSMUSG00000018398	Septin8	641.48	3.73191	0.659603	5.65781	1.53317e-08	2.94604e-07
ENSMUSG00000067071	Hes6	3574.47	-2.19667	0.388434	-5.65519	1.55677e-08	2.98768e-07
ENSMUSG00000046179	E2f8	280.311	-5.59542	0.989491	-5.65484	1.55991e-08	2.99002e-07
ENSMUSG00000031596	Slc7a2	3588.69	-5.10455	0.902756	-5.6544	1.5639e-08	2.99396e-07
ENSMUSG00000021215	Net1	10655.8	1.74577	0.308792	5.65356	1.57154e-08	3.00489e-07
ENSMUSG00000054263	Lifr	4185.53	-4.21396	0.745898	-5.6495	1.60911e-08	3.07294e-07
ENSMUSG00000061436	Hipk2	1824.6	-1.89993	0.336446	-5.64704	1.63236e-08	3.11352e-07
ENSMUSG00000028278	Rragd	939.15	5.44807	0.965467	5.64293	1.67177e-08	3.18478e-07
ENSMUSG00000029371	Cxcl5	7572.39	9.93122	1.76233	5.63529	1.74767e-08	3.32529e-07
ENSMUSG00000022890	Atp5j	8664.58	-0.986145	0.175035	-5.63398	1.76095e-08	3.34646e-07
ENSMUSG00000046532	Ar	108.453	-6.06682	1.07689	-5.63365	1.76439e-08	3.34888e-07
ENSMUSG00000038768	9130409I23Rik	145.277	-5.98297	1.06222	-5.63249	1.77629e-08	3.36737e-07
ENSMUSG00000036155	Mgat5	663.662	1.34374	0.2386	5.63179	1.78351e-08	3.37693e-07
ENSMUSG00000027965	Olfm3	82.1231	-10.8564	1.92788	-5.63122	1.78934e-08	3.38384e-07
ENSMUSG00000048458	Inka2	190.986	5.67339	1.00766	5.63027	1.79928e-08	3.39578e-07
ENSMUSG00000061013	Mkx	157.124	-5.74289	1.02002	-5.6302	1.80003e-08	3.39578e-07
ENSMUSG00000035305	Ror1	369.434	-5.78925	1.02883	-5.62703	1.83342e-08	3.45457e-07
ENSMUSG00000027983	Cyp2u1	867.219	-5.07127	0.901345	-5.62634	1.84079e-08	3.46425e-07
ENSMUSG00000030643	Rab30	402.856	-2.59616	0.461663	-5.62349	1.87133e-08	3.51746e-07
ENSMUSG00000015962	1700016C15Rik	170.934	5.9494	1.05821	5.62212	1.88624e-08	3.5412e-07
ENSMUSG00000014846	Tppp3	69.4976	5.64638	1.00438	5.62177	1.89012e-08	3.5442e-07
ENSMUSG00000057421	Las1l	1754.62	-1.00281	0.178595	-5.615	1.96562e-08	3.68132e-07
ENSMUSG00000019966	Kitl	924.684	3.93042	0.700017	5.61475	1.96846e-08	3.6822e-07
ENSMUSG00000047496	Rnf152	195.907	-3.79708	0.676352	-5.61407	1.97627e-08	3.69236e-07
ENSMUSG00000026305	Lrrfip1	5455.4	1.40287	0.249899	5.61375	1.97989e-08	3.69469e-07
ENSMUSG00000008348	Ubc	12140	-1.07091	0.190805	-5.6126	1.99313e-08	3.71492e-07
ENSMUSG00000031557	Plekha2	1407.03	3.64721	0.650027	5.61085	2.01334e-08	3.7481e-07
ENSMUSG00000026981	Il1rn	3535.22	4.31067	0.768618	5.60834	2.0428e-08	3.79839e-07
ENSMUSG00000029093	Sorcs2	246.009	5.87309	1.04764	5.606	2.07054e-08	3.84536e-07
ENSMUSG00000070372	Capza1	2647.37	1.56083	0.278497	5.60448	2.0888e-08	3.87463e-07
ENSMUSG00000023952	Gtpbp2	1349.87	1.93058	0.344505	5.60394	2.0953e-08	3.88205e-07
ENSMUSG00000090733	Rps27	13639.4	1.61187	0.287717	5.60228	2.11556e-08	3.91491e-07
ENSMUSG00000035929	H2-Q4	583.218	-3.91887	0.699668	-5.60104	2.13071e-08	3.93826e-07
ENSMUSG00000042215	Bag2	1042.32	2.41328	0.430905	5.60048	2.13756e-08	3.94623e-07
ENSMUSG00000025794	Rpl14	11680.3	1.34573	0.240373	5.59853	2.16173e-08	3.98611e-07
ENSMUSG00000023021	Cers5	573.361	2.45045	0.437756	5.59776	2.17143e-08	3.99925e-07
ENSMUSG00000028218	Cibar1	774.596	2.38508	0.426386	5.59372	2.22249e-08	4.08844e-07
ENSMUSG00000021190	Lgmn	13694.6	2.51385	0.44944	5.5933	2.22797e-08	4.09367e-07
ENSMUSG00000000959	Oxa1l	1047.54	-0.731611	0.130876	-5.59013	2.26904e-08	4.16421e-07
ENSMUSG00000009281	Rarres2	6271.07	-6.35063	1.13614	-5.58965	2.27529e-08	4.17074e-07
ENSMUSG00000025393	Atp5b	42678	-1.23091	0.220353	-5.58607	2.32268e-08	4.25259e-07
ENSMUSG00000000078	Klf6	7532.39	1.97108	0.353131	5.58172	2.3815e-08	4.35515e-07
ENSMUSG00000035031	C8a	13072.2	-6.38195	1.1436	-5.58059	2.3971e-08	4.37851e-07
ENSMUSG00000038836	Agbl3	80.2699	-2.22566	0.398836	-5.58038	2.39995e-08	4.37857e-07
ENSMUSG00000028240	Cyp7a1	1786.56	-7.80793	1.39925	-5.58008	2.40405e-08	4.38091e-07
ENSMUSG00000017404	Rpl19	12717.4	0.995146	0.178375	5.57894	2.41988e-08	4.40458e-07
ENSMUSG00000020053	Igf1	8003.07	-5.9772	1.07182	-5.57669	2.45131e-08	4.45657e-07
ENSMUSG00000069833	Ahnak	4968.42	3.71535	0.666415	5.57513	2.47348e-08	4.49161e-07
ENSMUSG00000094796	BC147527	50.0465	1.56786	0.281555	5.56855	2.56863e-08	4.65894e-07
ENSMUSG00000041180	Hectd2	518.759	-4.3977	0.790666	-5.56203	2.6666e-08	4.83099e-07
ENSMUSG00000034595	Ppp1r18	190.91	3.21967	0.579973	5.55142	2.83363e-08	5.12172e-07
ENSMUSG00000023122	Sult1c2	533.969	-6.81506	1.22766	-5.55127	2.83601e-08	5.12172e-07
ENSMUSG00000022982	Sod1	4113.28	-1.85092	0.333426	-5.55121	2.83697e-08	5.12172e-07
ENSMUSG00000031790	Mmp15	1068.26	-2.64905	0.47731	-5.54995	2.85754e-08	5.15286e-07
ENSMUSG00000046623	Gjb4	1011.42	8.42898	1.5195	5.54721	2.90261e-08	5.22807e-07
ENSMUSG00000029463	Fam216a	273.555	1.91692	0.345692	5.54515	2.93699e-08	5.27985e-07
ENSMUSG00000021884	Hacl1	290.015	-4.71568	0.850427	-5.54508	2.93816e-08	5.27985e-07
ENSMUSG00000015305	Sash1	207.79	-3.49317	0.629991	-5.54478	2.94317e-08	5.28273e-07
ENSMUSG00000033053	Cfap95	80.7713	1.64372	0.296472	5.54426	2.95207e-08	5.29259e-07
ENSMUSG00000032528	Vipr1	40.7241	-10.2858	1.85587	-5.5423	2.98521e-08	5.34583e-07
ENSMUSG00000041313	Slc7a1	474.314	4.73534	0.854535	5.54143	3.00008e-08	5.36628e-07
ENSMUSG00000010154	Spire2	83.2692	5.92499	1.06934	5.54079	3.01114e-08	5.37985e-07
ENSMUSG00000027612	Mmp24	115.235	9.04071	1.63249	5.53799	3.05956e-08	5.46008e-07
ENSMUSG00000054200	Ffar4	1512.62	5.59971	1.01172	5.53486	3.11483e-08	5.55234e-07
ENSMUSG00000032649	Colgalt2	23.7061	-4.22473	0.763758	-5.53151	3.17486e-08	5.65285e-07
ENSMUSG00000038421	Fcrla	56.3941	-1.57467	0.2848	-5.52903	3.22012e-08	5.72688e-07
ENSMUSG00000058396	Gpr182	100.681	-5.59826	1.01268	-5.52814	3.23649e-08	5.74941e-07
ENSMUSG00000028041	Adam15	1546.05	5.07288	0.917712	5.52774	3.24376e-08	5.75573e-07
ENSMUSG00000032420	Nt5e	1697.84	4.1761	0.755796	5.52543	3.28683e-08	5.82237e-07
ENSMUSG00000074785	Plxnc1	65.1275	-7.06313	1.27832	-5.52532	3.28892e-08	5.82237e-07
ENSMUSG00000028613	Lrp8	75.5295	6.93358	1.25492	5.52512	3.29257e-08	5.82237e-07
ENSMUSG00000052271	Bhlha15	366.374	5.93776	1.07478	5.52463	3.30189e-08	5.83222e-07
ENSMUSG00000071856	Mcc	888.917	-4.55077	0.823885	-5.52355	3.3222e-08	5.86141e-07
ENSMUSG00000045136	Tubb2b	333.328	6.04786	1.09497	5.5233	3.32696e-08	5.86316e-07
ENSMUSG00000017667	Zfp334	264.173	4.01979	0.727901	5.52243	3.34335e-08	5.88535e-07
ENSMUSG00000029602	Rasal1	247.934	8.25253	1.49443	5.52221	3.34767e-08	5.88629e-07
ENSMUSG00000006740	Kif5b	6243.74	1.18679	0.214962	5.52094	3.37191e-08	5.9222e-07
ENSMUSG00000025362	Rps26	14977.1	1.54989	0.281095	5.51375	3.51258e-08	6.15888e-07
ENSMUSG00000021125	Arg2	457.2	5.77296	1.04703	5.51365	3.5146e-08	6.15888e-07
ENSMUSG00000034570	Inpp5j	40.4256	7.82133	1.41874	5.51287	3.53029e-08	6.1794e-07
ENSMUSG00000056708	Ier5	635.013	4.98235	0.904083	5.51094	3.56931e-08	6.24067e-07
ENSMUSG00000067225	Cyp2c54	2016.5	-7.51998	1.36506	-5.5089	3.61081e-08	6.30489e-07
ENSMUSG00000029769	Ccdc136	56.233	8.61282	1.56348	5.50874	3.61416e-08	6.30489e-07
ENSMUSG00000029377	Ereg	214.297	5.49907	0.998682	5.50633	3.66391e-08	6.38449e-07
ENSMUSG00000020099	Unc5b	564.678	3.8788	0.7045	5.50575	3.67593e-08	6.39826e-07
ENSMUSG00000022514	Il1rap	3072.91	-5.26195	0.955809	-5.50524	3.68674e-08	6.40989e-07
ENSMUSG00000018733	Pex12	488.068	-1.01848	0.185138	-5.50117	3.77289e-08	6.55234e-07
ENSMUSG00000022550	Adck5	1360.37	-1.42045	0.258296	-5.49933	3.81239e-08	6.61354e-07
ENSMUSG00000021175	Cdca7l	154.121	3.92829	0.714461	5.49825	3.83582e-08	6.64676e-07
ENSMUSG00000029123	Stk32b	22.5075	8.11705	1.47698	5.49569	3.89181e-08	6.73625e-07
ENSMUSG00000045838	Ccdc9b	186.952	3.48491	0.634689	5.49074	4.00257e-08	6.92025e-07
ENSMUSG00000043289	Mei4	63.9636	5.70008	1.03818	5.49046	4.00897e-08	6.92238e-07
ENSMUSG00000040488	Ltbp4	86.2637	-3.64078	0.663131	-5.49029	4.01272e-08	6.92238e-07
ENSMUSG00000090150	Acad11	4218.83	-2.56095	0.467434	-5.47873	4.28381e-08	7.38185e-07
ENSMUSG00000071379	Hpcal1	1426.13	2.24266	0.409356	5.47849	4.2897e-08	7.38381e-07
ENSMUSG00000031605	Klhl2	730.168	-1.20981	0.220878	-5.47727	4.31929e-08	7.42651e-07
ENSMUSG00000058420	Syt17	132.582	8.40119	1.53457	5.47462	4.3846e-08	7.53045e-07
ENSMUSG00000037428	Vgf	19.0136	8.80613	1.60966	5.4708	4.4801e-08	7.68597e-07
ENSMUSG00000045730	Adrb2	1497.52	4.91055	0.897629	5.47058	4.48565e-08	7.68699e-07
ENSMUSG00000019647	Sema6a	561.595	-4.15872	0.760418	-5.46899	4.52595e-08	7.7475e-07
ENSMUSG00000059974	Ntm	17.2224	-5.20559	0.951948	-5.46836	4.54222e-08	7.7668e-07
ENSMUSG00000029695	Aass	2503.88	-5.42085	0.991583	-5.46686	4.58069e-08	7.82397e-07
ENSMUSG00000031271	Serpina7	79134.3	4.64767	0.850242	5.46629	4.59559e-08	7.84078e-07
ENSMUSG00000062169	Cnih4	1708.83	1.41256	0.258473	5.46501	4.62891e-08	7.88896e-07
ENSMUSG00000020331	Hcn2	28.0308	5.40642	0.989596	5.46326	4.67482e-08	7.95846e-07
ENSMUSG00000024975	Pdcd4	368.325	-2.02222	0.370267	-5.4615	4.72125e-08	8.02871e-07
ENSMUSG00000030088	Aldh1l1	22301.5	-3.47496	0.636491	-5.45956	4.77307e-08	8.10795e-07
ENSMUSG00000031320	Rps4x	12714.1	1.27139	0.233092	5.45448	4.91177e-08	8.33445e-07
ENSMUSG00000061665	Cd2ap	4546.92	2.16363	0.396732	5.45363	4.93505e-08	8.36481e-07
ENSMUSG00000025465	Echs1	6454.9	-1.51656	0.278136	-5.45259	4.96406e-08	8.40479e-07
ENSMUSG00000033533	Acsm1	7076.42	-3.36776	0.61769	-5.45218	4.97566e-08	8.41525e-07
ENSMUSG00000026656	Fcgr2b	323.841	-4.65716	0.854739	-5.44864	5.07572e-08	8.57514e-07
ENSMUSG00000025508	Rplp2	6229.1	1.21896	0.22375	5.44786	5.09784e-08	8.60315e-07
ENSMUSG00000023236	Scg5	23.3704	7.75509	1.42362	5.44745	5.10977e-08	8.61394e-07
ENSMUSG00000049516	Spty2d1	1773.42	1.1079	0.203418	5.44644	5.13876e-08	8.6534e-07
ENSMUSG00000024533	Spire1	140.56	3.97866	0.730571	5.44595	5.15298e-08	8.66795e-07
ENSMUSG00000042302	Ehbp1	303.854	-2.01827	0.370709	-5.44435	5.19962e-08	8.73694e-07
ENSMUSG00000074738	Fndc10	270.761	5.2802	0.970147	5.44269	5.24828e-08	8.80917e-07
ENSMUSG00000038633	Degs1	4430.9	-1.61026	0.295871	-5.44244	5.25558e-08	8.8119e-07
ENSMUSG00000026750	Psmb7	3409	-1.14748	0.211021	-5.43775	5.39582e-08	9.03727e-07
ENSMUSG00000098470	C1rb	75.1815	-6.08188	1.11853	-5.43736	5.40749e-08	9.04706e-07
ENSMUSG00000015619	Gata3	62.3451	7.61416	1.40043	5.43701	5.41806e-08	9.05499e-07
ENSMUSG00000064363	mt-Nd4	140734	-1.87235	0.344396	-5.4366	5.4306e-08	9.06618e-07
ENSMUSG00000009291	Pttg1ip	12518.5	-0.649114	0.119427	-5.43524	5.47233e-08	9.12603e-07
ENSMUSG00000032315	Cyp1a1	3903.47	6.25551	1.15201	5.43008	5.63285e-08	9.38365e-07
ENSMUSG00000033191	Tie1	53.4979	-11.2468	2.07358	-5.42383	5.83349e-08	9.70747e-07
ENSMUSG00000045094	Arhgef37	72.2868	-4.32496	0.797431	-5.42362	5.84046e-08	9.70867e-07
ENSMUSG00000060671	Atp8b2	254.47	3.9461	0.727619	5.42332	5.85035e-08	9.71471e-07
ENSMUSG00000021028	Mbip	375.539	2.13118	0.393122	5.42117	5.92096e-08	9.82146e-07
ENSMUSG00000037542	Aldh8a1	5951.78	-5.30412	0.979054	-5.4176	6.04056e-08	1.00092e-06
ENSMUSG00000032735	Ablim3	268.873	-3.23098	0.596506	-5.41651	6.07731e-08	1.00593e-06
ENSMUSG00000001670	Tat	16720.1	-6.32932	1.1691	-5.41382	6.16947e-08	1.0201e-06
ENSMUSG00000019923	Zwint	5544.07	1.0421	0.192575	5.41141	6.25303e-08	1.03281e-06
ENSMUSG00000028167	Bdh2	213.411	-4.31741	0.797867	-5.41119	6.26077e-08	1.03299e-06
ENSMUSG00000047040	Prr15l	852.708	4.16356	0.769731	5.40911	6.33384e-08	1.04394e-06
ENSMUSG00000070047	Fat1	5074.93	1.94136	0.359058	5.40682	6.41542e-08	1.05627e-06
ENSMUSG00000109946	Brd3os	211.871	3.4338	0.635271	5.40525	6.47164e-08	1.06439e-06
ENSMUSG00000070780	Rbm47	1847.11	-2.71488	0.502478	-5.40298	6.55434e-08	1.0763e-06
ENSMUSG00000049950	Rpp38	374.976	1.72216	0.318748	5.40288	6.55793e-08	1.0763e-06
ENSMUSG00000038290	Smg6	717.535	-1.75434	0.324863	-5.40025	6.6549e-08	1.09012e-06
ENSMUSG00000003452	Bicd1	262.812	4.49126	0.831682	5.40021	6.65616e-08	1.09012e-06
ENSMUSG00000073676	Hspe1	6218.49	-1.20315	0.222834	-5.39934	6.68851e-08	1.09427e-06
ENSMUSG00000035891	Cerk	250.534	4.15693	0.770031	5.3984	6.72375e-08	1.09887e-06
ENSMUSG00000092035	Peg10	80.4637	8.40633	1.55771	5.39659	6.7918e-08	1.10883e-06
ENSMUSG00000062753	Smim29	603.303	1.76403	0.327247	5.39051	7.02588e-08	1.14584e-06
ENSMUSG00000035769	Xylb	3606.64	-2.28058	0.423217	-5.38867	7.09801e-08	1.15639e-06
ENSMUSG00000030834	Abcc6	1407.48	-5.20995	0.967028	-5.38759	7.14078e-08	1.16214e-06
ENSMUSG00000039615	Stub1	4506.56	0.747415	0.138812	5.38437	7.26979e-08	1.18189e-06
ENSMUSG00000002012	Pnck	32.7356	8.13503	1.5127	5.37781	7.53968e-08	1.22449e-06
ENSMUSG00000043300	B3galnt1	116.142	-6.11718	1.13754	-5.37753	7.55136e-08	1.2251e-06
ENSMUSG00000006333	Rps9	17669.5	1.14068	0.212213	5.37515	7.65177e-08	1.2401e-06
ENSMUSG00000064341	mt-Nd1	313236	-1.58013	0.29403	-5.37405	7.69856e-08	1.24638e-06
ENSMUSG00000027544	Nfatc2	231.416	5.4062	1.00633	5.3722	7.77832e-08	1.25798e-06
ENSMUSG00000009863	Sdhb	8911.49	-1.55091	0.288713	-5.37179	7.79587e-08	1.25951e-06
ENSMUSG00000030093	Wnt7a	289.233	7.79589	1.45233	5.36786	7.96768e-08	1.28593e-06
ENSMUSG00000090165	Ugt1a10	32.8017	-10.4045	1.93864	-5.3669	8.0103e-08	1.29146e-06
ENSMUSG00000033590	Myo5c	496.276	5.04974	0.941892	5.36127	8.26404e-08	1.33099e-06
ENSMUSG00000039153	Runx2	281.528	5.51275	1.02876	5.35862	8.38618e-08	1.34926e-06
ENSMUSG00000024854	Pold4	1139.83	2.70372	0.504709	5.35699	8.4621e-08	1.36007e-06
ENSMUSG00000030854	Ptpn5	35.3762	8.32958	1.55584	5.35375	8.61513e-08	1.38323e-06
ENSMUSG00000046841	Ckap4	357.028	4.26107	0.79599	5.35317	8.64272e-08	1.38623e-06
ENSMUSG00000060131	Atp8b4	29.6771	-7.27535	1.35943	-5.35177	8.70969e-08	1.39553e-06
ENSMUSG00000063172	Hspb11	502.722	1.47372	0.275407	5.35106	8.74409e-08	1.39959e-06
ENSMUSG00000035873	Pawr	821.55	3.86586	0.722643	5.34961	8.81452e-08	1.40942e-06
ENSMUSG00000061878	Sphk1	714.063	4.85877	0.909074	5.34475	9.05429e-08	1.44626e-06
ENSMUSG00000046818	Ddit4l	945.903	5.06093	0.947322	5.34235	9.1747e-08	1.46399e-06
ENSMUSG00000024579	Pcyox1l	697.252	3.16024	0.591988	5.33836	9.37936e-08	1.49511e-06
ENSMUSG00000045394	Epcam	5681.32	6.42382	1.20374	5.33654	9.4737e-08	1.5086e-06
ENSMUSG00000078515	Ddi2	1901.72	-1.41307	0.264808	-5.3362	9.49159e-08	1.5099e-06
ENSMUSG00000039217	Il18	199.844	-4.33473	0.812373	-5.33588	9.50824e-08	1.511e-06
ENSMUSG00000016757	Ttll12	1141.23	1.32609	0.248537	5.33559	9.52331e-08	1.51185e-06
ENSMUSG00000029269	Sult1b1	263.508	-4.29877	0.805783	-5.3349	9.55982e-08	1.5161e-06
ENSMUSG00000062624	Cyp2c67	7398.2	-6.15749	1.15514	-5.33051	9.79382e-08	1.55162e-06
ENSMUSG00000026558	Uck2	845.316	2.65536	0.499283	5.31834	1.04716e-07	1.65731e-06
ENSMUSG00000042712	Tceal9	3276.07	1.85285	0.348478	5.31698	1.05502e-07	1.66804e-06
ENSMUSG00000000628	Hk2	356.764	5.42509	1.02054	5.3159	1.06131e-07	1.67629e-06
ENSMUSG00000006304	Arpc2	11778.9	1.12128	0.211152	5.31032	1.09433e-07	1.72668e-06
ENSMUSG00000010095	Slc3a2	18515.6	2.45947	0.463306	5.30851	1.10522e-07	1.7421e-06
ENSMUSG00000040187	Arntl2	426.323	4.49353	0.846705	5.30708	1.11396e-07	1.75409e-06
ENSMUSG00000098923	Tmem185b	1282.35	1.03894	0.195875	5.3041	1.13228e-07	1.78113e-06
ENSMUSG00000042367	Gjb3	260.168	8.23144	1.55205	5.30359	1.13547e-07	1.78434e-06
ENSMUSG00000018848	Rars	4189.73	1.38724	0.261901	5.29681	1.17842e-07	1.84996e-06
ENSMUSG00000061175	Fnip2	143.757	-3.71128	0.700978	-5.29443	1.19388e-07	1.87235e-06
ENSMUSG00000042428	Mgat3	118.818	7.14999	1.35084	5.29298	1.20336e-07	1.8853e-06
ENSMUSG00000057315	Arhgap24	283.366	-3.97445	0.7512	-5.2908	1.21781e-07	1.90602e-06
ENSMUSG00000034919	Ttc22	87.5785	8.17432	1.5455	5.28912	1.22904e-07	1.92165e-06
ENSMUSG00000057863	Rpl36	8182.01	1.24068	0.234597	5.28855	1.23287e-07	1.92558e-06
ENSMUSG00000030830	Itgal	43.2424	-6.66885	1.26104	-5.28838	1.23403e-07	1.92558e-06
ENSMUSG00000025855	Prkar1b	134.164	4.62321	0.874857	5.28454	1.26024e-07	1.96451e-06
ENSMUSG00000026179	Pnkd	2977.96	-1.69106	0.320017	-5.28429	1.26191e-07	1.96514e-06
ENSMUSG00000023046	Igfbp6	6142.49	6.98023	1.32122	5.28317	1.2697e-07	1.97508e-06
ENSMUSG00000030972	Acsm5	1447.02	-4.97047	0.940842	-5.283	1.27084e-07	1.97508e-06
ENSMUSG00000057604	Lmcd1	1118.91	5.83902	1.10538	5.28238	1.27516e-07	1.97982e-06
ENSMUSG00000026548	Slamf9	167.384	5.84372	1.10655	5.28104	1.28452e-07	1.99209e-06
ENSMUSG00000037280	Galnt6	311.712	4.97217	0.941542	5.28088	1.28564e-07	1.99209e-06
ENSMUSG00000040536	Necab1	718.464	-4.90164	0.928914	-5.27674	1.31505e-07	2.03563e-06
ENSMUSG00000015090	Ptgds	161.694	-5.94604	1.12727	-5.27471	1.32964e-07	2.05617e-06
ENSMUSG00000039774	Galnt12	70.8356	7.17832	1.362	5.27042	1.36114e-07	2.10279e-06
ENSMUSG00000037353	Letmd1	939.739	-1.28825	0.24447	-5.26956	1.36754e-07	2.1096e-06
ENSMUSG00000010609	Psen2	4966.63	-3.92894	0.745606	-5.26946	1.36827e-07	2.1096e-06
ENSMUSG00000038976	Ppp1r9b	261.534	4.13153	0.78428	5.26792	1.37975e-07	2.1252e-06
ENSMUSG00000000120	Ngfr	32.4442	-6.92467	1.31475	-5.2669	1.38749e-07	2.135e-06
ENSMUSG00000016756	Cmah	2097.7	-4.04269	0.768194	-5.26259	1.42042e-07	2.18351e-06
ENSMUSG00000034774	Dsg1c	181.08	-7.01571	1.33338	-5.26161	1.42798e-07	2.19296e-06
ENSMUSG00000082361	Btc	1272.78	4.4911	0.853749	5.26045	1.43702e-07	2.20467e-06
ENSMUSG00000004864	Mapk13	474.988	6.29704	1.19726	5.25953	1.44427e-07	2.21317e-06
ENSMUSG00000029053	Prkcz	701.988	-2.04445	0.388724	-5.25938	1.44542e-07	2.21317e-06
ENSMUSG00000029832	Nfe2l3	295.294	4.45194	0.846619	5.2585	1.45235e-07	2.2216e-06
ENSMUSG00000024883	Rin1	219.955	6.07094	1.15525	5.25507	1.47968e-07	2.25794e-06
ENSMUSG00000019929	Dcn	4658.6	-4.35171	0.828099	-5.25506	1.47978e-07	2.25794e-06
ENSMUSG00000020372	Rack1	8530.95	1.42025	0.270268	5.25497	1.48047e-07	2.25794e-06
ENSMUSG00000020154	Ptprb	239.063	-10.2178	1.94537	-5.25239	1.50141e-07	2.28642e-06
ENSMUSG00000025375	Aatk	21.55	-10.2033	1.94263	-5.2523	1.50209e-07	2.28642e-06
ENSMUSG00000024155	Meiob	417.746	-4.95986	0.944771	-5.2498	1.52262e-07	2.31539e-06
ENSMUSG00000020664	Dld	3859.77	-0.826556	0.157455	-5.24949	1.52521e-07	2.31707e-06
ENSMUSG00000051579	Tceal8	2176.84	2.31999	0.442076	5.24794	1.53813e-07	2.33415e-06
ENSMUSG00000025792	Slc25a10	7555.84	-1.65586	0.315536	-5.24778	1.53946e-07	2.33415e-06
ENSMUSG00000050697	Prkaa1	1172.07	0.918349	0.175219	5.24116	1.59571e-07	2.41708e-06
ENSMUSG00000064354	mt-Co2	1420.92	-1.43304	0.273433	-5.24093	1.59768e-07	2.41769e-06
ENSMUSG00000024610	Cd74	741.502	-4.75219	0.907052	-5.23916	1.61312e-07	2.43869e-06
ENSMUSG00000031608	Galnt7	797.271	3.08042	0.588	5.2388	1.61623e-07	2.44101e-06
ENSMUSG00000002043	Trappc6a	2560.18	1.82597	0.348603	5.23797	1.62353e-07	2.44966e-06
ENSMUSG00000063160	Numbl	58.2645	5.11416	0.976797	5.23565	1.64407e-07	2.47824e-06
ENSMUSG00000041645	Ddx24	3755.31	0.770389	0.147191	5.23395	1.65923e-07	2.49676e-06
ENSMUSG00000032263	Bckdhb	4527.04	-2.13265	0.407468	-5.23391	1.65958e-07	2.49676e-06
ENSMUSG00000027913	Crct1	51.3243	9.02258	1.72431	5.23257	1.67172e-07	2.5126e-06
ENSMUSG00000024440	Pcdh12	32.7568	-9.36173	1.78928	-5.23212	1.67574e-07	2.5162e-06
ENSMUSG00000028607	Cpt2	5089	-1.6477	0.31509	-5.2293	1.70156e-07	2.5508e-06
ENSMUSG00000021710	Nln	1436.11	-0.921195	0.176162	-5.22924	1.70207e-07	2.5508e-06
ENSMUSG00000031231	Cox7b	4837.26	-0.978714	0.187184	-5.22862	1.70782e-07	2.55695e-06
ENSMUSG00000015599	Ttbk1	20.2848	-5.98273	1.14461	-5.22687	1.72401e-07	2.57871e-06
ENSMUSG00000028364	Tnc	480.33	5.95109	1.13939	5.22303	1.76018e-07	2.63027e-06
ENSMUSG00000032985	5730522E02Rik	76.5214	-5.34476	1.02348	-5.22216	1.76852e-07	2.6402e-06
ENSMUSG00000019874	Fabp7	55.7222	-8.92863	1.70988	-5.2218	1.77189e-07	2.64268e-06
ENSMUSG00000028249	Sdcbp	13396.2	1.55935	0.298651	5.22133	1.77643e-07	2.64691e-06
ENSMUSG00000016477	E2f3	330.729	1.34794	0.258201	5.22052	1.78417e-07	2.6559e-06
ENSMUSG00000019853	Hebp2	833.782	5.65126	1.0832	5.21721	1.81643e-07	2.70133e-06
ENSMUSG00000026938	Fcna	210.62	-12.1167	2.32277	-5.21649	1.82343e-07	2.70915e-06
ENSMUSG00000021242	Npc2	8484.54	1.59401	0.305675	5.21471	1.84103e-07	2.73016e-06
ENSMUSG00000022671	Mzt2	582.233	-1.44898	0.27787	-5.2146	1.84212e-07	2.73016e-06
ENSMUSG00000024646	Cyb5a	29911.2	-1.82107	0.34923	-5.21453	1.84285e-07	2.73016e-06
ENSMUSG00000026483	Niban1	1334.2	3.34357	0.641291	5.21382	1.84994e-07	2.73655e-06
ENSMUSG00000037621	Atoh8	378.546	-4.64273	0.89048	-5.21374	1.85069e-07	2.73655e-06
ENSMUSG00000104445	Rhbg	28.5802	-3.98551	0.764552	-5.21288	1.85933e-07	2.74671e-06
ENSMUSG00000026678	Rgs5	1360.12	-5.35243	1.02835	-5.20486	1.94142e-07	2.86525e-06
ENSMUSG00000032306	Mpi	1283.93	0.991387	0.190604	5.2013	1.97903e-07	2.91799e-06
ENSMUSG00000096546	Smlr1	980.711	-3.30151	0.635622	-5.19414	2.05663e-07	3.02953e-06
ENSMUSG00000026193	Fn1	117401	1.7291	0.333297	5.18785	2.12731e-07	3.13067e-06
ENSMUSG00000026103	Gls	690.203	4.05816	0.782513	5.18605	2.14796e-07	3.15807e-06
ENSMUSG00000040280	Ndufa4l2	2981.58	6.94587	1.33959	5.18506	2.15942e-07	3.17192e-06
ENSMUSG00000044361	BC024139	28.0324	-5.29825	1.02199	-5.18424	2.16893e-07	3.18287e-06
ENSMUSG00000031974	Abcb10	1158.32	-1.90561	0.367693	-5.18261	2.18805e-07	3.20791e-06
ENSMUSG00000030244	Gys2	3175.84	-4.21839	0.814741	-5.17758	2.24788e-07	3.29052e-06
ENSMUSG00000035413	Tmem98	2264.84	2.13154	0.411692	5.17751	2.24864e-07	3.29052e-06
ENSMUSG00000039706	Ldb2	19.8687	-9.32194	1.80065	-5.177	2.25482e-07	3.29645e-06
ENSMUSG00000052727	Map1b	469.052	4.36727	0.843671	5.1765	2.26084e-07	3.30214e-06
ENSMUSG00000006299	Aamp	9623.82	-0.67338	0.130096	-5.17602	2.26665e-07	3.30752e-06
ENSMUSG00000028885	Smpdl3b	281.28	4.23292	0.818415	5.17209	2.3149e-07	3.37476e-06
ENSMUSG00000030417	Pdcd5	2944.74	0.828752	0.160259	5.17132	2.32441e-07	3.38545e-06
ENSMUSG00000074480	Mex3a	150.834	5.6968	1.10208	5.16912	2.35197e-07	3.41981e-06
ENSMUSG00000051811	Cox6b2	66.844	4.08072	0.789447	5.16909	2.35241e-07	3.41981e-06
ENSMUSG00000003429	Rps11	13749.3	1.10555	0.213974	5.16677	2.38171e-07	3.45917e-06
ENSMUSG00000075702	Selenom	954.207	4.88608	0.946155	5.16415	2.41535e-07	3.50474e-06
ENSMUSG00000042628	Zfyve1	2160.52	-1.39652	0.27045	-5.16368	2.42146e-07	3.51033e-06
ENSMUSG00000060579	Fhit	437.558	-3.91247	0.757959	-5.16185	2.44517e-07	3.54139e-06
ENSMUSG00000031163	Glod5	412.306	8.52226	1.65165	5.15983	2.47175e-07	3.57655e-06
ENSMUSG00000031490	Eif4ebp1	9307.82	1.55656	0.301714	5.15906	2.48199e-07	3.58803e-06
ENSMUSG00000059070	Rpl18	10402.6	1.31949	0.25594	5.15548	2.52976e-07	3.65368e-06
ENSMUSG00000044378	Slc15a5	54.7951	-6.14545	1.19252	-5.15335	2.55875e-07	3.69211e-06
ENSMUSG00000055976	Cldn23	152.281	5.22187	1.0135	5.15233	2.57265e-07	3.70872e-06
ENSMUSG00000057554	Lgals8	3242.2	-1.38219	0.268356	-5.15059	2.59665e-07	3.73985e-06
ENSMUSG00000026413	Pkp1	51.9253	7.95931	1.54629	5.14737	2.64167e-07	3.80116e-06
ENSMUSG00000003269	Cyth2	2215.37	0.667192	0.129704	5.14397	2.68992e-07	3.867e-06
ENSMUSG00000063457	Rps15	7554.36	1.38358	0.269012	5.1432	2.70101e-07	3.87936e-06
ENSMUSG00000034108	Ccs	5309.81	-1.71586	0.333707	-5.14181	2.72104e-07	3.90451e-06
ENSMUSG00000020429	Igfbp1	29781.2	5.63807	1.09694	5.1398	2.75026e-07	3.9428e-06
ENSMUSG00000026456	Cyb5r1	1318.87	2.16332	0.421006	5.13844	2.77026e-07	3.96781e-06
ENSMUSG00000007038	Neu1	5447.17	1.27211	0.247577	5.13822	2.77353e-07	3.96884e-06
ENSMUSG00000031683	Lsm6	1560.04	-1.36043	0.265082	-5.13213	2.86489e-07	4.09171e-06
ENSMUSG00000031871	Cdh5	41.8698	-4.23105	0.824434	-5.13207	2.86571e-07	4.09171e-06
ENSMUSG00000029656	C8b	5733.64	-5.76133	1.12264	-5.13197	2.86731e-07	4.09171e-06
ENSMUSG00000022371	Col14a1	138.132	-6.51588	1.27008	-5.13031	2.8927e-07	4.12416e-06
ENSMUSG00000036745	Ttll7	168.552	2.52709	0.49326	5.12324	3.00325e-07	4.27785e-06
ENSMUSG00000035242	Oaz1	16496.2	-0.999783	0.195178	-5.12243	3.01628e-07	4.29246e-06
ENSMUSG00000025405	Inhbc	1530.4	-5.6476	1.10302	-5.12013	3.05317e-07	4.34099e-06
ENSMUSG00000066406	Akap13	2588.66	-1.29084	0.252143	-5.11947	3.06403e-07	4.35244e-06
ENSMUSG00000066232	Ipo7	2691.55	1.06312	0.207764	5.11697	3.1049e-07	4.40645e-06
ENSMUSG00000026621	Mtarc1	10172.7	-5.57182	1.08951	-5.11404	3.15337e-07	4.47116e-06
ENSMUSG00000020937	Plcd3	328.937	4.58685	0.897372	5.11143	3.19735e-07	4.52938e-06
ENSMUSG00000027015	Cybrd1	46.9071	10.3013	2.01542	5.11123	3.20075e-07	4.53007e-06
ENSMUSG00000062647	Rpl7a	9857.54	1.26074	0.246768	5.10902	3.23828e-07	4.579e-06
ENSMUSG00000020467	Efemp1	3145.07	4.17932	0.818071	5.10875	3.24303e-07	4.57944e-06
ENSMUSG00000049091	Sephs2	23743.5	-2.25243	0.440913	-5.10855	3.24635e-07	4.57944e-06
ENSMUSG00000038274	Fau	15997.6	1.01876	0.199424	5.10849	3.24743e-07	4.57944e-06
ENSMUSG00000042750	Bex2	76.7227	8.09443	1.58502	5.10682	3.27631e-07	4.61597e-06
ENSMUSG00000030562	Nox4	827.613	-3.26077	0.638616	-5.10599	3.29066e-07	4.63198e-06
ENSMUSG00000030555	Ttc23	1784	-1.82453	0.357483	-5.10383	3.32846e-07	4.68094e-06
ENSMUSG00000039110	Mycbpap	131.439	8.04662	1.57796	5.09937	3.40777e-07	4.78815e-06
ENSMUSG00000048503	Tlcd5	94.4901	4.64699	0.912783	5.09101	3.56158e-07	4.99973e-06
ENSMUSG00000033767	Tmem131l	715.282	-2.53275	0.497682	-5.08909	3.59793e-07	5.04621e-06
ENSMUSG00000000563	Atp5pb	10222.3	-1.16112	0.228186	-5.08848	3.60937e-07	5.05767e-06
ENSMUSG00000046546	Fam43a	827.834	3.02721	0.59495	5.08818	3.6152e-07	5.06128e-06
ENSMUSG00000031451	Gas6	8103.93	2.45612	0.483012	5.085	3.6762e-07	5.14204e-06
ENSMUSG00000020682	Mmp28	71.2303	6.36609	1.25246	5.08286	3.71803e-07	5.19587e-06
ENSMUSG00000037386	Rims2	249.92	3.58465	0.70544	5.08143	3.74595e-07	5.23018e-06
ENSMUSG00000028799	Zfp362	192.466	-1.89441	0.373131	-5.07708	3.83278e-07	5.34661e-06
ENSMUSG00000021775	Nr1d2	2450.72	-1.35207	0.266336	-5.07657	3.84308e-07	5.35616e-06
ENSMUSG00000028964	Park7	9035.04	-1.03376	0.20368	-5.07543	3.86625e-07	5.38362e-06
ENSMUSG00000030432	Rpl28	4774.18	1.12993	0.222687	5.07406	3.89424e-07	5.41773e-06
ENSMUSG00000039903	Eva1c	239.253	4.01151	0.790775	5.07288	3.91833e-07	5.44585e-06
ENSMUSG00000009927	Rps25	7574.89	1.00657	0.198427	5.07273	3.92146e-07	5.44585e-06
ENSMUSG00000057113	Npm1	12112.1	1.88053	0.370981	5.06906	3.99784e-07	5.54208e-06
ENSMUSG00000020256	Aldh1l2	288.52	5.31737	1.04899	5.06906	3.99789e-07	5.54208e-06
ENSMUSG00000038641	Akr1d1	1439.52	-4.5806	0.903735	-5.06852	4.00915e-07	5.55273e-06
ENSMUSG00000057614	Gnai1	289.17	3.81716	0.753305	5.06722	4.03665e-07	5.58583e-06
ENSMUSG00000102758	Naaladl2	594.728	-2.37005	0.467921	-5.06507	4.0824e-07	5.6441e-06
ENSMUSG00000023120	Ldc1	75.5825	18.4827	3.6507	5.06279	4.13175e-07	5.70725e-06
ENSMUSG00000017723	Wfdc2	2122.65	4.52314	0.894009	5.05939	4.20598e-07	5.80463e-06
ENSMUSG00000001095	Slc13a2	33.3233	-5.45108	1.07831	-5.0552	4.29948e-07	5.9284e-06
ENSMUSG00000024480	Ap3s1	2385.08	1.72439	0.341167	5.05439	4.31772e-07	5.94826e-06
ENSMUSG00000059173	Pde1a	102.453	-7.40262	1.46498	-5.05305	4.34808e-07	5.98478e-06
ENSMUSG00000019945	Cabcoco1	127.588	-4.0881	0.809282	-5.05151	4.38327e-07	6.02787e-06
ENSMUSG00000041044	Lrit1	36.3189	-10.4735	2.07373	-5.05056	4.40516e-07	6.05122e-06
ENSMUSG00000113061	Rps18-ps5	122.083	1.29083	0.255588	5.05044	4.40805e-07	6.05122e-06
ENSMUSG00000061451	Tmem151a	192.848	4.76945	0.944709	5.04859	4.45083e-07	6.10456e-06
ENSMUSG00000068086	Cyp2d9	28268.2	-3.82736	0.758252	-5.04761	4.47369e-07	6.1305e-06
ENSMUSG00000004637	Wwox	1919.07	-2.02796	0.40211	-5.0433	4.57582e-07	6.26271e-06
ENSMUSG00000026956	Uap1l1	3746.45	4.1848	0.829791	5.04319	4.57824e-07	6.26271e-06
ENSMUSG00000032526	Ss18l2	1140.74	-1.27518	0.252862	-5.043	4.58287e-07	6.26352e-06
ENSMUSG00000028565	Nfia	2300.01	-1.67918	0.333047	-5.04189	4.60959e-07	6.29102e-06
ENSMUSG00000054191	Klf1	56.0605	-4.06055	0.805373	-5.04183	4.61109e-07	6.29102e-06
ENSMUSG00000030340	Scnn1a	55.3499	-4.45324	0.883333	-5.04141	4.62118e-07	6.29924e-06
ENSMUSG00000030591	Psmd8	17573.6	1.24191	0.246505	5.03808	4.70222e-07	6.40409e-06
ENSMUSG00000070939	Tgfbrap1	481.015	-1.01015	0.200688	-5.03346	4.81707e-07	6.55476e-06
ENSMUSG00000005299	Letm1	4655.7	-1.15403	0.229317	-5.03248	4.84165e-07	6.58244e-06
ENSMUSG00000028234	Rps20	8191.2	1.66187	0.330429	5.02943	4.91943e-07	6.68234e-06
ENSMUSG00000050989	Selenon	338.787	4.51435	0.898147	5.0263	5.00038e-07	6.78635e-06
ENSMUSG00000096852	Cyp2d12	115.422	-5.57892	1.11017	-5.02529	5.02667e-07	6.81607e-06
ENSMUSG00000015224	Cyp2j9	108.172	-6.21422	1.2373	-5.02239	5.10333e-07	6.90873e-06
ENSMUSG00000033715	Akr1c14	6922.3	-5.1168	1.0188	-5.02237	5.1039e-07	6.90873e-06
ENSMUSG00000063316	Rpl27	7648.75	1.11554	0.222359	5.01685	5.25242e-07	7.10357e-06
ENSMUSG00000038305	Spats2l	587.958	4.59567	0.916297	5.01548	5.29022e-07	7.14847e-06
ENSMUSG00000019791	Hint3	741.553	-1.47394	0.294142	-5.01097	5.41573e-07	7.31171e-06
ENSMUSG00000039632	Odad3	27.5492	-4.60828	0.919829	-5.00993	5.445e-07	7.34483e-06
ENSMUSG00000003051	Elf3	3263.43	5.05251	1.00872	5.00885	5.47574e-07	7.37989e-06
ENSMUSG00000025329	Padi1	24.3382	7.75704	1.5488	5.0084	5.48831e-07	7.39042e-06
ENSMUSG00000042705	Commd10	1454.63	1.27452	0.254645	5.00509	5.58368e-07	7.51233e-06
ENSMUSG00000026610	Esrrg	51.9588	-9.50701	1.9009	-5.00131	5.69418e-07	7.65436e-06
ENSMUSG00000037266	Rsrp1	6304.46	-2.23382	0.447097	-4.99627	5.845e-07	7.8503e-06
ENSMUSG00000036136	Fam110c	564.754	4.2234	0.845368	4.99592	5.85549e-07	7.8576e-06
ENSMUSG00000001435	Col18a1	1724.82	-2.42303	0.485254	-4.99333	5.93484e-07	7.95719e-06
ENSMUSG00000070690	Albfm1	486.647	-4.47095	0.895763	-4.99123	5.99968e-07	8.03719e-06
ENSMUSG00000021135	Slc10a1	6891.96	-5.83924	1.17047	-4.98882	6.07506e-07	8.13116e-06
ENSMUSG00000015656	Hspa8	70368.5	1.31127	0.263109	4.98376	6.23599e-07	8.33936e-06
ENSMUSG00000049493	Pls1	1385.17	4.07262	0.817518	4.98169	6.30314e-07	8.4209e-06
ENSMUSG00000026821	Ralgds	491.818	3.96289	0.795514	4.98155	6.30781e-07	8.4209e-06
ENSMUSG00000027884	Clcc1	1719.43	-0.957905	0.192433	-4.97786	6.42902e-07	8.57534e-06
ENSMUSG00000022199	Slc22a17	97.7131	3.91125	0.786301	4.97425	6.5502e-07	8.72948e-06
ENSMUSG00000057425	Ugt2b37	180.67	-5.62168	1.13061	-4.97225	6.61787e-07	8.8121e-06
ENSMUSG00000056004	Elapor2	66.6076	4.72029	0.949538	4.97115	6.65582e-07	8.85503e-06
ENSMUSG00000034681	Rnps1	1836.61	1.56532	0.315126	4.96729	6.78949e-07	9.02514e-06
ENSMUSG00000046056	Sbsn	84.0686	3.81302	0.76789	4.96559	6.84937e-07	9.09694e-06
ENSMUSG00000043789	Vwce	463.212	-4.44043	0.894288	-4.96532	6.85867e-07	9.10152e-06
ENSMUSG00000071359	Tbpl1	1109.59	1.80231	0.362998	4.96506	6.86802e-07	9.10614e-06
ENSMUSG00000040703	Cyp2s1	504.081	5.68223	1.14456	4.96455	6.886e-07	9.12218e-06
ENSMUSG00000029199	Lias	1369.68	-0.744681	0.150047	-4.96299	6.94159e-07	9.18799e-06
ENSMUSG00000062585	Cnr2	20.1394	-9.28062	1.87007	-4.9627	6.9519e-07	9.19193e-06
ENSMUSG00000038916	Soga3	28.0583	8.44714	1.70217	4.96258	6.9564e-07	9.19193e-06
ENSMUSG00000024759	Atl3	772.325	-1.10399	0.222517	-4.96137	6.99961e-07	9.24115e-06
ENSMUSG00000026309	Ilkap	1497.82	-0.507891	0.102406	-4.95956	7.06542e-07	9.32011e-06
ENSMUSG00000020564	Atxn7l1	469.778	-1.57045	0.316688	-4.95898	7.08651e-07	9.34e-06
ENSMUSG00000026360	Rgs2	1252.52	4.7743	0.963286	4.95626	7.18632e-07	9.46351e-06
ENSMUSG00000061904	Slc25a3	14843.2	-0.939214	0.189566	-4.95455	7.2498e-07	9.53902e-06
ENSMUSG00000022146	Osmr	1755.02	4.53875	0.916352	4.95307	7.30525e-07	9.60384e-06
ENSMUSG00000056880	Gadl1	215.998	1.2868	0.259828	4.95249	7.32688e-07	9.62412e-06
ENSMUSG00000024621	Csf1r	446.155	-4.73661	0.957161	-4.9486	7.47479e-07	9.8101e-06
ENSMUSG00000024014	Pim1	113.977	-3.78369	0.764821	-4.94716	7.53028e-07	9.87459e-06
ENSMUSG00000034892	Rps29	6113.2	1.31917	0.266685	4.94655	7.55422e-07	9.89763e-06
ENSMUSG00000024109	Nrxn1	112.563	-4.29943	0.869809	-4.94296	7.69449e-07	1.00729e-05
ENSMUSG00000040413	Timd2	2439.58	-5.2164	1.05547	-4.94225	7.72244e-07	1.0101e-05
ENSMUSG00000033187	BC016579	94.1346	7.39578	1.49678	4.94114	7.76685e-07	1.01505e-05
ENSMUSG00000044749	Abca6	1379.3	-4.47909	0.906634	-4.94036	7.79804e-07	1.01827e-05
ENSMUSG00000028478	Clta	5711.25	0.687073	0.139083	4.94002	7.81136e-07	1.01915e-05
ENSMUSG00000033083	Tbc1d4	127.173	-2.76628	0.560183	-4.93817	7.88599e-07	1.02803e-05
ENSMUSG00000027048	Abcb11	3812.72	-5.42368	1.09907	-4.93479	8.0235e-07	1.04507e-05
ENSMUSG00000043664	Tmem221	110.604	4.56843	0.925809	4.93453	8.03454e-07	1.04564e-05
ENSMUSG00000059439	Bcas3	1432.5	-2.48387	0.503592	-4.93231	8.1263e-07	1.05669e-05
ENSMUSG00000034853	Acot11	209.701	-4.12582	0.836651	-4.93135	8.16632e-07	1.06101e-05
ENSMUSG00000031347	Cetn2	1431.4	1.13428	0.230203	4.92731	8.33715e-07	1.0819e-05
ENSMUSG00000026489	Coq8a	7057.23	-5.11064	1.03723	-4.92721	8.3411e-07	1.0819e-05
ENSMUSG00000004098	Col5a3	93.9692	-5.73447	1.16406	-4.92626	8.38167e-07	1.08626e-05
ENSMUSG00000074513	Arfip1	333.741	1.08386	0.220132	4.92365	8.49429e-07	1.09965e-05
ENSMUSG00000025743	Sdc3	164.815	-5.02689	1.02099	-4.92354	8.49913e-07	1.09965e-05
ENSMUSG00000038642	Ctss	588.235	-6.61738	1.34437	-4.92231	8.55287e-07	1.10568e-05
ENSMUSG00000014602	Kif1a	144.641	7.91771	1.60868	4.92186	8.57267e-07	1.10731e-05
ENSMUSG00000022283	Pabpc1	7987.34	1.2013	0.244105	4.92126	8.59871e-07	1.10976e-05
ENSMUSG00000025232	Hexa	5895.08	2.6061	0.529745	4.91953	8.67511e-07	1.11839e-05
ENSMUSG00000020708	Psmc5	4993.61	-0.702126	0.142725	-4.91942	8.68001e-07	1.11839e-05
ENSMUSG00000026414	Tnnt2	197.842	8.51097	1.73054	4.91812	8.73811e-07	1.12494e-05
ENSMUSG00000031360	Ctps2	1324.99	1.16374	0.236635	4.91788	8.74876e-07	1.12538e-05
ENSMUSG00000066894	Vsig10	204.446	3.47381	0.706395	4.91766	8.75832e-07	1.12568e-05
ENSMUSG00000066861	Oas1g	143.049	4.27097	0.868583	4.91716	8.78075e-07	1.12763e-05
ENSMUSG00000112129	Pbld1	3593.55	-5.22906	1.06386	-4.91517	8.87066e-07	1.13823e-05
ENSMUSG00000028194	Ddah1	3859.9	-2.83795	0.577837	-4.91134	9.04579e-07	1.15974e-05
ENSMUSG00000028467	Gba2	500.414	-3.57241	0.727439	-4.91095	9.06383e-07	1.1611e-05
ENSMUSG00000031147	Magix	197.089	-3.92574	0.800312	-4.90526	9.33014e-07	1.19423e-05
ENSMUSG00000024032	Tff1	79.1902	-6.14226	1.25236	-4.90457	9.36332e-07	1.19575e-05
ENSMUSG00000039934	Gsap	1674.4	-1.54999	0.316031	-4.90454	9.36459e-07	1.19575e-05
ENSMUSG00000074604	Mgst2	129.402	5.12198	1.04434	4.90453	9.36513e-07	1.19575e-05
ENSMUSG00000037686	Aspg	1561.9	-4.36318	0.889909	-4.90295	9.441e-07	1.20445e-05
ENSMUSG00000011958	Bnip2	5401.91	1.03926	0.211992	4.90236	9.46907e-07	1.20703e-05
ENSMUSG00000003573	Homer3	177.021	2.76735	0.564557	4.90182	9.49542e-07	1.2094e-05
ENSMUSG00000032220	Myo1e	4283.65	-0.971463	0.198345	-4.89784	9.68937e-07	1.23309e-05
ENSMUSG00000034127	Tspan8	3525.98	6.70129	1.3689	4.8954	9.8107e-07	1.24666e-05
ENSMUSG00000063415	Cyp26b1	40.6975	-8.02796	1.63991	-4.89537	9.81204e-07	1.24666e-05
ENSMUSG00000003363	Pld3	4251.21	1.39967	0.286095	4.89235	9.96412e-07	1.26495e-05
ENSMUSG00000030089	Slc41a3	459.964	4.1117	0.840574	4.89153	1.00053e-06	1.26914e-05
ENSMUSG00000038745	Nlrp6	915.74	-5.02651	1.02778	-4.89064	1.00511e-06	1.2739e-05
ENSMUSG00000038188	Scarf1	59.8913	-4.68782	0.958835	-4.88908	1.0131e-06	1.28299e-05
ENSMUSG00000046417	Lrrc75a	97.9536	4.19422	0.858718	4.88428	1.03806e-06	1.31352e-05
ENSMUSG00000005148	Klf5	879.835	6.15312	1.25985	4.884	1.03958e-06	1.31437e-05
ENSMUSG00000030291	Med21	893.953	0.886295	0.181515	4.88277	1.04606e-06	1.32149e-05
ENSMUSG00000051331	Cacna1c	183.878	5.73351	1.17506	4.87934	1.06441e-06	1.34358e-05
ENSMUSG00000061286	Exosc5	1604.91	-1.16322	0.23843	-4.87867	1.06804e-06	1.34707e-05
ENSMUSG00000079502	Cfap77	1016.76	-5.55331	1.13861	-4.87727	1.07562e-06	1.35552e-05
ENSMUSG00000039069	Mtg2	943.257	-1.00512	0.206095	-4.87695	1.07741e-06	1.35627e-05
ENSMUSG00000023232	Serinc2	5119.66	2.06878	0.424204	4.87685	1.07796e-06	1.35627e-05
ENSMUSG00000010067	Rassf1	2406.4	1.88287	0.38613	4.87627	1.08113e-06	1.35916e-05
ENSMUSG00000040649	Rimklb	112.089	1.24093	0.254493	4.8761	1.08205e-06	1.35921e-05
ENSMUSG00000019843	Fyn	65.3724	-4.60775	0.945009	-4.87588	1.08325e-06	1.35963e-05
ENSMUSG00000024132	Eci1	3827.92	-1.73585	0.35619	-4.87338	1.09704e-06	1.37582e-05
ENSMUSG00000021178	Psmc1	9423.34	-0.66447	0.136376	-4.87233	1.10289e-06	1.38204e-05
ENSMUSG00000048647	Exd1	131.251	-2.18392	0.448416	-4.87031	1.11421e-06	1.3951e-05
ENSMUSG00000060716	Plekhh1	114.658	3.73575	0.767417	4.86796	1.12758e-06	1.4107e-05
ENSMUSG00000089873	Mup13	50.6944	-5.43822	1.11785	-4.86489	1.14519e-06	1.43076e-05
ENSMUSG00000020142	Slc1a4	2686.59	4.33829	0.891764	4.86485	1.14545e-06	1.43076e-05
ENSMUSG00000044678	Ly6k	532.824	5.32773	1.09581	4.86193	1.16245e-06	1.45082e-05
ENSMUSG00000017724	Etv4	61.3154	4.37419	0.899944	4.86051	1.17085e-06	1.46013e-05
ENSMUSG00000060402	Chst8	161.957	6.20903	1.27749	4.86032	1.17197e-06	1.46036e-05
ENSMUSG00000022425	Enpp2	1427.22	-4.36085	0.897478	-4.859	1.1798e-06	1.46893e-05
ENSMUSG00000021238	Aldh6a1	488.813	-3.81131	0.784473	-4.85844	1.18315e-06	1.47193e-05
ENSMUSG00000020160	Meis1	140.013	-2.52333	0.51943	-4.85789	1.18646e-06	1.47485e-05
ENSMUSG00000056737	Capg	959.076	3.40759	0.702311	4.85198	1.22238e-06	1.51829e-05
ENSMUSG00000028434	Epb41l4b	899.365	-1.67552	0.345766	-4.84582	1.26091e-06	1.56438e-05
ENSMUSG00000025491	Ifitm1	181.868	-5.89123	1.21576	-4.84573	1.2615e-06	1.56438e-05
ENSMUSG00000030822	Prr14	1478.46	-0.779761	0.160945	-4.84489	1.26685e-06	1.56976e-05
ENSMUSG00000038121	Fam210a	758.836	-1.91788	0.395935	-4.84391	1.27306e-06	1.57618e-05
ENSMUSG00000039115	Itga9	144.14	-2.4277	0.501202	-4.84376	1.27406e-06	1.57618e-05
ENSMUSG00000037855	Zfp365	149.501	8.22201	1.69753	4.8435	1.27572e-06	1.57697e-05
ENSMUSG00000017314	Mpp2	63.1112	4.10964	0.848886	4.84122	1.29045e-06	1.59392e-05
ENSMUSG00000035165	Kcne3	432.911	5.75391	1.18861	4.84087	1.29272e-06	1.59545e-05
ENSMUSG00000056832	Ttc26	123.751	3.57868	0.739426	4.83981	1.29962e-06	1.6027e-05
ENSMUSG00000030968	Pdilt	210.884	-4.5428	0.939589	-4.83488	1.33228e-06	1.64166e-05
ENSMUSG00000025479	Cyp2e1	58353	-6.817	1.41015	-4.83424	1.33652e-06	1.64559e-05
ENSMUSG00000021614	Vcan	165.826	7.05516	1.45948	4.83402	1.33804e-06	1.64615e-05
ENSMUSG00000028936	Rpl22	3135.12	1.35477	0.280385	4.83181	1.35298e-06	1.66322e-05
ENSMUSG00000019194	Scn1b	646.683	4.35998	0.902414	4.83147	1.35532e-06	1.66477e-05
ENSMUSG00000093954	Gm16867	23.8256	4.74999	0.98324	4.83095	1.3588e-06	1.66773e-05
ENSMUSG00000026679	Enkur	77.3934	7.3913	1.53026	4.83009	1.36469e-06	1.67363e-05
ENSMUSG00000038034	Igsf8	689.161	2.0294	0.42019	4.82972	1.36722e-06	1.67541e-05
ENSMUSG00000024059	Clip4	8.10329	-7.79184	1.61355	-4.829	1.37223e-06	1.68023e-05
ENSMUSG00000028019	Pdgfc	755.495	2.15244	0.445904	4.82713	1.38512e-06	1.69467e-05
ENSMUSG00000011382	Dhdh	29.5685	-3.429	0.710431	-4.82665	1.38851e-06	1.69748e-05
ENSMUSG00000015839	Nfe2l2	7824.32	1.19248	0.247139	4.82515	1.39899e-06	1.70894e-05
ENSMUSG00000001983	Taco1	241.105	-1.76785	0.366475	-4.82392	1.40761e-06	1.71813e-05
ENSMUSG00000041120	Nbl1	580.043	5.18974	1.07607	4.82287	1.41504e-06	1.72584e-05
ENSMUSG00000021509	Slc25a48	113.654	-4.3695	0.906597	-4.81967	1.43797e-06	1.75243e-05
ENSMUSG00000044313	Mab21l3	190.018	6.27506	1.30264	4.81717	1.45607e-06	1.77309e-05
ENSMUSG00000029993	Nfu1	1716.47	-0.927462	0.192682	-4.81343	1.48362e-06	1.80522e-05
ENSMUSG00000020089	Ppa1	5420.36	-1.27907	0.265773	-4.81265	1.48943e-06	1.81087e-05
ENSMUSG00000030790	Adm	616.476	4.682	0.973089	4.81148	1.49819e-06	1.8201e-05
ENSMUSG00000007659	Bcl2l1	4778.93	1.47631	0.306856	4.81108	1.50118e-06	1.8223e-05
ENSMUSG00000071064	Zfp827	140.058	4.95499	1.02997	4.81079	1.50332e-06	1.82348e-05
ENSMUSG00000031645	F11	1205.01	-4.63741	0.964028	-4.81045	1.50593e-06	1.82522e-05
ENSMUSG00000044340	Phlpp1	510.163	-2.23673	0.465148	-4.80865	1.51957e-06	1.83943e-05
ENSMUSG00000026166	Ccl20	390.012	7.51433	1.56269	4.80859	1.52002e-06	1.83943e-05
ENSMUSG00000049044	Rapgef4	2882.55	-3.72599	0.77495	-4.80804	1.5242e-06	1.84193e-05
ENSMUSG00000029120	Ppp2r2c	38.1754	6.97549	1.45081	4.808	1.52446e-06	1.84193e-05
ENSMUSG00000031157	Pqbp1	1516.77	-0.613869	0.127695	-4.80731	1.52972e-06	1.84684e-05
ENSMUSG00000055730	Ces2a	4240.88	-4.03119	0.838664	-4.80668	1.53459e-06	1.85128e-05
ENSMUSG00000031951	Tmem231	166.98	4.19014	0.87213	4.8045	1.55141e-06	1.87013e-05
ENSMUSG00000068699	Flnc	142.695	7.41907	1.54547	4.80051	1.58258e-06	1.90622e-05
ENSMUSG00000054277	Arfgap3	2096.14	1.46042	0.304302	4.79926	1.59253e-06	1.91672e-05
ENSMUSG00000021751	Acox2	6205.58	-2.07866	0.433155	-4.79888	1.59553e-06	1.91884e-05
ENSMUSG00000035835	Plppr3	82.8798	5.63384	1.17451	4.79676	1.61255e-06	1.9378e-05
ENSMUSG00000046711	Hmga1	1843.96	3.11323	0.64911	4.79615	1.61747e-06	1.94221e-05
ENSMUSG00000091867	Cyp2a22	137.843	-6.49184	1.35417	-4.79398	1.63508e-06	1.96184e-05
ENSMUSG00000020460	Rps27a	10690.7	1.16092	0.242383	4.7896	1.67113e-06	2.00355e-05
ENSMUSG00000014164	Klhl3	70.7962	-4.00722	0.837031	-4.78742	1.68941e-06	2.02347e-05
ENSMUSG00000031103	Elf4	353.864	3.29412	0.688099	4.78728	1.69058e-06	2.02347e-05
ENSMUSG00000035778	Ggta1	589.27	3.42037	0.714489	4.78715	1.69165e-06	2.02347e-05
ENSMUSG00000078945	Naip2	549.161	2.25696	0.471676	4.78497	1.71011e-06	2.04397e-05
ENSMUSG00000039682	Lap3	7045.35	-1.63155	0.341029	-4.78421	1.7166e-06	2.04954e-05
ENSMUSG00000046876	Atxn1	1186.52	-1.81593	0.379575	-4.78412	1.71741e-06	2.04954e-05
ENSMUSG00000031770	Herpud1	13616.6	-2.13575	0.446923	-4.77878	1.76361e-06	2.10306e-05
ENSMUSG00000054827	Cyp2c50	6458.65	-6.92577	1.44954	-4.77791	1.77127e-06	2.11057e-05
ENSMUSG00000050271	Prag1	518.902	3.20285	0.670396	4.77756	1.77436e-06	2.11121e-05
ENSMUSG00000020869	Lrrc59	6040.59	1.28579	0.269132	4.77754	1.77452e-06	2.11121e-05
ENSMUSG00000107011	Gm42906	93.7783	-2.25838	0.472763	-4.77697	1.77954e-06	2.11555e-05
ENSMUSG00000060377	Rpl36a-ps1	29.4239	1.65402	0.346508	4.77341	1.81131e-06	2.15168e-05
ENSMUSG00000035984	Nme5	82.5629	6.66854	1.39723	4.77267	1.81796e-06	2.15793e-05
ENSMUSG00000036902	Neto2	112.067	3.91815	0.821448	4.76982	1.84394e-06	2.18709e-05
ENSMUSG00000009654	Oit3	137.802	-3.67593	0.770726	-4.76944	1.84741e-06	2.18953e-05
ENSMUSG00000045912	C2cd4c	24.5354	6.90499	1.44815	4.76814	1.85936e-06	2.20201e-05
ENSMUSG00000065947	mt-Nd4l	476.578	-1.6383	0.343685	-4.76686	1.87122e-06	2.21313e-05
ENSMUSG00000004530	Coro1c	3846.99	1.60307	0.336298	4.76682	1.8716e-06	2.21313e-05
ENSMUSG00000110723	Gm49353	14.106	7.39744	1.55249	4.76488	1.88965e-06	2.23278e-05
ENSMUSG00000073158	9030624G23Rik	54.1036	3.55889	0.747097	4.76363	1.90141e-06	2.24496e-05
ENSMUSG00000028186	Uox	31881	-4.0367	0.847605	-4.76247	1.91235e-06	2.25617e-05
ENSMUSG00000046167	Gldn	1353.75	6.33013	1.32982	4.76015	1.93451e-06	2.27948e-05
ENSMUSG00000027809	Etfdh	8609.48	-2.10155	0.441494	-4.76009	1.93505e-06	2.27948e-05
ENSMUSG00000032908	Sgpp2	109.091	4.86791	1.02318	4.75764	1.95871e-06	2.30561e-05
ENSMUSG00000028862	Map3k6	179.515	4.85985	1.02189	4.75574	1.97721e-06	2.32562e-05
ENSMUSG00000029925	Tbxas1	87.764	-6.97956	1.46766	-4.75557	1.97891e-06	2.32586e-05
ENSMUSG00000040432	Ltb4r2	24.6417	-4.6962	0.988459	-4.75104	2.02377e-06	2.37678e-05
ENSMUSG00000030682	Cdipt	6119.81	0.964679	0.203166	4.74823	2.05203e-06	2.40815e-05
ENSMUSG00000059325	Hopx	621.514	-4.58893	0.966676	-4.74712	2.06329e-06	2.41954e-05
ENSMUSG00000042312	S100a13	627.411	-1.73179	0.364977	-4.74493	2.08576e-06	2.44404e-05
ENSMUSG00000040430	Pitpnc1	1091.86	-2.53229	0.533742	-4.74442	2.09105e-06	2.44839e-05
ENSMUSG00000057561	Eif1a	6280.79	0.808826	0.170488	4.74417	2.09361e-06	2.44953e-05
ENSMUSG00000040675	Mthfd1l	906.728	2.88198	0.607693	4.7425	2.11102e-06	2.46805e-05
ENSMUSG00000024270	Slc39a6	483.242	1.91367	0.403554	4.74203	2.11587e-06	2.47185e-05
ENSMUSG00000020656	Grhl1	431.541	3.16352	0.667147	4.74187	2.11759e-06	2.472e-05
ENSMUSG00000022382	Wnt7b	680.048	7.15793	1.50982	4.74092	2.12747e-06	2.48167e-05
ENSMUSG00000033308	Dpyd	6109.91	-3.69567	0.780583	-4.7345	2.19597e-06	2.55966e-05
ENSMUSG00000024773	Atg2a	1367.78	-1.50765	0.318625	-4.73174	2.22604e-06	2.59277e-05
ENSMUSG00000029671	Wnt16	46.9577	6.18457	1.3071	4.73151	2.22854e-06	2.59372e-05
ENSMUSG00000070639	Lrrc8b	430.884	3.68649	0.779202	4.73111	2.23298e-06	2.59695e-05
ENSMUSG00000037894	H2az1	8025.2	1.33624	0.282506	4.72997	2.24555e-06	2.60962e-05
ENSMUSG00000037798	Mat1a	48477.2	-3.57662	0.756207	-4.72968	2.24877e-06	2.6114e-05
ENSMUSG00000055435	Maf	124.644	-2.88672	0.610634	-4.72742	2.27393e-06	2.63864e-05
ENSMUSG00000022025	Cnmd	51.6947	-7.06915	1.49576	-4.72612	2.28848e-06	2.65355e-05
ENSMUSG00000021660	Btf3	4803.33	0.923879	0.195503	4.72566	2.29371e-06	2.65763e-05
ENSMUSG00000026222	Sp100	51.4558	-4.66599	0.987587	-4.72464	2.30529e-06	2.66905e-05
ENSMUSG00000020021	Fgd6	1206.71	-1.2794	0.271114	-4.71907	2.36928e-06	2.7411e-05
ENSMUSG00000075543	Urad	222.159	-5.49837	1.16521	-4.71876	2.37284e-06	2.74316e-05
ENSMUSG00000031509	Spaca7b	30.0378	2.08944	0.442874	4.71791	2.38284e-06	2.75267e-05
ENSMUSG00000009092	Derl3	142.521	-6.34841	1.3476	-4.71089	2.46632e-06	2.847e-05
ENSMUSG00000020363	Gfpt2	633.022	4.85723	1.03157	4.70856	2.49473e-06	2.87765e-05
ENSMUSG00000000308	Ckmt1	515.308	7.87616	1.67302	4.70775	2.50472e-06	2.88703e-05
ENSMUSG00000055447	Cd47	9164.25	1.23558	0.262532	4.70639	2.52142e-06	2.90412e-05
ENSMUSG00000000056	Narf	1616.31	-2.29854	0.488427	-4.706	2.52619e-06	2.90745e-05
ENSMUSG00000032714	Syde1	709.203	4.08214	0.867497	4.70565	2.53055e-06	2.91032e-05
ENSMUSG00000021585	Cast	4722.12	1.27266	0.270599	4.70313	2.56206e-06	2.94438e-05
ENSMUSG00000032754	Slc8b1	863.584	-1.8285	0.388882	-4.70194	2.577e-06	2.95935e-05
ENSMUSG00000026971	Itgb6	1279.54	7.87665	1.67537	4.70144	2.58334e-06	2.96445e-05
ENSMUSG00000046598	Bdh1	3658.79	-2.79303	0.594209	-4.70042	2.59628e-06	2.97709e-05
ENSMUSG00000005107	Slc2a9	336.625	-3.43618	0.731088	-4.70009	2.60049e-06	2.97972e-05
ENSMUSG00000052942	Glis3	1494.1	4.6991	0.999839	4.69985	2.60347e-06	2.98093e-05
ENSMUSG00000033685	Ucp2	11904.1	2.94654	0.627345	4.69685	2.6421e-06	3.02294e-05
ENSMUSG00000050071	Bex1	135.542	7.6893	1.63741	4.69602	2.65284e-06	3.03299e-05
ENSMUSG00000037916	Ndufv1	7709.69	-1.38758	0.295531	-4.6952	2.66341e-06	3.04283e-05
ENSMUSG00000036678	Aaas	1616.79	1.40052	0.298359	4.69407	2.67829e-06	3.05758e-05
ENSMUSG00000054509	Parp4	399.688	-2.09859	0.447124	-4.69354	2.68522e-06	3.06324e-05
ENSMUSG00000046186	Cd109	52.0666	7.51593	1.60141	4.69332	2.68806e-06	3.06423e-05
ENSMUSG00000037938	Chchd5	1199.78	0.973538	0.207466	4.69252	2.69865e-06	3.0718e-05
ENSMUSG00000045875	Adra1a	57.6271	-5.36733	1.14381	-4.69252	2.69866e-06	3.0718e-05
ENSMUSG00000043716	Rpl7	14025.7	1.2755	0.271829	4.6923	2.70146e-06	3.07255e-05
ENSMUSG00000019837	Gtf3c6	1057.09	-1.18855	0.253305	-4.69217	2.70327e-06	3.07255e-05
ENSMUSG00000021228	Acot3	44.0031	-7.84505	1.67224	-4.69134	2.71421e-06	3.08272e-05
ENSMUSG00000074923	Pak6	442.96	4.93885	1.05295	4.69051	2.72527e-06	3.09302e-05
ENSMUSG00000030353	Tead4	116.654	3.81148	0.81291	4.68869	2.74965e-06	3.11841e-05
ENSMUSG00000023886	Smoc2	308.208	-8.82428	1.88252	-4.68749	2.76579e-06	3.13442e-05
ENSMUSG00000025823	Pdia4	15922.7	-1.32726	0.283171	-4.68712	2.77072e-06	3.13772e-05
ENSMUSG00000028410	Dnaja1	7070	-0.928669	0.198151	-4.68668	2.77675e-06	3.14226e-05
ENSMUSG00000049721	Gal3st1	159.461	3.81156	0.813398	4.68597	2.78631e-06	3.15078e-05
ENSMUSG00000030004	Nat8	200.089	-5.6287	1.20147	-4.68486	2.80152e-06	3.16462e-05
ENSMUSG00000053137	Mapk11	219.141	4.41571	0.942565	4.68478	2.80262e-06	3.16462e-05
ENSMUSG00000024503	Spink1	733.061	6.13828	1.31049	4.68397	2.81366e-06	3.17308e-05
ENSMUSG00000000673	Haao	6611.87	-5.17647	1.10518	-4.68381	2.81592e-06	3.17308e-05
ENSMUSG00000035673	Sbno2	2417.23	1.43528	0.306436	4.68379	2.81625e-06	3.17308e-05
ENSMUSG00000026880	Stom	9066.53	1.96767	0.420157	4.68318	2.82456e-06	3.18014e-05
ENSMUSG00000032289	Thsd4	804.374	4.8052	1.02621	4.68248	2.83425e-06	3.18874e-05
ENSMUSG00000000957	Mmp14	3208.26	2.29584	0.490326	4.68227	2.83717e-06	3.18971e-05
ENSMUSG00000008575	Nfib	2138.29	-1.41182	0.301562	-4.68167	2.84543e-06	3.19669e-05
ENSMUSG00000040134	Rdh7	18895.9	-4.86949	1.04115	-4.67702	2.91075e-06	3.26771e-05
ENSMUSG00000019852	Arfgef3	107.364	7.97552	1.70592	4.67521	2.93655e-06	3.29429e-05
ENSMUSG00000054640	Slc8a1	82.4635	-6.06643	1.29782	-4.67431	2.94943e-06	3.30635e-05
ENSMUSG00000032589	Bsn	84.4888	-4.19807	0.898363	-4.67302	2.96799e-06	3.32475e-05
ENSMUSG00000052144	Ppp4r2	1019.49	1.14532	0.245381	4.6675	3.04884e-06	3.41285e-05
ENSMUSG00000041420	Meis3	262.102	3.58217	0.768138	4.66344	3.10966e-06	3.47843e-05
ENSMUSG00000000739	Sult5a1	283.309	-5.92929	1.27164	-4.66271	3.12074e-06	3.48831e-05
ENSMUSG00000031216	Stard8	86.3895	-4.75482	1.01991	-4.66202	3.13126e-06	3.49755e-05
ENSMUSG00000022822	Abcc5	1243.4	3.38629	0.726805	4.65914	3.17534e-06	3.54424e-05
ENSMUSG00000052852	Reep1	144.16	3.77642	0.811181	4.65546	3.23261e-06	3.60557e-05
ENSMUSG00000031939	Taf1d	776.178	1.36111	0.292383	4.65524	3.23609e-06	3.60686e-05
ENSMUSG00000025175	Fn3k	164.297	-3.94884	0.848367	-4.65463	3.24556e-06	3.61481e-05
ENSMUSG00000027670	Ocstamp	614.041	4.70805	1.01156	4.65422	3.25208e-06	3.61949e-05
ENSMUSG00000001700	Gramd3	2414.63	-1.18295	0.254183	-4.65393	3.25674e-06	3.62207e-05
ENSMUSG00000003970	Rpl8	12695.3	1.29776	0.278901	4.65312	3.26955e-06	3.63372e-05
ENSMUSG00000005677	Nr1i3	370.493	-4.22932	0.908963	-4.65291	3.27289e-06	3.63483e-05
ENSMUSG00000055675	Kbtbd11	80.6272	5.20119	1.11797	4.65234	3.28182e-06	3.64214e-05
ENSMUSG00000023336	Wfdc1	118.363	-9.16444	1.97003	-4.65193	3.28847e-06	3.64691e-05
ENSMUSG00000069825	Gm49340	20.0401	-3.8731	0.832921	-4.65002	3.31905e-06	3.67666e-05
ENSMUSG00000033216	Eefsec	1985.27	-1.23685	0.265991	-4.64996	3.32003e-06	3.67666e-05
ENSMUSG00000069919	Hba-a1	43.3408	-10.3393	2.22443	-4.64806	3.35078e-06	3.70807e-05
ENSMUSG00000007888	Crlf1	160.539	7.5203	1.6194	4.64389	3.41912e-06	3.781e-05
ENSMUSG00000020635	Fkbp1b	56.8842	4.48114	0.965355	4.64196	3.45127e-06	3.81384e-05
ENSMUSG00000000149	Gna12	182.451	-3.00353	0.647329	-4.63989	3.48596e-06	3.84943e-05
ENSMUSG00000044217	Aqp5	88.8033	8.81066	1.90062	4.63567	3.55789e-06	3.92607e-05
ENSMUSG00000024691	Fam111a	74.7355	-3.18524	0.687291	-4.63449	3.57823e-06	3.94571e-05
ENSMUSG00000040258	Nxph4	61.2721	8.91331	1.92347	4.63398	3.58696e-06	3.95253e-05
ENSMUSG00000027598	Itch	2099.6	-1.03233	0.222951	-4.6303	3.65142e-06	4.02071e-05
ENSMUSG00000042605	Atxn2	1122.6	-0.98858	0.21351	-4.63013	3.65429e-06	4.02101e-05
ENSMUSG00000019726	Lyst	740.259	-1.23662	0.267092	-4.62994	3.65778e-06	4.02201e-05
ENSMUSG00000039385	Cdh6	1441.29	7.97993	1.72365	4.62967	3.66257e-06	4.02442e-05
ENSMUSG00000034427	Myo15b	419.421	4.13689	0.893825	4.6283	3.68675e-06	4.04812e-05
ENSMUSG00000021969	Zdhhc20	1819.59	1.44265	0.311772	4.62727	3.70518e-06	4.06549e-05
ENSMUSG00000068349	Gml	51.1286	7.4995	1.62079	4.62705	3.70904e-06	4.06684e-05
ENSMUSG00000070368	Prok1	55.0531	-8.69267	1.88068	-4.6221	3.79877e-06	4.1623e-05
ENSMUSG00000026604	Ptpn14	578.044	3.47056	0.750902	4.62186	3.8032e-06	4.1642e-05
ENSMUSG00000040997	Abhd4	4935.68	0.891815	0.192963	4.62168	3.80646e-06	4.16484e-05
ENSMUSG00000055839	Elob	8209.54	0.837529	0.181271	4.62032	3.83145e-06	4.18923e-05
ENSMUSG00000022679	Mpv17l	503.216	-3.37843	0.731399	-4.61913	3.85348e-06	4.21036e-05
ENSMUSG00000007458	M6pr	8675.42	0.788246	0.170711	4.61744	3.88499e-06	4.2415e-05
ENSMUSG00000029379	Cxcl3	65.0937	7.36559	1.59521	4.61731	3.88745e-06	4.2415e-05
ENSMUSG00000041372	B4galnt3	26.0922	-5.26481	1.14051	-4.61619	3.90858e-06	4.26156e-05
ENSMUSG00000052131	Akr1b7	208.159	7.44379	1.61405	4.61186	3.99081e-06	4.34816e-05
ENSMUSG00000033576	Apol6	18.4307	7.37573	1.59947	4.61137	4.00031e-06	4.35546e-05
ENSMUSG00000027803	Wwtr1	1128.35	1.99478	0.432614	4.61099	4.00758e-06	4.36032e-05
ENSMUSG00000019256	Ahr	4599.67	3.54132	0.768166	4.6101	4.02483e-06	4.37601e-05
ENSMUSG00000037161	Mgarp	199.911	7.36037	1.5971	4.60857	4.05445e-06	4.40514e-05
ENSMUSG00000028943	Espn	279.552	4.50302	0.977314	4.60755	4.07443e-06	4.42375e-05
ENSMUSG00000012126	Ubxn11	89.4019	4.45659	0.967403	4.60675	4.09004e-06	4.4376e-05
ENSMUSG00000037104	Socs5	896.517	3.82697	0.831259	4.60383	4.14798e-06	4.49731e-05
ENSMUSG00000032033	Barx2	51.3332	5.00746	1.0878	4.60328	4.1589e-06	4.50601e-05
ENSMUSG00000040511	Pvr	908.109	1.97852	0.430154	4.59955	4.23402e-06	4.58419e-05
ENSMUSG00000047407	Tgif1	4621.57	1.91799	0.417105	4.59835	4.25844e-06	4.60742e-05
ENSMUSG00000048218	Amigo2	46.7947	-4.88975	1.06391	-4.59604	4.30604e-06	4.65568e-05
ENSMUSG00000031150	Ccdc120	404.239	4.07031	0.885806	4.59503	4.32679e-06	4.67486e-05
ENSMUSG00000030806	Stx1b	13.9954	-6.25602	1.36154	-4.59482	4.33129e-06	4.67647e-05
ENSMUSG00000022383	Ppara	2297.87	-2.89213	0.629653	-4.59322	4.36456e-06	4.70911e-05
ENSMUSG00000030122	Ptms	2363.32	-1.31369	0.286058	-4.59239	4.38204e-06	4.72469e-05
ENSMUSG00000058966	Tlcd3b	20.1544	7.13229	1.55338	4.59147	4.40137e-06	4.74224e-05
ENSMUSG00000001666	Ddt	1946.03	-2.17008	0.472804	-4.58981	4.43643e-06	4.7767e-05
ENSMUSG00000035770	Dync1li2	2409.77	1.17419	0.255843	4.5895	4.44318e-06	4.77835e-05
ENSMUSG00000058656	Samd12	152.03	4.28662	0.934016	4.58945	4.44412e-06	4.77835e-05
ENSMUSG00000052085	Dock8	398.204	-3.22345	0.702592	-4.58794	4.47638e-06	4.80971e-05
ENSMUSG00000026502	Desi2	1186.2	1.94383	0.423801	4.58667	4.50374e-06	4.83576e-05
ENSMUSG00000051341	Zfp52	138.075	3.72134	0.811423	4.58619	4.51413e-06	4.84357e-05
ENSMUSG00000029128	Rab28	1222.9	0.735003	0.160572	4.57741	4.70759e-06	5.04765e-05
ENSMUSG00000028715	Cyp4a14	27.7617	-9.30929	2.03383	-4.57723	4.71177e-06	5.04865e-05
ENSMUSG00000031059	Ndufb11	4394.58	-1.13635	0.248271	-4.57704	4.71592e-06	5.04962e-05
ENSMUSG00000034949	Zfr2	101.592	3.98213	0.870281	4.57568	4.74675e-06	5.07912e-05
ENSMUSG00000044447	Dock5	443.363	-1.78865	0.39098	-4.57478	4.76731e-06	5.0976e-05
ENSMUSG00000025185	Loxl4	361.125	4.22377	0.923776	4.57229	4.82425e-06	5.15494e-05
ENSMUSG00000022583	Ly6f	68.2939	5.17536	1.13204	4.57171	4.8375e-06	5.16056e-05
ENSMUSG00000017929	B4galt5	263.08	-2.57256	0.562715	-4.5717	4.83786e-06	5.16056e-05
ENSMUSG00000041453	Rpl21	9658.11	0.869891	0.19028	4.57163	4.83948e-06	5.16056e-05
ENSMUSG00000052551	Adarb2	10.4039	-3.85081	0.842475	-4.57083	4.85795e-06	5.1767e-05
ENSMUSG00000001098	Kctd10	1024.71	1.81004	0.396169	4.56887	4.90368e-06	5.22184e-05
ENSMUSG00000021764	Ndufs4	3385.86	-0.481131	0.10532	-4.56827	4.91772e-06	5.23321e-05
ENSMUSG00000026270	Capn10	589.253	-1.40717	0.308159	-4.56637	4.96247e-06	5.27722e-05
ENSMUSG00000039377	Hlx	5.7192	-7.1244	1.5604	-4.56575	4.97711e-06	5.28916e-05
ENSMUSG00000060126	Tpt1	10042.5	0.799675	0.17522	4.56383	5.02298e-06	5.33425e-05
ENSMUSG00000050821	Fam131a	41.9608	4.31077	0.944674	4.56323	5.03721e-06	5.34571e-05
ENSMUSG00000030189	Ybx3	367.092	2.09412	0.458949	4.56286	5.04611e-06	5.3515e-05
ENSMUSG00000020159	Gabrp	830.574	8.89253	1.94955	4.56131	5.08343e-06	5.3874e-05
ENSMUSG00000064202	Spata6l	28.0387	-4.10837	0.900891	-4.56035	5.10693e-06	5.4086e-05
ENSMUSG00000018166	Erbb3	2271.38	-1.48475	0.32562	-4.55976	5.12112e-06	5.41994e-05
ENSMUSG00000061540	Orm2	80008.3	4.26983	0.936772	4.55802	5.16384e-06	5.46143e-05
ENSMUSG00000022551	Cyc1	10299.5	-0.889714	0.195229	-4.55729	5.18169e-06	5.4746e-05
ENSMUSG00000000049	Apoh	45338.9	-3.28814	0.721522	-4.55723	5.18334e-06	5.4746e-05
ENSMUSG00000005687	Bcas2	2665.52	0.815035	0.178909	4.55559	5.22399e-06	5.51378e-05
ENSMUSG00000038233	Gask1a	448.733	-5.01106	1.10011	-4.55505	5.23722e-06	5.52195e-05
ENSMUSG00000026229	Psmd1	6232.96	-0.597193	0.131107	-4.55499	5.23885e-06	5.52195e-05
ENSMUSG00000041954	Tnfrsf18	48.5511	3.45948	0.759957	4.5522	5.30866e-06	5.59174e-05
ENSMUSG00000045092	S1pr1	1007.45	-4.26138	0.93623	-4.55164	5.32297e-06	5.60301e-05
ENSMUSG00000004035	Gstm7	1034.37	-3.84897	0.845678	-4.55134	5.33059e-06	5.60723e-05
ENSMUSG00000074968	Ano3	292.889	6.38134	1.4029	4.5487	5.39793e-06	5.67422e-05
ENSMUSG00000001128	Cfp	206.012	-4.67869	1.02905	-4.54663	5.45114e-06	5.72628e-05
ENSMUSG00000016386	Mpped2	86.2774	4.06795	0.894929	4.54556	5.47899e-06	5.75165e-05
ENSMUSG00000001630	Stk38l	2670.61	2.30478	0.507114	4.54489	5.49652e-06	5.76614e-05
ENSMUSG00000044715	Gskip	1370.86	0.934234	0.20568	4.54217	5.56787e-06	5.83706e-05
ENSMUSG00000029911	Ssbp1	1640.09	-0.742327	0.163495	-4.54035	5.616e-06	5.88353e-05
ENSMUSG00000039477	Tnrc18	217.143	-1.54144	0.339882	-4.53521	5.75449e-06	6.02456e-05
ENSMUSG00000061758	Akr1b10	365.696	3.45838	0.762801	4.5338	5.79332e-06	6.06112e-05
ENSMUSG00000035285	Nat14	69.1878	4.6887	1.03436	4.53294	5.81681e-06	6.0816e-05
ENSMUSG00000008540	Mgst1	90220	-2.89044	0.637959	-4.53075	5.87735e-06	6.14076e-05
ENSMUSG00000025137	Pcyt2	12246.9	-2.09988	0.463491	-4.53059	5.88205e-06	6.14155e-05
ENSMUSG00000028849	Map7d1	2035.78	1.66074	0.366586	4.5303	5.89012e-06	6.14583e-05
ENSMUSG00000029247	Paics	7105.53	-0.832142	0.183716	-4.5295	5.91229e-06	6.16482e-05
ENSMUSG00000026348	Acmsd	573.33	-3.59989	0.794845	-4.52905	5.92496e-06	6.17389e-05
ENSMUSG00000037541	Shank2	604.277	-2.63181	0.581128	-4.5288	5.9321e-06	6.17718e-05
ENSMUSG00000009555	Cdk9	692.602	1.08209	0.239047	4.52667	5.99207e-06	6.23545e-05
ENSMUSG00000039018	Mtg1	1061.11	-0.826044	0.182526	-4.52563	6.02159e-06	6.26197e-05
ENSMUSG00000003234	Abcf3	2662.17	-0.53917	0.119256	-4.52113	6.1509e-06	6.39216e-05
ENSMUSG00000028539	Artn	57.9874	4.92143	1.08917	4.51853	6.22711e-06	6.46703e-05
ENSMUSG00000035469	Rcbtb1	2934.93	-1.11673	0.247252	-4.51656	6.28519e-06	6.52298e-05
ENSMUSG00000028469	Npr2	317.202	-3.79858	0.84108	-4.51632	6.29245e-06	6.52616e-05
ENSMUSG00000036469	Marchf1	14.2475	-4.03097	0.892749	-4.51523	6.32471e-06	6.55524e-05
ENSMUSG00000050088	1600012H06Rik	1894.85	0.61476	0.136164	4.51485	6.33621e-06	6.56278e-05
ENSMUSG00000090523	Gypc	177.955	-4.11933	0.912439	-4.51464	6.34259e-06	6.565e-05
ENSMUSG00000025037	Maoa	1039.95	1.64643	0.36489	4.51214	6.41771e-06	6.63833e-05
ENSMUSG00000059436	Max	296.309	1.52954	0.339166	4.50972	6.49142e-06	6.71011e-05
ENSMUSG00000028479	Gne	4644.31	-1.57914	0.350251	-4.50858	6.52618e-06	6.74155e-05
ENSMUSG00000052337	Immt	6039.36	-0.612728	0.135924	-4.50786	6.54851e-06	6.76012e-05
ENSMUSG00000039787	Cercam	143.143	4.58239	1.01671	4.50706	6.57316e-06	6.78105e-05
ENSMUSG00000048706	Lurap1l	4512.72	-1.72668	0.383227	-4.50562	6.61795e-06	6.82273e-05
ENSMUSG00000027261	Hao1	5608.75	-3.99607	0.887292	-4.50367	6.67911e-06	6.88121e-05
ENSMUSG00000049866	Arl4c	437.714	4.86487	1.08027	4.50337	6.68851e-06	6.88632e-05
ENSMUSG00000068130	Zfp442	94.3361	3.13437	0.696128	4.50258	6.71337e-06	6.90653e-05
ENSMUSG00000031578	Mak16	553.888	1.26763	0.281541	4.50246	6.71703e-06	6.90653e-05
ENSMUSG00000042766	Trim46	267.657	4.54004	1.0086	4.50133	6.75302e-06	6.93894e-05
ENSMUSG00000050069	Grem2	191.525	-4.56097	1.01416	-4.49729	6.88265e-06	7.06747e-05
ENSMUSG00000034522	Zfp395	85.048	-4.0107	0.892541	-4.49358	7.00362e-06	7.18693e-05
ENSMUSG00000058818	Pirb	26.9453	-8.84671	1.96908	-4.49281	7.02881e-06	7.20801e-05
ENSMUSG00000032359	Ctsh	7783.58	-1.36975	0.305038	-4.49043	7.1081e-06	7.28451e-05
ENSMUSG00000037787	Coa8	1150.63	-0.842286	0.187625	-4.48921	7.14893e-06	7.32153e-05
ENSMUSG00000021133	Susd6	3327.34	1.41324	0.314891	4.48802	7.18867e-06	7.35737e-05
ENSMUSG00000016257	Prelid3b	3133.18	0.558727	0.124627	4.48319	7.35345e-06	7.52106e-05
ENSMUSG00000034758	Tle6	560.271	3.07689	0.686466	4.48222	7.38714e-06	7.55054e-05
ENSMUSG00000040420	Cdh18	70.261	-4.41592	0.98569	-4.48003	7.46318e-06	7.62324e-05
ENSMUSG00000078686	Mup9	6372.61	-7.40605	1.65326	-4.47966	7.47608e-06	7.6314e-05
ENSMUSG00000024912	Fosl1	596.846	6.44906	1.44004	4.47839	7.52071e-06	7.67192e-05
ENSMUSG00000056820	Tsnax	2785.15	0.556949	0.124374	4.47801	7.53421e-06	7.6764e-05
ENSMUSG00000030695	Aldoa	15401.8	1.67671	0.374434	4.47799	7.535e-06	7.6764e-05
ENSMUSG00000024827	Gldc	816.191	-3.54436	0.791555	-4.47771	7.54474e-06	7.67864e-05
ENSMUSG00000002058	Unc119	271.784	3.80025	0.848717	4.47765	7.54708e-06	7.67864e-05
ENSMUSG00000032366	Tpm1	12236	1.69811	0.379442	4.47528	7.63106e-06	7.75679e-05
ENSMUSG00000071644	Eef1g	12730.7	1.22005	0.272623	4.4752	7.63388e-06	7.75679e-05
ENSMUSG00000053070	Cfap300	84.8946	3.56477	0.796694	4.47445	7.66097e-06	7.77922e-05
ENSMUSG00000035105	Egln3	3021.55	3.89379	0.870381	4.47366	7.68913e-06	7.8027e-05
ENSMUSG00000032519	Slc25a38	515.419	-1.86718	0.417457	-4.47276	7.72181e-06	7.83076e-05
ENSMUSG00000031328	Flna	4890.85	3.18677	0.712801	4.47076	7.79407e-06	7.89887e-05
ENSMUSG00000024885	Aldh3b1	1097.39	3.83724	0.858554	4.46942	7.84325e-06	7.94353e-05
ENSMUSG00000024399	Ltb	547.153	5.14818	1.1519	4.46928	7.84839e-06	7.94355e-05
ENSMUSG00000007950	Abhd8	1140.71	1.84791	0.413505	4.46888	7.86292e-06	7.95308e-05
ENSMUSG00000034551	Hdx	65.3037	5.37265	1.20238	4.46835	7.88243e-06	7.96762e-05
ENSMUSG00000049303	Syt12	885.515	2.91779	0.653323	4.46608	7.96653e-06	8.04739e-05
ENSMUSG00000034574	Daam1	788.883	-1.3687	0.30648	-4.46587	7.97427e-06	8.04997e-05
ENSMUSG00000032314	Etfa	10274.8	-1.63097	0.365381	-4.46377	8.05308e-06	8.12425e-05
ENSMUSG00000045350	Fam186a	19.4578	-3.82589	0.857239	-4.46304	8.08054e-06	8.14665e-05
ENSMUSG00000002107	Celf2	446.961	-3.64009	0.81604	-4.46068	8.16997e-06	8.23147e-05
ENSMUSG00000030137	Tuba8	1135.32	5.063	1.13518	4.46011	8.19183e-06	8.24814e-05
ENSMUSG00000022003	Slc25a30	2408.47	2.07677	0.465921	4.45734	8.29814e-06	8.34765e-05
ENSMUSG00000069899	Gm12166	69.0858	-2.54996	0.572109	-4.45713	8.3066e-06	8.34765e-05
ENSMUSG00000054764	Mtnr1a	37.2995	-9.73529	2.18421	-4.45712	8.30679e-06	8.34765e-05
ENSMUSG00000031562	Dctd	111.921	5.92732	1.32999	4.45665	8.32487e-06	8.36041e-05
ENSMUSG00000032725	Folr2	56.1786	-4.23198	0.949793	-4.45569	8.36256e-06	8.39283e-05
ENSMUSG00000045763	Basp1	362.612	6.13066	1.37653	4.45372	8.43939e-06	8.46447e-05
ENSMUSG00000060739	Nsa2	960.717	1.03838	0.233222	4.45234	8.49395e-06	8.5137e-05
ENSMUSG00000024537	Psmg2	945.302	-0.932479	0.209525	-4.45044	8.56962e-06	8.58197e-05
ENSMUSG00000032487	Ptgs2	929.481	6.93362	1.55799	4.45035	8.57313e-06	8.58197e-05
ENSMUSG00000030319	Cand2	271.325	4.40318	0.98957	4.44959	8.60361e-06	8.60694e-05
ENSMUSG00000019779	Frk	1561.65	1.78693	0.401867	4.44656	8.72549e-06	8.72324e-05
ENSMUSG00000039620	Trmt9b	25.8275	-6.04776	1.36029	-4.44592	8.75158e-06	8.7437e-05
ENSMUSG00000050164	Mchr1	59.986	7.20625	1.62137	4.44453	8.80846e-06	8.79487e-05
ENSMUSG00000020023	Tmcc3	409.798	-3.57318	0.804004	-4.44423	8.82075e-06	8.79792e-05
ENSMUSG00000028015	Ctso	2406.21	-1.65431	0.372242	-4.44418	8.82285e-06	8.79792e-05
ENSMUSG00000028656	Cap1	1464.57	-2.54554	0.57297	-4.44271	8.88318e-06	8.85239e-05
ENSMUSG00000019082	Slc25a22	2006.83	-2.0595	0.463664	-4.4418	8.92084e-06	8.88422e-05
ENSMUSG00000031284	Pak3	179.322	7.21677	1.62508	4.44086	8.96012e-06	8.91762e-05
ENSMUSG00000041936	Agrn	2074.53	1.74183	0.392283	4.44025	8.98551e-06	8.93715e-05
ENSMUSG00000030884	Uqcrc2	5836.31	-1.06642	0.240303	-4.43783	9.08721e-06	9.03252e-05
ENSMUSG00000020182	Ddc	1275.45	-4.30417	0.970777	-4.43374	9.26139e-06	9.19977e-05
ENSMUSG00000021000	Mia2	3352.97	-1.33614	0.30146	-4.43223	9.32653e-06	9.25855e-05
ENSMUSG00000020328	Nudcd2	2936.04	0.797332	0.179941	4.43109	9.37593e-06	9.30164e-05
ENSMUSG00000004285	Atp6v1f	5353.87	0.665859	0.150348	4.42879	9.47653e-06	9.39544e-05
ENSMUSG00000054843	Atrnl1	619.389	-1.79951	0.406447	-4.42742	9.53689e-06	9.44925e-05
ENSMUSG00000071713	Csf2rb	150.517	-4.90369	1.10881	-4.42247	9.75797e-06	9.66213e-05
ENSMUSG00000038704	Aspdh	1604.52	-4.59	1.03819	-4.42114	9.81819e-06	9.71026e-05
ENSMUSG00000010797	Wnt2	28.8078	-9.72623	2.19995	-4.42112	9.81908e-06	9.71026e-05
ENSMUSG00000026807	Ak8	23.7807	5.17139	1.16981	4.4207	9.83815e-06	9.72293e-05
ENSMUSG00000034462	Pkd2	800.857	3.35141	0.75826	4.41986	9.87637e-06	9.75449e-05
ENSMUSG00000037235	Mxd4	935.653	-1.69111	0.382786	-4.4179	9.96652e-06	9.83727e-05
ENSMUSG00000062591	Tubb4a	120.585	5.25416	1.18937	4.41758	9.9811e-06	9.84263e-05
ENSMUSG00000031104	Rab33a	22.1443	5.21916	1.18147	4.41751	9.98463e-06	9.84263e-05
ENSMUSG00000028134	Ptbp2	392.638	-1.21769	0.275701	-4.41671	1.00215e-05	9.87274e-05
ENSMUSG00000024411	Aqp4	27.1107	-9.22894	2.09011	-4.41553	1.00763e-05	9.91646e-05
ENSMUSG00000022793	B4galt4	56.5366	-4.03697	0.914276	-4.41548	1.00787e-05	9.91646e-05
ENSMUSG00000039195	Bbln	1024.16	1.73573	0.393164	4.41478	1.01111e-05	9.94204e-05
ENSMUSG00000037922	Bank1	9.40261	-6.32403	1.43376	-4.41078	1.02997e-05	0.000101211
ENSMUSG00000035561	Aldh1b1	1358.38	-3.603	0.816904	-4.41055	1.0311e-05	0.000101258
ENSMUSG00000013236	Ptprs	915.713	2.39022	0.542084	4.40932	1.03696e-05	0.000101769
eGFP	NA	1128.72	14.122	3.20297	4.40902	1.03839e-05	0.000101844
ENSMUSG00000015869	Prpsap1	5855.23	-1.00021	0.227026	-4.40569	1.05448e-05	0.000103357
ENSMUSG00000078949	R3hdml	85.8149	-3.96807	0.900745	-4.40532	1.05628e-05	0.000103469
ENSMUSG00000032712	Resf1	746.23	-1.82976	0.415448	-4.40431	1.06122e-05	0.000103888
ENSMUSG00000007656	Arpp19	6271.12	0.982969	0.223232	4.40336	1.06587e-05	0.000104277
ENSMUSG00000020902	Ntn1	217.554	-4.70222	1.06818	-4.40211	1.07206e-05	0.000104816
ENSMUSG00000060036	Rpl3	15689	1.37478	0.31237	4.40114	1.07684e-05	0.000105218
ENSMUSG00000030609	Aen	2709.99	1.16222	0.264292	4.39747	1.09519e-05	0.000106943
ENSMUSG00000016200	Syt14	43.5561	4.33687	0.986632	4.39563	1.10449e-05	0.000107784
ENSMUSG00000066438	Plekhd1	31.6015	6.85249	1.55962	4.3937	1.11438e-05	0.00010868
ENSMUSG00000046997	Spsb4	301.566	-3.43932	0.78321	-4.39132	1.12667e-05	0.000109809
ENSMUSG00000027489	Necab3	52.2836	5.16827	1.17735	4.38976	1.13475e-05	0.000110528
ENSMUSG00000037795	N4bp2	215.988	-3.11836	0.710401	-4.38957	1.13573e-05	0.000110553
ENSMUSG00000056300	Zfp981	116.581	1.8664	0.42544	4.387	1.14926e-05	0.000111801
ENSMUSG00000031851	Ntpcr	565.187	0.857455	0.195505	4.38584	1.15541e-05	0.000112329
ENSMUSG00000051910	Sox6	769.318	-2.23927	0.510614	-4.38544	1.15751e-05	0.000112403
ENSMUSG00000022995	Enah	210.847	5.06007	1.15384	4.38542	1.15762e-05	0.000112403
ENSMUSG00000057933	Gsta2	1009.73	-4.11141	0.93767	-4.38471	1.1614e-05	0.000112699
ENSMUSG00000060594	Layn	79.5499	4.96338	1.1325	4.38269	1.17225e-05	0.000113669
ENSMUSG00000030257	Srgap3	40.751	-4.14401	0.945566	-4.38257	1.17286e-05	0.000113669
ENSMUSG00000023942	Slc29a1	4885.77	-1.4479	0.330488	-4.38109	1.18088e-05	0.000114375
ENSMUSG00000031672	Got2	16209.4	-1.69534	0.387033	-4.38035	1.18487e-05	0.00011469
ENSMUSG00000002032	Tmem25	515.958	-1.74757	0.399042	-4.37941	1.19002e-05	0.000115117
ENSMUSG00000036427	Gpi1	28374.4	2.20169	0.502981	4.37729	1.20165e-05	0.000116169
ENSMUSG00000121513	PTPRG	1243.41	-0.992352	0.226889	-4.37373	1.22139e-05	0.000118004
ENSMUSG00000063683	Glyat	4369.63	-4.32719	0.989601	-4.37266	1.22742e-05	0.000118513
ENSMUSG00000002660	Clpp	3009.77	-0.682469	0.156112	-4.37168	1.23297e-05	0.000118975
ENSMUSG00000033720	Sfxn5	218.135	-3.33837	0.764123	-4.3689	1.24877e-05	0.000120424
ENSMUSG00000074622	Mafb	379.777	-3.19655	0.73205	-4.36657	1.26214e-05	0.000121638
ENSMUSG00000041126	H2az2	2754.57	-1.14574	0.262408	-4.36625	1.26397e-05	0.00012174
ENSMUSG00000019960	Dusp6	7541.05	1.2581	0.28817	4.36582	1.26646e-05	0.000121898
ENSMUSG00000040428	Plekha4	47.0093	3.66298	0.839037	4.3657	1.26719e-05	0.000121898
ENSMUSG00000044244	Il20rb	130.486	3.19854	0.732893	4.36427	1.2755e-05	0.000122555
ENSMUSG00000079057	Cyp4v3	5759.09	-4.29589	0.984337	-4.36425	1.2756e-05	0.000122555
ENSMUSG00000018570	2810408A11Rik	56.6596	4.79196	1.09844	4.3625	1.28583e-05	0.000123462
ENSMUSG00000038522	Mfsd4b1	1035.83	-3.56029	0.816243	-4.36181	1.28993e-05	0.000123779
ENSMUSG00000028223	Decr1	4753.94	-1.68642	0.386679	-4.3613	1.29289e-05	0.000123922
ENSMUSG00000028811	Yars	4809.19	0.96057	0.220249	4.36128	1.29302e-05	0.000123922
ENSMUSG00000030945	Acsm2	25.0338	-8.20649	1.88215	-4.36017	1.29963e-05	0.000124479
ENSMUSG00000032905	Atg12	2446.93	0.816698	0.187332	4.35963	1.30282e-05	0.000124708
ENSMUSG00000037995	Igsf9	295.721	5.77075	1.32422	4.35786	1.31341e-05	0.000125644
ENSMUSG00000038260	Trpm4	609.284	2.40738	0.552535	4.35697	1.31873e-05	0.000126002
ENSMUSG00000022246	Rai14	1023.8	-1.52382	0.349743	-4.35697	1.31878e-05	0.000126002
ENSMUSG00000027459	Fam110a	881.429	2.09214	0.480327	4.35565	1.32671e-05	0.000126628
ENSMUSG00000007908	Hmgcll1	245.123	7.12785	1.63647	4.35561	1.32696e-05	0.000126628
ENSMUSG00000052911	Lamb2	858.185	3.51802	0.807809	4.35502	1.33057e-05	0.000126894
ENSMUSG00000027309	Dnaaf9	1652.27	-1.07506	0.246951	-4.35331	1.34095e-05	0.000127806
ENSMUSG00000021709	Erbin	2321.65	-0.856193	0.19671	-4.35257	1.34551e-05	0.000128162
ENSMUSG00000075225	Ccdc162	289.267	-3.4665	0.796975	-4.34956	1.36409e-05	0.000129852
ENSMUSG00000061787	Rps17	6040.54	0.820264	0.188623	4.34869	1.36956e-05	0.000130292
ENSMUSG00000046058	Eid2	22.6098	5.85339	1.34644	4.34732	1.3781e-05	0.000131013
ENSMUSG00000033029	1700088E04Rik	40.9751	3.31231	0.761939	4.34721	1.37882e-05	0.000131013
ENSMUSG00000028405	Aco1	7946.57	-1.22583	0.281996	-4.34698	1.38028e-05	0.000131071
ENSMUSG00000039263	Npepl1	819.603	-1.15306	0.265278	-4.34661	1.38257e-05	0.000131171
ENSMUSG00000033161	Atp1a1	4184.25	1.83832	0.422939	4.34653	1.38309e-05	0.000131171
ENSMUSG00000035107	Dcbld2	149.679	2.43733	0.56077	4.34641	1.38386e-05	0.000131171
ENSMUSG00000026580	Selp	146.578	-3.35916	0.77314	-4.34483	1.39386e-05	0.000132038
ENSMUSG00000029559	2210016L21Rik	1129.75	0.988482	0.22756	4.34384	1.40014e-05	0.000132552
ENSMUSG00000032398	Snapc5	649.477	-1.67245	0.385033	-4.34365	1.40135e-05	0.000132586
ENSMUSG00000073424	Cyp4f15	1514.91	-4.39046	1.01081	-4.34351	1.40224e-05	0.000132589
ENSMUSG00000045087	S1pr5	277.691	-4.02968	0.927793	-4.3433	1.40358e-05	0.000132635
ENSMUSG00000046694	Tent5b	124.515	5.4472	1.25458	4.34184	1.41293e-05	0.000133438
ENSMUSG00000079562	Maea	3652.42	1.11592	0.257059	4.3411	1.41768e-05	0.000133805
ENSMUSG00000052117	D630039A03Rik	159.562	-3.46429	0.798193	-4.34017	1.42375e-05	0.000134266
ENSMUSG00000038319	Kcnh2	18.6415	7.76579	1.78934	4.34004	1.42459e-05	0.000134266
ENSMUSG00000040957	Cables1	34.4899	-5.12007	1.17975	-4.33995	1.42516e-05	0.000134266
ENSMUSG00000050002	Idnk	1313.44	-0.68239	0.157275	-4.33883	1.43244e-05	0.00013487
ENSMUSG00000032246	Calml4	495.087	3.65371	0.842123	4.33869	1.43332e-05	0.000134871
ENSMUSG00000072964	Bhlhb9	207.412	2.0931	0.482611	4.33704	1.44416e-05	0.000135809
ENSMUSG00000045282	Tmem86b	1481.81	-4.52234	1.04331	-4.33461	1.46019e-05	0.000137233
ENSMUSG00000037060	Cavin3	190.606	4.18635	0.965945	4.33394	1.46462e-05	0.000137566
ENSMUSG00000071451	Psmg4	711.318	0.926679	0.213908	4.33213	1.47671e-05	0.000138618
ENSMUSG00000107167	B3galt9	22.9228	7.06391	1.63065	4.33196	1.47786e-05	0.000138642
ENSMUSG00000037032	Apbb1	359.405	3.67698	0.849	4.33095	1.48466e-05	0.000139196
ENSMUSG00000059734	Ndufs8	4408.81	-1.14345	0.264217	-4.3277	1.50672e-05	0.000141179
ENSMUSG00000042734	Ttc9	84.9237	5.10117	1.17884	4.32727	1.5097e-05	0.000141373
ENSMUSG00000048249	Crebrf	353.31	-1.68834	0.390229	-4.32653	1.51477e-05	0.000141762
ENSMUSG00000030431	Tmem238	1031.32	-1.23562	0.285668	-4.32538	1.52272e-05	0.000142421
ENSMUSG00000027405	Nop56	3752.24	1.56156	0.361181	4.32348	1.53584e-05	0.000143561
ENSMUSG00000028879	Stx12	2017.17	1.03268	0.238871	4.32317	1.53806e-05	0.000143682
ENSMUSG00000039533	Mmd2	36.2889	-7.67172	1.77498	-4.32215	1.5452e-05	0.000144262
ENSMUSG00000038619	Ensa	3485.04	0.719525	0.166483	4.32192	1.5468e-05	0.000144325
ENSMUSG00000070934	Rraga	1347.05	1.65415	0.382845	4.32068	1.55551e-05	0.00014505
ENSMUSG00000015149	Sirt2	2110.09	-0.649229	0.150271	-4.3204	1.55748e-05	0.000145147
ENSMUSG00000034403	Pja1	3980.5	-0.964362	0.223461	-4.31557	1.59192e-05	0.000148267
ENSMUSG00000051391	Ywhag	7669.71	1.16768	0.270647	4.31442	1.60019e-05	0.000148948
ENSMUSG00000032392	Parp16	1030.71	-1.51605	0.351536	-4.31264	1.61315e-05	0.000150064
ENSMUSG00000044352	Sowaha	51.886	5.89177	1.36646	4.31171	1.62e-05	0.000150612
ENSMUSG00000022952	Runx1	727.312	3.67184	0.85175	4.31094	1.62562e-05	0.00015098
ENSMUSG00000042213	Zfand4	629.69	-3.03591	0.704241	-4.3109	1.6259e-05	0.00015098
ENSMUSG00000022780	Meltf	92.1146	5.79675	1.34471	4.31077	1.62689e-05	0.00015098
ENSMUSG00000066072	Cyp4a10	359.861	-4.68565	1.0874	-4.30904	1.63963e-05	0.000152072
ENSMUSG00000033542	Arhgef5	1349.29	1.38752	0.322098	4.30777	1.6491e-05	0.000152859
ENSMUSG00000030245	Golt1b	1058.75	1.44182	0.334876	4.30552	1.66592e-05	0.000154326
ENSMUSG00000027931	Npr1	18.8608	-7.57542	1.75999	-4.30424	1.67559e-05	0.000155129
ENSMUSG00000027533	Fabp5	7188.31	3.09619	0.719463	4.30348	1.68136e-05	0.000155571
ENSMUSG00000043782	Bicdl2	210.935	5.51351	1.28184	4.30123	1.69849e-05	0.000157062
ENSMUSG00000027712	Anxa5	25164.1	2.77293	0.644918	4.29967	1.71055e-05	0.000158083
ENSMUSG00000026768	Itga8	51.5582	-8.10209	1.88445	-4.29944	1.71228e-05	0.000158149
ENSMUSG00000014852	Adamts13	30.6218	-6.54737	1.52344	-4.29776	1.72531e-05	0.000159258
ENSMUSG00000026770	Il2ra	7.43561	-6.08551	1.41602	-4.29762	1.7264e-05	0.000159264
ENSMUSG00000095115	Itpripl2	216.177	3.14512	0.731891	4.29724	1.72934e-05	0.000159374
ENSMUSG00000019927	Ube2d1	318.151	1.10979	0.258258	4.29721	1.72964e-05	0.000159374
ENSMUSG00000058216	Gstp3	8195.81	-4.80725	1.11874	-4.29701	1.73117e-05	0.00015942
ENSMUSG00000020037	Rfx4	28.8188	-6.73034	1.56636	-4.29679	1.73289e-05	0.000159484
ENSMUSG00000031667	Aktip	1559.01	1.45314	0.338224	4.29638	1.73613e-05	0.000159687
ENSMUSG00000017491	Rarb	163.163	-4.63561	1.07908	-4.2959	1.73988e-05	0.000159937
ENSMUSG00000048960	Prex2	117.413	-4.04017	0.94053	-4.29562	1.74202e-05	0.000160039
ENSMUSG00000052534	Pbx1	994.306	1.86948	0.435318	4.29452	1.7507e-05	0.000160742
ENSMUSG00000000958	Slc7a7	545.337	1.47608	0.343761	4.29391	1.7555e-05	0.000161087
ENSMUSG00000029195	Klb	498.833	-4.6419	1.08161	-4.29164	1.7736e-05	0.000162651
ENSMUSG00000069456	Rdh16	813.071	-4.70007	1.09523	-4.29138	1.77563e-05	0.000162742
ENSMUSG00000059040	Eno1b	1838.72	-2.14978	0.501037	-4.29067	1.78137e-05	0.000163171
ENSMUSG00000040848	Sft2d2	2339.01	-0.955867	0.222828	-4.2897	1.78912e-05	0.000163785
ENSMUSG00000019916	P4ha1	1607.08	2.26466	0.52802	4.28897	1.795e-05	0.000164226
ENSMUSG00000053475	Tnfaip6	33.3153	5.5109	1.2853	4.28763	1.80587e-05	0.000165123
ENSMUSG00000058569	Tmed9	4179.48	0.926364	0.216087	4.287	1.81106e-05	0.0001655
ENSMUSG00000033788	Dysf	78.4482	-5.79605	1.35228	-4.28613	1.81814e-05	0.00016605
ENSMUSG00000030654	Arl6ip1	6907.03	-1.27	0.296335	-4.28569	1.82177e-05	0.000166283
ENSMUSG00000031189	Aff2	241.145	1.73422	0.404763	4.28455	1.83112e-05	0.000167038
ENSMUSG00000035725	Prkx	957.774	2.20469	0.514678	4.28364	1.83864e-05	0.000167626
ENSMUSG00000005413	Hmox1	3851.79	2.22512	0.519501	4.28319	1.84236e-05	0.000167867
ENSMUSG00000022052	Ppp2r2a	1911.2	1.41146	0.329641	4.28181	1.85381e-05	0.000168811
ENSMUSG00000068083	Cyp2d40	1086.42	-4.7301	1.10476	-4.28154	1.85601e-05	0.000168913
ENSMUSG00000035900	Gramd4	526.118	1.94766	0.455087	4.27976	1.87098e-05	0.00017013
ENSMUSG00000050605	Zfp61	124.646	3.31405	0.774367	4.27968	1.87158e-05	0.00017013
ENSMUSG00000029864	Gstk1	1703.11	-3.78643	0.884773	-4.27955	1.87271e-05	0.000170133
ENSMUSG00000029287	Tgfbr3	165.805	-5.11087	1.19499	-4.27691	1.89502e-05	0.000172059
ENSMUSG00000032902	Slc16a1	6594.65	1.54694	0.361839	4.27522	1.90949e-05	0.00017318
ENSMUSG00000046550	Spin2c	65.8885	3.96788	0.928114	4.27521	1.9096e-05	0.00017318
ENSMUSG00000010080	Epn3	390.786	4.08365	0.955606	4.27336	1.92546e-05	0.000174517
ENSMUSG00000013155	Enkd1	111.647	3.08263	0.721413	4.27304	1.92826e-05	0.000174668
ENSMUSG00000031889	Phaf1	1717.04	-1.17769	0.275721	-4.2713	1.94335e-05	0.000175933
ENSMUSG00000094152	Slc6a16	22.331	-5.63125	1.31924	-4.26854	1.96753e-05	0.000178018
ENSMUSG00000024120	Lrpprc	4335.97	-0.990788	0.232153	-4.26783	1.97386e-05	0.000178486
ENSMUSG00000022894	Adamts5	353.707	-6.30132	1.47691	-4.26655	1.98522e-05	0.000179277
ENSMUSG00000001520	Nrip2	63.4647	3.40069	0.797061	4.26654	1.98531e-05	0.000179277
ENSMUSG00000004264	Phb2	8860.98	-0.741028	0.173687	-4.26645	1.98606e-05	0.000179277
ENSMUSG00000089809	Rasgef1b	358.425	-3.90402	0.915168	-4.2659	1.99097e-05	0.000179616
ENSMUSG00000009394	Syn2	16.3572	6.48564	1.52058	4.26525	1.99681e-05	0.000180037
ENSMUSG00000030878	Cdr2	79.1589	3.53209	0.828202	4.26477	2.00108e-05	0.000180318
ENSMUSG00000031620	Iqcm	52.1556	3.37005	0.791401	4.25834	2.05951e-05	0.000185475
ENSMUSG00000028470	Hint2	3051.49	-1.84337	0.43297	-4.2575	2.06721e-05	0.000186061
ENSMUSG00000040963	Asgr2	1305.61	-4.1256	0.969863	-4.2538	2.10176e-05	0.000189061
ENSMUSG00000031158	Timm17b	1700.97	-0.925122	0.217502	-4.2534	2.10551e-05	0.000189265
ENSMUSG00000074121	Ntf5	29.6796	5.78033	1.35902	4.2533	2.10647e-05	0.000189265
ENSMUSG00000017009	Sdc4	10168.8	-1.12656	0.264908	-4.25266	2.11249e-05	0.000189696
ENSMUSG00000073991	Cnbd1	73.6983	-3.68577	0.866923	-4.25155	2.12292e-05	0.000190523
ENSMUSG00000039058	Ak5	99.1033	4.21224	0.990938	4.25076	2.13047e-05	0.00019109
ENSMUSG00000033124	Atg9a	563.243	-1.79736	0.422955	-4.24954	2.14214e-05	0.000191972
ENSMUSG00000029321	Slc10a6	94.4866	5.24259	1.23371	4.24947	2.14278e-05	0.000191972
ENSMUSG00000002728	Naa20	1327.04	0.79393	0.186848	4.24907	2.14655e-05	0.000192199
ENSMUSG00000028961	Pgd	8974.38	1.51216	0.356084	4.24663	2.17009e-05	0.000194195
ENSMUSG00000045319	Proser2	864.469	-2.34826	0.55346	-4.24287	2.20676e-05	0.000197363
ENSMUSG00000073412	Lst1	10.8141	-6.813	1.60597	-4.24229	2.21249e-05	0.000197762
ENSMUSG00000026712	Mrc1	367.284	-7.03105	1.65748	-4.24202	2.21521e-05	0.00019789
ENSMUSG00000048003	Catsper4	16.5993	5.94177	1.40088	4.24146	2.22072e-05	0.000198268
ENSMUSG00000029767	Calu	14136.3	1.03145	0.243211	4.24095	2.22577e-05	0.000198605
ENSMUSG00000011752	Pgam1	4095.79	1.01047	0.238325	4.23989	2.23629e-05	0.000199429
ENSMUSG00000016087	Fli1	25.9848	-7.41054	1.74865	-4.23787	2.25655e-05	0.00020112
ENSMUSG00000024397	Aif1	27.669	-5.99438	1.41468	-4.23726	2.26268e-05	0.000201552
ENSMUSG00000023964	Calcr	29.4128	-9.74675	2.30148	-4.23499	2.28562e-05	0.000203478
ENSMUSG00000041577	Prelp	13043.9	3.13258	0.739989	4.23328	2.30307e-05	0.000204913
ENSMUSG00000026728	Vim	2234.45	3.34838	0.791069	4.23273	2.30875e-05	0.000205302
ENSMUSG00000041481	Serpina3g	204.764	-5.82476	1.37633	-4.23209	2.31529e-05	0.000205765
ENSMUSG00000033174	Mgll	4028.83	-2.7549	0.651171	-4.23068	2.32984e-05	0.000206897
ENSMUSG00000041797	Abca9	87.9256	-3.81122	0.900871	-4.2306	2.33069e-05	0.000206897
ENSMUSG00000000276	Dgke	210.358	2.13102	0.503853	4.22945	2.34263e-05	0.000207838
ENSMUSG00000027613	Eif6	10962.3	0.81015	0.19175	4.22502	2.38916e-05	0.000211845
ENSMUSG00000028029	Aimp1	1511.73	0.501585	0.118726	4.22474	2.39222e-05	0.000211995
ENSMUSG00000027750	Postn	808.498	-6.15004	1.45587	-4.2243	2.39688e-05	0.000212287
ENSMUSG00000032014	Oaf	5643.75	-2.30987	0.547122	-4.22185	2.42301e-05	0.00021443
ENSMUSG00000029613	Eif2ak1	1754.31	-0.647571	0.153388	-4.22178	2.42383e-05	0.00021443
ENSMUSG00000029563	Foxp2	91.5562	-3.08776	0.731695	-4.22001	2.44291e-05	0.000215994
ENSMUSG00000028536	2610528J11Rik	302.636	-3.34426	0.792564	-4.21954	2.44799e-05	0.00021632
ENSMUSG00000022771	Ppil2	2273.74	-0.833486	0.197676	-4.21642	2.48214e-05	0.000219213
ENSMUSG00000017950	Hnf4a	7950.25	-1.06363	0.25232	-4.21541	2.49322e-05	0.000220067
ENSMUSG00000052957	Gas1	85.7283	-5.03179	1.19386	-4.2147	2.50107e-05	0.000220546
ENSMUSG00000028557	Rnf11	2158.09	1.30034	0.308527	4.21467	2.50149e-05	0.000220546
ENSMUSG00000016319	Slc25a5	23157.4	-0.951453	0.225828	-4.21317	2.51812e-05	0.000221886
ENSMUSG00000034573	Ptpn13	1081.57	3.75274	0.89115	4.21112	2.54112e-05	0.000223786
ENSMUSG00000028037	Ifi44	270.99	3.4728	0.825249	4.20819	2.57423e-05	0.000226442
ENSMUSG00000047443	Erfe	22.457	6.47215	1.538	4.20817	2.57451e-05	0.000226442
ENSMUSG00000020283	Pex13	2221.72	-1.21158	0.287917	-4.20807	2.57565e-05	0.000226442
ENSMUSG00000003721	Insig2	5993.23	-2.10637	0.500576	-4.20789	2.57762e-05	0.000226486
ENSMUSG00000064294	Aox3	11379.3	-4.4815	1.06516	-4.20734	2.58399e-05	0.00022672
ENSMUSG00000050234	Gja4	27.7734	-8.66887	2.06043	-4.20731	2.58428e-05	0.00022672
ENSMUSG00000036894	Rap2b	124.074	2.95496	0.702345	4.20728	2.58466e-05	0.00022672
ENSMUSG00000042672	Dcst1	16.1014	5.69663	1.35438	4.20608	2.59835e-05	0.000227792
ENSMUSG00000060560	Ces4a	49.2074	-7.25648	1.72532	-4.20587	2.60082e-05	0.00022788
ENSMUSG00000039419	Cntnap2	67.4952	-2.77894	0.660937	-4.20455	2.61607e-05	0.000229087
ENSMUSG00000096215	Smim22	705.439	3.06497	0.729272	4.20278	2.63654e-05	0.000230749
ENSMUSG00000027160	Ccdc34	399.073	2.30906	0.549435	4.20261	2.63853e-05	0.000230793
ENSMUSG00000031387	Renbp	843.428	3.74857	0.892045	4.20222	2.64313e-05	0.000231065
ENSMUSG00000021365	Nedd9	2602.49	3.77109	0.89746	4.20196	2.64614e-05	0.000231199
ENSMUSG00000031753	Cog4	2323.7	-0.968583	0.230535	-4.20146	2.65204e-05	0.000231583
ENSMUSG00000028893	Sesn2	1182.85	2.08656	0.49667	4.20109	2.65633e-05	0.000231828
ENSMUSG00000023010	Tmbim6	66068.1	-1.35689	0.323086	-4.19977	2.67186e-05	0.000233052
ENSMUSG00000014504	Srp19	1730.15	0.663313	0.158095	4.19566	2.72081e-05	0.000237188
ENSMUSG00000037443	Cep85	13317.1	2.55383	0.609277	4.19157	2.77029e-05	0.000241367
ENSMUSG00000053565	Eif3k	4093.74	0.893902	0.213354	4.18976	2.79249e-05	0.000243164
ENSMUSG00000062867	Impdh2	2220.75	0.858947	0.205044	4.18909	2.80074e-05	0.000243656
ENSMUSG00000015452	Ager	36.0492	4.84463	1.1565	4.18905	2.80127e-05	0.000243656
ENSMUSG00000022821	Hgd	8535.46	-3.35605	0.801367	-4.18791	2.81538e-05	0.000244746
ENSMUSG00000028076	Cd1d1	6534.49	-2.1195	0.506242	-4.18672	2.8301e-05	0.000245888
ENSMUSG00000099032	Tcf24	360.727	4.4345	1.0596	4.18506	2.85095e-05	0.000247561
ENSMUSG00000036112	Metap2	6307.37	0.894739	0.213801	4.18491	2.85274e-05	0.000247577
ENSMUSG00000020919	Stat5b	1287.01	-1.37662	0.329122	-4.18269	2.88075e-05	0.000249868
ENSMUSG00000032875	Arhgef17	392.509	3.65723	0.874428	4.18243	2.88409e-05	0.000250019
ENSMUSG00000021313	Ryr2	6.56861	-5.24024	1.25387	-4.17924	2.92484e-05	0.00025341
ENSMUSG00000027222	Pex16	3972.85	-1.41526	0.338679	-4.17875	2.93115e-05	0.000253815
ENSMUSG00000004730	Adgre1	144.366	-9.62338	2.30387	-4.17705	2.95312e-05	0.000255367
ENSMUSG00000022012	Enox1	624.3	1.60041	0.383144	4.17704	2.95332e-05	0.000255367
ENSMUSG00000034994	Eef2	45924.4	0.983441	0.235443	4.17698	2.954e-05	0.000255367
ENSMUSG00000060470	Adgrg3	30.6855	-9.63006	2.30562	-4.17678	2.95664e-05	0.000255452
ENSMUSG00000001248	Gramd1a	619.11	1.48633	0.355874	4.17656	2.95949e-05	0.000255556
ENSMUSG00000022799	Arhgap31	79.4847	-5.02088	1.20246	-4.1755	2.97329e-05	0.000256605
ENSMUSG00000041046	Ramp3	69.9285	4.9588	1.18802	4.17399	2.99306e-05	0.000258168
ENSMUSG00000027074	Slc43a3	823.686	-3.95939	0.94864	-4.17375	2.99623e-05	0.000258298
ENSMUSG00000022220	Adcy4	20.4233	-8.31444	1.99225	-4.17339	3.00103e-05	0.000258568
ENSMUSG00000028247	Coq3	823.599	-1.03947	0.249155	-4.172	3.01941e-05	0.000260008
ENSMUSG00000052926	Rnaseh2a	1641.07	0.620464	0.148727	4.17182	3.02172e-05	0.000260062
ENSMUSG00000006641	Slc5a6	371.335	-3.52193	0.844246	-4.17169	3.02347e-05	0.000260068
ENSMUSG00000036850	Mrpl41	937.177	-0.760766	0.18237	-4.17156	3.02522e-05	0.000260075
ENSMUSG00000061527	Krt5	48.7832	6.90709	1.65619	4.17047	3.03966e-05	0.000261172
ENSMUSG00000051727	Kctd14	46.3087	6.57302	1.57772	4.16616	3.09773e-05	0.000266014
ENSMUSG00000041361	Myzap	268.371	2.29599	0.551199	4.16544	3.10752e-05	0.000266707
ENSMUSG00000066235	Pomgnt2	505.985	1.18904	0.285511	4.16462	3.11873e-05	0.000267521
ENSMUSG00000022788	Fgd4	479.909	-2.89598	0.695667	-4.16288	3.14256e-05	0.000269417
ENSMUSG00000011306	Sugp1	1565.22	0.589719	0.141705	4.16159	3.16045e-05	0.000270801
ENSMUSG00000040269	Mrps28	1603.01	-0.772827	0.185742	-4.16076	3.17196e-05	0.000271637
ENSMUSG00000003279	Dlgap1	344.85	-1.68189	0.404302	-4.16	3.18251e-05	0.00027239
ENSMUSG00000009292	Trpm2	8.98152	-6.6189	1.5917	-4.15838	3.20508e-05	0.000274171
ENSMUSG00000027937	Jtb	2959.13	-0.861987	0.207307	-4.15802	3.21014e-05	0.000274453
ENSMUSG00000074071	Fam169b	397.938	-3.72277	0.895388	-4.15772	3.21441e-05	0.000274667
ENSMUSG00000052584	Serp2	67.047	3.22478	0.775934	4.156	3.23866e-05	0.000276587
ENSMUSG00000040270	Bach2	375.578	-3.1583	0.760001	-4.15565	3.2436e-05	0.000276761
ENSMUSG00000036564	Ndrg4	154.242	5.03814	1.21237	4.15561	3.24427e-05	0.000276761
ENSMUSG00000021423	Ly86	21.1169	-8.19116	1.97232	-4.15307	3.28051e-05	0.000279699
ENSMUSG00000079442	St6galnac4	606.723	3.95543	0.953083	4.15014	3.32277e-05	0.000283147
ENSMUSG00000038736	Nudcd1	1302.93	0.920301	0.221767	4.14986	3.32686e-05	0.000283339
ENSMUSG00000025162	Csnk1d	3880.85	0.838347	0.202045	4.14931	3.33485e-05	0.000283865
ENSMUSG00000004980	Hnrnpa2b1	8779.68	-1.00842	0.243047	-4.14905	3.33851e-05	0.00028402
ENSMUSG00000030228	Pik3c2g	362.177	-3.58125	0.863467	-4.14752	3.36091e-05	0.000285769
ENSMUSG00000034910	Pygo1	27.8199	6.05367	1.45968	4.14727	3.3646e-05	0.000285927
ENSMUSG00000038608	Dock10	25.6392	-7.9883	1.92624	-4.14709	3.36723e-05	0.000285993
ENSMUSG00000028655	Mfsd2a	330.277	-3.65951	0.882837	-4.14516	3.39569e-05	0.000288253
ENSMUSG00000036111	Lmo1	11.9499	6.36291	1.53541	4.1441	3.41147e-05	0.000289434
ENSMUSG00000024769	Cdc42bpg	75.839	2.08491	0.503209	4.14323	3.42443e-05	0.000290375
ENSMUSG00000020434	4921536K21Rik	10.5434	6.59597	1.59235	4.14228	3.43865e-05	0.000291384
ENSMUSG00000061751	Kalrn	914.003	-2.6187	0.632202	-4.14219	3.44008e-05	0.000291384
ENSMUSG00000038147	Cd84	107.167	-8.54002	2.06247	-4.14067	3.463e-05	0.000293014
ENSMUSG00000020430	Pes1	1330.19	0.537048	0.129701	4.14066	3.4631e-05	0.000293014
ENSMUSG00000078202	Nrarp	48.1798	4.8745	1.17791	4.13827	3.49937e-05	0.000295922
ENSMUSG00000041078	Grid1	11.5273	-5.35174	1.29436	-4.13467	3.55462e-05	0.00030034
ENSMUSG00000026819	Slc25a25	3135.74	-3.50246	0.847106	-4.13462	3.55549e-05	0.00030034
ENSMUSG00000032310	Cyp1a2	13204.2	-5.14565	1.24471	-4.13403	3.56463e-05	0.000300949
ENSMUSG00000030232	Aebp2	955.979	1.79717	0.434764	4.13366	3.57025e-05	0.000301259
ENSMUSG00000001473	Tubb6	4095.92	1.62093	0.392147	4.13348	3.57313e-05	0.000301339
ENSMUSG00000024026	Glo1	12455.1	-1.79017	0.433243	-4.13202	3.59592e-05	0.000303096
ENSMUSG00000036402	Gng12	7111.36	0.886945	0.214667	4.13173	3.60042e-05	0.00030331
ENSMUSG00000061740	Cyp2d22	7857.27	-2.50895	0.607277	-4.13147	3.60451e-05	0.00030349
ENSMUSG00000065979	Cpped1	2537.48	-0.891287	0.215815	-4.12986	3.62982e-05	0.000305456
ENSMUSG00000040717	Il17rd	54.302	2.47009	0.59825	4.12887	3.64554e-05	0.000306612
ENSMUSG00000032440	Tgfbr2	2761.7	2.12007	0.513659	4.12739	3.66904e-05	0.000308422
ENSMUSG00000071014	Ndufb6	3475.54	-0.994334	0.24093	-4.12706	3.67428e-05	0.000308696
ENSMUSG00000039653	Baat	3780.54	-4.09987	0.993447	-4.12691	3.67671e-05	0.000308733
ENSMUSG00000045934	Mtmr11	1226.08	3.68797	0.893826	4.12605	3.69041e-05	0.000309571
ENSMUSG00000039431	Mtmr7	206.421	-3.55195	0.860863	-4.12604	3.69069e-05	0.000309571
ENSMUSG00000022040	Ephx2	12633.7	-3.11728	0.75555	-4.12584	3.69386e-05	0.00030967
ENSMUSG00000044017	Adgrd1	282.045	1.4964	0.362898	4.12348	3.73192e-05	0.000312526
ENSMUSG00000019368	Sec14l4	4072.28	-4.04293	0.980467	-4.12348	3.73195e-05	0.000312526
ENSMUSG00000020389	Cdkl3	111.302	2.14178	0.519672	4.12141	3.76561e-05	0.000315174
ENSMUSG00000047866	Lonp2	11449.6	-1.84077	0.446707	-4.12076	3.77625e-05	0.000315895
ENSMUSG00000028427	Aqp7	57.4167	6.54342	1.58816	4.12014	3.78648e-05	0.00031658
ENSMUSG00000051041	Olfml1	664.275	-4.34251	1.05414	-4.11949	3.79708e-05	0.000317295
ENSMUSG00000066026	Dhrs3	3025.7	-3.66783	0.890428	-4.11918	3.80226e-05	0.000317474
ENSMUSG00000018339	Gpx3	1293.2	3.3658	0.817117	4.11911	3.80331e-05	0.000317474
ENSMUSG00000022613	Miox	73.5578	4.56235	1.10783	4.11828	3.81708e-05	0.000318452
ENSMUSG00000054871	Tmem158	25.7681	3.69938	0.898693	4.1164	3.84835e-05	0.000320889
ENSMUSG00000020646	Mboat2	29.6032	6.08133	1.47759	4.11571	3.85993e-05	0.000321681
ENSMUSG00000024922	Ovol1	174.899	3.90575	0.949105	4.11519	3.86862e-05	0.000322233
ENSMUSG00000022347	A1bg	1211.2	-8.79304	2.13721	-4.11426	3.88416e-05	0.000323354
ENSMUSG00000005583	Mef2c	18.1606	-7.25342	1.76322	-4.11373	3.89309e-05	0.000323924
ENSMUSG00000022676	Snai2	173.047	-3.89666	0.947764	-4.11143	3.93216e-05	0.000326999
ENSMUSG00000004789	Dlst	3878.29	-0.96121	0.233858	-4.11023	3.95262e-05	0.000328524
ENSMUSG00000028003	Lrat	63.8458	-5.01527	1.22031	-4.10984	3.95933e-05	0.000328906
ENSMUSG00000022555	Dgat1	1234.92	-0.804645	0.195825	-4.109	3.97369e-05	0.000329923
ENSMUSG00000023931	Efhb	42.4529	5.80696	1.41503	4.10378	4.06457e-05	0.000337288
ENSMUSG00000004791	Pgf	63.306	7.81245	1.90473	4.10161	4.10287e-05	0.000340284
ENSMUSG00000028463	Car9	170.191	5.09619	1.24288	4.10031	4.12599e-05	0.000342018
ENSMUSG00000051022	Hs3st1	943.217	4.3032	1.04952	4.10015	4.12876e-05	0.000342066
ENSMUSG00000027761	Aadac	7121.92	-4.10454	1.00175	-4.09736	4.1789e-05	0.000346036
ENSMUSG00000021306	Gpr137b	778.892	3.51565	0.85831	4.09601	4.20336e-05	0.000347875
ENSMUSG00000108022	Gm7298	11.9017	-6.88602	1.68138	-4.09546	4.21335e-05	0.000348343
ENSMUSG00000025212	Sfxn3	772.677	3.516	0.858513	4.09545	4.2135e-05	0.000348343
ENSMUSG00000046603	Tcaim	182.758	-2.48841	0.607873	-4.09363	4.24666e-05	0.000350742
ENSMUSG00000041842	Fhdc1	132.864	4.47386	1.09289	4.09361	4.24704e-05	0.000350742
ENSMUSG00000092021	Gbp11	643.573	-5.70093	1.39281	-4.09311	4.25623e-05	0.000351314
ENSMUSG00000018761	Mpdu1	2217.36	-1.20541	0.294766	-4.08938	4.32532e-05	0.000356827
ENSMUSG00000032411	Tfdp2	562.93	-2.2669	0.554641	-4.08715	4.36699e-05	0.00036002
ENSMUSG00000029001	Fbxo44	656.371	3.3479	0.819145	4.08706	4.36866e-05	0.00036002
ENSMUSG00000031872	Bean1	69.9721	7.58759	1.85675	4.08649	4.37954e-05	0.000360725
ENSMUSG00000041845	Rhod	2329.86	1.30858	0.320323	4.08519	4.40401e-05	0.000362549
ENSMUSG00000024087	Cyp1b1	353.13	5.52694	1.35297	4.08505	4.40673e-05	0.00036258
ENSMUSG00000047710	Champ1	706.598	1.14551	0.28043	4.08482	4.41108e-05	0.000362746
ENSMUSG00000057530	Ece1	6833.03	-2.2665	0.555395	-4.08088	4.48657e-05	0.000368759
ENSMUSG00000026307	Scly	984.434	-1.38994	0.340731	-4.07927	4.51766e-05	0.000371118
ENSMUSG00000068220	Lgals1	10813.3	3.1267	0.766878	4.07719	4.55833e-05	0.000374261
ENSMUSG00000068740	Celsr2	66.7899	3.63574	0.891757	4.07706	4.56091e-05	0.000374274
ENSMUSG00000043388	Tmem130	30.6396	7.04393	1.72806	4.07621	4.57748e-05	0.000375436
ENSMUSG00000022546	Gpt	3839.44	-3.9031	0.957578	-4.07602	4.58139e-05	0.0003755
ENSMUSG00000020930	Ccdc103	48.8378	3.43024	0.841585	4.07593	4.5831e-05	0.0003755
ENSMUSG00000042845	Wfdc12	102.742	4.2261	1.03719	4.07457	4.60985e-05	0.000377446
ENSMUSG00000074345	Tnfaip8l3	19.9616	-5.84487	1.43451	-4.07448	4.61172e-05	0.000377446
ENSMUSG00000011263	Exoc3l2	10.64	-6.71969	1.6494	-4.07403	4.62072e-05	0.000377983
ENSMUSG00000031782	Coq9	4122.6	-1.09403	0.268573	-4.0735	4.63112e-05	0.000378635
ENSMUSG00000052698	Tln2	80.1607	-2.80562	0.68904	-4.07179	4.66541e-05	0.000381238
ENSMUSG00000024812	Tjp2	2933	1.11446	0.273843	4.06972	4.70695e-05	0.00038443
ENSMUSG00000040189	Odad1	252.489	3.07429	0.755849	4.06734	4.75537e-05	0.000388181
ENSMUSG00000003585	Sec14l2	727.782	-3.58593	0.881717	-4.06698	4.76254e-05	0.000388561
ENSMUSG00000015396	Cd83	32.5582	-9.06344	2.22892	-4.06628	4.7769e-05	0.000389528
ENSMUSG00000020844	Nxn	242.727	2.97023	0.73059	4.06552	4.79254e-05	0.000390448
ENSMUSG00000058715	Fcer1g	127.84	-6.86615	1.68889	-4.06549	4.79321e-05	0.000390448
ENSMUSG00000022098	Bmp1	2344.58	-1.35234	0.332766	-4.06393	4.82539e-05	0.000392863
ENSMUSG00000093805	Gal3st2b	38.3362	-9.38106	2.30867	-4.06341	4.83615e-05	0.000393533
ENSMUSG00000059811	Atl2	3184.34	-1.28473	0.316277	-4.06203	4.86474e-05	0.000395559
ENSMUSG00000037636	Slc25a43	48.8017	3.32766	0.819229	4.06194	4.86671e-05	0.000395559
ENSMUSG00000060613	Cyp2c70	21760.8	-4.42914	1.09043	-4.06184	4.8687e-05	0.000395559
ENSMUSG00000073490	Ifi207	43.6998	-7.44165	1.83265	-4.0606	4.89463e-05	0.000397459
ENSMUSG00000061086	Myl4	44.4308	-1.81011	0.445794	-4.06041	4.89856e-05	0.00039757
ENSMUSG00000020826	Nos2	49.0486	6.32037	1.55789	4.05702	4.97032e-05	0.000403183
ENSMUSG00000038690	Atp5j2	6083.41	-0.79041	0.1949	-4.05547	5.0034e-05	0.000405654
ENSMUSG00000043556	Fbxl7	27.1016	-5.68826	1.4027	-4.05522	5.00878e-05	0.000405879
ENSMUSG00000056602	Fry	466.18	2.9009	0.715433	4.05475	5.01878e-05	0.000406477
ENSMUSG00000070644	Etnk2	3801.33	-4.02757	0.993341	-4.05457	5.02273e-05	0.000406585
ENSMUSG00000024498	Tcerg1	1286.83	0.941834	0.232358	4.05338	5.04828e-05	0.000408333
ENSMUSG00000030249	Abcc9	211.105	-2.76815	0.682934	-4.05332	5.04959e-05	0.000408333
ENSMUSG00000038811	Gngt2	30.1092	-6.69648	1.65222	-4.05302	5.05597e-05	0.000408636
ENSMUSG00000031422	Morf4l2	8318.13	0.529372	0.130637	4.05225	5.07272e-05	0.000409776
ENSMUSG00000036880	Acaa2	36556	-2.13931	0.52805	-4.05134	5.09253e-05	0.000411163
ENSMUSG00000021286	Zfyve21	2290.73	-1.02815	0.253806	-4.05092	5.10171e-05	0.00041169
ENSMUSG00000034401	Spata6	494.189	3.86233	0.953814	4.04935	5.13592e-05	0.000414235
ENSMUSG00000045039	Megf8	301.779	1.74903	0.432185	4.04694	5.18911e-05	0.000418308
ENSMUSG00000029352	Crybb3	1180.51	4.48743	1.10929	4.04531	5.22539e-05	0.000421014
ENSMUSG00000034825	Nrip3	47.6357	4.22256	1.04387	4.04508	5.23045e-05	0.000421128
ENSMUSG00000028944	Prkag2	641.995	-2.4355	0.602102	-4.045	5.23223e-05	0.000421128
ENSMUSG00000063232	Serpina11	4118.38	-4.65185	1.15032	-4.04398	5.25513e-05	0.00042248
ENSMUSG00000045975	C2cd2	2086.9	-2.99915	0.741634	-4.04397	5.2553e-05	0.00042248
ENSMUSG00000006998	Psmd2	12029.9	-0.504612	0.124784	-4.04389	5.25719e-05	0.00042248
ENSMUSG00000033389	Arhgap44	235.591	3.0059	0.743749	4.04155	5.30997e-05	0.000426501
ENSMUSG00000053907	Mat2a	7389.62	1.04683	0.259027	4.04139	5.31354e-05	0.000426567
ENSMUSG00000060206	Zfp462	165.667	3.77179	0.933374	4.04102	5.32185e-05	0.000427013
ENSMUSG00000026107	Nabp1	1348.74	1.61195	0.398938	4.04061	5.33115e-05	0.000427538
ENSMUSG00000034218	Atm	172.428	-0.958459	0.237218	-4.04042	5.33565e-05	0.000427678
ENSMUSG00000021123	Rdh12	13.845	7.51742	1.86108	4.03927	5.36169e-05	0.000429543
ENSMUSG00000026701	Prdx6	31390.1	-1.00042	0.24769	-4.03901	5.36767e-05	0.000429801
ENSMUSG00000029401	Rilpl2	797.435	0.859733	0.212873	4.03871	5.3747e-05	0.000430143
ENSMUSG00000026273	Mterf4	662.132	-0.895305	0.22183	-4.036	5.437e-05	0.000434904
ENSMUSG00000070822	Zscan18	56.3136	2.27948	0.564818	4.03577	5.44235e-05	0.000435108
ENSMUSG00000025240	Sacm1l	1871.74	-0.648489	0.160721	-4.03488	5.46311e-05	0.000436543
ENSMUSG00000055932	Fto	1674.82	-1.28547	0.318618	-4.03451	5.47166e-05	0.000437001
ENSMUSG00000049690	Nckap5	89.7767	-3.1738	0.786947	-4.03305	5.50577e-05	0.000439499
ENSMUSG00000073481	Mtarc2	9358.85	-1.4899	0.369473	-4.03249	5.51881e-05	0.000440314
ENSMUSG00000031239	Itm2a	2077	4.62198	1.14656	4.03118	5.54979e-05	0.000442558
ENSMUSG00000039438	Ttc36	9703.87	-3.7996	0.943514	-4.02708	5.64744e-05	0.000450114
ENSMUSG00000027463	Slc52a3	399.888	4.04572	1.0051	4.02519	5.6929e-05	0.000453504
ENSMUSG00000099583	H3c4	51.7006	2.76392	0.686716	4.02484	5.70138e-05	0.000453947
ENSMUSG00000074240	Cib3	757.419	-4.83359	1.201	-4.02462	5.70675e-05	0.000454142
ENSMUSG00000021807	Rtraf	3779.7	0.638861	0.158782	4.02351	5.73363e-05	0.000456047
ENSMUSG00000052688	Rab7b	208.068	3.76312	0.935342	4.02326	5.73989e-05	0.000456311
ENSMUSG00000021363	Mak	59.9327	5.63095	1.40019	4.02157	5.78106e-05	0.0004592
ENSMUSG00000035944	Ttc38	1166.74	-1.09765	0.272944	-4.02153	5.78215e-05	0.0004592
ENSMUSG00000036356	Csgalnact1	88.6948	-6.21301	1.5451	-4.0211	5.79279e-05	0.00045981
ENSMUSG00000048856	Slc25a47	33057.2	-3.62601	0.902506	-4.01771	5.87661e-05	0.000466225
ENSMUSG00000073557	Ppp1r12b	172.411	-1.97312	0.491251	-4.01651	5.90658e-05	0.000468364
ENSMUSG00000019080	Mfsd3	700.182	-1.30918	0.326021	-4.01565	5.92834e-05	0.000469849
ENSMUSG00000025810	Nrp1	4285.98	-1.37668	0.342906	-4.01475	5.95086e-05	0.000471393
ENSMUSG00000024253	Dync2li1	378.097	3.09414	0.770822	4.01408	5.9678e-05	0.000472494
ENSMUSG00000063275	Hacd1	527.807	-1.56963	0.391143	-4.01292	5.99723e-05	0.000474582
ENSMUSG00000032570	Atp2c1	2086.05	-0.644777	0.160689	-4.01259	6.00563e-05	0.000474932
ENSMUSG00000036698	Ago2	1204.7	1.55276	0.386981	4.01251	6.00777e-05	0.000474932
ENSMUSG00000001576	Ergic1	3716.16	0.814368	0.202972	4.01222	6.01493e-05	0.000475256
ENSMUSG00000045027	Prss22	219.582	6.96671	1.73708	4.01058	6.05702e-05	0.000478338
ENSMUSG00000006589	Aprt	2749.24	0.967329	0.241209	4.01033	6.06336e-05	0.000478596
ENSMUSG00000042682	Selenok	10609.5	1.09516	0.273183	4.00888	6.10083e-05	0.000481308
ENSMUSG00000029456	Acad10	531.389	-3.11884	0.778023	-4.00868	6.10597e-05	0.000481469
ENSMUSG00000038526	Car14	907.059	-3.95835	0.987595	-4.00806	6.12183e-05	0.000482475
ENSMUSG00000035754	Wdr18	2762.56	-1.03691	0.258735	-4.00763	6.13321e-05	0.000483127
ENSMUSG00000084957	Bbip1	835.573	0.710722	0.17735	4.00747	6.13736e-05	0.000483208
ENSMUSG00000022244	Amacr	3823.79	-3.56756	0.89044	-4.00652	6.16212e-05	0.000484911
ENSMUSG00000028307	Aldob	284917	-3.54048	0.884069	-4.00475	6.20826e-05	0.000488295
ENSMUSG00000027180	Fbxo3	4257.64	-0.598692	0.149523	-4.00402	6.22748e-05	0.000489274
ENSMUSG00000020774	Aspa	295.173	-3.65595	0.913074	-4.004	6.22792e-05	0.000489274
ENSMUSG00000001240	Ramp2	28.0571	-5.00103	1.24903	-4.00392	6.23016e-05	0.000489274
ENSMUSG00000073176	Zfp449	122.804	3.33545	0.833129	4.00353	6.24051e-05	0.000489839
ENSMUSG00000038860	Garnl3	168.731	3.1812	0.794708	4.00298	6.25489e-05	0.00049072
ENSMUSG00000027792	Bche	1390.53	-3.6833	0.92018	-4.0028	6.25972e-05	0.00049085
ENSMUSG00000022440	C1qtnf6	74.9017	3.71263	0.927754	4.00174	6.2879e-05	0.000492811
ENSMUSG00000022108	Itm2b	55762.9	-0.752861	0.188143	-4.00154	6.29315e-05	0.000492974
ENSMUSG00000020262	Adarb1	171.984	-2.72077	0.68002	-4.00102	6.30694e-05	0.000493805
ENSMUSG00000037656	Slc20a2	3343.73	-1.10123	0.275275	-4.00047	6.32168e-05	0.00049471
ENSMUSG00000025860	Xiap	1494.99	-1.03002	0.257502	-4.00003	6.33333e-05	0.000495371
ENSMUSG00000021520	Uqcrb	5999.87	-0.712802	0.178352	-3.9966	6.42594e-05	0.000502362
ENSMUSG00000022376	Adcy8	20.2694	7.55808	1.89146	3.9959	6.44481e-05	0.000503584
ENSMUSG00000023030	Slc11a2	1834.45	1.0791	0.270124	3.99483	6.47411e-05	0.000505619
ENSMUSG00000030401	Rtn2	73.6074	3.86095	0.966953	3.9929	6.52709e-05	0.0005095
ENSMUSG00000074220	Zfp382	33.4461	4.15656	1.0412	3.99209	6.54934e-05	0.00051098
ENSMUSG00000033207	Mamdc2	30.6542	-5.1292	1.28498	-3.99166	6.56129e-05	0.000511656
ENSMUSG00000059854	Hydin	29.8963	4.00613	1.00373	3.99125	6.57268e-05	0.000512286
ENSMUSG00000096740	Lbhd1	89.2731	1.94595	0.48779	3.98932	6.62622e-05	0.0005162
ENSMUSG00000034566	Atp5h	6672.17	-0.820457	0.205672	-3.98914	6.6313e-05	0.000516337
ENSMUSG00000017453	Pipox	4745.02	-3.3595	0.842271	-3.98861	6.64604e-05	0.000517225
ENSMUSG00000058099	Nfam1	34.5381	-9.55366	2.39555	-3.98809	6.66074e-05	0.00051811
ENSMUSG00000051118	Or7d10	221.16	0.702149	0.176095	3.98732	6.68229e-05	0.000519525
ENSMUSG00000045211	Nudt18	3036.1	1.7317	0.434542	3.98512	6.74456e-05	0.000524104
ENSMUSG00000030067	Foxp1	1469.13	-1.39782	0.350782	-3.98487	6.75184e-05	0.000524407
[truncated: 19,851 more rows]

## Sheet: HepOrg_inMM_1w_IsolatedHep
	GeneName	baseMean	log2FoldChange	lfcSE	stat	pvalue	padj
ENSMUSG00000025351	Cd63	21987.7	7.81719	0.402465	19.4233	4.90498e-84	7.25987e-80
ENSMUSG00000027663	Zmat3	1038.83	4.11521	0.248632	16.5514	1.56428e-61	1.15764e-57
ENSMUSG00000025203	Scd2	10412.7	7.15385	0.435084	16.4425	9.49677e-61	4.68539e-57
ENSMUSG00000079523	Tmsb10	29047.7	7.46727	0.504821	14.7919	1.65146e-49	6.11081e-46
ENSMUSG00000023067	Cdkn1a	7800.32	5.70832	0.389141	14.669	1.01769e-48	3.01256e-45
ENSMUSG00000068744	Psrc1	1961.93	9.68656	0.661523	14.6428	1.49732e-48	3.69365e-45
ENSMUSG00000029776	Hibadh	6023.75	-2.80019	0.19384	-14.4459	2.66043e-47	5.6253e-44
ENSMUSG00000034586	Hid1	3519.61	5.7808	0.410504	14.0822	4.88735e-45	9.0422e-42
ENSMUSG00000021196	Pfkp	7855.09	7.53134	0.551241	13.6625	1.70007e-42	2.79586e-39
ENSMUSG00000050335	Lgals3	11226.6	7.25363	0.540606	13.4176	4.76969e-41	7.05961e-38
ENSMUSG00000035780	Ugt2a3	1717.82	-10.1618	0.765455	-13.2755	3.21169e-40	4.32147e-37
ENSMUSG00000024640	Psat1	4739.36	6.99089	0.537039	13.0175	9.73571e-39	1.20082e-35
ENSMUSG00000034634	Ly6d	37743.7	10.9239	0.873923	12.4999	7.47525e-36	8.51086e-33
ENSMUSG00000027907	S100a11	6952.85	7.26851	0.581947	12.49	8.46819e-36	8.95269e-33
ENSMUSG00000026839	Upp2	3017.68	-9.28398	0.747674	-12.4171	2.10954e-35	2.08155e-32
ENSMUSG00000027646	Src	470.866	5.05113	0.411436	12.2768	1.20637e-34	1.11597e-31
ENSMUSG00000025287	Acot9	1765.03	3.57882	0.293218	12.2053	2.91168e-34	2.53505e-31
ENSMUSG00000040618	Pck2	2322.48	4.497	0.370572	12.1353	6.86677e-34	5.6464e-31
ENSMUSG00000038775	Vill	1483.59	5.70019	0.472613	12.061	1.69676e-33	1.32177e-30
ENSMUSG00000032294	Pkm	18758.1	6.15828	0.5137	11.9881	4.10325e-33	3.03661e-30
ENSMUSG00000003541	Ier3	7761.11	6.78793	0.574145	11.8227	2.98095e-32	2.101e-29
ENSMUSG00000024940	Ltbp3	2069.88	6.94842	0.592157	11.7341	8.52446e-32	5.73503e-29
ENSMUSG00000015094	Npdc1	2930.61	4.58073	0.397911	11.5119	1.14852e-30	7.39096e-28
ENSMUSG00000032231	Anxa2	35598.6	6.98072	0.611702	11.412	3.64432e-30	2.24748e-27
ENSMUSG00000020017	Hal	2763.43	-9.9832	0.875794	-11.399	4.22793e-30	2.50311e-27
ENSMUSG00000031633	Slc25a4	7344.8	5.02483	0.443058	11.3412	8.1974e-30	4.51167e-27
ENSMUSG00000028059	Arhgef2	1929.31	5.27597	0.465217	11.3409	8.23019e-30	4.51167e-27
ENSMUSG00000021696	Elovl7	1759.09	7.63034	0.68232	11.1829	4.94314e-29	2.61298e-26
ENSMUSG00000010830	Kdelr3	1006.08	7.99323	0.715482	11.1718	5.60318e-29	2.85975e-26
ENSMUSG00000027559	Car3	49539.5	-19.7844	1.78407	-11.0895	1.41101e-28	6.96146e-26
ENSMUSG00000030717	Nupr1	2507.24	6.36985	0.57894	11.0026	3.71247e-28	1.77252e-25
ENSMUSG00000009585	Apobec3	1805.5	4.37734	0.400696	10.9243	8.81887e-28	4.079e-25
ENSMUSG00000091955	Gm9844	609.533	7.96118	0.734427	10.84	2.22483e-27	9.97871e-25
ENSMUSG00000032192	Gnb5	1034.79	6.62711	0.612796	10.8145	2.93743e-27	1.27873e-24
ENSMUSG00000034457	Eda2r	580.297	5.32038	0.495724	10.7326	7.15924e-27	3.02754e-24
ENSMUSG00000054428	Atpif1	5042.21	2.45232	0.231054	10.6136	2.57565e-26	1.05895e-23
ENSMUSG00000052974	Cyp2f2	22635.2	-12.3632	1.16533	-10.6092	2.70116e-26	1.08054e-23
ENSMUSG00000041801	Phlda3	4098.44	7.02236	0.665272	10.5556	4.7844e-26	1.86352e-23
ENSMUSG00000026303	Mlph	771.81	7.03176	0.667686	10.5315	6.18195e-26	2.34613e-23
ENSMUSG00000023169	Slc38a1	1237.42	6.67647	0.638383	10.4584	1.34076e-25	4.96116e-23
ENSMUSG00000032374	Plod2	1270.78	8.47702	0.815365	10.3966	2.56959e-25	9.27622e-23
ENSMUSG00000027513	Pck1	14962.1	-11.8194	1.14526	-10.3202	5.70776e-25	1.97622e-22
ENSMUSG00000039323	Igfbp2	5215.06	-10.4683	1.0144	-10.3197	5.74132e-25	1.97622e-22
ENSMUSG00000024039	Cbs	7193.88	-3.58697	0.348601	-10.2896	7.85052e-25	2.64081e-22
ENSMUSG00000029622	Arpc1b	18799.5	1.94258	0.188947	10.2811	8.57732e-25	2.82117e-22
ENSMUSG00000037852	Cpe	5671.21	8.73892	0.853065	10.2441	1.25738e-24	4.04575e-22
ENSMUSG00000051439	Cd14	17954.7	6.24809	0.610616	10.2324	1.41908e-24	4.4689e-22
ENSMUSG00000028217	Cdh17	8009.45	14.4786	1.42065	10.1915	2.16289e-24	6.66935e-22
ENSMUSG00000027737	Slc7a11	3344.45	10.9134	1.08379	10.0696	7.5272e-24	2.27368e-21
ENSMUSG00000043822	Adamtsl5	589.527	4.97371	0.49666	10.0143	1.31861e-23	3.90335e-21
ENSMUSG00000028399	Ptprd	1948.31	-3.04165	0.304319	-9.99494	1.60388e-23	4.65472e-21
ENSMUSG00000057880	Abat	2691.95	-8.03899	0.805583	-9.97909	1.8818e-23	5.35626e-21
ENSMUSG00000029597	Sds	2608.77	-12.0669	1.21217	-9.95486	2.4016e-23	6.70679e-21
ENSMUSG00000057092	Fxyd3	765.228	9.5047	0.955884	9.94336	2.69571e-23	7.38874e-21
ENSMUSG00000005667	Mthfd2	1656.43	2.9834	0.300942	9.91353	3.63569e-23	9.78399e-21
ENSMUSG00000019139	Isyna1	8490.18	4.10312	0.414328	9.90307	4.03704e-23	1.067e-20
ENSMUSG00000062991	Nrg1	1705.99	5.06372	0.511497	9.89979	4.17166e-23	1.08324e-20
ENSMUSG00000034981	Parm1	664.051	6.79674	0.692776	9.81089	1.01076e-22	2.57937e-20
ENSMUSG00000002059	Rab34	1916.38	2.40341	0.245152	9.80377	1.08464e-22	2.72098e-20
ENSMUSG00000026547	Tagln2	8749.9	5.55293	0.570531	9.73291	2.1825e-22	5.38387e-20
ENSMUSG00000026822	Lcn2	101961	7.43431	0.768687	9.67144	3.98716e-22	9.53941e-20
ENSMUSG00000005981	Trap1	6189.46	-1.4531	0.15025	-9.67122	3.99597e-22	9.53941e-20
ENSMUSG00000073802	Cdkn2b	2526.03	6.77802	0.704227	9.62477	6.28454e-22	1.47647e-19
ENSMUSG00000030095	Tmem43	4285.14	3.49276	0.368	9.49119	2.28418e-21	5.28252e-19
ENSMUSG00000048087	Ahcyl	2090.52	-6.85924	0.723187	-9.48474	2.42996e-21	5.53322e-19
ENSMUSG00000026342	Slc35f5	6987.54	1.51267	0.159799	9.46603	2.90681e-21	6.51873e-19
ENSMUSG00000025875	Tspan17	1534.42	3.14623	0.332893	9.45119	3.35004e-21	7.4006e-19
ENSMUSG00000032816	Igdcc4	735.091	8.97763	0.952728	9.42308	4.38038e-21	9.53441e-19
ENSMUSG00000030605	Mfge8	10496.8	4.21446	0.44738	9.42031	4.49744e-21	9.64733e-19
ENSMUSG00000037111	Setd7	242.013	2.43199	0.258801	9.39715	5.60585e-21	1.18532e-18
ENSMUSG00000026669	Mcm10	981.469	-6.68282	0.716395	-9.3284	1.07483e-20	2.24065e-18
ENSMUSG00000025887	Casp12	1652.81	6.09173	0.653251	9.32525	1.10726e-20	2.27619e-18
ENSMUSG00000002384	Bmp8b	1160.36	8.93958	0.960173	9.31039	1.27368e-20	2.58242e-18
ENSMUSG00000039693	Msantd3	382.611	6.85446	0.741702	9.24153	2.42999e-20	4.86031e-18
ENSMUSG00000031538	Plat	6138.24	8.79773	0.952501	9.23646	2.54798e-20	5.02836e-18
ENSMUSG00000005054	Cstb	10110.8	2.0736	0.225489	9.196	3.71521e-20	7.23536e-18
ENSMUSG00000060147	Serpinb6a	5659.27	4.04878	0.440527	9.19076	3.90065e-20	7.49786e-18
ENSMUSG00000023905	Tnfrsf12a	8216.15	3.54118	0.385581	9.18401	4.15324e-20	7.88104e-18
ENSMUSG00000034868	Myl12b	754.879	2.77765	0.302674	9.17705	4.43075e-20	8.3012e-18
ENSMUSG00000015647	Lama5	1554.39	5.38762	0.58781	9.16558	4.92827e-20	9.11791e-18
ENSMUSG00000044005	Gls2	1146.92	-8.11314	0.887173	-9.14494	5.96652e-20	1.09025e-17
ENSMUSG00000040322	Slc25a24	2416.55	5.8169	0.638617	9.10859	8.34602e-20	1.50646e-17
ENSMUSG00000031995	St14	1838.99	6.67911	0.73343	9.10668	8.49394e-20	1.51468e-17
ENSMUSG00000021508	Cxcl14	2093.86	6.61617	0.726914	9.10172	8.89147e-20	1.5667e-17
ENSMUSG00000037440	Vnn1	9294.92	5.67235	0.625461	9.06907	1.20041e-19	2.09026e-17
ENSMUSG00000070003	Ssbp4	1336.4	3.96273	0.437616	9.05526	1.36246e-19	2.34486e-17
ENSMUSG00000020230	Prmt2	923.677	5.01428	0.556997	9.00234	2.20948e-19	3.73971e-17
ENSMUSG00000038936	Sccpdh	827.831	2.60808	0.289733	9.00165	2.22346e-19	3.73971e-17
ENSMUSG00000053398	Phgdh	6872.7	6.73386	0.749162	8.98852	2.50591e-19	4.16742e-17
ENSMUSG00000041698	Slco1a1	5739.81	-9.44097	1.05173	-8.97659	2.79301e-19	4.59326e-17
ENSMUSG00000021646	Mccc2	2152.41	-2.03497	0.227817	-8.93247	4.16614e-19	6.77616e-17
ENSMUSG00000014786	Slc9a5	34.1045	16.2229	1.81856	8.92075	4.63128e-19	7.45082e-17
ENSMUSG00000018623	Mmp7	1631.14	23.2635	2.62589	8.8593	8.05165e-19	1.28142e-16
ENSMUSG00000056124	B4galt6	686.769	5.49612	0.622502	8.82909	1.05531e-18	1.66166e-16
ENSMUSG00000027556	Car1	61.3326	-5.06827	0.574991	-8.81451	1.20209e-18	1.87286e-16
ENSMUSG00000076441	Ass1	33002.1	-4.55149	0.516761	-8.80774	1.27697e-18	1.96879e-16
ENSMUSG00000015961	Adss	5071.36	1.79404	0.20495	8.75351	2.06816e-18	3.15576e-16
ENSMUSG00000022214	Dcaf11	8011.05	-2.35599	0.269479	-8.74275	2.27511e-18	3.43611e-16
ENSMUSG00000074934	Grem1	313.382	19.1783	2.19671	8.73045	2.5367e-18	3.7925e-16
ENSMUSG00000037818	Abhd18	458.634	-2.38284	0.27328	-8.71942	2.79627e-18	4.13875e-16
ENSMUSG00000040415	Dtx3	165.83	3.38135	0.389938	8.67151	4.26428e-18	6.24907e-16
ENSMUSG00000029777	Gars	8496.54	1.6014	0.18473	8.66887	4.36426e-18	6.33288e-16
ENSMUSG00000046432	Bex3	1857.94	6.03367	0.698995	8.63192	6.03322e-18	8.66967e-16
ENSMUSG00000039450	Dcxr	2203.79	-2.08471	0.241872	-8.61907	6.75017e-18	9.60666e-16
ENSMUSG00000005803	Sqor	5198.76	-2.44602	0.283846	-8.61742	6.84818e-18	9.65332e-16
ENSMUSG00000000078	Klf6	7532.39	3.02461	0.35288	8.57123	1.02388e-17	1.42966e-15
ENSMUSG00000033581	Igf2bp2	743.946	3.96825	0.463286	8.56544	1.07665e-17	1.4893e-15
ENSMUSG00000027111	Itga6	1492.95	4.66649	0.545691	8.55153	1.21471e-17	1.66471e-15
ENSMUSG00000030681	Mvp	11640.6	2.57583	0.301747	8.5364	1.38466e-17	1.88021e-15
ENSMUSG00000025007	Aldh18a1	2341.96	2.85316	0.334902	8.51938	1.60414e-17	2.15788e-15
ENSMUSG00000035357	Pdzrn3	1542.83	5.38053	0.63164	8.51836	1.6183e-17	2.15788e-15
ENSMUSG00000047139	Cd24a	3674.6	7.95756	0.936541	8.49676	1.94956e-17	2.57638e-15
ENSMUSG00000072664	Ugt3a1	649.712	-7.95461	0.942403	-8.44078	3.15234e-17	4.129e-15
ENSMUSG00000022544	Eef2kmt	1153.74	1.18401	0.140298	8.43923	3.19444e-17	4.14744e-15
ENSMUSG00000038141	Tmem181a	943.94	3.28519	0.390343	8.41616	3.89037e-17	5.00708e-15
ENSMUSG00000026748	Plxdc2	1108.44	6.57812	0.782298	8.40871	4.14549e-17	5.28942e-15
ENSMUSG00000020312	Shc2	663.557	8.8471	1.05234	8.40707	4.20381e-17	5.318e-15
ENSMUSG00000109764	Klkb1	581.5	-8.41103	1.00132	-8.39995	4.4668e-17	5.6028e-15
ENSMUSG00000006435	Neurl1a	370.115	5.87985	0.701081	8.38683	4.99436e-17	6.21189e-15
ENSMUSG00000036655	Colec11	131.074	-7.22008	0.862097	-8.37502	5.52138e-17	6.81016e-15
ENSMUSG00000030378	Sult2a8	5261.21	-11.2869	1.35388	-8.33673	7.63708e-17	9.34186e-15
ENSMUSG00000005873	Reep5	5217.84	2.66821	0.320151	8.33422	7.80083e-17	9.46395e-15
ENSMUSG00000024070	Prkd3	2364.78	-2.64235	0.317865	-8.31282	9.34515e-17	1.12453e-14
ENSMUSG00000003534	Ddr1	793.376	5.79563	0.700308	8.27584	1.27555e-16	1.52253e-14
ENSMUSG00000033538	Casp4	815.228	5.41956	0.655518	8.2676	1.36678e-16	1.61838e-14
ENSMUSG00000022762	Ncam2	58.3381	-6.3715	0.770788	-8.26622	1.38276e-16	1.6243e-14
ENSMUSG00000029094	Afap1	591.236	3.77658	0.457424	8.25618	1.50404e-16	1.75286e-14
ENSMUSG00000039131	Gipc2	1813.38	9.02517	1.09379	8.2513	1.56683e-16	1.81177e-14
ENSMUSG00000021036	Sptlc2	4036.96	2.056	0.249288	8.24746	1.61794e-16	1.85637e-14
ENSMUSG00000030498	Gas2	825.379	-3.84886	0.46674	-8.24627	1.63412e-16	1.8605e-14
ENSMUSG00000027656	Ccn5	1480.81	10.13	1.23781	8.18379	2.75064e-16	3.10781e-14
ENSMUSG00000024694	Keg1	3078.73	-8.38583	1.02658	-8.16866	3.11825e-16	3.49646e-14
ENSMUSG00000061906	Ugt2b38	488.505	-8.67191	1.06522	-8.14094	3.92212e-16	4.36476e-14
ENSMUSG00000002233	Rhoc	5442.74	3.78605	0.465536	8.13267	4.19932e-16	4.63837e-14
ENSMUSG00000031545	Gpat4	4426.53	-1.44837	0.178655	-8.10707	5.18535e-16	5.68506e-14
ENSMUSG00000002769	Gnmt	18170.9	-7.80644	0.965399	-8.08624	6.15362e-16	6.69704e-14
ENSMUSG00000032966	Fkbp1a	9798.1	1.47599	0.182558	8.08505	6.21384e-16	6.71321e-14
ENSMUSG00000026479	Lamc2	2854.39	8.57989	1.06225	8.07707	6.63411e-16	7.11532e-14
ENSMUSG00000027506	Tpd52	5535.5	2.75255	0.341245	8.06618	7.25326e-16	7.72342e-14
ENSMUSG00000032511	Scn5a	797.366	12.1676	1.5126	8.04415	8.68428e-16	9.18114e-14
ENSMUSG00000004849	Ap1s1	3937.33	1.31056	0.163049	8.03781	9.14572e-16	9.60042e-14
ENSMUSG00000097148	Gm3839	167.124	-5.50626	0.688329	-7.99946	1.2497e-15	1.3026e-13
ENSMUSG00000025647	Shisa5	13261.5	3.32078	0.415982	7.98298	1.42847e-15	1.47564e-13
ENSMUSG00000055653	Gpc3	11523.6	8.26664	1.03568	7.98187	1.44129e-15	1.47564e-13
ENSMUSG00000015890	Amdhd1	3314.38	-5.26993	0.660268	-7.9815	1.44563e-15	1.47564e-13
ENSMUSG00000024909	Efemp2	2162.59	4.17343	0.524435	7.95796	1.74904e-15	1.77312e-13
ENSMUSG00000047281	Sfn	1809.82	8.80511	1.10885	7.94077	2.00935e-15	2.02316e-13
ENSMUSG00000030768	Disp1	636.835	2.28262	0.287857	7.9297	2.19684e-15	2.19699e-13
ENSMUSG00000003873	Bax	4080.58	1.8585	0.234741	7.91721	2.42904e-15	2.4129e-13
ENSMUSG00000021831	Ero1a	8309.76	4.32929	0.547103	7.91312	2.51021e-15	2.47691e-13
ENSMUSG00000046722	Cdc42se1	2400.83	1.8468	0.233718	7.90186	2.74778e-15	2.69337e-13
ENSMUSG00000024725	Ostf1	5646.03	1.98929	0.252014	7.89357	2.93659e-15	2.8595e-13
ENSMUSG00000020737	Jpt1	5649.06	2.28282	0.290347	7.86238	3.7689e-15	3.64598e-13
ENSMUSG00000027456	Sdcbp2	1316.48	9.50439	1.20983	7.85596	3.9671e-15	3.8128e-13
ENSMUSG00000014329	Bicc1	1974.91	5.13173	0.653533	7.85228	4.08531e-15	3.90108e-13
ENSMUSG00000032332	Col12a1	1342.98	4.96093	0.632066	7.84875	4.20201e-15	3.9868e-13
ENSMUSG00000022947	Cbr3	1489.09	8.63398	1.10143	7.83888	4.54566e-15	4.28537e-13
ENSMUSG00000024987	Cyp26a1	1478.4	-13.1451	1.6773	-7.83708	4.61134e-15	4.31977e-13
ENSMUSG00000056515	Rab31	2559.98	4.50711	0.576172	7.82251	5.17808e-15	4.82018e-13
ENSMUSG00000025968	Ndufs1	4707.22	-1.02067	0.13084	-7.80088	6.14776e-15	5.68706e-13
ENSMUSG00000064358	mt-Co3	779.387	-2.21792	0.284652	-7.79169	6.61177e-15	6.07831e-13
ENSMUSG00000021556	Golm1	2701.81	4.12395	0.529404	7.78979	6.71185e-15	6.13222e-13
ENSMUSG00000041605	Inava	911.019	9.19607	1.1818	7.78143	7.17098e-15	6.51152e-13
ENSMUSG00000037613	Tnfrsf23	1143.08	5.47646	0.704742	7.77088	7.79434e-15	7.0344e-13
ENSMUSG00000047501	Cldn4	11222	9.04823	1.16571	7.76197	8.36231e-15	7.50124e-13
ENSMUSG00000035864	Syt1	293.998	-3.66192	0.471988	-7.75851	8.59339e-15	7.66209e-13
ENSMUSG00000041607	Mbp	633.437	4.689	0.604961	7.7509	9.12424e-15	8.05204e-13
ENSMUSG00000031207	Msn	8832.68	3.52577	0.454897	7.75069	9.13954e-15	8.05204e-13
ENSMUSG00000001911	Nfix	533.991	-2.27681	0.293837	-7.74853	9.29596e-15	8.14139e-13
ENSMUSG00000026239	Pde6d	943.663	1.41789	0.18326	7.73703	1.01765e-14	8.86015e-13
ENSMUSG00000026272	Agxt	3707.49	-8.80898	1.14019	-7.72588	1.11087e-14	9.61517e-13
ENSMUSG00000070811	Sult2a2	54.8496	-31.9626	4.14093	-7.71869	1.17528e-14	1.01135e-12
ENSMUSG00000037499	Nenf	2090.07	2.17776	0.282603	7.70608	1.29739e-14	1.10998e-12
ENSMUSG00000032300	1700017B05Rik	1902.09	1.92847	0.251331	7.67302	1.67996e-14	1.42903e-12
ENSMUSG00000074622	Mafb	379.777	-5.67079	0.740344	-7.65968	1.864e-14	1.57652e-12
ENSMUSG00000035936	Aldh5a1	567.301	-2.31279	0.302551	-7.64429	2.10095e-14	1.76683e-12
ENSMUSG00000118667	Ahnak2	602.321	7.11486	0.930861	7.64331	2.11714e-14	1.77039e-12
ENSMUSG00000021666	Gfm2	1367.49	-1.28145	0.167817	-7.63601	2.24056e-14	1.86307e-12
ENSMUSG00000054136	Adm2	345.001	11.3461	1.48922	7.61885	2.55937e-14	2.11627e-12
ENSMUSG00000063590	Slc22a28	148.78	-9.6013	1.26409	-7.59545	3.06714e-14	2.52204e-12
ENSMUSG00000028402	Mpdz	304.068	-5.4191	0.71492	-7.58001	3.45515e-14	2.8254e-12
ENSMUSG00000019558	Slc6a8	730.556	2.79428	0.368718	7.57835	3.49975e-14	2.84614e-12
ENSMUSG00000033059	Pygb	1549.02	3.83932	0.507085	7.57137	3.69309e-14	2.98696e-12
ENSMUSG00000023033	Scn8a	757.044	4.4823	0.59218	7.56915	3.75681e-14	3.02198e-12
ENSMUSG00000022261	Sdc2	4001.13	-2.58166	0.341695	-7.55545	4.17419e-14	3.33957e-12
ENSMUSG00000018865	Sult4a1	366.443	8.856	1.17913	7.5106	5.88567e-14	4.65948e-12
ENSMUSG00000078350	Smim1	743.599	3.13198	0.417009	7.51057	5.88692e-14	4.65948e-12
ENSMUSG00000028633	Ctps	3430.86	3.42434	0.456617	7.49937	6.41255e-14	5.04852e-12
ENSMUSG00000040714	Klc3	538.696	7.0426	0.94365	7.46315	8.44782e-14	6.61567e-12
ENSMUSG00000024378	Stard4	1325.6	-1.6923	0.226913	-7.45792	8.78957e-14	6.84708e-12
ENSMUSG00000042462	Dctpp1	959.268	-1.09668	0.147573	-7.43146	1.07407e-13	8.32321e-12
ENSMUSG00000040158	Tax1bp3	2304.87	1.84287	0.248114	7.4275	1.1067e-13	8.53135e-12
ENSMUSG00000025140	Pycr1	611.986	3.99424	0.538094	7.42295	1.14542e-13	8.78413e-12
ENSMUSG00000003477	Inmt	1821.42	-8.11084	1.09289	-7.42144	1.15851e-13	8.8387e-12
ENSMUSG00000030225	Dera	2178.06	-1.35449	0.183031	-7.4003	1.35881e-13	1.03138e-11
ENSMUSG00000046798	Cldn12	2377.98	-1.23609	0.168325	-7.3435	2.08083e-13	1.57134e-11
ENSMUSG00000025991	Cps1	25675.3	-9.19045	1.25357	-7.33142	2.27719e-13	1.7109e-11
ENSMUSG00000025993	Slc40a1	5292.75	-3.0874	0.421559	-7.32377	2.41103e-13	1.8023e-11
ENSMUSG00000022237	Ankrd33b	245.853	-6.67556	0.912558	-7.31522	2.56968e-13	1.91125e-11
ENSMUSG00000066258	Trim12a	54.7781	23.264	3.18348	7.30773	2.71688e-13	2.01063e-11
ENSMUSG00000038059	Smim3	829.76	4.34072	0.594171	7.30551	2.76213e-13	2.03394e-11
ENSMUSG00000026074	Map4k4	651.559	3.2545	0.445682	7.30229	2.829e-13	2.07287e-11
ENSMUSG00000057068	Fam47e	305.546	-6.41714	0.878985	-7.30062	2.86436e-13	2.08844e-11
ENSMUSG00000030826	Bcat2	2818.1	-2.86276	0.39227	-7.29793	2.9223e-13	2.12025e-11
ENSMUSG00000022615	Tymp	842.304	-3.77088	0.517163	-7.29148	3.06565e-13	2.2134e-11
ENSMUSG00000035852	Misp	587.483	6.57299	0.901983	7.28727	3.16309e-13	2.27266e-11
ENSMUSG00000020325	Fstl3	273.73	5.68871	0.780984	7.28403	3.23992e-13	2.31662e-11
ENSMUSG00000019066	Rab3d	2772.45	2.6837	0.368605	7.28068	3.3214e-13	2.36346e-11
ENSMUSG00000025856	Pdgfa	975.641	2.03267	0.279497	7.27258	3.52674e-13	2.49757e-11
ENSMUSG00000022965	Ifngr2	2943.39	1.31615	0.181289	7.25995	3.87243e-13	2.72933e-11
ENSMUSG00000005268	Prlr	535.904	-7.46552	1.02971	-7.25012	4.16395e-13	2.92088e-11
ENSMUSG00000014813	Stc1	1378.53	10.0561	1.38812	7.24439	4.34403e-13	3.03283e-11
ENSMUSG00000044468	Tent5c	86.024	-5.93945	0.819978	-7.24343	4.37478e-13	3.03996e-11
ENSMUSG00000039239	Tgfb2	745.16	7.77063	1.07304	7.24167	4.43198e-13	3.06532e-11
ENSMUSG00000021957	Tkt	17750.6	1.77819	0.246834	7.20399	5.84755e-13	4.02556e-11
ENSMUSG00000074272	Ceacam1	4391.77	-2.57431	0.357663	-7.1976	6.12837e-13	4.19935e-11
ENSMUSG00000021668	Polk	858.813	2.40527	0.33424	7.19625	6.18921e-13	4.2215e-11
ENSMUSG00000047205	Dusp18	262.774	5.59556	0.777971	7.19251	6.36125e-13	4.31894e-11
ENSMUSG00000067144	Slc22a7	1750.21	-8.24143	1.14694	-7.18558	6.69227e-13	4.52294e-11
ENSMUSG00000050359	Sprr1a	13039.4	12.2322	1.70262	7.18432	6.75439e-13	4.54417e-11
ENSMUSG00000030659	Nucb2	1832.37	2.49588	0.347506	7.18226	6.85664e-13	4.59209e-11
ENSMUSG00000000959	Oxa1l	1047.54	-0.939004	0.130855	-7.17589	7.18395e-13	4.78962e-11
ENSMUSG00000024055	Cyp4f13	3646.97	-1.78698	0.24997	-7.14877	8.75585e-13	5.81145e-11
ENSMUSG00000032369	Plscr1	11673.4	2.31145	0.324344	7.12653	1.02929e-12	6.80115e-11
ENSMUSG00000032561	Acpp	271.901	8.30382	1.16944	7.10067	1.24155e-12	8.16717e-11
ENSMUSG00000006360	Crip1	3229.62	4.97838	0.701443	7.09734	1.2718e-12	8.3102e-11
ENSMUSG00000004843	Chmp2b	4331.78	1.75521	0.247315	7.09705	1.27452e-12	8.3102e-11
ENSMUSG00000017309	Cd300lg	70.6331	-9.09182	1.2814	-7.09523	1.29141e-12	8.38338e-11
ENSMUSG00000032548	Slco2a1	1041.62	-4.76021	0.671126	-7.09288	1.31353e-12	8.48979e-11
ENSMUSG00000064370	mt-Cytb	233222	-2.45733	0.348294	-7.05535	1.7217e-12	1.10795e-10
ENSMUSG00000025912	Mybl1	148.43	5.53681	0.78499	7.05335	1.74663e-12	1.11913e-10
ENSMUSG00000032079	Apoa5	28986.1	-4.58731	0.65096	-7.04699	1.82824e-12	1.16637e-10
ENSMUSG00000069922	Ces3a	17287.8	-9.09349	1.29114	-7.04296	1.88195e-12	1.19548e-10
ENSMUSG00000041261	Car8	931.033	-6.00905	0.855003	-7.0281	2.0936e-12	1.32012e-10
ENSMUSG00000069117	Rps18-ps6	368.021	-7.26884	1.03428	-7.02794	2.096e-12	1.32012e-10
ENSMUSG00000023921	Mmut	3088.05	-2.19065	0.312037	-7.02049	2.21098e-12	1.38664e-10
ENSMUSG00000027884	Clcc1	1719.43	-1.3511	0.192568	-7.01622	2.27953e-12	1.41859e-10
ENSMUSG00000052560	Cpne8	2257.51	3.3651	0.479624	7.01612	2.28109e-12	1.41859e-10
ENSMUSG00000017002	Slpi	6521.52	5.67429	0.809325	7.01114	2.36376e-12	1.46385e-10
ENSMUSG00000056071	S100a9	20.5981	-34.407	4.90985	-7.00775	2.42182e-12	1.49356e-10
ENSMUSG00000022474	Pmm1	1068.2	3.53797	0.505899	6.99342	2.6827e-12	1.64758e-10
ENSMUSG00000028159	Dapp1	531.136	4.31374	0.617719	6.98333	2.88269e-12	1.76309e-10
ENSMUSG00000002032	Tmem25	515.958	-2.7925	0.400333	-6.97543	3.04943e-12	1.85739e-10
ENSMUSG00000009614	Sardh	10381.7	-4.13482	0.593031	-6.97236	3.11677e-12	1.89063e-10
ENSMUSG00000036585	Fgf1	796.314	-3.6991	0.531336	-6.96188	3.35755e-12	2.02837e-10
ENSMUSG00000037405	Icam1	7485.86	2.70273	0.388981	6.94824	3.69871e-12	2.22539e-10
ENSMUSG00000063506	Arhgap22	617.252	6.26851	0.902705	6.94415	3.80759e-12	2.28163e-10
ENSMUSG00000024065	Ehd3	443.42	-8.14716	1.17419	-6.93856	3.9611e-12	2.36404e-10
ENSMUSG00000025279	Dnase1l3	165.101	-10.9712	1.58192	-6.93539	4.05104e-12	2.40801e-10
ENSMUSG00000037583	Nr0b2	805.029	-3.99109	0.578011	-6.90487	5.025e-12	2.975e-10
ENSMUSG00000028378	Ptgr1	1208.22	2.05766	0.29844	6.89473	5.39657e-12	3.18226e-10
ENSMUSG00000025533	Asl	8254.03	-2.79583	0.407032	-6.86883	6.47316e-12	3.80195e-10
ENSMUSG00000002983	Relb	689.729	3.26009	0.476669	6.83932	7.95685e-12	4.65491e-10
ENSMUSG00000076431	Sox4	1227.76	5.29707	0.775493	6.83058	8.45739e-12	4.92826e-10
ENSMUSG00000025283	Sat1	9858.34	1.77199	0.259584	6.82629	8.71376e-12	5.05774e-10
ENSMUSG00000063320	1190007I07Rik	437.248	-1.17059	0.17155	-6.82365	8.8753e-12	5.13138e-10
ENSMUSG00000030591	Psmd8	17573.6	1.68061	0.246476	6.81856	9.19592e-12	5.29606e-10
ENSMUSG00000021678	F2rl1	242.163	9.3389	1.36999	6.81679	9.30992e-12	5.34093e-10
ENSMUSG00000029378	Areg	1019.64	6.90042	1.0131	6.81117	9.68097e-12	5.53236e-10
ENSMUSG00000046727	Cystm1	7137.55	3.20159	0.470622	6.8029	1.02537e-11	5.83712e-10
ENSMUSG00000024921	Smarca2	2303.06	-1.65002	0.242587	-6.80179	1.03329e-11	5.85964e-10
ENSMUSG00000045679	Pqlc3	1592.95	6.08401	0.894837	6.79901	1.0534e-11	5.95089e-10
ENSMUSG00000022594	Lynx1	426.328	6.19655	0.911796	6.79598	1.07577e-11	6.05416e-10
ENSMUSG00000020000	Moxd1	626.812	-8.35856	1.23137	-6.788	1.13698e-11	6.37443e-10
ENSMUSG00000041889	Shisa4	450.95	5.71717	0.844268	6.77174	1.27239e-11	7.10668e-10
ENSMUSG00000032477	Cdc25a	788.682	1.83171	0.270986	6.75942	1.38544e-11	7.70898e-10
ENSMUSG00000021113	Snapc1	873.467	2.01152	0.297928	6.75168	1.46142e-11	8.10128e-10
ENSMUSG00000020080	Hkdc1	367.43	7.53214	1.11714	6.74231	1.55884e-11	8.60908e-10
ENSMUSG00000042498	Radx	168.692	8.62823	1.2807	6.73712	1.61554e-11	8.88909e-10
ENSMUSG00000033769	Exoc6b	1633.1	1.40794	0.209343	6.72551	1.74981e-11	9.59222e-10
ENSMUSG00000024526	Cidea	266.816	7.25713	1.07969	6.72149	1.79873e-11	9.824e-10
ENSMUSG00000002980	Bcam	734.315	4.51029	0.671452	6.71722	1.8523e-11	1.00793e-09
ENSMUSG00000079042	Apela	702.393	11.3293	1.68741	6.71398	1.89383e-11	1.02676e-09
ENSMUSG00000030342	Cd9	14336.4	2.54745	0.380728	6.691	2.21646e-11	1.19729e-09
ENSMUSG00000026223	Itm2c	6801.63	2.11321	0.315858	6.69038	2.22589e-11	1.19802e-09
ENSMUSG00000034394	Lif	714.274	9.32125	1.39345	6.68935	2.24167e-11	1.20214e-09
ENSMUSG00000026883	Dab2ip	731.648	1.78017	0.266177	6.68792	2.26368e-11	1.20955e-09
ENSMUSG00000117098	Gm49909	439.801	2.09901	0.314124	6.68211	2.35534e-11	1.254e-09
ENSMUSG00000021947	Cryl1	589.655	-3.91658	0.586429	-6.67869	2.4109e-11	1.27899e-09
ENSMUSG00000031605	Klhl2	730.168	-1.47322	0.220968	-6.66714	2.6084e-11	1.37716e-09
ENSMUSG00000032826	Ank2	89.8329	-3.59211	0.538807	-6.66679	2.61457e-11	1.37716e-09
ENSMUSG00000051397	Tacstd2	379.878	10.6191	1.59503	6.65762	2.78303e-11	1.46069e-09
ENSMUSG00000029304	Spp1	252430	7.20423	1.08313	6.65128	2.90554e-11	1.51961e-09
ENSMUSG00000032915	Adgre4	33.2846	-5.53807	0.832983	-6.64848	2.9614e-11	1.54337e-09
ENSMUSG00000041180	Hectd2	518.759	-5.2589	0.792022	-6.63984	3.14029e-11	1.63086e-09
ENSMUSG00000031482	Slc25a15	4550.88	-2.91687	0.43976	-6.63287	3.29214e-11	1.70008e-09
ENSMUSG00000054477	Kcnn2	487.351	-4.26389	0.642861	-6.63268	3.29656e-11	1.70008e-09
ENSMUSG00000042102	Dmgdh	3009.48	-6.47518	0.979582	-6.61014	3.83954e-11	1.97323e-09
ENSMUSG00000024521	Pmaip1	1697.6	4.76339	0.720981	6.60683	3.92644e-11	2.01091e-09
ENSMUSG00000030403	Vasp	915.39	1.9587	0.29655	6.60495	3.97649e-11	2.02952e-09
ENSMUSG00000022587	Ly6e	92221.2	1.77005	0.268124	6.60162	4.06684e-11	2.0685e-09
ENSMUSG00000024975	Pdcd4	368.325	-2.44816	0.370911	-6.6004	4.10055e-11	2.0785e-09
ENSMUSG00000027333	Smox	1795.44	3.40244	0.515989	6.59402	4.28066e-11	2.16239e-09
ENSMUSG00000030111	A2m	3922.94	9.51098	1.44656	6.57487	4.8695e-11	2.45148e-09
ENSMUSG00000020053	Igf1	8003.07	-7.04089	1.07215	-6.56708	5.13098e-11	2.57436e-09
ENSMUSG00000038463	Olfml2b	346.692	6.61102	1.00706	6.56468	5.21443e-11	2.60739e-09
ENSMUSG00000020806	Rhbdf2	1205.79	1.67692	0.25562	6.56021	5.37321e-11	2.67774e-09
ENSMUSG00000018569	Cldn7	2484.9	5.93918	0.906413	6.5524	5.66178e-11	2.81208e-09
ENSMUSG00000029135	Fosl2	654.804	2.9872	0.456328	6.54617	5.90322e-11	2.92219e-09
ENSMUSG00000030536	Iqgap1	3828.74	3.67092	0.560908	6.5446	5.96551e-11	2.94318e-09
ENSMUSG00000025260	Hsd17b10	4339.92	-1.64536	0.251618	-6.53911	6.18866e-11	3.04314e-09
ENSMUSG00000020717	Pecam1	63.0488	-7.23224	1.10676	-6.53459	6.37841e-11	3.12605e-09
ENSMUSG00000027536	Chmp4c	993.517	3.47979	0.532872	6.53027	6.56525e-11	3.207e-09
ENSMUSG00000031173	Otc	4141.17	-9.8281	1.50557	-6.52782	6.67336e-11	3.24909e-09
ENSMUSG00000040488	Ltbp4	86.2637	-4.40766	0.675309	-6.52688	6.71555e-11	3.25891e-09
ENSMUSG00000054263	Lifr	4185.53	-4.85358	0.746002	-6.50612	7.71151e-11	3.73e-09
ENSMUSG00000031843	Mphosph6	859.17	2.21959	0.341252	6.50427	7.8071e-11	3.76394e-09
ENSMUSG00000032014	Oaf	5643.75	-3.55623	0.547289	-6.4979	8.14472e-11	3.91396e-09
ENSMUSG00000026309	Ilkap	1497.82	-0.664401	0.102303	-6.49444	8.33454e-11	3.99222e-09
ENSMUSG00000063522	Ly6m	286.135	10.2325	1.58039	6.47467	9.50196e-11	4.53672e-09
ENSMUSG00000040111	Gramd1b	429.186	3.05023	0.471609	6.46772	9.9492e-11	4.73499e-09
ENSMUSG00000027985	Lef1	250.757	8.23878	1.274	6.46688	1.00048e-10	4.74621e-09
ENSMUSG00000050957	Insl6	176.465	4.49668	0.695797	6.46264	1.02893e-10	4.86555e-09
ENSMUSG00000001025	S100a6	4679.8	7.37362	1.14139	6.4602	1.04565e-10	4.92888e-09
ENSMUSG00000015962	1700016C15Rik	170.934	6.82095	1.05737	6.45084	1.11229e-10	5.22634e-09
ENSMUSG00000062181	Ces3b	2198.7	-9.50998	1.47472	-6.44869	1.12821e-10	5.28439e-09
ENSMUSG00000029247	Paics	7105.53	-1.1825	0.183741	-6.43568	1.22925e-10	5.73946e-09
ENSMUSG00000002808	Epdr1	784.52	6.51975	1.01606	6.41671	1.39253e-10	6.48138e-09
ENSMUSG00000030917	Tmem159	694.391	3.22462	0.503276	6.40727	1.48145e-10	6.87367e-09
ENSMUSG00000046589	Lrrc8e	211.021	5.70022	0.890067	6.40427	1.51093e-10	6.97635e-09
ENSMUSG00000031271	Serpina7	79134.3	5.44498	0.850239	6.40406	1.51301e-10	6.97635e-09
ENSMUSG00000020577	Tspan13	1852.28	5.76206	0.900146	6.40125	1.54111e-10	7.08385e-09
ENSMUSG00000062157	Ifnlr1	190.129	7.92973	1.2389	6.4006	1.54764e-10	7.09183e-09
ENSMUSG00000024697	Gna14	154.435	-7.72775	1.20922	-6.3907	1.65124e-10	7.5432e-09
ENSMUSG00000029082	Bst1	485.043	8.41959	1.31865	6.38503	1.71367e-10	7.80432e-09
ENSMUSG00000064367	mt-Nd5	106817	-1.9816	0.310468	-6.3826	1.74102e-10	7.90454e-09
ENSMUSG00000015090	Ptgds	161.694	-7.93733	1.24467	-6.37706	1.80517e-10	8.17072e-09
ENSMUSG00000051359	Ncald	176.601	-3.82032	0.59926	-6.37506	1.82886e-10	8.25275e-09
ENSMUSG00000036206	Sh3bp4	929.442	4.59172	0.721326	6.36566	1.94449e-10	8.74786e-09
ENSMUSG00000027371	Fahd2a	467.232	-1.20313	0.189206	-6.35882	2.03303e-10	9.11845e-09
ENSMUSG00000034427	Myo15b	419.421	5.6698	0.891836	6.35745	2.0513e-10	9.17258e-09
ENSMUSG00000000739	Sult5a1	283.309	-8.18986	1.2897	-6.35019	2.15045e-10	9.587e-09
ENSMUSG00000025197	Cyp2c23	4974.07	-6.2002	0.977173	-6.34504	2.22364e-10	9.87344e-09
ENSMUSG00000021493	Pdlim7	2811.97	2.24317	0.353548	6.34474	2.22804e-10	9.87344e-09
ENSMUSG00000031778	Cx3cl1	527.065	4.16461	0.656834	6.34043	2.29119e-10	1.0123e-08
ENSMUSG00000061540	Orm2	80008.3	5.92947	0.936765	6.32973	2.45598e-10	1.08187e-08
ENSMUSG00000011958	Bnip2	5401.91	1.34033	0.211904	6.32519	2.5292e-10	1.11082e-08
ENSMUSG00000035878	Hykk	776.524	-3.94346	0.6238	-6.32167	2.58749e-10	1.13306e-08
ENSMUSG00000058396	Gpr182	100.681	-6.50596	1.02999	-6.31651	2.67528e-10	1.16805e-08
ENSMUSG00000040997	Abhd4	4935.68	1.21738	0.192835	6.31306	2.7358e-10	1.18837e-08
ENSMUSG00000022464	Slc38a4	10842.5	-7.14893	1.13243	-6.31294	2.73789e-10	1.18837e-08
ENSMUSG00000003526	Prodh	2148.87	-3.71107	0.588027	-6.31106	2.77136e-10	1.19938e-08
ENSMUSG00000037010	Apln	122.553	10.1244	1.60453	6.30988	2.79246e-10	1.20499e-08
ENSMUSG00000041189	Chrnb1	955.485	5.0986	0.808439	6.30672	2.85005e-10	1.22627e-08
ENSMUSG00000031297	Slc7a3	293.509	10.2232	1.62208	6.30253	2.92827e-10	1.25627e-08
ENSMUSG00000031969	Acad8	1782.34	-1.67458	0.266014	-6.29508	3.07232e-10	1.31426e-08
ENSMUSG00000027762	Sucnr1	171.854	-6.95344	1.1048	-6.29382	3.09742e-10	1.32118e-08
ENSMUSG00000022043	Trim35	2138.79	3.28553	0.522241	6.29121	3.15006e-10	1.33977e-08
ENSMUSG00000004018	Fancl	314.633	-2.14656	0.34124	-6.29048	3.16492e-10	1.34224e-08
ENSMUSG00000022385	Gtse1	551.034	3.47555	0.553617	6.2779	3.43176e-10	1.45124e-08
ENSMUSG00000002588	Pon1	5236.89	-6.11428	0.974341	-6.2753	3.48951e-10	1.47146e-08
ENSMUSG00000035948	Acss3	144.827	-6.06573	0.966721	-6.27454	3.50662e-10	1.47447e-08
ENSMUSG00000035242	Oaz1	16496.2	-1.22415	0.195178	-6.27197	3.56511e-10	1.49482e-08
ENSMUSG00000038754	Elovl3	3714.35	-8.84246	1.41174	-6.26353	3.76352e-10	1.57355e-08
ENSMUSG00000022074	Tnfrsf10b	289.314	5.42885	0.867044	6.26133	3.81711e-10	1.59147e-08
ENSMUSG00000025428	Atp5a1	29975.8	-1.03179	0.164919	-6.25633	3.94139e-10	1.63867e-08
ENSMUSG00000063354	Slc39a4	23260.5	2.15028	0.344341	6.24461	4.24848e-10	1.7614e-08
ENSMUSG00000031451	Gas6	8103.93	3.01453	0.482946	6.24196	4.32119e-10	1.78653e-08
ENSMUSG00000062054	Iah1	2286.29	-1.62093	0.259726	-6.24093	4.34982e-10	1.79336e-08
ENSMUSG00000046818	Ddit4l	945.903	5.90595	0.946905	6.23711	4.45724e-10	1.83255e-08
ENSMUSG00000027315	Spint1	950.604	8.6966	1.39732	6.22375	4.85404e-10	1.99016e-08
ENSMUSG00000057228	Aadat	1353.46	-6.35736	1.02197	-6.2207	4.94944e-10	2.02367e-08
ENSMUSG00000055730	Ces2a	4240.88	-5.21485	0.838866	-6.21654	5.08225e-10	2.07224e-08
ENSMUSG00000039809	Gabbr2	165.339	-5.88125	0.946199	-6.21566	5.11092e-10	2.07821e-08
ENSMUSG00000027796	Smad9	86.9101	-7.13403	1.15041	-6.2013	5.59981e-10	2.26979e-08
ENSMUSG00000035212	Leprot	2631.7	1.43497	0.231412	6.20094	5.61274e-10	2.26979e-08
ENSMUSG00000039747	Orai2	361.77	4.15612	0.671444	6.18982	6.02318e-10	2.42913e-08
ENSMUSG00000020840	Blmh	2132.72	-0.968909	0.156564	-6.1886	6.07008e-10	2.44139e-08
ENSMUSG00000029149	Krtcap3	687.953	4.79776	0.775391	6.18753	6.11129e-10	2.45131e-08
ENSMUSG00000031146	Plp2	548.057	3.35489	0.542639	6.18254	6.30795e-10	2.52335e-08
ENSMUSG00000022176	Rem2	441.126	5.52	0.893705	6.17653	6.55252e-10	2.61412e-08
ENSMUSG00000043542	Zc2hc1a	604.21	4.57032	0.740524	6.17175	6.75402e-10	2.68726e-08
ENSMUSG00000028040	Efna4	199.019	9.08584	1.47322	6.16734	6.9448e-10	2.75576e-08
ENSMUSG00000011884	Gltp	1785.39	2.73877	0.444692	6.15881	7.32915e-10	2.9005e-08
ENSMUSG00000049047	Armcx3	972.872	1.6234	0.263807	6.15372	7.56854e-10	2.98725e-08
ENSMUSG00000026961	Lrrc26	170.754	10.1512	1.6519	6.14517	7.98761e-10	3.14427e-08
ENSMUSG00000034432	Cops8	2503.17	0.612987	0.0997885	6.14286	8.10477e-10	3.18193e-08
ENSMUSG00000030122	Ptms	2363.32	-1.75631	0.286154	-6.13762	8.37678e-10	3.27683e-08
ENSMUSG00000031613	Hpgd	731.114	-3.09452	0.50421	-6.13735	8.39077e-10	3.27683e-08
ENSMUSG00000047040	Prr15l	852.708	4.71938	0.769136	6.13595	8.46509e-10	3.29715e-08
ENSMUSG00000050663	Trhde	26.9869	-8.30826	1.35624	-6.12595	9.01435e-10	3.50187e-08
ENSMUSG00000042305	Tmem183a	4265.48	-1.06882	0.17451	-6.12468	9.08636e-10	3.52061e-08
ENSMUSG00000031274	Col4a5	358.568	3.52835	0.576147	6.12405	9.12247e-10	3.52537e-08
ENSMUSG00000045136	Tubb2b	333.328	6.69421	1.09341	6.12231	9.22305e-10	3.55496e-08
ENSMUSG00000022479	Vdr	142.169	8.4927	1.38755	6.12063	9.3209e-10	3.58334e-08
ENSMUSG00000074923	Pak6	442.96	6.40444	1.05189	6.08853	1.13952e-09	4.36945e-08
ENSMUSG00000034059	Ypel4	102.556	6.33638	1.04179	6.08222	1.18533e-09	4.53333e-08
ENSMUSG00000019232	Etnppl	883.858	-10.1698	1.67427	-6.07418	1.2462e-09	4.75385e-08
ENSMUSG00000019779	Frk	1561.65	2.43642	0.4012	6.07284	1.25668e-09	4.78151e-08
ENSMUSG00000041556	Fbxo2	658.308	5.49716	0.905306	6.07216	1.262e-09	4.78944e-08
ENSMUSG00000028961	Pgd	8974.38	2.1598	0.35602	6.0665	1.30724e-09	4.94847e-08
ENSMUSG00000022889	Mrpl39	1611.17	-0.832022	0.137165	-6.06583	1.31273e-09	4.95655e-08
ENSMUSG00000030774	Pak1	897.751	4.07674	0.673603	6.05214	1.42937e-09	5.38323e-08
ENSMUSG00000003271	Sult2b1	218.853	6.68288	1.10443	6.05097	1.4398e-09	5.40876e-08
ENSMUSG00000006299	Aamp	9623.82	-0.786534	0.130075	-6.04677	1.47776e-09	5.53132e-08
ENSMUSG00000025651	Uqcrc1	19039.3	-1.11243	0.183978	-6.04654	1.4799e-09	5.53132e-08
ENSMUSG00000024986	Hhex	2639.4	-1.49146	0.246686	-6.04601	1.48477e-09	5.53555e-08
ENSMUSG00000025324	Atp10a	257.93	4.39278	0.72999	6.01758	1.77039e-09	6.58379e-08
ENSMUSG00000041577	Prelp	13043.9	4.44353	0.739956	6.00513	1.91178e-09	7.09179e-08
ENSMUSG00000005103	Wdr1	11004.1	1.4631	0.243675	6.00434	1.92117e-09	7.10883e-08
ENSMUSG00000074529	Zfp972	178.579	-3.56037	0.594077	-5.99312	2.05857e-09	7.59824e-08
ENSMUSG00000049493	Pls1	1385.17	4.89411	0.817027	5.99014	2.0966e-09	7.71934e-08
ENSMUSG00000004655	Aqp1	258.709	-8.48141	1.41617	-5.989	2.11137e-09	7.75445e-08
ENSMUSG00000074738	Fndc10	270.761	5.79602	0.969616	5.97765	2.26383e-09	8.29378e-08
ENSMUSG00000054277	Arfgap3	2096.14	1.8178	0.304131	5.97703	2.27242e-09	8.30255e-08
ENSMUSG00000031168	Ebp	5001.7	-1.86027	0.311256	-5.97667	2.27744e-09	8.30255e-08
ENSMUSG00000025161	Slc16a3	837.921	7.41513	1.24131	5.97363	2.32026e-09	8.4379e-08
ENSMUSG00000086316	Nbdy	351.757	3.01027	0.504162	5.97083	2.36054e-09	8.56333e-08
ENSMUSG00000037411	Serpine1	784.679	5.94532	0.999307	5.94944	2.69054e-09	9.73659e-08
ENSMUSG00000051225	Fam83a	175.583	5.91322	0.994414	5.94643	2.74048e-09	9.89313e-08
ENSMUSG00000024812	Tjp2	2933	1.62599	0.273539	5.94426	2.77708e-09	1.00009e-07
ENSMUSG00000035678	Tnfsf9	409.38	7.02092	1.18122	5.94379	2.78504e-09	1.00052e-07
ENSMUSG00000035673	Sbno2	2417.23	1.82018	0.306281	5.94284	2.80129e-09	1.00392e-07
ENSMUSG00000028555	Ttc39a	978.628	1.89932	0.319733	5.94034	2.84439e-09	1.0169e-07
ENSMUSG00000007783	Cpt1c	429.4	5.45984	0.919542	5.93756	2.89297e-09	1.03178e-07
ENSMUSG00000023942	Slc29a1	4885.77	-1.96212	0.330533	-5.93625	2.91622e-09	1.03757e-07
ENSMUSG00000048612	Myof	2246.15	5.0475	0.85143	5.92826	3.06167e-09	1.08671e-07
ENSMUSG00000006179	Prss16	135.543	7.66599	1.29337	5.92717	3.08204e-09	1.09132e-07
ENSMUSG00000033386	Frrs1	4201.44	1.05012	0.177285	5.92333	3.15482e-09	1.11443e-07
ENSMUSG00000018995	Nars2	810.92	-1.53076	0.258839	-5.91395	3.3399e-09	1.177e-07
ENSMUSG00000024803	Ankrd1	5216.1	7.51644	1.27315	5.90383	3.55152e-09	1.2486e-07
ENSMUSG00000021474	Sfxn1	3174.5	-2.26959	0.384785	-5.89834	3.67167e-09	1.28778e-07
ENSMUSG00000079941	Cox5b-ps	259.237	-2.12719	0.361132	-5.89032	3.85442e-09	1.34868e-07
ENSMUSG00000039263	Npepl1	819.603	-1.56378	0.265588	-5.88797	3.90957e-09	1.36475e-07
ENSMUSG00000030291	Med21	893.953	1.06566	0.181005	5.88747	3.92152e-09	1.3657e-07
ENSMUSG00000096916	Zfp850	88.2207	3.47242	0.590176	5.8837	4.01191e-09	1.3939e-07
ENSMUSG00000063779	Chil4	1870.78	18.5885	3.16106	5.88045	4.09156e-09	1.41825e-07
ENSMUSG00000041642	Kif21b	209.257	5.15511	0.876807	5.87941	4.11731e-09	1.42384e-07
ENSMUSG00000029173	Sepsecs	1665.8	-1.34332	0.228547	-5.87765	4.16125e-09	1.43568e-07
ENSMUSG00000037594	Clba1	516.754	2.93565	0.499804	5.8736	4.26431e-09	1.46782e-07
ENSMUSG00000036452	Arhgap26	640.707	-2.05074	0.349195	-5.87276	4.28598e-09	1.47185e-07
ENSMUSG00000033429	Mcee	1219.16	-1.61851	0.275852	-5.86734	4.42847e-09	1.51726e-07
ENSMUSG00000011034	Slc5a1	570.673	4.50271	0.767598	5.86598	4.46501e-09	1.52625e-07
ENSMUSG00000031521	Aga	2259.95	1.35155	0.230489	5.86383	4.52309e-09	1.54254e-07
ENSMUSG00000034570	Inpp5j	40.4256	8.29929	1.41705	5.85672	4.72096e-09	1.60632e-07
ENSMUSG00000015536	Mocs2	3364.22	-1.35293	0.231034	-5.85597	4.74236e-09	1.6099e-07
ENSMUSG00000037035	Inhbb	485.552	4.78313	0.817003	5.85448	4.78513e-09	1.61555e-07
ENSMUSG00000094793	Mup12	727.481	-7.24776	1.238	-5.8544	4.78727e-09	1.61555e-07
ENSMUSG00000021048	Mthfd1	4534.98	-1.84076	0.314432	-5.85425	4.79176e-09	1.61555e-07
ENSMUSG00000015806	Qdpr	9332.18	-2.52332	0.431122	-5.85291	4.83045e-09	1.6249e-07
ENSMUSG00000063873	Slc24a3	358.829	4.90253	0.837712	5.85228	4.84871e-09	1.62734e-07
ENSMUSG00000046733	Gprc5a	1060.9	9.34862	1.59824	5.84933	4.93564e-09	1.65277e-07
ENSMUSG00000050896	Rtn4rl2	199.936	9.38138	1.60445	5.84711	5.00189e-09	1.67117e-07
ENSMUSG00000012350	Ehf	2108.69	6.136	1.04966	5.84572	5.04378e-09	1.68137e-07
ENSMUSG00000027765	P2ry1	174.869	-3.82612	0.654819	-5.84302	5.12619e-09	1.70501e-07
ENSMUSG00000033713	Foxn3	1230.79	-1.84992	0.316626	-5.84261	5.13894e-09	1.70541e-07
ENSMUSG00000035000	Dpp4	2215.56	-2.78389	0.476575	-5.84146	5.17461e-09	1.71341e-07
ENSMUSG00000020303	Stc2	152.883	8.71971	1.49317	5.83972	5.22894e-09	1.72754e-07
ENSMUSG00000029458	Brap	3095.38	-1.89481	0.324735	-5.83495	5.38057e-09	1.77367e-07
ENSMUSG00000040703	Cyp2s1	504.081	6.67464	1.14411	5.8339	5.41459e-09	1.78092e-07
ENSMUSG00000037949	Ano10	2250.7	1.61801	0.277375	5.83331	5.43374e-09	1.78325e-07
ENSMUSG00000029552	Tes	3241	4.07812	0.701357	5.81461	6.07751e-09	1.99012e-07
ENSMUSG00000028480	Glipr2	2434.79	6.0574	1.04251	5.81041	6.23193e-09	2.03618e-07
ENSMUSG00000005580	Adcy9	429.351	-1.5544	0.267603	-5.80862	6.29883e-09	2.0535e-07
ENSMUSG00000050271	Prag1	518.902	3.88761	0.669471	5.80698	6.36082e-09	2.06806e-07
ENSMUSG00000007034	Slc44a4	456.624	4.70483	0.810242	5.8067	6.37143e-09	2.06806e-07
ENSMUSG00000028427	Aqp7	57.4167	9.16732	1.57992	5.8024	6.53721e-09	2.11723e-07
ENSMUSG00000040711	Sh3pxd2b	546.648	2.8147	0.485275	5.80023	6.62256e-09	2.14019e-07
ENSMUSG00000030770	Parva	2730.41	-1.48013	0.255915	-5.78367	7.30891e-09	2.35685e-07
ENSMUSG00000045007	Tubg2	90.0274	4.41905	0.764632	5.77932	7.50022e-09	2.41328e-07
ENSMUSG00000054161	Fam83e	72.2382	8.76971	1.51754	5.77891	7.51852e-09	2.41392e-07
ENSMUSG00000040952	Rps19	26957.3	1.32234	0.229283	5.76731	8.05469e-09	2.58046e-07
ENSMUSG00000026764	Kif5c	464.601	8.57852	1.48784	5.76575	8.12965e-09	2.59885e-07
ENSMUSG00000032184	Lysmd2	358.235	5.25474	0.912036	5.76155	8.33439e-09	2.65856e-07
ENSMUSG00000010154	Spire2	83.2692	6.15084	1.0683	5.7576	8.53193e-09	2.71346e-07
ENSMUSG00000031137	Fgf13	96.9338	8.12946	1.41201	5.75738	8.54315e-09	2.71346e-07
ENSMUSG00000031904	Slc7a6	581.175	4.31396	0.750576	5.74754	9.05504e-09	2.86989e-07
ENSMUSG00000031934	Panx1	362.25	5.41033	0.941552	5.74618	9.12845e-09	2.88697e-07
ENSMUSG00000028865	Cd164l2	92.7155	6.4572	1.12434	5.74311	9.29543e-09	2.93351e-07
ENSMUSG00000024610	Cd74	741.502	-5.20765	0.908078	-5.73481	9.76208e-09	3.07422e-07
ENSMUSG00000035439	Haus8	1145.53	2.69568	0.470545	5.72884	1.0112e-08	3.17637e-07
ENSMUSG00000008734	Gprc5b	172.483	6.00285	1.04788	5.72855	1.01294e-08	3.17637e-07
ENSMUSG00000006386	Tek	52.9308	-5.02308	0.87822	-5.71961	1.06767e-08	3.34094e-07
ENSMUSG00000030237	Slco1a4	674.747	-6.93041	1.21189	-5.71867	1.07359e-08	3.35237e-07
ENSMUSG00000020154	Ptprb	239.063	-12.3124	2.1538	-5.71659	1.08686e-08	3.38665e-07
ENSMUSG00000026548	Slamf9	167.384	6.32069	1.10591	5.71536	1.09469e-08	3.40291e-07
ENSMUSG00000102758	Naaladl2	594.728	-2.67514	0.468113	-5.71473	1.09876e-08	3.40291e-07
ENSMUSG00000039115	Itga9	144.14	-2.87509	0.503104	-5.7147	1.09897e-08	3.40291e-07
ENSMUSG00000027171	Prrg4	232.223	5.10155	0.892867	5.71368	1.1056e-08	3.41627e-07
ENSMUSG00000038295	Atg9b	257.401	5.62721	0.985013	5.71283	1.11115e-08	3.42628e-07
ENSMUSG00000006219	Fblim1	786.805	4.05894	0.710742	5.71084	1.12419e-08	3.45929e-07
ENSMUSG00000023088	Abcc1	878.875	4.27713	0.75	5.70284	1.17829e-08	3.61824e-07
ENSMUSG00000049577	Zfpm1	236.11	-1.60813	0.282247	-5.69759	1.21515e-08	3.72368e-07
ENSMUSG00000033590	Myo5c	496.276	5.35023	0.94089	5.68635	1.29783e-08	3.96883e-07
ENSMUSG00000021773	Comtd1	744.386	1.59512	0.2806	5.68469	1.31047e-08	3.99924e-07
ENSMUSG00000000753	Serpinf1	15801.2	-2.74676	0.483549	-5.68042	1.34367e-08	4.09211e-07
ENSMUSG00000029602	Rasal1	247.934	8.48456	1.494	5.67909	1.35415e-08	4.11557e-07
ENSMUSG00000025980	Hspd1	12880.4	-1.12655	0.198484	-5.67576	1.38076e-08	4.18784e-07
ENSMUSG00000039753	Fbxl5	4406.9	1.4859	0.262028	5.67075	1.4217e-08	4.30318e-07
ENSMUSG00000020431	Adcy1	654.896	5.20046	0.91723	5.66974	1.43011e-08	4.3198e-07
ENSMUSG00000042331	Specc1	464.472	2.69091	0.474769	5.66784	1.44609e-08	4.35917e-07
ENSMUSG00000037710	Cisd1	5027.62	-1.34318	0.237068	-5.66582	1.46325e-08	4.40195e-07
ENSMUSG00000007987	Ift22	581.272	1.56824	0.276877	5.66401	1.47875e-08	4.43954e-07
ENSMUSG00000019487	Trip10	1762.37	2.23721	0.395183	5.66119	1.50326e-08	4.50401e-07
ENSMUSG00000036155	Mgat5	663.662	1.34875	0.23835	5.65868	1.52538e-08	4.55201e-07
ENSMUSG00000024503	Spink1	733.061	7.41208	1.30986	5.65868	1.52544e-08	4.55201e-07
ENSMUSG00000045838	Ccdc9b	186.952	3.58511	0.633793	5.6566	1.54405e-08	4.59407e-07
ENSMUSG00000070047	Fat1	5074.93	2.03069	0.359016	5.65626	1.54705e-08	4.59407e-07
ENSMUSG00000022887	Masp1	3115.92	-2.57135	0.454619	-5.65606	1.54884e-08	4.59407e-07
ENSMUSG00000055799	Tcf7l1	220.649	-2.64653	0.46805	-5.65438	1.56408e-08	4.63e-07
ENSMUSG00000071356	Reg3b	642.722	11.0445	1.95683	5.64408	1.66069e-08	4.90617e-07
ENSMUSG00000020009	Ifngr1	8417.68	2.61289	0.463762	5.63411	1.7596e-08	5.18802e-07
ENSMUSG00000003032	Klf4	486.293	5.01507	0.890971	5.62877	1.81501e-08	5.34074e-07
ENSMUSG00000003131	Pafah1b2	4188.15	1.09054	0.193862	5.62533	1.85149e-08	5.43729e-07
ENSMUSG00000020467	Efemp1	3145.07	4.60082	0.818021	5.62433	1.8623e-08	5.45034e-07
ENSMUSG00000074796	Slc4a11	1483.51	7.33492	1.30416	5.62424	1.8633e-08	5.45034e-07
ENSMUSG00000024425	Ndfip1	12639.8	-1.35112	0.240344	-5.6216	1.89193e-08	5.52316e-07
ENSMUSG00000019590	Cyb561	3873.62	3.13787	0.55832	5.62019	1.90747e-08	5.55756e-07
ENSMUSG00000034584	Exph5	198.948	-3.70288	0.658906	-5.61974	1.91248e-08	5.56123e-07
ENSMUSG00000039903	Eva1c	239.253	4.42636	0.790105	5.60224	2.11593e-08	6.14077e-07
ENSMUSG00000031871	Cdh5	41.8698	-4.63783	0.828742	-5.59624	2.19055e-08	6.34489e-07
ENSMUSG00000029093	Sorcs2	246.009	5.859	1.04757	5.59292	2.23284e-08	6.45474e-07
ENSMUSG00000005089	Slc1a2	633.075	-5.87305	1.05028	-5.5919	2.24594e-08	6.47997e-07
ENSMUSG00000051579	Tceal8	2176.84	2.47118	0.441969	5.59131	2.25369e-08	6.48965e-07
ENSMUSG00000025317	Car5a	1071.11	-5.65756	1.01314	-5.58419	2.34793e-08	6.74789e-07
ENSMUSG00000062743	Zfp677	166.475	4.46991	0.800587	5.58329	2.36008e-08	6.76968e-07
ENSMUSG00000019843	Fyn	65.3724	-5.51431	0.987802	-5.58241	2.37213e-08	6.79109e-07
ENSMUSG00000052396	Mogat2	715.288	6.90485	1.23732	5.5805	2.39831e-08	6.85277e-07
ENSMUSG00000038296	Galnt18	2175.57	5.5214	0.989596	5.57945	2.41281e-08	6.88092e-07
ENSMUSG00000021509	Slc25a48	113.654	-5.10315	0.91469	-5.5791	2.41766e-08	6.8815e-07
ENSMUSG00000079263	Gm6614	221.714	-7.69701	1.3801	-5.57715	2.44497e-08	6.94586e-07
ENSMUSG00000027774	Gfm1	2313.32	-1.05997	0.190178	-5.57357	2.49568e-08	7.07635e-07
ENSMUSG00000052942	Glis3	1494.1	5.56563	0.999351	5.56925	2.55837e-08	7.23442e-07
ENSMUSG00000029484	Anxa3	8539.57	5.07437	0.911172	5.56906	2.5612e-08	7.23442e-07
ENSMUSG00000014846	Tppp3	69.4976	5.58753	1.00417	5.56433	2.63159e-08	7.41907e-07
ENSMUSG00000015575	Atp6v0e	7114.08	1.38645	0.249614	5.55436	2.78629e-08	7.84028e-07
ENSMUSG00000021214	Akr1c18	1196.81	7.7658	1.39847	5.55307	2.80691e-08	7.88332e-07
ENSMUSG00000031360	Ctps2	1324.99	1.31173	0.236306	5.55101	2.84022e-08	7.96175e-07
ENSMUSG00000025815	Dhtkd1	697.146	-4.82735	0.869893	-5.54936	2.86722e-08	8.02225e-07
ENSMUSG00000031557	Plekha2	1407.03	3.60445	0.649989	5.5454	2.93287e-08	8.19045e-07
ENSMUSG00000015619	Gata3	62.3451	7.76019	1.39984	5.54362	2.96279e-08	8.25843e-07
ENSMUSG00000004032	Gstm5	1657.65	1.50203	0.271455	5.53326	3.14334e-08	8.74522e-07
ENSMUSG00000044313	Mab21l3	190.018	7.19817	1.30168	5.52989	3.20424e-08	8.89794e-07
ENSMUSG00000019832	Rab32	1331.26	-2.15987	0.39113	-5.52214	3.34901e-08	9.28254e-07
ENSMUSG00000039621	Prex1	60.8393	-4.47829	0.811594	-5.51789	3.43085e-08	9.49158e-07
ENSMUSG00000061878	Sphk1	714.063	5.0109	0.908505	5.51555	3.47699e-08	9.6013e-07
ENSMUSG00000028167	Bdh2	213.411	-4.39106	0.796985	-5.50959	3.59667e-08	9.91327e-07
ENSMUSG00000031490	Eif4ebp1	9307.82	1.66121	0.301694	5.50626	3.66532e-08	1.00837e-06
ENSMUSG00000026956	Uap1l1	3746.45	4.56795	0.829754	5.50519	3.68769e-08	1.01264e-06
ENSMUSG00000070713	Hmgn2-ps	55.2134	-4.13609	0.75174	-5.50202	3.7547e-08	1.02914e-06
ENSMUSG00000030431	Tmem238	1031.32	-1.57178	0.285837	-5.49888	3.82209e-08	1.04567e-06
ENSMUSG00000035232	Pdk3	277.943	4.02173	0.732471	5.49064	4.00486e-08	1.09365e-06
ENSMUSG00000001666	Ddt	1946.03	-2.59523	0.472877	-5.48818	4.06098e-08	1.10693e-06
ENSMUSG00000031523	Dlc1	192.125	-3.74358	0.683316	-5.47855	4.28827e-08	1.16501e-06
ENSMUSG00000052271	Bhlha15	366.374	5.88784	1.07472	5.47849	4.28976e-08	1.16501e-06
ENSMUSG00000027612	Mmp24	115.235	8.94151	1.63236	5.47766	4.30986e-08	1.16832e-06
ENSMUSG00000048373	Fgfbp1	465.286	10.2058	1.86693	5.46663	4.58681e-08	1.24112e-06
ENSMUSG00000021215	Net1	10655.8	1.6877	0.308782	5.46567	4.61161e-08	1.24556e-06
ENSMUSG00000029371	Cxcl5	7572.39	9.63095	1.76235	5.46483	4.63362e-08	1.24922e-06
ENSMUSG00000053219	Raet1e	71.5109	-3.21679	0.588726	-5.46398	4.65585e-08	1.25238e-06
ENSMUSG00000061356	Nuggc	109.066	-5.93128	1.08557	-5.46373	4.66226e-08	1.25238e-06
ENSMUSG00000031645	F11	1205.01	-5.26837	0.964459	-5.46252	4.69424e-08	1.25869e-06
ENSMUSG00000007656	Arpp19	6271.12	1.21869	0.223159	5.46107	4.73266e-08	1.26669e-06
ENSMUSG00000038836	Agbl3	80.2699	-2.15538	0.394954	-5.4573	4.83421e-08	1.29154e-06
ENSMUSG00000032315	Cyp1a1	3903.47	6.28634	1.152	5.45688	4.84563e-08	1.29225e-06
ENSMUSG00000027820	Mme	364.789	-5.16027	0.945872	-5.45557	4.88172e-08	1.29954e-06
ENSMUSG00000013698	Pea15a	3832.23	1.74755	0.320474	5.45303	4.95194e-08	1.31587e-06
ENSMUSG00000026939	Tmem141	515.851	-1.36988	0.251337	-5.45036	5.02687e-08	1.33338e-06
ENSMUSG00000052957	Gas1	85.7283	-7.32944	1.34503	-5.44929	5.05711e-08	1.339e-06
ENSMUSG00000026305	Lrrfip1	5455.4	1.3615	0.249867	5.44889	5.06857e-08	1.33964e-06
ENSMUSG00000062515	Fabp4	4905.8	6.32907	1.16285	5.44273	5.24691e-08	1.38431e-06
ENSMUSG00000042834	Nrep	359.819	-5.75117	1.05695	-5.4413	5.2892e-08	1.39298e-06
ENSMUSG00000027775	Mfsd1	4660.18	-1.19818	0.220231	-5.44058	5.31073e-08	1.39616e-06
ENSMUSG00000003184	Irf3	2100.6	-0.845466	0.155411	-5.4402	5.32198e-08	1.39664e-06
ENSMUSG00000022340	Sybu	284.054	5.15541	0.947818	5.43924	5.35087e-08	1.40174e-06
ENSMUSG00000038305	Spats2l	587.958	4.98119	0.916035	5.43777	5.39523e-08	1.41086e-06
ENSMUSG00000069833	Ahnak	4968.42	3.61959	0.666404	5.43153	5.5873e-08	1.45851e-06
ENSMUSG00000036136	Fam110c	564.754	4.58655	0.84507	5.42742	5.71758e-08	1.4875e-06
ENSMUSG00000057729	Prtn3	2412.13	5.54533	1.02173	5.42739	5.71843e-08	1.4875e-06
ENSMUSG00000030703	Gdpd3	308.326	-5.91868	1.09167	-5.42166	5.90471e-08	1.53326e-06
ENSMUSG00000027613	Eif6	10962.3	1.03846	0.191696	5.41721	6.05355e-08	1.56915e-06
ENSMUSG00000010760	Phlda2	268.736	3.02314	0.558512	5.41284	6.20328e-08	1.60515e-06
ENSMUSG00000022371	Col14a1	138.132	-6.90041	1.27557	-5.40967	6.31404e-08	1.63096e-06
ENSMUSG00000009013	Dynll1	4027.47	1.41853	0.26272	5.3994	6.6865e-08	1.72416e-06
ENSMUSG00000026260	Ndufa10	6896.22	-0.893135	0.165953	-5.38184	7.37271e-08	1.8978e-06
ENSMUSG00000071633	Gm4952	837.007	-5.90473	1.09748	-5.38024	7.43881e-08	1.91149e-06
ENSMUSG00000027134	Lpcat4	485.863	3.92939	0.730606	5.37825	7.52122e-08	1.92932e-06
ENSMUSG00000019850	Tnfaip3	2419.82	2.84605	0.5293	5.37702	7.57307e-08	1.93926e-06
ENSMUSG00000037826	Ppm1k	307.857	-3.93585	0.732165	-5.37562	7.63182e-08	1.95093e-06
ENSMUSG00000020089	Ppa1	5420.36	-1.42812	0.265758	-5.37374	7.71198e-08	1.96802e-06
ENSMUSG00000031112	Stk26	102.619	8.91945	1.65997	5.37325	7.73291e-08	1.96965e-06
ENSMUSG00000039745	Htatip2	4412.58	1.78167	0.331599	5.37297	7.74498e-08	1.96965e-06
ENSMUSG00000040339	Fam102b	406.436	3.72162	0.69277	5.37208	7.78328e-08	1.97599e-06
ENSMUSG00000036427	Gpi1	28374.4	2.70024	0.502975	5.36854	7.93759e-08	2.01172e-06
ENSMUSG00000021259	Cyp46a1	124.097	-3.633	0.676782	-5.36805	7.9593e-08	2.01377e-06
ENSMUSG00000010751	Tnfrsf22	722.956	3.54598	0.660621	5.36764	7.97736e-08	2.0149e-06
ENSMUSG00000045730	Adrb2	1497.52	4.81591	0.897614	5.36524	8.08422e-08	2.03841e-06
ENSMUSG00000020328	Nudcd2	2936.04	0.964358	0.179774	5.36428	8.12731e-08	2.04579e-06
ENSMUSG00000032246	Calml4	495.087	4.51377	0.841499	5.36396	8.14149e-08	2.04588e-06
ENSMUSG00000074604	Mgst2	129.402	5.59075	1.04287	5.36093	8.27941e-08	2.07701e-06
ENSMUSG00000047797	Gjb1	16249.3	-2.20675	0.411711	-5.35994	8.32512e-08	2.08494e-06
ENSMUSG00000041445	Mmrn2	40.6967	-4.60912	0.860106	-5.35878	8.3787e-08	2.09482e-06
ENSMUSG00000054999	Naaladl1	155.003	7.56282	1.41142	5.3583	8.40081e-08	2.0968e-06
ENSMUSG00000036718	Micall2	310.926	3.95474	0.738492	5.35515	8.54855e-08	2.13008e-06
ENSMUSG00000022217	Emc9	1050.46	-1.55781	0.291285	-5.34807	8.88972e-08	2.21137e-06
ENSMUSG00000026610	Esrrg	51.9588	-10.6086	1.98502	-5.34431	9.07629e-08	2.254e-06
ENSMUSG00000004383	Large1	768.096	1.69625	0.317442	5.34349	9.1176e-08	2.26046e-06
ENSMUSG00000032366	Tpm1	12236	2.02467	0.3794	5.33651	9.47511e-08	2.34517e-06
ENSMUSG00000048440	Cyp4f16	1058.18	2.70122	0.506423	5.33391	9.61195e-08	2.37507e-06
ENSMUSG00000003849	Nqo1	1455.74	3.19827	0.600057	5.32995	9.82424e-08	2.42273e-06
ENSMUSG00000046070	Igfals	1813.84	-4.91193	0.921614	-5.3297	9.8376e-08	2.42273e-06
ENSMUSG00000032420	Nt5e	1697.84	4.02779	0.75578	5.32931	9.85852e-08	2.42385e-06
ENSMUSG00000043289	Mei4	63.9636	5.52939	1.03806	5.32664	1.00047e-07	2.45571e-06
ENSMUSG00000026426	Arl8a	368.604	1.24873	0.234606	5.32269	1.02246e-07	2.50554e-06
ENSMUSG00000059908	Mug1	49677.5	-4.6811	0.879689	-5.32131	1.03021e-07	2.52035e-06
ENSMUSG00000040127	Sdr9c7	1192.53	-4.95655	0.931521	-5.32093	1.0324e-07	2.52155e-06
ENSMUSG00000026767	Mindy3	1192.37	-0.841684	0.158193	-5.32062	1.03412e-07	2.52158e-06
ENSMUSG00000008305	Tle1	350.175	-4.29818	0.808117	-5.31876	1.04476e-07	2.54258e-06
ENSMUSG00000003051	Elf3	3263.43	5.3647	1.00868	5.31852	1.04617e-07	2.54258e-06
ENSMUSG00000022751	Nit2	3946.24	-1.8487	0.34771	-5.31677	1.05624e-07	2.56285e-06
ENSMUSG00000064351	mt-Co1	288846	-1.17284	0.220632	-5.31581	1.06183e-07	2.57221e-06
ENSMUSG00000040152	Thbs1	3464.73	5.71199	1.07548	5.31111	1.08959e-07	2.63513e-06
ENSMUSG00000030830	Itgal	43.2424	-6.59443	1.24199	-5.30956	1.09887e-07	2.65105e-06
ENSMUSG00000044678	Ly6k	532.824	5.81495	1.09521	5.30942	1.09975e-07	2.65105e-06
ENSMUSG00000022580	Rhpn1	118.26	7.5672	1.42766	5.30042	1.15535e-07	2.78055e-06
ENSMUSG00000028278	Rragd	939.15	5.11622	0.965501	5.29904	1.16416e-07	2.7972e-06
ENSMUSG00000070372	Capza1	2647.37	1.47322	0.27846	5.29061	1.21909e-07	2.92444e-06
ENSMUSG00000025396	Hsd17b6	1307.36	-7.35941	1.39155	-5.28862	1.23241e-07	2.9516e-06
ENSMUSG00000042644	Itpr3	868.351	4.86129	0.919585	5.2864	1.24749e-07	2.9829e-06
ENSMUSG00000035896	Rnase1	123.032	10.2615	1.94196	5.28412	1.26312e-07	3.01538e-06
ENSMUSG00000028943	Espn	279.552	5.16002	0.976588	5.28373	1.26581e-07	3.01696e-06
ENSMUSG00000048756	Foxo3	697.902	-1.15551	0.218768	-5.2819	1.27848e-07	3.04224e-06
ENSMUSG00000042515	Pwwp3b	227.576	4.922	0.932491	5.27833	1.30366e-07	3.09717e-06
ENSMUSG00000048218	Amigo2	46.7947	-5.76832	1.09317	-5.2767	1.31534e-07	3.11994e-06
ENSMUSG00000044359	P2ry4	44.7108	-5.45195	1.03367	-5.27435	1.33227e-07	3.15502e-06
ENSMUSG00000030275	Etnk1	1814.3	-0.996479	0.188958	-5.27356	1.33804e-07	3.16362e-06
ENSMUSG00000057604	Lmcd1	1118.91	5.82184	1.10534	5.26701	1.38661e-07	3.27323e-06
ENSMUSG00000053746	Ptrh1	316.084	2.72823	0.518106	5.26579	1.39591e-07	3.28994e-06
ENSMUSG00000068877	Selenbp2	7775.39	-6.62219	1.25792	-5.26441	1.40641e-07	3.30942e-06
ENSMUSG00000031749	St3gal2	443.536	2.82967	0.538341	5.25628	1.47001e-07	3.44988e-06
ENSMUSG00000057315	Arhgap24	283.366	-3.93751	0.74912	-5.25618	1.47076e-07	3.44988e-06
ENSMUSG00000064061	Dzip3	224.582	1.52001	0.289265	5.25474	1.48235e-07	3.47155e-06
ENSMUSG00000032570	Atp2c1	2086.05	-0.843657	0.160673	-5.25079	1.5145e-07	3.54126e-06
ENSMUSG00000049516	Spty2d1	1773.42	1.0673	0.203313	5.24956	1.52465e-07	3.55877e-06
ENSMUSG00000062110	Scfd2	608.524	-1.1913	0.226946	-5.2493	1.5268e-07	3.55877e-06
ENSMUSG00000017009	Sdc4	10168.8	-1.38959	0.264912	-5.24547	1.55887e-07	3.62781e-06
ENSMUSG00000032849	Abcc4	2332.61	4.10974	0.78408	5.24148	1.5929e-07	3.70118e-06
ENSMUSG00000046223	Plaur	9958.31	4.48194	0.855196	5.24083	1.59857e-07	3.70853e-06
ENSMUSG00000048498	Cd300e	23.3147	-4.2164	0.804652	-5.24003	1.60555e-07	3.71889e-06
ENSMUSG00000068220	Lgals1	10813.3	4.0176	0.766827	5.23926	1.61226e-07	3.7286e-06
ENSMUSG00000028745	Capzb	8602.56	1.64192	0.313472	5.23786	1.62447e-07	3.75098e-06
ENSMUSG00000024118	Tedc2	795.742	-2.45807	0.469363	-5.23703	1.63185e-07	3.76216e-06
ENSMUSG00000034456	Uroc1	837.258	-4.9307	0.941957	-5.23453	1.65407e-07	3.80745e-06
ENSMUSG00000028713	Cyp4b1	404.707	-5.39518	1.03118	-5.23202	1.67663e-07	3.85339e-06
ENSMUSG00000022129	Dct	20.4176	-4.80474	0.918531	-5.2309	1.68691e-07	3.87099e-06
ENSMUSG00000035459	Stab2	187.221	-4.89301	0.935513	-5.2303	1.69238e-07	3.87754e-06
ENSMUSG00000044080	S100a1	2588.58	-1.90908	0.365175	-5.22785	1.71488e-07	3.92302e-06
ENSMUSG00000078515	Ddi2	1901.72	-1.38354	0.264674	-5.22736	1.71951e-07	3.92755e-06
ENSMUSG00000063659	Zbtb18	441.713	2.09743	0.401307	5.22649	1.72762e-07	3.93999e-06
ENSMUSG00000028780	Sema3c	2057.02	5.95834	1.14064	5.22368	1.75406e-07	3.99328e-06
ENSMUSG00000020099	Unc5b	564.678	3.67986	0.704491	5.22343	1.75639e-07	3.99328e-06
ENSMUSG00000078686	Mup9	6372.61	-8.63721	1.65377	-5.22273	1.76302e-07	4.00222e-06
ENSMUSG00000049036	Tmem121	62.4321	7.98445	1.52893	5.22225	1.7676e-07	4.00648e-06
ENSMUSG00000040187	Arntl2	426.323	4.41923	0.846631	5.21978	1.79134e-07	4.05407e-06
ENSMUSG00000064356	mt-Atp8	312.854	-2.07059	0.397063	-5.21477	1.84045e-07	4.15283e-06
ENSMUSG00000050002	Idnk	1313.44	-0.819648	0.157179	-5.21476	1.84059e-07	4.15283e-06
ENSMUSG00000018821	Avpi1	5138.05	1.64202	0.315092	5.21124	1.87587e-07	4.22598e-06
ENSMUSG00000004044	Cavin1	1072.93	3.50731	0.673361	5.20867	1.90203e-07	4.27841e-06
ENSMUSG00000022323	Rida	12942	-2.59219	0.49798	-5.20541	1.93572e-07	4.34188e-06
ENSMUSG00000034911	Ushbp1	39.7195	-6.25974	1.20255	-5.20537	1.93611e-07	4.34188e-06
ENSMUSG00000062753	Smim29	603.303	1.69979	0.327064	5.19714	2.02381e-07	4.53167e-06
ENSMUSG00000034919	Ttc22	87.5785	8.02651	1.54535	5.19398	2.05847e-07	4.60233e-06
ENSMUSG00000041313	Slc7a1	474.314	4.4378	0.854635	5.19262	2.07351e-07	4.62897e-06
ENSMUSG00000034845	Plvap	136.993	-5.51754	1.0632	-5.18954	2.10809e-07	4.69906e-06
ENSMUSG00000019975	Ikbip	922.19	2.06056	0.397202	5.18768	2.12932e-07	4.73927e-06
ENSMUSG00000014361	Mertk	152.774	-4.46319	0.861088	-5.1832	2.18107e-07	4.84714e-06
ENSMUSG00000023175	Bsg	102528	2.4058	0.464372	5.18077	2.20968e-07	4.90337e-06
ENSMUSG00000053560	Ier2	8250.2	-2.34749	0.453337	-5.17825	2.2398e-07	4.96276e-06
ENSMUSG00000039519	Cyp7b1	5213.19	-5.10327	0.985939	-5.17605	2.26636e-07	5.01411e-06
ENSMUSG00000038576	Susd4	523.978	-4.30945	0.832785	-5.17474	2.28229e-07	5.04182e-06
ENSMUSG00000023236	Scg5	23.3704	7.36897	1.42419	5.17415	2.28948e-07	5.04534e-06
ENSMUSG00000051285	Pcmtd1	2781.23	-1.50738	0.291334	-5.17405	2.2907e-07	5.04534e-06
ENSMUSG00000031591	Asah1	7803.79	1.60893	0.311013	5.17321	2.30112e-07	5.06075e-06
ENSMUSG00000028011	Tdo2	11626.7	-5.76693	1.11537	-5.17042	2.33563e-07	5.12902e-06
ENSMUSG00000064354	mt-Co2	1420.92	-1.41245	0.27325	-5.16908	2.35245e-07	5.15831e-06
ENSMUSG00000000120	Ngfr	32.4442	-6.47179	1.2526	-5.1667	2.38263e-07	5.21677e-06
ENSMUSG00000030551	Nr2f2	690.728	-2.24638	0.435008	-5.16399	2.41743e-07	5.28514e-06
ENSMUSG00000074785	Plxnc1	65.1275	-6.28509	1.21796	-5.16032	2.46526e-07	5.38005e-06
ENSMUSG00000040612	Ildr2	255.776	-3.87483	0.750921	-5.16011	2.46811e-07	5.38005e-06
ENSMUSG00000003452	Bicd1	262.812	4.28461	0.831666	5.15183	2.57951e-07	5.6146e-06
ENSMUSG00000026679	Enkur	77.3934	7.87114	1.52815	5.15076	2.59427e-07	5.63843e-06
ENSMUSG00000032320	Rcn2	2157.97	2.40994	0.467973	5.14974	2.6085e-07	5.66105e-06
ENSMUSG00000015709	Arnt2	134.768	7.42571	1.44213	5.14912	2.61718e-07	5.67157e-06
ENSMUSG00000028786	Tmem54	391.96	5.98626	1.16318	5.14646	2.65443e-07	5.7439e-06
ENSMUSG00000044244	Il20rb	130.486	3.76566	0.731973	5.14453	2.68187e-07	5.79481e-06
ENSMUSG00000024883	Rin1	219.955	5.93435	1.15514	5.13732	2.78683e-07	6.0128e-06
ENSMUSG00000030562	Nox4	827.613	-3.27963	0.638459	-5.13679	2.79464e-07	6.02089e-06
ENSMUSG00000035929	H2-Q4	583.218	-3.57705	0.696733	-5.13403	2.83609e-07	6.1013e-06
ENSMUSG00000019853	Hebp2	833.782	5.55962	1.08317	5.13272	2.85578e-07	6.13476e-06
ENSMUSG00000022475	Hdac7	624.096	3.07305	0.599027	5.13006	2.89648e-07	6.21316e-06
ENSMUSG00000022742	Cpox	683.03	-3.01221	0.587877	-5.12387	2.9932e-07	6.41134e-06
ENSMUSG00000045912	C2cd4c	24.5354	7.40025	1.44497	5.12138	3.03307e-07	6.48069e-06
ENSMUSG00000024388	Myo7b	210.786	4.88103	0.953085	5.1213	3.03433e-07	6.48069e-06
ENSMUSG00000039419	Cntnap2	67.4952	-3.43969	0.671696	-5.12091	3.04065e-07	6.48482e-06
ENSMUSG00000044071	Tafa2	233.299	6.44129	1.2582	5.11945	3.06427e-07	6.5258e-06
ENSMUSG00000118516	Cyp2d13	1608.16	-5.45026	1.065	-5.1176	3.09444e-07	6.58057e-06
ENSMUSG00000028041	Adam15	1546.05	4.69366	0.917729	5.11443	3.14682e-07	6.68237e-06
ENSMUSG00000010095	Slc3a2	18515.6	2.36916	0.463303	5.11364	3.16013e-07	6.70102e-06
ENSMUSG00000021577	Sdha	15877.4	-1.2453	0.243621	-5.11162	3.19414e-07	6.76344e-06
ENSMUSG00000036867	Smad6	52.4632	-5.13148	1.00413	-5.11038	3.2152e-07	6.7983e-06
ENSMUSG00000072946	Ptgr2	3386.38	-0.731882	0.143235	-5.10967	3.22718e-07	6.8139e-06
ENSMUSG00000027712	Anxa5	25164.1	3.29408	0.644902	5.10788	3.25793e-07	6.86903e-06
ENSMUSG00000046623	Gjb4	1011.42	7.76529	1.52048	5.10713	3.27081e-07	6.88639e-06
ENSMUSG00000031150	Ccdc120	404.239	4.52156	0.88539	5.10686	3.27563e-07	6.88674e-06
ENSMUSG00000015149	Sirt2	2110.09	-0.766716	0.150193	-5.10486	3.31044e-07	6.95005e-06
ENSMUSG00000037012	Hk1	500.675	3.88638	0.761632	5.1027	3.34847e-07	7.01992e-06
ENSMUSG00000022025	Cnmd	51.6947	-7.71721	1.51551	-5.09216	3.54e-07	7.41097e-06
ENSMUSG00000051727	Kctd14	46.3087	7.99845	1.5713	5.09033	3.57437e-07	7.47235e-06
ENSMUSG00000043613	Mmp3	4306.43	9.62878	1.89237	5.08822	3.61432e-07	7.53973e-06
ENSMUSG00000026413	Pkp1	51.9253	7.86575	1.54599	5.08785	3.62138e-07	7.53973e-06
ENSMUSG00000021785	Ngly1	1958.04	-1.00402	0.197337	-5.08783	3.62188e-07	7.53973e-06
ENSMUSG00000079435	Rpl36a	6790.93	1.01241	0.199029	5.08673	3.64288e-07	7.57279e-06
ENSMUSG00000061013	Mkx	157.124	-5.12221	1.00732	-5.08501	3.67605e-07	7.63103e-06
ENSMUSG00000054191	Klf1	56.0605	-4.07283	0.801989	-5.07842	3.80589e-07	7.88949e-06
ENSMUSG00000048644	Ctxn1	442.824	5.0056	0.985808	5.07766	3.82113e-07	7.91001e-06
ENSMUSG00000046056	Sbsn	84.0686	3.89478	0.76728	5.07609	3.85274e-07	7.96429e-06
ENSMUSG00000026012	Cd28	43.2971	5.14882	1.01467	5.07438	3.88761e-07	8.02519e-06
ENSMUSG00000078784	Rbis	2177.53	0.897344	0.176927	5.07182	3.94029e-07	8.12259e-06
ENSMUSG00000032978	Guca2b	139.367	8.30306	1.6378	5.06965	3.9855e-07	8.20436e-06
ENSMUSG00000104445	Rhbg	28.5802	-3.78771	0.747869	-5.06467	4.091e-07	8.40984e-06
ENSMUSG00000037386	Rims2	249.92	3.56889	0.705118	5.06141	4.16175e-07	8.54342e-06
ENSMUSG00000055976	Cldn23	152.281	5.127	1.01331	5.05967	4.19992e-07	8.60983e-06
ENSMUSG00000032280	Tle3	1295.49	1.6409	0.324416	5.05801	4.23662e-07	8.66808e-06
ENSMUSG00000042118	Bhmt2	4459.58	-4.73395	0.93598	-5.05775	4.24241e-07	8.66808e-06
ENSMUSG00000045775	Slc16a5	118.578	-5.14559	1.0174	-5.05759	4.2459e-07	8.66808e-06
ENSMUSG00000000184	Ccnd2	6644.07	4.01803	0.794893	5.05481	4.30818e-07	8.77173e-06
ENSMUSG00000064368	mt-Nd6	14896.6	-1.75989	0.348163	-5.0548	4.30852e-07	8.77173e-06
ENSMUSG00000048503	Tlcd5	94.4901	4.60624	0.912349	5.04877	4.44674e-07	9.04069e-06
ENSMUSG00000070044	Fam149a	1086.25	-1.77404	0.351453	-5.04773	4.47098e-07	9.07751e-06
ENSMUSG00000028792	Ak2	7992.86	-1.46929	0.291462	-5.04112	4.62808e-07	9.38359e-06
ENSMUSG00000078688	Mup2	1213.54	-7.44295	1.47816	-5.03529	4.77118e-07	9.6605e-06
ENSMUSG00000052151	Plpp2	4144.95	1.74461	0.346714	5.03183	4.85808e-07	9.82301e-06
ENSMUSG00000064357	mt-Atp6	1135.1	-1.85819	0.3696	-5.02757	4.96732e-07	1.00302e-05
ENSMUSG00000000958	Slc7a7	545.337	1.7223	0.343201	5.01834	5.21205e-07	1.051e-05
ENSMUSG00000006651	Aplp1	227.229	5.0914	1.01524	5.015	5.30345e-07	1.06798e-05
ENSMUSG00000029671	Wnt16	46.9577	6.54701	1.30611	5.0126	5.36989e-07	1.07989e-05
ENSMUSG00000039286	Fndc3b	3768.21	1.60497	0.320341	5.0102	5.43747e-07	1.09199e-05
ENSMUSG00000022146	Osmr	1755.02	4.58679	0.916312	5.0057	5.56582e-07	1.11626e-05
ENSMUSG00000073991	Cnbd1	73.6983	-4.42931	0.885147	-5.00403	5.61428e-07	1.12445e-05
ENSMUSG00000001670	Tat	16720.1	-5.84878	1.169	-5.00322	5.63803e-07	1.12768e-05
ENSMUSG00000031157	Pqbp1	1516.77	-0.637421	0.12741	-5.00291	5.64723e-07	1.128e-05
ENSMUSG00000020256	Aldh1l2	288.52	5.24373	1.04893	4.99911	5.75969e-07	1.14773e-05
ENSMUSG00000067071	Hes6	3574.47	-1.94127	0.388328	-4.99904	5.76154e-07	1.14773e-05
ENSMUSG00000033965	Slc16a2	2288.28	-2.59878	0.520022	-4.99744	5.8097e-07	1.15577e-05
ENSMUSG00000048458	Inka2	190.986	5.03837	1.00835	4.99666	5.83312e-07	1.15887e-05
ENSMUSG00000023030	Slc11a2	1834.45	1.34766	0.269946	4.99233	5.9654e-07	1.18356e-05
ENSMUSG00000037621	Atoh8	378.546	-4.43698	0.88896	-4.9912	6.00045e-07	1.18892e-05
ENSMUSG00000054200	Ffar4	1512.62	5.03899	1.01174	4.98053	6.34088e-07	1.2547e-05
ENSMUSG00000066894	Vsig10	204.446	3.51324	0.705965	4.97652	6.4739e-07	1.27931e-05
ENSMUSG00000059325	Hopx	621.514	-4.81002	0.966689	-4.97577	6.49899e-07	1.28131e-05
ENSMUSG00000000628	Hk2	356.764	5.07812	1.02058	4.9757	6.50132e-07	1.28131e-05
ENSMUSG00000027544	Nfatc2	231.416	5.00247	1.00655	4.96991	6.69834e-07	1.31838e-05
ENSMUSG00000028467	Gba2	500.414	-3.61105	0.72716	-4.96596	6.83607e-07	1.3437e-05
ENSMUSG00000008167	Fbxw9	2446.65	1.38467	0.278867	4.96535	6.85766e-07	1.34591e-05
ENSMUSG00000027983	Cyp2u1	867.219	-4.47074	0.900428	-4.96513	6.86549e-07	1.34591e-05
ENSMUSG00000032040	Dcps	1364.84	-0.962771	0.194088	-4.96049	7.03168e-07	1.37666e-05
ENSMUSG00000020321	Mdh1	13615.2	-1.79727	0.362588	-4.95677	7.16745e-07	1.40139e-05
ENSMUSG00000043164	Tmem212	28.3963	6.88916	1.39028	4.95522	7.22489e-07	1.41076e-05
ENSMUSG00000023046	Igfbp6	6142.49	6.54655	1.32123	4.95491	7.23637e-07	1.41114e-05
ENSMUSG00000070639	Lrrc8b	430.884	3.85665	0.778709	4.95262	7.32195e-07	1.42595e-05
ENSMUSG00000034255	Arhgap27	471.667	4.82104	0.973701	4.95125	7.37372e-07	1.43415e-05
ENSMUSG00000026781	Acbd5	6034.68	-1.68093	0.33953	-4.95076	7.39227e-07	1.43587e-05
ENSMUSG00000023952	Gtpbp2	1349.87	1.70476	0.344508	4.94838	7.48329e-07	1.45164e-05
ENSMUSG00000020937	Plcd3	328.937	4.43925	0.897295	4.94737	7.52239e-07	1.45632e-05
ENSMUSG00000029123	Stk32b	22.5075	7.31519	1.47871	4.94702	7.5357e-07	1.45632e-05
ENSMUSG00000071064	Zfp827	140.058	5.08936	1.02878	4.94699	7.53694e-07	1.45632e-05
ENSMUSG00000058420	Syt17	132.582	7.59575	1.53595	4.94533	7.60168e-07	1.46692e-05
ENSMUSG00000021451	Sema4d	247.132	4.08601	0.827203	4.93954	7.83064e-07	1.50882e-05
ENSMUSG00000027803	Wwtr1	1128.35	2.13597	0.432441	4.93933	7.83923e-07	1.50882e-05
ENSMUSG00000019990	Pde7b	152.394	-3.90679	0.791217	-4.93771	7.90469e-07	1.51945e-05
ENSMUSG00000059974	Ntm	17.2224	-4.24235	0.859514	-4.93575	7.9845e-07	1.5328e-05
ENSMUSG00000002228	Ppm1j	163.28	5.38926	1.09242	4.93334	8.08367e-07	1.54982e-05
ENSMUSG00000025289	Prdx4	2710.05	-1.6208	0.328864	-4.92848	8.2871e-07	1.58677e-05
ENSMUSG00000010067	Rassf1	2406.4	1.90148	0.386054	4.92542	8.41788e-07	1.60973e-05
ENSMUSG00000023120	Ldc1	75.5825	17.9807	3.65329	4.92179	8.57572e-07	1.6357e-05
ENSMUSG00000027167	Elp4	515.949	-1.30418	0.26498	-4.92179	8.5758e-07	1.6357e-05
ENSMUSG00000028300	C9orf72	1901.04	1.89026	0.38409	4.9214	8.5929e-07	1.63685e-05
ENSMUSG00000024579	Pcyox1l	697.252	2.9114	0.592005	4.91787	8.74914e-07	1.66447e-05
ENSMUSG00000036469	Marchf1	14.2475	-4.45985	0.906994	-4.91718	8.78013e-07	1.66822e-05
ENSMUSG00000029017	Pmpcb	3131.82	-0.787249	0.16015	-4.91569	8.84692e-07	1.67876e-05
ENSMUSG00000063415	Cyp26b1	40.6975	-7.7641	1.58016	-4.9135	8.94658e-07	1.6955e-05
ENSMUSG00000044715	Gskip	1370.86	1.00823	0.205418	4.90821	9.19126e-07	1.73964e-05
ENSMUSG00000092021	Gbp11	643.573	-6.84268	1.39573	-4.9026	9.45755e-07	1.78776e-05
ENSMUSG00000032503	Arpp21	66.4277	6.0952	1.24349	4.90169	9.50137e-07	1.79375e-05
ENSMUSG00000028445	Enho	414.33	-5.72656	1.16907	-4.89841	9.66167e-07	1.82169e-05
ENSMUSG00000075000	Nrbf2	1594.82	1.31691	0.269118	4.89345	9.90833e-07	1.86582e-05
ENSMUSG00000078683	Mup1	807.073	-6.45969	1.32065	-4.89132	1.00164e-06	1.88378e-05
ENSMUSG00000024143	Rhoq	266.85	2.28594	0.467484	4.88987	1.00902e-06	1.89337e-05
ENSMUSG00000024399	Ltb	547.153	5.63027	1.15143	4.88982	1.0093e-06	1.89337e-05
ENSMUSG00000020682	Mmp28	71.2303	6.12227	1.25253	4.88791	1.01911e-06	1.90935e-05
ENSMUSG00000068196	Col8a1	288.709	6.19959	1.26938	4.88395	1.03979e-06	1.94563e-05
ENSMUSG00000042215	Bag2	1042.32	2.10457	0.430944	4.88363	1.0415e-06	1.94636e-05
ENSMUSG00000056602	Fry	466.18	3.48859	0.715157	4.87807	1.0713e-06	1.99953e-05
ENSMUSG00000000399	Ndufa9	5244.67	-0.83985	0.172224	-4.87649	1.07989e-06	2.01303e-05
ENSMUSG00000074129	Rpl13a	958.129	1.5704	0.322155	4.87467	1.08989e-06	2.02912e-05
ENSMUSG00000042712	Tceal9	3276.07	1.69787	0.348462	4.87246	1.10217e-06	2.0494e-05
ENSMUSG00000049950	Rpp38	374.976	1.55237	0.318663	4.8715	1.10756e-06	2.05684e-05
ENSMUSG00000028019	Pdgfc	755.495	2.17093	0.44576	4.87018	1.11495e-06	2.06797e-05
ENSMUSG00000038736	Nudcd1	1302.93	1.07848	0.221521	4.86855	1.12419e-06	2.0825e-05
ENSMUSG00000027199	Gatm	153.605	-6.29802	1.2938	-4.86786	1.12814e-06	2.0872e-05
ENSMUSG00000013419	Zfp651	87.8466	3.25556	0.669165	4.86511	1.14391e-06	2.11374e-05
[truncated: 21,049 more rows]

## Sheet: HepOrg_inMM_2w_IsolatedHep
	GeneName	baseMean	log2FoldChange	lfcSE	stat	pvalue	padj
[truncated: 21,850 more rows]
