# Supplementary material for: Mouse liver assembloids model periportal architecture and biliary fibrosis
Source: Nature. 2025 May 29;644(8076):473–82. doi: 10.1038/s41586-025-09183-9 (PMC12350178; doi:10.1038/s41586-025-09183-9)
Supplement: Supplementary file 27 — Source Data Fig. 1 [file 41586_2025_9183_MOESM27_ESM.xlsx]

## Sheet: Fig1e
Related to Figure 1e
	Number of triple junctions for the largest network
	Conditions	Hu et al.	Peng et al.	HM-Wnt	Tissue
		217	51	259	3021
		240	54	378	2778
		108	37	854	3652
		32	53	173	1608
		42	44	1495	2148
		162	32	1245	2587
		49

## Sheet: Fig1f
Related to Figure 1f
	Organoid formation efficiency (=Number of organoids/1000 seeded cells)
		Hu et al.	Peng et al.	HM-FBS	HM-Wnt	HM-WntS
	Replicate 1 (average 2 wells)	10.075	2.575	11.8	26.45	13.2
	Replicate 2 (average 2 wells)	20.1	12.55	26.725	42.675	36.5
	Replicate 3 (average 2 wells)	19.2	11.8	20.3	39	48.1
	Replicate 4 (average 2 wells)	17.5	6.75	19.2	40.1	45
	Replicate 5 (average 2 wells)	18.9	8.35	15.4	34.9	40.1
	Replicate 6	25	33	25	45	72
	Replicate 7	24	28		60	88
	Replicate 8	24	18	17	52	65
	Replicate 9	12	25	23	55	78
