# Supplementary material for: Mouse liver assembloids model periportal architecture and biliary fibrosis
Source: Nature. 2025 May 29;644(8076):473–82. doi: 10.1038/s41586-025-09183-9 (PMC12350178; doi:10.1038/s41586-025-09183-9)
Supplement: Supplementary file 28 — Source Data Fig. 2 [file 41586_2025_9183_MOESM28_ESM.xlsx]

## Sheet: Fig2b
Related to Figure 2b
	Histogram of bile canaliculi diameter; each bin represents percentage of BCs with indicated diameter
	Bin Center	Tissue	MM	HM-Wnt
	0.5	0	3.6036	1.12782
	0.75	1.32743	5.40541	0.75188
	1	0.442478	4.5045	1.50376
	1.25	23.4513	5.40541	1.12782
	1.5	41.1504	8.10811	3.00752
	1.75	26.5487	15.3153	3.38346
	2	7.07965	9.90991	5.6391
	2.25	0	11.7117	4.51128
	2.5	0	7.20721	5.6391
	2.75	0	6.30631	6.39098
	3	0	10.8108	7.5188
	3.25	0	5.40541	6.76692
	3.5	0	1.8018	4.51128
	3.75	0	0	5.26316
	4	0	0.900901	3.7594
	4.25	0	0.900901	3.7594
	4.5	0	1.8018	3.00752
	4.75	0	0	5.26316
	5	0	0.900901	2.63158
	5.25	0	0	1.8797
	5.5	0	0	2.25564
	5.75	0	0	2.25564
	6	0	0	1.8797
	6.25	0	0	2.25564
	6.5	0	0	1.12782
	6.75	0	0	1.50376
	7	0	0	1.12782
	7.25	0	0	1.12782
	7.5	0	0	1.50376
	7.75	0	0	0.37594
	8	0	0	0.75188
	8.25	0	0	0.37594
	8.5	0	0	0.75188
	8.75	0	0	0.75188
	9	0	0	0.75188
	9.25	0	0	0.37594
	9.5	0	0	0.75188
	9.75	0	0	0.37594
	10	0	0	0.75188
	10.25	0	0	0.75188
	10.5	0	0	0.37594
	10.75	0	0	0.37594

## Sheet: Fig2d
Related to Figure 2d
	Left - Length of the largest network					Right - Total number of junctions (triple and quadruple combined)
	Conditions	HM-Wnt	MM	Tissue		Conditions	HM-Wnt	MM	Tissue
		766.473	1440.32	8396.77			292	627	3424
		1325.85	3229.02	7903.33			432	1234	3137
		2511.27	3548.32	2652.43			976	1368	4243
		530.801	3361.45	5319.57			200	1314	1790
		1738.91	5292.51	6413.43			1770	2904	2393
		1600.02		7446.96			1501		2920
