# Supplementary material for: Mouse liver assembloids model periportal architecture and biliary fibrosis
Source: Nature. 2025 May 29;644(8076):473–82. doi: 10.1038/s41586-025-09183-9 (PMC12350178; doi:10.1038/s41586-025-09183-9)
Supplement: Supplementary file 29 — Source Data Fig. 3 [file 41586_2025_9183_MOESM29_ESM.xlsx]

## Sheet: Fig3c
Related to Figure 3c
		Percentage of organoids
			Assembloid			Non-aggregated HepOrg
		Rockig platform	85.7143	72.7273	50	14.2857	27.2727	50
		Aggrewell	76.9231	71.4286	71.4286	23.0769	28.5714	28.5714

## Sheet: Fig3d
Related to Figure 3d
	Percentage of cells
	Homeostasis
	Msc	Chol	Hep
	5.64103	4.10256	90.2564
	1.2987	1.2987	97.4026
	5.71429	11.4286	82.8571
	6.66667	33.3333	60
	6.38298	10.6383	82.9787
	8.47458	8.47458	83.0508
	4.28571	5	90.7143
	12.7517	7.38255	79.8658
	2.35294	10.5882	87.0588
	4	9.33333	86.6667
	9.09091	7.57576	83.3333
	5.33808	3.20285	91.4591
	5	10	85
	28.6853	15.1394	56.1753
	5.26316	42.1053	52.6316
	4.08805	60.6918	35.2201
