# Supplementary material for: Mouse liver assembloids model periportal architecture and biliary fibrosis
Source: Nature. 2025 May 29;644(8076):473–82. doi: 10.1038/s41586-025-09183-9 (PMC12350178; doi:10.1038/s41586-025-09183-9)
Supplement: Supplementary file 30 — Source Data Fig. 4 [file 41586_2025_9183_MOESM30_ESM.xlsx]

## Sheet: Fig4f
Related to Figure 3d (reproduced here) and Figure 4f
	Percentage of cells
	Homeostasis			Fibrosis-like
	Msc	Chol	Hep	Msc	Chol	Hep
	5.64103	4.10256	90.2564	95.8333	4.16667	0
	1.2987	1.2987	97.4026	75	10	15
	5.71429	11.4286	82.8571	81.0811	18.9189	0
	6.66667	33.3333	60	35.5556	26.6667	37.7778
	6.38298	10.6383	82.9787	11.7647	47.0588	41.1765
	8.47458	8.47458	83.0508	87.5	1.5625	10.9375
	4.28571	5	90.7143	19.0476	47.619	33.3333
	12.7517	7.38255	79.8658	52	20	28
	2.35294	10.5882	87.0588	62.5731	19.2982	18.1287
	4	9.33333	86.6667	98.0769	1.92308	0
	9.09091	7.57576	83.3333	8.27974	90.0322	1.6881
	5.33808	3.20285	91.4591	13.1579	55.2632	31.5789
	5	10	85	83.8235	13.2353	2.94118
	28.6853	15.1394	56.1753	10.3448	12.069	77.5862
	5.26316	42.1053	52.6316	68.8623	25.1497	5.98802
	4.08805	60.6918	35.2201	29.8131	59.6262	10.5606

## Sheet: Fig4g
Related to Figure 4g
	Percentage of hepatocyte cells stained positive for cleaved caspase 3
	Hep - Homeostasis	Hep - Fibrosis-like
	7.46269	68.9655
	0	71.4286
	0	31.1688
	15.7895	42.6667
	4.12371	51.8987
	4.90196	16.6667
	0	53.8462
	12.1429

## Sheet: Fig4h
Related to Figure 4h
	RawIntDen of SHG signal
	Homeostasis	Fibrosis-like
	176697420	500521198
	172273598
	130588302	413512357
	91202829
	93746348
	122088574	141948931
	124510610	234734847
	117402524
