# Supplementary material for: Mouse liver assembloids model periportal architecture and biliary fibrosis
Source: Nature. 2025 May 29;644(8076):473–82. doi: 10.1038/s41586-025-09183-9 (PMC12350178; doi:10.1038/s41586-025-09183-9)
Supplement: Supplementary file 31 — Source Data Fig. 5 [file 41586_2025_9183_MOESM31_ESM.xlsx]

## Sheet: Fig5c
Related to Figure 5c
	DETECT distance ratios
			Non-targeting pool	siRNA Cdh11
	siRNA rep1	1	0.776637	1.07227
		2	1.00904	0.932545
		3	0.849318	0.966489
		4	0.920967	1.01197
		5	0.733111	0.934208
		6	0.884135	0.826656
		7	0.660427	0.914168
		8	0.760693	0.968344
		9		0.934436
		10		0.910034
	siRNA rep2		Non-targeting pool	siRNA Cdh11
		1	0.833	0.883
		2	0.827	0.939
		3	0.777	0.926
		4	0.903	1.066
		5	0.901	0.788
		6	0.708	1.087
		7	0.861

## Sheet: Fig5h
Related to Figure 5h
		Number of Cholangiocytes change from d5 to d0
		Mdr2KO 132h -Mdr2KO 24h	Mdr2 wt 132h -Mdr2 wt 24h
	Rep1	72	1
		55	7
		50	10
		43	0
		74	-1
		11	4
		29	13
		0	4
		3	12
		0	4
	Rep2	19	10
		12	3
		12	0
		37	6
		13	4
		11	10
		7	-7
		23	7
		3	2
		25	1
		9	4
		15	-3
		-1	4
