# Supplementary material for: Mouse liver assembloids model periportal architecture and biliary fibrosis
Source: Nature. 2025 May 29;644(8076):473–82. doi: 10.1038/s41586-025-09183-9 (PMC12350178; doi:10.1038/s41586-025-09183-9)
Supplement: Supplementary file 32 — Source Data Extended Data Fig. 1 [file 41586_2025_9183_MOESM32_ESM.xlsx]

## Sheet: Fig ED1e
Related to Extended Data Figure 1e
	Length of the largest network per structure
	Conditions	Hu et al.	Peng et al.	HM-Wnt
		678.011	145.44	766.473
		372.436	139.828	1325.85
		105.854	100.787	2511.27
		144.797	148.299	530.801
		458.622	108.529	1738.91
		124.237	107.379	1600.02

## Sheet: Fig ED1f
Related to Extended Data Figure 1f
	Number of quadruple junctions for the largest network per structure
	Conditions	Hu et al.	Peng et al.	HM-Wnt
		31	10	33
		48	12	54
		19	2	122
		5	9	27
		9	10	275
		39	7	256
		3

## Sheet: Fig ED1i
Related to Extended Data Figure 1i
	Days	Hu et al_1	Hu et al_2	Hu et al_3	Hu et al_4	Hu et al_5	Hu et al_6	HM-Wnt_1	HM-Wnt_2	HM-Wnt_3	HM-Wnt_4	HM-Wnt_5	HM-Wnt_6	HM-Wnt_7	HM-Wnt_8	HM-WntS_1	HM-WntS_2	HM-WntS_3	HM-WntS_4	HM-WntS_5	Peng et al_1	Peng et al_2	Peng et al_3	Peng et al_4	HM-FBS_1	HM-FBS_2	HM-FBS_3	HM-FBS_4
	0	1	1.2	1.4	1.6	1.8	2	2.4	2.6	2.8	3	3.2	3.4	3.6	3.8	4.2	4.4	4.6	4.8	5	5.4	5.6	5.8	6	6.4	6.6	6.8	7
	1
	2
	3
	4
	5
	6
	7					1.8	2					3.2	3.4	3.6
	8														3.8					5
	9	1	1.2	1.4				2.4	2.6	2.8						4.2	4.4	4.6			5.4	5.6	5.8		6.4	6.6	6.8	7
	10
	11				1.6																			6
	12
	13
	14
	15					1.8	2					3.2	3.4
	16														3.8					5
	17
	18	1	1.2					2.4	2.6							4.2	4.4				5.4	5.6			6.4	6.6
	19
	20				1.6						3			3.6					4.8					6				7
	21			1.4						2.8								4.6					5.8				6.8
	22
	23
	24
	25											3.2	3.4
	26
	27														3.8	4.2	4.4			5	5.4	5.6			6.4	6.6
	28	1	1.2					2.4	2.6
	29
	30			1.4						2.8								4.6
	31
	32
	33
	34													3.6
	35											3.2	3.4
	36
	37
	38
	39											3.2	3.4
	40
	41
	42	1	1.2					2.4	2.6							4.2	4.4			5
	43
	44
	45									2.8								4.6
	46
	47
	48
	49
	50
	51
	52							2.4	2.6	2.8								4.6		5
	53											3.2	3.4
	54
	55														3.8	4.2	4.4
	56
	57
	58
	59
	60
	61
	62
	63													3.6
	64
	65							2.4	2.6
	66
	67
	68
	69														3.8					5
	70															4.2	4.4
	71
	72
	73
	74
	75
	76
	77
	78
	79
	80
	81
	82
	83
	84													3.6
	85
	86
	87														3.8					5
	88
	89
	90
	91
	92
	93
	94
	95
	96
	97													3.6	3.8					5
	98
	99
	100
	101
	102
	103
	104
	105
	106
	107
	108													3.6
	109
	110
	111
	112
	113
	114
	115
	116
	117
	118
	119
	120
	121														3.8
	122													3.6
	123
	124
	125
	126
	127
	128
	129																			5
	130
	131
	132
	133
	134													3.6	3.8
	135
	136
	137
	138
	139
	140
	141
	142
	143
	144
	145
	146
	147													3.6	3.8
	148
	149
	150
	151
	152
	153
	154
	155
	156
	157
	158
	159
	160
	161
	162
	163														3.8
	164													3.6
	165
	166
	167
	168
	169
	170
	171
	172
	173
	174
	175
	176														3.8
	177
	178
	179
	180
	181
	182													3.6
	183
	184
	185
	186														3.8
	187
	188
	189
	190
	191
	192													3.6
	193
	194
	195
	196
	197														3.8
	198
	199
	200
	201
	202
	203
	204
	205
	206														3.8
	207
	208
	209
	210
	211
	212
	213
	214
	215
	216													3.6
	217														3.8
	218
	219
	220
	221
	222
	223
	224
	225
	226
	227
	228
	229													3.6
	230
	231														3.8
	232
	233
	234
	235
	236
	237
	238
	239														3.8
	240
	241
	242													3.6
	243
	244
	245
	246
	247
	248
	249
	250
	251														3.8
	252
	253
	254
	255
	256
	257
	258													3.6
	259
	260														3.8
	261
	262													3.6
	263
	264
	265
	266
	267
	268
	269
	270
	271
	272
	273
	274
	275
	276
	277
	278
	279
	280
	281													3.6
	282
	283
	284
	285
	286
	287
	288
	289
	290
	291
	292													3.6
	293
	294
	295
	296
	297
	298
	299
	300
	301													3.6
	302
	303
	304
	305
	306
	307
	308
	309
	310
	311
	312													3.6
	313
	314
	315
	316
	317
	318
	319
	320
	321
	322
	323
	324
	325
	326													3.6
	327
	328
	329
	330
	331
	332
	333
	334													3.6
	335
	336
	337
	338
	339
	340
	341
	342
	343
	344
	345
	346													3.6
	347
	348
	349
	350
	351
	352
	353
	354
	355													3.6

## Sheet: Fig ED1j
Related to Extended Data Figure 1j
	Number of cells counted at each passage for each media condition
	Passage	Hu et al.				HM-Wnt				HM-WntS				Peng et al.				HM-FBS
	0	5000	5000	5000	5000	5000	5000	5000	5000	5000	5000	5000	5000	5000	5000	5000	5000	5000	5000	5000	5000
	1	2750	6800	1512.5	7250	5625	11900	7125	28500	5500	13200	4800	15750	1000	6100	1512.5	9500	2750	6650	2175	9000
	2	937.5	725	3300	900	8437.5	7200	28416.7	2400	6875	11750	28600	8700	625	175	8250	1350	937.5	625	550	2250
	3	375	975	1500	250	12625	11250	16200	2000	3937.5	9450	15000	2750	0	160	300	500	0	275	1800	2000
	4	0	410	275	250		9087.5	11000	4500		8625	23375	2000		0	1650	0		0	0	1250
	5		155	0	0		11287.5	5200	3150		12750	5800	6000			0					0
	6		35				14525	18000	250		16625	32400	2250
