# Supplementary material for: Mouse liver assembloids model periportal architecture and biliary fibrosis
Source: Nature. 2025 May 29;644(8076):473–82. doi: 10.1038/s41586-025-09183-9 (PMC12350178; doi:10.1038/s41586-025-09183-9)
Supplement: Supplementary file 33 — Source Data Extended Data Fig. 2 [file 41586_2025_9183_MOESM33_ESM.xlsx]

## Sheet: Fig ED2f
Related to Extended Data Figure 2f
	%Ball		%Rosette
	Replicate 1	Replicate 2	Replicate 1	Replicate 2
One cell origin	86.6667	66.6667	13.3333	33.3333
Multi-cell origin	6.66667	20	93.3333	80

## Sheet: Fig ED2g
Related to Extended Data Figure 2g
	qRT-PCR values (2^-(CT-CT_Housekeeping)
	Gene	Ball					Bubbly/Grape-like
	Afp	6.4327e-08		0.00010574	0.00016277	2.9959e-05	0	1.6823e-08	0.00022932	0.00014414	0.00010594
	Krt19	2.29682e-05		2.82732e-05	2.38627e-05	0.000863295	9.55707e-06	0	1.35968e-05	1.84872e-06	8.06227e-06
	Sox9	2.43428e-07		1.20477e-05	1.25221e-05	0.000105109	1.56e-07	2.3482e-06	1.32049e-05	6.55563e-06	1.72955e-05
	Hnf4a	0.00103942		0.00072891	0.00030772	0.00036046	0.00116537	0.00350833	0.00036842	0.00031733	0.00019462
	Alb	0.0144279		0.0604988	0.057919	0.0342363	0.0126914	0.0159533	0.0554716	0.0815034	0.0697531
	Cyp3a11	0.00037262		0.00110484	0.00068524	0.00017292	0.00047329	0.00047329	0.00073122	0.00041789	0.0001362
	Dpp4	1.07523e-05		5.25548e-06	1.09851e-05	1.38362e-05	6.73449e-06	0	6.45562e-06	1.16879e-05	5.60391e-06
	Abcb11	0		5.75103e-06	5.83886e-07	3.07659e-07	5.762e-06	0	3.0242e-06	3.06892e-06	4.87718e-07
	Anpep	0.00013829		8.95963e-05	9.31769e-05	3.79525e-05	0.00014925	0	0.000107301	9.40842e-05	6.02112e-05
	Cyp2e1	8.70334e-06					1.12089e-05	1.3563e-05
	Cdh1	0.00064429		0.00045015	0.00061989	0.0007313	0.00055317	0	0.00025734	0.00013849	0.00032398

## Sheet: Fig ED2h
Related to Extended Data Figure 2h
	Fig ED2h	CellTiter Glo Relative Ligh Unit (RLU) values
		Ball	Bubbly/Grape-like
		5256932	8236648
		8571080	10817488
		10702528	14689432

## Sheet: Fig ED2i
Related to Extended Data Figure 2i
	Fig ED2i	Albumin concentration normalised by cell number (ng/ml)
		Ball	Bubbly/Grape-like
		0.169411	0.339263
		0.230389	0.280771
		0.696639	0.372537
		0.362831	0.629245
		0.133093	0.485326
		0.189219	1.05882

## Sheet: Fig ED2j
Related to Extended Data Figure 2j
	Fig ED2j	CYP3A4-IPA activity Relative Ligh Unit (RLU) values
		Ball	Bubbly/Grape-like
		10.796	13.8293
		4.38	104.496
		12.368	9.4912
		19.008	8.2976
