# Supplementary material for: Mouse liver assembloids model periportal architecture and biliary fibrosis
Source: Nature. 2025 May 29;644(8076):473–82. doi: 10.1038/s41586-025-09183-9 (PMC12350178; doi:10.1038/s41586-025-09183-9)
Supplement: Supplementary file 34 — Source Data Extended Data Fig. 3 [file 41586_2025_9183_MOESM34_ESM.xlsx]

## Sheet: Fig ED3a
Related to Extended Data Figure 3a
	Transcription fate regulators					Functional markers
			Hnf4a	Sox9				Alb	Krt19
	Rep1	p0_Hu et al.	0.00329616	8.71498e-07		Rep1	p0_Hu et al.	0.000194897	1.09929e-06
		p0_HM-Wnt	0.00550516	2.63275e-06			p0_HM-Wnt	0.000279474	1.60174e-05
		p0_HM-WntS	0.00316188	9.50375e-07			p0_HM-WntS	0.000336992	1.18228e-06
		p2_HM-Wnt	0.00263132	1.82965e-06			p2_HM-Wnt	0.000291342	8.36659e-05
		p2_HM-WntS	0.00282017	4.67024e-07			p2_HM-WntS	0.000465155	2.10172e-06
		p4_HM-Wnt	0.00113744	1.05817e-06
		p4_HM-WntS	0.00105759	2.10901e-06				Alb	Krt19
						Rep2	p0_Hu et al.	0.00374713	9.62355e-06
			Hnf4a	Sox9			p0_HM-Wnt	0.00562083	5.99866e-05
	Rep2	p0_Hu et al.	0.00222805	3.98201e-07			p0_HM-WntS	0.00529924	1.61288e-05
		p0_HM-Wnt	0.00177865	2.37276e-06			p2_HM-Wnt	0.00194637	1.28311e-05
		p0_HM-WntS	0.00207885	7.74624e-07			p2_HM-WntS	0.00400218	1.8851e-05
		p2_HM-Wnt	0.00122755	2.54647e-07			2^-deltaCT values
		p2_HM-WntS	0.00107236	2.74822e-07
		p4_HM-WntS	0.00806002	1.64897e-06
		2^-deltaCT values

## Sheet: Fig ED3f
Related to Extended Data Figure 3f
		Mrp2
	Rep1	0.000168496
		0.000153444
		Mrp2
	Rep2	0.0011335
	2^-deltaCT values

## Sheet: Fig ED3g
Related to Extended Data Figure 3g
		Albumin concentration detected (ng/ml)
		Hu et al.	HM-Wnt	HM-WntS	Peng et al	HM-FBS
		147.23	287.378	312.646	23.1031	153.936
		233.008	253.816	294.014	36.3018	103.867

## Sheet: Fig ED3h
Related to Extended Data Figure 3h
	Total bile acid concentration normalised by cell number (uM)
	HepOrg	Sandwich
	9.6019e-05	2.6883e-06
	6.6601e-05	1.8935e-06
	8.2555e-05	1.9818e-06
	0.00014437	3.3044e-06
	0.00011534	3.3058e-06
	0.00028801	2.2072e-06
	Albumin concentration normalised by cell number (ng/ml)
	HepOrg	Sandwich
	0.339263	0.0176271
	0.280771	0.0106126
	0.372537	0.0182242
	0.629245	0.0324986
	0.485326	0.031873
	1.05882	0.0176123
	CYP3A4-IPA activity Relative Ligh Unit (RLU) values
	HepOrg	Sandwich
	13.8293	0.655583
	104.496	2.623
	9.4912	0.576133
	8.2976
	CYP1A2 activity Relative Ligh Unit (RLU) values
	HepOrg	Sandwich
	28.4533	0.361359
	140.656	0.253508
	13.5307	0.137189
	21.5289
