# Supplementary material for: Mouse liver assembloids model periportal architecture and biliary fibrosis
Source: Nature. 2025 May 29;644(8076):473–82. doi: 10.1038/s41586-025-09183-9 (PMC12350178; doi:10.1038/s41586-025-09183-9)
Supplement: Supplementary file 35 — Source Data Extended Data Fig. 4 [file 41586_2025_9183_MOESM35_ESM.xlsx]

## Sheet: Fig ED4e
Related to Extended Data Figure 4e
	Percentage (%) of EpCAM + (positive) cholangiocytes
		ZsGreen -			ZsGreen +
	day 0	82.8	41.3	40.8	17	58	58.7
	day 7		31.2	41.3		68.1	58.7

## Sheet: Fig ED4h
Related to Extended Data Figure 4h
	Ratio of live (GFP) to dead (RFP) normalised integrated intensity
	HM-Wnt	DM+	MM
	3.61525	3.4963	4.43816
	1.57489	4.10749	4.25932
	2.57649	2.51402	3.25983
	1.52521		3.25983
	0.867713	0.822443	1.46984

## Sheet: Fig ED4i
Related to Extended Data Figure 4i
	qRT-PCR values (2^-(CT-CT_Housekeeping) normalised to HM-Wnt condition
		HM-Wnt			MM			DM+			CholOrg			Primary hepatocytes
	Hnf4a	1	1	1	1.14076	0.282241	0.885768		0.578344	2.31338		0.175556			2.49666	6.32033
	Cyp3a11		1	1		0.190782	1.14472		3.69353	48.3351		0.02836			4.09823	19.4946
	Alb	1	1	1	0.466517	0.186856	0.867539		0.255253	2.47084		0.0361465			2.90795	2.24233

## Sheet: Fig ED4k
Related to Extended Data Figure 4k
	Fig ED4k	Total bile acid concentration normalised by cell number (uM)
		MM	HM-Wnt
		7.76735e-05	5.91215e-05
		0.000112484	8.58386e-05
		0.000119354	0.000273467
		0.000164904	0.000109537

## Sheet: Fig ED4l
Related to Extended Data Figure 4l
	Fig ED4l	Albumin concentration normalised by cell number (ng/ml)
		MM	HM-Wnt
		0.175563	0.234995
		0.348232	0.193332
		0.278462	0.973156
		0.71712	0.313795

## Sheet: Fig ED4m
Related to Extended Data Figure 4m
	Number of nuclei per cell
	HM-Wnt	MM	DM+
	1	2	1
	1	2	2
	1	2	2
	1	2	1
	1	2	1
	2	2	3
	1	6	1
	1	2	1
	1	2	1
	2	2	1
	1	2	1
	1	2	1
	1	2	1
	1	2	1
	1	2	1
	1	4	1
	1	4	1
	1	2	1
	1	2	1
	1	2	1
	2	6	1
	1	2	1
	1	4	1
	1	2	1
	1	2	1
	1	2	1
	1	2	1
	1	2	2
	1	2	1
	2	2	1
	2	4	1
	1	4	1
	1	4	2
	1	2	1
	1	4	1
	2	2	2
	2	2	1
	2	2	1
	2	8	1
	1	4	1
	4	2	1
	2	2	3
	1	2	2
	2	2	2
	1	2	2
	1	2	2
	1	2	1
	1	2	2
	1	2	3
	1	2	3
	1	2	2
	1	2	2
	1	4	3
	1	2	2
	1	2	1
	1	2	1
	1	4	1
	1	6	1
	1	2	2
	1	4	2
	1	2	4
	3	2	1
	1	2	2
	1	2	1
	1	2	1
	1	2	2
	1	2	1
	1	2	3
	1	2	1
	1	2	1
	1	2	1
	1	2	1
	1	4	2
	1	2	1
	1	2	4
	1	2	1
	1	2	2
	1	2	2
	1	2	1
	2	2	4
	1	2	1
	1	2	1
	1	2	1
	1	2	1
	1	2	1
	1	2	2
	1	2	1
	1	2	1
	1	2	2
	1	6	1
	1	4	1
	1	2	1
	1	2	1
	1	4	1
	1	2	1
	1	2	1
	1	2	1
	1	8	1
	1	8	1
	1	2	1
	1	6	1
	1	4	1
	1	8	1
	2	2	1
	1	8	1
	1	4	1
	3	2	1
	1	10	1
	1	4	3
	1	10	9
	1	10	2
	1	2	1
	1	4	1
	1	2	1
	1	4	1
	1	2	3
	1	2	2
	1	6	1
	1	2	2
	1	2	1
	1	2	1
	1	2	1
	1	2	3
	1	2	2
	1	2	1
	1	2	2
	1	2	1
	1	2	3
	1	4	1
	2	2	1
	4	2	2
	1	2	1
	1	2	1
	2	2	2
	1	4	1
	1	2	2
	1	2	1
	1	4	1
	1	2	1
	1	4	2
	1	2	1
	2	2	2
	1	2	1
	1	2	1
	1	2	1
	1	2	1
	1	2	1
	1	2	1
	1	4	1
	1	2	1
	1	2	1
	1	6	2
	2	2	2
	1	2	1
	2	6	1
	1	4	1
	1	6	3
	1	2	2
	2	2	3
	1	4	3
	2	2	2
	2	4	2
	1	2	2
	1	2	1
	2	2	1
	1	2	1
	1	4	1
	1	2	1
	1	6	2
	1	2	1
	1	2	4
	1	2	2
	1	2	2
	1	2	1
	1	4	1
	1	2	2
	1	2	3
	3	2	1
	1	6	1
	1	4	1
	2	2	1
	1	2	2
	1	2	1
	1	2	1
	1	2	1
	1	4	3
	1	2	1
	3	2	1
	1	2	1
	1	4	1
	1	2	1
	1	2	3
	1	4	1
	1	2	2
	1	2	1
	1	6	1
	2	2	4
	1	2	1
	1	4	3
	1	2	1
	1	2	1
	1	4	1
	2	2	2
	1	2	1
	1	2	1
	1	6	1
	1	2	1
	1	2	1
	1	2	1
	1	4	1
	1	2	1
	1	8	1
	1	2	1
	1	2	1
	1	2	1
	1	2	1
	1	2	2
	1	2	1
	1	2	1
	1	4	1
	1	2	5
	1	4	1
	1	2	3
	1	2	2
	1	2	1
	1	2	3
	1	2	1
	1	2	1
	1	2	1
	1	2	2
	1	2	2
	1	2	1
	1	6	2
	1	2	1
	1	2	2
	1	2	1
	1	2	1
	1	2	1
	2	4	1
	1	2	1
	1	2	1
	1	2	1
	1	4	1
	1	4	1
	1	2	1
	1	2	1
	1	2	1
	1	6	2
	1	2	1
	1	2	1
	1	2	1
	1	2	1
	2	2	1
	1	2	1
	1	4	1
	1	2	1
	1	2	1
	1	2	1
	1	2	2
	1	2	1
	2	2	1
	1	2	1
	1	2	1
	1	2	1
	1	2	1
	1	2	1
	1	2	1
	1	2	1
	1	2	1
	1	2	1
	1	4	2
	2	2	1
	1	2	1
	1	2	1
	1	2	1
	1	2	2
	1	2	1
	1	2	1
	2	2	1
	1	2	1
	1	2	1
	1	2	1
	1	2	1
	1	2	1
	1	2	1
	1	2	2
	1	4	3
	1	2	2
	1	6	2
	1	2	1
	1	2	1
	1	2	1
	1	2	1
	1	2	1
	1	2	1
	1	4	1
	1	2	1
	1	1	1
	2	1	2
	1	1	1
	1	1	1
	2	1	2
	1	1	2
	1	1	1
	1	1	1
	1	1	1
	1	1	1
	1	1	1
	1	1	2
	1	2	1
	1	1	1
	1	3	1
	1	1	1
	1	3	1
	1	4	1
	1	1	1
	1	1	2
	1	2	1
	1	1	4
	1	1	1
	2	1	1
	1	1	1
	1	1	1
	1	1	1
	1	1	3
	1	1	1
	2	1	1
	1	2	2
	1	1	3
	1	1	2
	1	1	2
	1	1	2
	1	1	1
	1	1	1
	1	3	1
	1	1	3
	1	2	2
	1	3	2
	1	1	1
	1	1	1
	1	1	1
	1	4	2
	1	1	1
	1	1	1
	1	1	1
	1	1	1
	2	1	1
	1	1	1
	1	1	1
	1	1	1
	1	1	1
	1	1	2
	1	4	1
	1	1	1
	1	1	2
	1	1	1
	1	1	1
	1	1	1
	1	1	1
	1	2	1
	1	1	1
	1	1	1
	1	3	1
	1	1	1
	1	1	1
	2	2	1
	1	2	1
	1	1	1
	1	1	1
	1	1	1
	1	2	1
	1	1	1
	1	1	1
	1	1	1
	2	1	1
	2	1	1
	2	1	1
	1	1	1
	1	1	1
	1	1	1
	1	1	1
	1	3	1
	1	1	1
	1	1	1
	1	1	1
	1	1	3
	1	1	1
	2	1	1
	1	1	1
	1	1	2
	1	1	1
	1	4	1
	1	1	2
	1	2	3
	1	1	1
	1	1	1
	1	1	1
	2	2	1
	1	1	4
	2	1	1
	1	1	1
	1	1	1
	1	1	2
	1	1	3
	1	1	1
	1	1	2
	2	2	2
	1	1	1
	2	1	1
	1	4	2
	1	1	2
	1	2	2
	1	1	2
	1	1	1
	1	3	1
	1	1	1
	1	1	1
	1	1	1
	1	1	1
	3	1	1
	1	2	1
	2	3	1
	1	1	2
	1	1	1
	1	1	1
	1	2	1
	1	1	1
	1	1	1
	1	1	1
	2	1	1
	1	1	1
	1	1	1
	1	1	2
	1	2	2
	1	3	1
	1	2	1
	1	1	1
	2	1	1
	1	1	1
	3	2	1
	2	1	1
	1	2	1
	1	3	1
	1	2	2
	1	1	1
	1	1	1
	1	1	1
	2	1	1
	1	1	1
	1	2	1
	1	1	1
	2	1	1
	1	1	1
	1	2	1
	1	1	1
	1	1	1
	1	1	2
	2	1	1
	1	2	1
	1	1	1
	1	1	1
	1	1	1
	1	1	2
	1	1	1
	1	1	1
	1	1	1
	1	1	1
	1	1	1
	1	1	1
	1	1	1
	1	1	1
	1	1	2
	2	2	1
	1	3	2
	1	1	1
	1	2	1
	1	1	1
	1	3	1
	1	1	2
	1	2	1
	1	1	1
	1	1	4
	1	1	1
	1	1	2
	1	1	1
	1	1	7
	1	1	1
	2	1	1
	1	1	1
	1	1	1
	1	1	1
	1	3	1
	1	1	1
	1	1	1
	2	2	1
	1	1	1
	1	2	1
	1	3	1
	1	1	1
	1	1	1
	1	1	1
	2	1	1
	1	1	1
	2	2	1
	1	1	2
	1	1	2
	1	1	1
	1	1	1
	1	1	1
	1	1	1
	1	1	2
	1	1	1
	1	3	1
	1	1	1
	1	1	1
	1	2	1
	1	2	1
	1	1	2
	1	1	1
	1	2	1
	1	1	1
	1	2	1
	1	1	1
	2	1	1
	2	1	1
	1	2	1
	1	4	1
	2	3	1
	1	1	2
	1	1	1
	1	2	1
	1	2	1
	1	2	1
	1	1	1
	1	1	1
	1	3	1
	1	1	2
	2	2	1
	1	1	1
	2	2	1
	1	2	1
	2	4	2
	2	1	1
	1	2	1
	1	1	1
	1	1	1
	1	1	2
	1	3	1
	1	1	1
	2	1	1
	1	4	1
	2	2	1
	1	1	1
	1	1	1
	1	1	1
	1	1	1
	1	1	1
	1	1	1
	1	1	1
	1	2	1
	2	1	2
	1	1	1
	1	1	1
	1	1	1
	1	1	1
	2	1	1
	1	1	1
	2	1	1
	1	1	1
	1	1	1
	1	4	1
	1	1	1
	2	1	1
	1	1	1
	1	2	1
	1	1	1
	1	1	2
	2	2	1
	2	1	3
	1	1	1
	1	2	2
	1	1	1
	3	1	1
	2	1	2
	1	1	1
	3	1	1
	1	2	1
	2	1	1
	1	1	1
	1	1	1
	1	2	1
	4	1	1
	1	6	2
	1	1	1
	1	1	1
	2	1	3
	1	2	2
	1	1	1
	3	1	1
	1	3	1
	1	1	1
	5	1	3
	2	1	1
	3	2	1
	1	1	1
	1	2	1
	3	1	1
	1	1	1
	1	3	1
	1	1	2
	1	1	1
	2	1	2
	3	1	1
	1	1	1
	1	2	1
	1	1	1
	1	1	2
	1	1	1
	1	1	1
	1	1	2
	4	1	4
	2	1	3
	2	1	2
	1	1	1
	1	1	1
	2	1	1
	1	1	1
	1	1	1
	1	1	2
	2	1	1
	5	1	1
	1	1	2
	2	1	1
	1	1	1
	3	1	1
	1	1	1
	7	1	3
	1	2	4
	2	1	1
	1	1	1
	1	1	1
	3	1	1
	1	1	2
	2	1	1
	2	1	1
	1	1	2
	1	1	1
	2	1	2
	1	2	1
	2	1	1
	1	1	1
	1	1	1
	2	1	1
	2	1	1
	3	1	1
	2	1	1
	1	1	1
	1	2	1
	1	1	2
	1	1	1
	3	1	3
	1	1	1
	1	1	8
	1	1	1
	2	1	2
	3	1	2
	1	1	1
	2	1	1
	2	1	1
	1	1	3
	1	1	1
	1	1	1
	1	1	1
	1	1	1
	1	1	2
	2	2	1
	1	2	1
	1	1	1
	1	1	1
	1	1	1
	1	1	3
	2	1	2
	1	2	1
	1	1	1
	2	1	2
	1	2	1
	3	2	1
	2	1	1
	1	1	1
	1	2	3
	1	1	1
	1	4	1
	1	1	1
	2	1	2
	1	2	1
	1	2	1
	1	1	1
	1	1	1
	2	1	1
	2	1	1
	2	2	2
	2	1	1
	1	1	1
	2	1	1
	1	1	1
	2	2	1
	2	1	1
	1	1	1
	2	1	1
	1	1	1
	2	1	1
	2	2	1
	1	1	1
	2	1	1
	3	2	1
	1	1	1
	1	1	1
	1	1	3
	1	1	1
	1	1	2
	1	1	1
	1	1	1
	1	1	1
	1	1	1
	5	1	1
	1	1	1
	1	1	1
	1	1	1
	1	1	1
	1	1	1
	4	1	1
	1	1	2
	1	2	1
	1	1	2
	1	1	1
	1	1	1
	2	1	1
	1	1	3
	1	1	4
	1	1	2
	1	1	1
	1	1	1
	1	1	1
	1	1	1
	2	1	4
	1	1	1
	1	1	2
	1	1	2
	3	1	2
	1	1	1
	1	1	3
	2	1	1
	1	1	1
	1	1	1
	1	1	1
	1	1	2
	2	1	1
	3	1	3
	2	1	2
	1	1	3
	1	1	2
	2	1	1
	1	1	1
	3	1	3
	5	1	2
	3	2	1
	1	1	1
	1	1	2
	1	1	2
	1	1	2
	1	1	1
	1	1	2
	1	1	2
	1	1	2
	1	1	2
	2	1	1
	1	1	1
	1	1	1
	2	1	2
	1	1	1
	1	1	1
	1	1	2
	1	2	1
	1	2	1
	1	1	1
	1	1	1
	1	1	1
	2	1	2
		1	3
		1	1
		2	1
		1	2
		2	1
		1	1
		1	1
		1	1
		1	1
		1	2
		1	1
		2	2
		2	2
		1	1
		1	1
		2	1
		1	1
		1	1
		1	2
		3	1
		3	1
		1	1
		1	6
		1	4
		1	1
		1	1
		1	1
		1	1
		1	3
		1	5
		2	2
		1	1
		1	2
		2	1
		1	1
		2	1
		2	3
		1	2
		1	2
		1	7
		1	3
		1	5
		1	5
		1	2
		1	1
		1	1
		1	2
		2	4
		1	4
		1	1
		1	1
		1	2
		4	1
		2	1
		1	3
		2	1
		2	1
		2	1
		3	4
		1	1
		1	2
		1	2
		1	1
		2	4
		1	2
		1	1
		1	2
		1	6
		1	4
		1	3
		6	1
		1	2
		1	8
		1	1
		2	1
		2	2
		1	1
		1	2
		3	4
		1	2
		1	4
		1	3
		1	2
		1	1
		1	1
		2	2
		2	4
		1	1
		1	3
		1	1
		1	1
		2	2
		1	1
		1	1
		3	2
		1	1
		1	2
		1	2
		2	3
		2	2
		1	1
		4	2
		1	3
		1	1
		1	1
		1	1
		2	2
		1	3
		1	5
		1	2
		2	2
		2	2
		2	2
		1	1
		1	1
		1	5
		3	2
		2	1
		1	1
		1	1
		1	1
		1	2
		1	1
		1	1
		1	2
		1	2
		1	1
		1	1
		2	3
		1	4
		1	2
		1	1
		2	1
		2	2
		1	1
		1	1
		2	1
		1	2
		1	1
		1	1
		2	1
		1	1
		1	1
		1	1
		1	3
		1	1
		2	3
		1	1
		1	1
		1	1
		2	1
		1	2
		1	2
		1	2
		1	1
		1	2
		1	2
		1	1
		1	2
		5	1
		1	1
		1	1
		1	1
		2	1
		1	1
		1	1
		1	1
		1	1
		1	1
		1	1
		1	1
		1	1
		1	2
		2	1
		1	2
		2	1
		1	1
			1
			1
			1
			2
			1
			1
			3
			1
			1
			1
			1
			2
			1
			1
			1
			4
			3
			2
			1
			2
			1
			2
			1
			1
			2
			1
			1
			2
			1
			1
			2
			1
			2
			1
			1
			2
			1
			1
			4
			1
			1
			2
			1
			1
			1
			1
			3
			1
			1
			1
			2
			1
			2
			1
			1
			1
			1
			1
			5
			1
			1
			8
			3
			2
			2
			1
			1
			1
			3
			1
			2
			3
			3
			1
			2
			2
			1
			1
			2
			1
			4
			4
			1
			1
			1
			1
			2
			2
			2
			2
			2
			2
			16
			2
			2
			2
			2
			3
			1
			1
			1
			1
			1
			1
			2
			1
			1
			1
			1
			1
			1
			1
			1
			2
			1
			2
			1
			7
			2
			1
			1
			1
			1
			2
			2
			1
			1
			3
			7
			1
			1
			1
			1
			2
			2
			1
			1
			1
			1
			1
			1
			2
			2
			1
			1
			3
			2
			3
			3
			2
			3
			2
			1
			1
			1
			2
			2
			1
			2
			2
			1
			1
			1
			1
			2
			4
			3
			1
			2
			2
			2
			3
			2
			3
			1
			2
			1
			1
			8
			2
			2
			3
			1
			4
			3
			1
			1
			1
			1
			1
			2
			2
			3
			2
			1
			1
			1
			1
			3
			1
			2
			3
			1
			2
			1
			2
			1
			2
			1
			1
			1
			5
			1
			2
			1
			1
			2
			1
			1
			2
			1
			1
			2
			1
			1
			1
			2
			1
			8
			2
			1
			1
			1
			1
			1
			1
			1
			3
			1
			2
			1
			1
			6
			2
			2
			1
			4
			2
			1
			2
			1
			1
			1
			1
			4
			2
			1
			1
			1
			1
			3
			2
			1
			1
			3
			1
			2
			2
			1
			2
			1
			2
			5
			2
			1
			1
			3
			1
			1
			6
