# Supplementary material for: Mouse liver assembloids model periportal architecture and biliary fibrosis
Source: Nature. 2025 May 29;644(8076):473–82. doi: 10.1038/s41586-025-09183-9 (PMC12350178; doi:10.1038/s41586-025-09183-9)
Supplement: Supplementary file 36 — Source Data Extended Data Fig. 5 [file 41586_2025_9183_MOESM36_ESM.xlsx]

## Sheet: Fig ED5b
Related to Extended Data Figure 5b	Pericentral and periportal score values			all_Pericentral	all_Periportal	Condition		all_Pericentral	all_Periportal	Condition
				0.2777	0.325945	HM-Wnt		0.137657	0.59618	MM media
				0.333058	0.205665	HM-Wnt		0.145393	0.435106	MM media
				-0.0571128	0.156169	HM-Wnt		0.160341	0.453931	MM media
				0.0697552	0.115653	HM-Wnt		0.0773931	0.419737	MM media
				0.0693631	0.196609	HM-Wnt		0.103512	0.41067	MM media
				0.290645	0.253115	HM-Wnt		0.109606	0.323993	MM media
				-0.113007	-0.0294155	HM-Wnt		0.113543	0.497604	MM media
				0.309993	0.140897	HM-Wnt		0.153673	0.331106	MM media
				0.0127187	0.122302	HM-Wnt		0.0508841	0.225325	MM media
				0.383513	0.166223	HM-Wnt		0.0981956	0.518161	MM media
				0.3712	0.209192	HM-Wnt		0.074987	0.408355	MM media
				0.410187	0.213052	HM-Wnt		0.127661	0.477596	MM media
				0.048058	0.147389	HM-Wnt		0.333713	0.469973	MM media
				0.196239	0.282131	HM-Wnt		0.137116	0.52605	MM media
				0.234658	0.178703	HM-Wnt		0.120206	0.461578	MM media
				-0.0834899	0.0449998	HM-Wnt		0.0496239	0.468177	MM media
				0.240054	0.211071	HM-Wnt		0.0504426	0.434223	MM media
				-0.067548	0.0147633	HM-Wnt		0.104654	0.364857	MM media
				-0.0893433	0.0701869	HM-Wnt		0.165898	0.491755	MM media
				-0.127793	0.00366963	HM-Wnt		0.0270567	0.236622	MM media
				-0.0937244	0.00673019	HM-Wnt		0.152777	0.455962	MM media
				0.566962	0.171332	HM-Wnt		0.306617	0.353394	MM media
				-0.0124395	0.079073	HM-Wnt		0.154528	0.484161	MM media
				-0.0572404	0.084175	HM-Wnt		0.131159	0.489008	MM media
				-0.0505147	0.00969573	HM-Wnt		0.124766	0.510737	MM media
				0.392528	0.237353	HM-Wnt		0.120877	0.476535	MM media
				-0.060511	0.0538871	HM-Wnt		0.137356	0.42222	MM media
				0.18358	0.24837	HM-Wnt		0.20617	0.436085	MM media
				0.397795	0.249213	HM-Wnt		0.110002	0.422958	MM media
				0.127516	0.268208	HM-Wnt		0.0112138	0.429067	MM media
				0.00145119	-0.00521194	HM-Wnt		0.115022	0.484526	MM media
				0.220973	0.175529	HM-Wnt		0.131513	0.461333	MM media
				0.381172	0.233294	HM-Wnt		0.270586	0.572896	MM media
				-0.0753305	0.0604313	HM-Wnt		0.315281	0.533188	MM media
				0.234522	0.271733	HM-Wnt		0.262613	0.524001	MM media
				-0.0908042	0.00496958	HM-Wnt		0.218556	0.418345	MM media
				0.274753	0.182617	HM-Wnt		0.282309	0.537172	MM media
				0.400215	0.217712	HM-Wnt		0.247446	0.520835	MM media
				0.236756	0.31075	HM-Wnt		0.234851	0.210485	MM media
				0.0964432	0.0644437	HM-Wnt		0.210303	0.207789	MM media
				0.000291937	0.0952915	HM-Wnt		0.148849	0.300733	MM media
				0.10422	0.186861	HM-Wnt		0.140961	0.294909	MM media
				0.147087	0.223065	HM-Wnt		0.317293	0.540429	MM media
				0.409712	0.254901	HM-Wnt		0.140799	0.424541	MM media
				0.336101	0.189544	HM-Wnt		-0.0405098	0.435464	MM media
				0.18275	0.251615	HM-Wnt		0.0514159	0.201879	MM media
				-0.0471435	0.0669354	HM-Wnt		0.251388	0.656263	MM media
				-0.0254831	-0.0117596	HM-Wnt		0.254966	0.402704	MM media
				0.0767853	0.18668	HM-Wnt		0.159377	0.28285	MM media
				0.229626	0.261474	HM-Wnt		0.168503	0.527356	MM media
				0.00906445	0.25332	HM-Wnt		0.138318	0.431855	MM media
				-0.0104215	0.112855	HM-Wnt		0.0989092	0.221024	MM media
				0.253627	0.229169	HM-Wnt		0.206044	0.488294	MM media
				0.341959	0.21688	HM-Wnt		0.104914	0.408958	MM media
				-0.0880969	0.0951338	HM-Wnt		0.0694429	0.202892	MM media
				-0.0742147	0.0820455	HM-Wnt		0.166914	0.520172	MM media
				0.244425	0.255844	HM-Wnt		0.0215116	0.34373	MM media
				0.199935	0.150309	HM-Wnt		0.101015	0.208182	MM media
				0.282209	0.266752	HM-Wnt		0.0795859	0.19336	MM media
				-0.118499	0.00527086	HM-Wnt		0.163431	0.407148	MM media
				0.280132	0.23749	HM-Wnt		0.0750912	0.258892	MM media
				0.245773	0.259214	HM-Wnt		0.093758	0.383195	MM media
				0.263438	0.221551	HM-Wnt		0.178115	0.538388	MM media
				-0.0583121	0.0911573	HM-Wnt		0.0460589	0.223921	MM media
				-0.086791	-0.0330423	HM-Wnt		0.165928	0.345435	MM media
				-0.0393935	0.0730324	HM-Wnt		0.0849522	0.408836	MM media
				-0.0973954	-0.0711242	HM-Wnt		0.176166	0.468821	MM media
				0.352967	0.230112	HM-Wnt		0.0690912	0.380665	MM media
				0.244691	0.280449	HM-Wnt		0.146045	0.387742	MM media
				0.0918542	0.106301	HM-Wnt		0.161726	0.301026	MM media
				0.13024	0.0738267	HM-Wnt		0.116455	0.366641	MM media
				0.148529	0.191539	HM-Wnt		0.140269	-0.0456873	MM media
				0.278107	0.259536	HM-Wnt		0.0736487	0.136665	MM media
				0.137035	0.0979058	HM-Wnt		0.0934068	0.331924	MM media
				0.277443	0.319398	HM-Wnt		0.0318538	0.0924226	MM media
				0.0454123	0.152967	HM-Wnt		0.0848196	0.0390364	MM media
				0.267314	0.222984	HM-Wnt		0.121929	0.504226	MM media
				0.260548	0.328218	HM-Wnt		0.0911148	0.127566	MM media
				0.280592	0.214739	HM-Wnt		0.228212	0.534562	MM media
				0.103648	0.305333	HM-Wnt		0.160133	0.483951	MM media
				0.191768	0.254821	HM-Wnt		0.133603	0.452825	MM media
				-0.0985182	0.0377322	HM-Wnt		0.000904724	0.199866	MM media
				0.010245	0.141771	HM-Wnt		0.0981544	0.403554	MM media
				-0.0267355	0.201151	HM-Wnt		0.376361	0.49079	MM media
				0.327208	0.199041	HM-Wnt		0.0599885	0.403347	MM media
				0.11154	0.278279	HM-Wnt		0.082674	0.354311	MM media
				0.25741	0.376583	HM-Wnt		-0.000708437	0.0257307	MM media
				-0.109254	-0.0182275	HM-Wnt		-0.0517947	0.0700962	MM media
				0.430778	0.243052	HM-Wnt		-0.00697762	0.0745681	MM media
				0.321141	0.184558	HM-Wnt		0.136199	0.380529	MM media
				0.0821567	0.121325	HM-Wnt		0.0230333	0.16376	MM media
				0.278455	0.15768	HM-Wnt		0.190117	0.748161	MM media
				0.0438637	0.133726	HM-Wnt		0.188951	0.549596	MM media
				0.379462	0.163906	HM-Wnt		0.0103382	0.152566	MM media
				0.433605	0.174356	HM-Wnt		-0.0312598	-0.0856755	MM media
				0.213856	0.173109	HM-Wnt		0.237294	0.625722	MM media
				0.375158	0.166298	HM-Wnt		0.174928	0.356065	MM media
				0.198771	0.225532	HM-Wnt		0.141264	0.244906	MM media
				-0.10895	0.0565872	HM-Wnt		-0.074788	0.202312	MM media
				0.138103	0.113099	HM-Wnt		-0.00838678	0.138854	MM media
				0.147124	0.269853	HM-Wnt		0.054959	0.270364	MM media
				0.0174681	0.180079	HM-Wnt		0.333141	0.318986	MM media
				0.100924	0.0673804	HM-Wnt		-0.0405168	0.0766091	MM media
				0.258805	0.316727	HM-Wnt		-0.0860317	0.127368	MM media
				0.0276907	0.257184	HM-Wnt		0.0599549	0.287969	MM media
				0.376259	0.207655	HM-Wnt		0.0919173	0.398765	MM media
				0.350518	0.190402	HM-Wnt		-0.0607604	0.0871443	MM media
				-0.0343568	0.0276955	HM-Wnt		0.0343565	0.269517	MM media
				0.215596	0.289513	HM-Wnt		0.0240513	0.235153	MM media
				0.234883	0.259328	HM-Wnt		0.10453	0.482233	MM media
				0.323215	0.255834	HM-Wnt		0.152496	0.3988	MM media
				0.282904	0.356394	HM-Wnt		0.102068	0.310919	MM media
				0.044258	0.124842	HM-Wnt		0.0240281	0.379943	MM media
				-0.0273759	0.0248212	HM-Wnt		-0.0306607	0.11357	MM media
				0.251352	0.220746	HM-Wnt		0.00997029	0.135712	MM media
				0.273598	0.303294	HM-Wnt		0.179332	0.397649	MM media
				0.224692	0.268916	HM-Wnt		-0.0268981	0.0976248	MM media
				0.322809	0.17812	HM-Wnt		-0.0407552	0.171863	MM media
				0.4101	0.246662	HM-Wnt		0.0643233	0.152176	MM media
				0.130195	0.147152	HM-Wnt		-0.104682	0.0652316	MM media
				0.238456	0.228206	HM-Wnt		-0.00593727	-0.0301855	MM media
				-0.0344481	0.174421	HM-Wnt		0.146945	0.426933	MM media
				-0.054562	0.135474	HM-Wnt		-0.0290491	0.187904	MM media
				0.11932	0.224378	HM-Wnt		0.0926288	0.267616	MM media
				0.011933	0.206104	HM-Wnt		-0.0960097	0.107068	MM media
				0.404756	0.367543	HM-Wnt		-0.031089	0.0311564	MM media
				-0.0334736	0.205402	HM-Wnt		0.0215952	0.288179	MM media
				0.295796	0.213095	HM-Wnt		0.0117084	0.125843	MM media
				0.353748	0.166883	HM-Wnt		-0.0422236	0.225653	MM media
				0.165618	0.196762	HM-Wnt		-0.0332799	0.0735253	MM media
				-0.0564076	0.0378955	HM-Wnt		-0.121782	0.0423158	MM media
				0.237725	0.286698	HM-Wnt		-0.089844	0.0159297	MM media
				0.104381	0.307238	HM-Wnt		-0.0243754	0.11361	MM media
				-0.138198	-0.0745105	HM-Wnt		0.0556397	0.178097	MM media
				-0.0371482	0.0926819	HM-Wnt		0.085668	0.369129	MM media
				-0.0818705	0.0708452	HM-Wnt		0.00440443	0.0631402	MM media
				0.148391	0.151726	HM-Wnt		0.0467407	0.274989	MM media
				-0.101124	0.0748661	HM-Wnt		0.00710164	0.280592	MM media
				0.130844	0.25337	HM-Wnt		-0.000152416	0.22054	MM media
				0.211812	0.209203	HM-Wnt		0.0895012	0.301408	MM media
				0.0806552	0.194972	HM-Wnt		0.130919	0.51108	MM media
				-0.0425767	0.136167	HM-Wnt		0.0751188	0.308696	MM media
				0.271162	0.343801	HM-Wnt		0.0924093	0.30652	MM media
				0.307486	0.229079	HM-Wnt		0.00684185	0.132055	MM media
				-0.0376793	-0.0307145	HM-Wnt		0.235265	0.425438	MM media
				0.191577	0.21599	HM-Wnt		0.0586551	0.195299	MM media
				0.20413	0.235316	HM-Wnt		0.0114632	0.246175	MM media
				0.209274	0.352847	HM-Wnt		0.0457829	0.054379	MM media
				0.238562	0.184464	HM-Wnt		0.0222103	0.145442	MM media
				0.462692	0.26374	HM-Wnt		0.0435198	0.217577	MM media
				-0.106962	0.0262033	HM-Wnt		0.0538889	0.156813	MM media
				-0.0192805	0.0588098	HM-Wnt		-0.0335693	0.0528441	MM media
				0.0444582	0.199219	HM-Wnt		0.0243134	0.144503	MM media
				0.30453	0.25046	HM-Wnt		0.0278569	0.142354	MM media
				0.215404	0.282686	HM-Wnt		-0.0189123	0.116457	MM media
				0.208452	0.209943	HM-Wnt		0.0178248	0.26784	MM media
				0.358753	0.221326	HM-Wnt		0.0633207	0.364986	MM media
				0.00745101	0.148114	HM-Wnt		0.0620513	0.243235	MM media
				-0.0989604	0.0704943	HM-Wnt		-0.0488069	0.0906203	MM media
				0.106665	0.204949	HM-Wnt		-0.0123832	0.117037	MM media
				0.360398	0.255563	HM-Wnt		-0.0794628	0.104144	MM media
				0.000544277	0.000581043	HM-Wnt		-0.0136198	0.241909	MM media
				0.254869	0.156372	HM-Wnt		0.10581	0.372498	MM media
				-0.0613049	0.0476139	HM-Wnt		0.0849021	0.267854	MM media
				0.401414	0.249702	HM-Wnt		-0.00505768	0.171829	MM media
				0.418604	0.212744	HM-Wnt		0.237474	0.332939	MM media
				0.284187	0.311261	HM-Wnt		0.0590778	0.188013	MM media
				0.39005	0.206024	HM-Wnt		0.139031	0.390759	MM media
				0.296428	0.223392	HM-Wnt		0.0434969	0.291594	MM media
				0.0200931	0.152118	HM-Wnt		0.081193	0.211066	MM media
				0.286643	0.239647	HM-Wnt		0.225251	0.321211	MM media
				0.184856	0.178078	HM-Wnt		0.0423418	0.0903477	MM media
				0.18596	0.237779	HM-Wnt		0.00616219	0.249844	MM media
				-0.069256	0.101336	HM-Wnt		-0.0411467	0.153597	MM media
				0.363903	0.23719	HM-Wnt		0.0618402	0.184907	MM media
				0.29997	0.209244	HM-Wnt		0.177996	0.472382	MM media
				0.291657	0.222322	HM-Wnt		0.012876	0.294179	MM media
				0.379587	0.263357	HM-Wnt		0.0882484	0.361182	MM media
				-0.0137505	0.080882	HM-Wnt		0.0643495	0.266423	MM media
				0.0418844	0.101745	HM-Wnt		0.0484147	0.206892	MM media
				-0.0603335	0.120594	HM-Wnt		0.0890557	0.284263	MM media
				0.0283994	0.217704	HM-Wnt		0.0535537	0.28929	MM media
				0.233333	0.183277	HM-Wnt		-0.014938	0.248225	MM media
				0.0511027	0.146371	HM-Wnt		0.0185053	0.238283	MM media
				0.261541	0.271695	HM-Wnt		0.139581	0.292554	MM media
				0.359277	0.140148	HM-Wnt		-0.00136458	0.220158	MM media
				0.0141841	0.138034	HM-Wnt		-0.00399923	0.177768	MM media
				0.108504	0.316576	HM-Wnt		0.105326	0.226484	MM media
				0.347393	0.262966	HM-Wnt		0.159758	0.348613	MM media
				0.246394	0.190003	HM-Wnt		0.0106089	0.200959	MM media
				0.34744	0.240921	HM-Wnt		0.0252606	0.313566	MM media
				0.405547	0.181023	HM-Wnt		0.077948	0.374804	MM media
				-0.0033137	0.0852985	HM-Wnt		0.170539	0.520955	MM media
				0.463582	0.301974	HM-Wnt		-0.0634278	0.0897285	MM media
				0.164216	0.205964	HM-Wnt		0.0112348	0.158672	MM media
				0.224159	0.231928	HM-Wnt		0.0957972	0.415744	MM media
				0.366468	0.267294	HM-Wnt		-0.00437662	0.10927	MM media
				0.404995	0.255731	HM-Wnt		0.00577779	0.0274408	MM media
				0.517453	0.255172	HM-Wnt		-0.103424	0.103975	MM media
				0.0488486	0.066609	HM-Wnt		0.0137473	0.222233	MM media
				0.0403724	0.0978073	HM-Wnt		-0.036189	0.101782	MM media
				0.080362	0.291521	HM-Wnt		0.0757888	0.307501	MM media
				0.367746	0.189136	HM-Wnt		-0.030157	0.161726	MM media
				0.446488	0.2211	HM-Wnt		0.00822065	0.295475	MM media
				0.279056	0.221956	HM-Wnt		0.0572288	0.314275	MM media
				0.31058	0.269867	HM-Wnt		0.089031	0.422053	MM media
				0.011665	0.0223541	HM-Wnt		0.0925374	0.310705	MM media
				-0.0330117	0.169068	HM-Wnt		0.253489	0.397226	MM media
				0.0535999	0.194608	HM-Wnt		0.0870204	0.280434	MM media
				0.217742	0.211864	HM-Wnt		0.0545695	0.291221	MM media
				0.321413	0.240902	HM-Wnt		0.0413226	0.223006	MM media
				0.221832	0.251531	HM-Wnt		0.013941	0.142119	MM media
				0.248315	0.246569	HM-Wnt		-0.0534798	0.104996	MM media
				-0.00937291	0.0681896	HM-Wnt		0.0537229	0.136527	MM media
				0.385974	0.259273	HM-Wnt		0.0121634	0.0992666	MM media
				0.245131	0.204322	HM-Wnt		0.0977002	0.303897	MM media
				0.0713558	0.268648	HM-Wnt		-0.00443487	0.15359	MM media
				0.247571	0.226215	HM-Wnt		0.109385	0.324889	MM media
				0.145384	0.1989	HM-Wnt		0.00668097	0.17878	MM media
				0.507435	0.191395	HM-Wnt		0.0311843	0.22332	MM media
				-0.00683642	0.138636	HM-Wnt		-0.0693157	0.039812	MM media
				0.109805	0.282552	HM-Wnt		0.252696	0.43504	MM media
				0.1902	0.240324	HM-Wnt		-0.0935369	0.0305799	MM media
				0.0318632	0.110984	HM-Wnt		0.00105395	0.237056	MM media
				0.306043	0.23906	HM-Wnt		-0.00720661	0.0772639	MM media
				0.153124	0.139688	HM-Wnt		-0.00607676	0.247622	MM media
				0.331164	0.230265	HM-Wnt		0.0571768	0.123547	MM media
				0.140256	0.244688	HM-Wnt		0.0551863	0.327883	MM media
				0.100027	0.19976	HM-Wnt		0.124403	0.453281	MM media
				0.190473	0.252457	HM-Wnt		0.107583	0.293507	MM media
				0.257274	0.253775	HM-Wnt		0.120688	0.239537	MM media
				0.268182	0.176369	HM-Wnt		0.214896	0.279504	MM media
				-0.0609917	0.0579188	HM-Wnt		0.0815185	0.239749	MM media
				0.329769	0.215993	HM-Wnt		-0.0494367	0.084723	MM media
				0.230565	0.205626	HM-Wnt		-0.0246832	0.0765657	MM media
				-0.0717515	0.0747101	HM-Wnt		0.100623	0.141503	MM media
				0.221435	0.129942	HM-Wnt		-0.00742224	0.102216	MM media
				0.00661314	0.166822	HM-Wnt		-0.0104043	0.050251	MM media
				-0.00154809	0.0677847	HM-Wnt		0.0568674	0.219347	MM media
				0.13752	0.228825	HM-Wnt		0.129795	0.33174	MM media
				-0.07469	0.0159842	HM-Wnt		0.128597	0.29939	MM media
				0.221349	0.246604	HM-Wnt		0.091589	0.314896	MM media
				0.0597877	0.194796	HM-Wnt		0.0285572	0.179302	MM media
				0.137804	0.302998	HM-Wnt		0.0764291	0.334506	MM media
				0.145447	0.236433	HM-Wnt		0.0267821	0.316074	MM media
				0.245716	0.312074	HM-Wnt		0.0610106	0.200617	MM media
				0.132072	0.250204	HM-Wnt		0.103964	0.343729	MM media
				0.332258	0.262797	HM-Wnt		0.127199	0.476335	MM media
				-0.0411342	0.0858608	HM-Wnt		-0.0307036	0.14976	MM media
				-0.018718	0.173688	HM-Wnt		0.110967	0.285354	MM media
				0.503037	0.142404	HM-Wnt		0.0463876	0.322178	MM media
				0.417962	0.242877	HM-Wnt		0.0575794	0.178073	MM media
				0.35214	0.159898	HM-Wnt		-0.0280102	0.166741	MM media
				0.447701	0.194521	HM-Wnt		0.0134057	0.0517174	MM media
				0.198471	0.132674	HM-Wnt		0.0430552	0.271896	MM media
				-0.0618774	0.0861815	HM-Wnt		-0.034478	0.148482	MM media
				0.417392	0.206755	HM-Wnt		0.0921526	0.169515	MM media
				0.218626	0.196807	HM-Wnt		0.175852	0.295783	MM media
				0.174989	0.241208	HM-Wnt		-0.0288135	0.187362	MM media
				0.516755	0.200353	HM-Wnt		0.0478772	0.239355	MM media
				0.241294	0.29881	HM-Wnt		-0.0194311	0.24696	MM media
				0.00611553	0.166245	HM-Wnt		-0.0119598	0.101815	MM media
				0.346449	0.304951	HM-Wnt		0.0353758	0.252248	MM media
				0.0176179	0.0516433	HM-Wnt		-0.0642738	0.0555593	MM media
				0.265583	0.17784	HM-Wnt		0.0296848	0.194915	MM media
				-0.0186277	0.159861	HM-Wnt		0.031417	0.334707	MM media
				0.296385	0.239578	HM-Wnt		0.0959388	0.23261	MM media
				0.0604985	0.136326	HM-Wnt		0.157668	0.127116	MM media
				0.352614	0.133304	HM-Wnt		0.0488326	0.313192	MM media
				0.352427	0.215575	HM-Wnt		-0.0469664	0.153246	MM media
				0.244618	0.228521	HM-Wnt		0.0298877	0.252345	MM media
				0.0825185	0.233893	HM-Wnt		0.0368	0.278169	MM media
				0.362336	0.174046	HM-Wnt		0.117094	0.382364	MM media
				0.316739	0.197403	HM-Wnt		-0.0677036	0.0813498	MM media
				0.19577	0.247565	HM-Wnt		0.0645637	0.29111	MM media
				0.129052	0.303032	HM-Wnt		0.0386748	0.230681	MM media
				0.191002	0.247196	HM-Wnt		-0.0801149	0.211237	MM media
				0.0630304	0.131905	HM-Wnt		0.0838539	0.324747	MM media
				0.260728	0.163162	HM-Wnt		-0.0375922	0.337002	MM media
				0.409811	0.177715	HM-Wnt		0.130455	0.299357	MM media
				0.302551	0.191946	HM-Wnt		0.114908	0.350814	MM media
				0.18033	0.219201	HM-Wnt		0.0645881	0.293402	MM media
				0.235793	0.130987	HM-Wnt		0.0743965	0.31082	MM media
				0.242489	0.206678	HM-Wnt		0.0437961	0.147126	MM media
				0.0185512	0.147548	HM-Wnt		-0.0692509	-0.0429171	MM media
				0.279629	0.243154	HM-Wnt		0.0445856	0.354398	MM media
				0.00381687	0.106842	HM-Wnt		0.0182955	0.163212	MM media
				-0.0846163	0.00916473	HM-Wnt		-0.0273962	0.145595	MM media
				0.051878	0.170787	HM-Wnt		0.0992919	0.259045	MM media
				0.30485	0.138373	HM-Wnt		-0.0323182	0.068784	MM media
				0.182658	0.082932	HM-Wnt		0.0456449	0.299871	MM media
				-0.0468058	0.0772945	HM-Wnt		0.0501226	0.185497	MM media
				0.302131	0.192076	HM-Wnt		0.1904	0.383795	MM media
				-0.00918067	0.183867	HM-Wnt		-0.0162529	0.145924	MM media
				0.141976	0.165281	HM-Wnt		0.100576	0.17704	MM media
				0.145092	0.291251	HM-Wnt		-0.118471	0.0347151	MM media
				0.141774	0.267166	HM-Wnt		0.017708	0.176296	MM media
				-0.00922404	0.141125	HM-Wnt		0.272328	0.343351	MM media
				0.164364	0.346394	HM-Wnt		0.0684125	0.19075	MM media
				0.37785	0.215523	HM-Wnt		0.243967	0.380685	MM media
				0.306607	0.21951	HM-Wnt		0.0559424	0.109462	MM media
				-0.0256035	0.0980665	HM-Wnt		0.204551	0.423971	MM media
				0.126433	0.255175	HM-Wnt		0.0282714	0.148955	MM media
				0.256262	0.137509	HM-Wnt		0.132631	0.345431	MM media
				0.28892	0.256932	HM-Wnt		-0.0295216	0.172609	MM media
				0.418918	0.425076	HM-Wnt		-0.0133789	0.245575	MM media
				0.191694	0.300557	HM-Wnt		0.0255387	0.236989	MM media
				0.462214	0.263929	HM-Wnt		0.04581	0.32341	MM media
				0.154055	0.213772	HM-Wnt		0.0426136	0.0544257	MM media
				-0.0313973	0.0690439	HM-Wnt		-0.0259874	0.171725	MM media
				0.120854	0.3212	HM-Wnt		0.100908	0.354178	MM media
				0.303151	0.285585	HM-Wnt		0.119658	0.359519	MM media
				0.257381	0.192263	HM-Wnt		-0.0255039	0.221783	MM media
				0.321007	0.316639	HM-Wnt		-0.0761067	0.0901212	MM media
				0.301132	0.196131	HM-Wnt		0.0575234	0.244251	MM media
				-0.106218	0.0241965	HM-Wnt		0.141521	0.354299	MM media
				0.375343	0.279034	HM-Wnt		0.00658588	0.238526	MM media
				0.279302	0.194123	HM-Wnt		-0.0245991	0.109034	MM media
				0.144284	0.247312	HM-Wnt		0.288562	0.391459	MM media
				0.258821	0.227794	HM-Wnt		0.0285186	0.303577	MM media
				-0.0189332	0.150821	HM-Wnt		0.0365295	0.181934	MM media
				0.0997169	0.272636	HM-Wnt		-0.0684226	0.178238	MM media
				0.111277	0.252358	HM-Wnt		0.0210804	0.330081	MM media
				0.348324	0.163687	HM-Wnt		-0.0675911	0.128703	MM media
				-0.0723902	0.133131	HM-Wnt		-0.0474723	0.0994456	MM media
				0.229667	0.201223	HM-Wnt		0.0834181	0.283076	MM media
				-0.0730684	-0.0729244	HM-Wnt		0.138644	0.236394	MM media
				0.0642463	0.0585697	HM-Wnt		0.0635024	0.33144	MM media
				0.151845	0.248409	HM-Wnt		-0.0507501	0.0514568	MM media
				0.40581	0.207195	HM-Wnt		0.0834505	0.365423	MM media
				-0.0267913	0.0518564	HM-Wnt		0.102582	0.453836	MM media
				0.0758766	0.0759803	HM-Wnt		0.049965	0.269215	MM media
				0.353819	0.237707	HM-Wnt		0.03751	0.278699	MM media
				-0.116312	-0.000953108	HM-Wnt		0.084287	0.345087	MM media
				-0.127623	-0.0523267	HM-Wnt		0.0638318	0.220194	MM media
				0.309803	0.320164	HM-Wnt		-0.0363373	0.236146	MM media
				0.0464398	0.151364	HM-Wnt		0.11201	0.383136	MM media
				-0.0504196	0.046599	HM-Wnt		-0.0342734	0.198634	MM media
				0.225397	0.174396	HM-Wnt		0.0403558	0.282197	MM media
				0.267778	0.232415	HM-Wnt		0.0577451	0.306965	MM media
				0.302233	0.269986	HM-Wnt		0.061677	0.18005	MM media
				0.0523776	0.0819434	HM-Wnt		0.153099	0.147492	MM media
				0.187589	0.271216	HM-Wnt		0.0738228	0.270365	MM media
				0.206422	0.297855	HM-Wnt		0.00930151	0.159413	MM media
				0.434347	0.279431	HM-Wnt		0.134448	0.188875	MM media
				0.0860195	0.160159	HM-Wnt		0.154683	0.394624	MM media
				0.166259	0.21307	HM-Wnt		0.135639	0.250143	MM media
				-0.0778478	0.090639	HM-Wnt		-0.0362259	-0.00221095	MM media
				0.255321	0.22584	HM-Wnt		0.106122	0.396677	MM media
				0.0248292	0.0744866	HM-Wnt		0.182985	0.485254	MM media
				-0.186324	-0.0301317	HM-Wnt		0.26276	0.453154	MM media
				0.142711	0.231041	HM-Wnt		0.204692	0.427572	MM media
				0.0552275	0.0714516	HM-Wnt		0.273782	0.322239	MM media
				0.0744783	0.226108	HM-Wnt		0.00768975	0.170297	MM media
				0.00289401	0.032934	HM-Wnt		0.142389	0.227316	MM media
				-0.0473994	0.129162	HM-Wnt		0.0660837	0.318637	MM media
				0.0995548	0.210657	HM-Wnt		0.0240751	0.303632	MM media
				0.364618	0.207931	HM-Wnt		0.0924628	0.23067	MM media
				0.43146	0.0758587	HM-Wnt		0.0113957	0.0654063	MM media
				0.0413117	0.198704	HM-Wnt		-0.000745179	0.168155	MM media
				-0.0793514	-0.041747	HM-Wnt		0.095576	0.285188	MM media
				-0.00571815	0.0339712	HM-Wnt		-0.00614421	0.188824	MM media
				0.133888	0.161259	HM-Wnt		0.104895	0.493886	MM media
				0.0903396	0.245767	HM-Wnt		0.0523891	0.409523	MM media
				-0.035688	0.0100258	HM-Wnt		0.12139	0.330757	MM media
				0.329513	0.319252	HM-Wnt		0.0896941	0.255717	MM media
				-0.0433857	0.157794	HM-Wnt		0.085971	0.554437	MM media
				0.154069	0.284426	HM-Wnt		0.0556299	0.36425	MM media
				0.316786	0.1684	HM-Wnt		0.0099294	0.0889666	MM media
				0.196599	0.170818	HM-Wnt		0.0842651	0.371637	MM media
				0.293396	0.226024	HM-Wnt		-0.0728947	0.0144998	MM media
				-0.0566412	0.0555262	HM-Wnt		0.113024	0.292506	MM media
				0.254276	0.219551	HM-Wnt		0.0420289	0.179015	MM media
				0.375558	0.190291	HM-Wnt		0.0577762	0.266327	MM media
				0.312802	0.190923	HM-Wnt		-0.0205073	0.311413	MM media
				0.229452	0.227159	HM-Wnt		0.0100755	0.261315	MM media
				-0.0651033	0.0614835	HM-Wnt		-0.051407	0.00161477	MM media
				-0.0345128	0.104536	HM-Wnt		0.0399677	0.0789787	MM media
				-0.0250354	0.080771	HM-Wnt		0.0268431	0.472011	MM media
				0.187386	0.185009	HM-Wnt		0.0611804	0.356027	MM media
				0.393624	0.251111	HM-Wnt		0.220505	0.263648	MM media
				-0.0335677	0.124727	HM-Wnt		0.0594481	0.306004	MM media
				0.00596783	0.124985	HM-Wnt		0.031713	0.157427	MM media
				0.205399	0.274443	HM-Wnt		0.101153	0.343126	MM media
				0.146586	0.273168	HM-Wnt		0.267247	0.329571	MM media
				0.0368871	0.166924	HM-Wnt		0.148667	0.392072	MM media
				0.194806	0.186483	HM-Wnt		0.0431067	0.257792	MM media
				0.0870397	0.160885	HM-Wnt		-0.0820637	0.129144	MM media
				0.0437133	0.194828	HM-Wnt		0.195545	0.287716	MM media
				0.0420007	0.145781	HM-Wnt		0.0843921	0.225972	MM media
				0.313434	0.228261	HM-Wnt		0.0400892	0.304861	MM media
				0.186667	0.240379	HM-Wnt		0.114372	0.219781	MM media
				0.0120485	0.119765	HM-Wnt		-0.00253331	0.193892	MM media
				0.403892	0.220131	HM-Wnt		0.0976266	0.428145	MM media
				0.280136	0.315705	HM-Wnt		0.0686426	0.26059	MM media
				0.12714	0.217314	HM-Wnt		0.0387907	0.201524	MM media
				0.147231	0.217801	HM-Wnt		0.0840897	0.139066	MM media
				0.244587	0.167394	HM-Wnt		-0.0284094	0.125962	MM media
				0.248106	0.340504	HM-Wnt		-0.00341192	0.208293	MM media
				0.00856771	0.120686	HM-Wnt		-0.0274896	0.23354	MM media
				-0.0854388	0.0411913	HM-Wnt		-0.00128756	0.20797	MM media
				0.484206	0.311967	HM-Wnt		0.1955	0.470254	MM media
				0.153094	0.151132	HM-Wnt		0.0202376	0.30232	MM media
				0.156851	0.218881	HM-Wnt		-0.0607438	0.147417	MM media
				0.227234	0.210007	HM-Wnt		0.0451737	0.160528	MM media
				-0.0207996	0.0714742	HM-Wnt		0.032671	0.282969	MM media
				0.0497124	0.154487	HM-Wnt		-0.040189	0.147457	MM media
				-0.0684178	0.0458814	HM-Wnt		0.0919904	0.319656	MM media
				0.019811	0.131923	HM-Wnt		0.107024	0.243694	MM media
				0.0812883	0.189687	HM-Wnt		0.0592743	0.383697	MM media
				0.0147779	0.154095	HM-Wnt		0.0858091	0.258435	MM media
				0.0145819	0.0295762	HM-Wnt		-0.0272509	0.250082	MM media
				0.266077	0.242546	HM-Wnt		0.0165436	0.218216	MM media
				0.376737	0.212565	HM-Wnt		-0.099545	-0.0361025	MM media
				-0.047714	0.143163	HM-Wnt		-0.0126425	0.224794	MM media
				0.0465475	0.2087	HM-Wnt		0.0984896	0.230557	MM media
				0.0193502	0.271704	HM-Wnt		-0.0263591	0.0220743	MM media
				0.0815362	0.186623	HM-Wnt		0.0527258	0.240118	MM media
				-0.0438803	0.0240277	HM-Wnt		-0.0343044	0.143047	MM media
				0.195057	0.249675	HM-Wnt		0.168922	0.325385	MM media
				-0.104026	0.0402807	HM-Wnt		0.00638933	0.207389	MM media
				-0.0120415	0.164454	HM-Wnt		-0.0736229	0.0632128	MM media
				0.205981	0.264243	HM-Wnt		-0.0464547	0.22416	MM media
				0.251865	0.204368	HM-Wnt		-0.0217387	0.195957	MM media
				0.15179	0.178782	HM-Wnt		0.0803481	0.381332	MM media
				0.182845	0.370136	HM-Wnt		-0.0123407	0.270734	MM media
				-0.00349984	0.108938	HM-Wnt		0.180804	0.442048	MM media
				0.157916	0.301657	HM-Wnt		0.0776283	0.292356	MM media
				0.196716	0.236957	HM-Wnt		0.122685	0.354043	MM media
				0.00366312	0.107355	HM-Wnt		-0.0283274	0.171921	MM media
				0.328671	0.21977	HM-Wnt		0.117646	0.202821	MM media
				0.0920001	0.236732	HM-Wnt		0.170908	0.352182	MM media
				0.20417	0.183474	HM-Wnt		0.0598043	0.195325	MM media
				0.443415	0.233785	HM-Wnt		-0.00471183	0.159517	MM media
				-0.00583728	0.0630979	HM-Wnt		0.0400664	0.152523	MM media
				-0.0940344	0.0717944	HM-Wnt		-0.0094775	0.380929	MM media
				0.108845	0.113995	HM-Wnt		-0.0117672	0.163936	MM media
				-0.131274	0.0622765	HM-Wnt		0.0426184	0.279723	MM media
				-0.0471678	0.0726509	HM-Wnt		0.140043	0.339786	MM media
				0.0608194	0.211871	HM-Wnt		-0.0342297	0.0957264	MM media
				0.409925	0.256631	HM-Wnt		0.013467	0.103143	MM media
				-0.0298761	0.0154578	HM-Wnt		0.00806595	0.134277	MM media
				-0.0113448	0.0405699	HM-Wnt		0.0166824	0.181508	MM media
				0.124491	0.149352	HM-Wnt		0.0262831	0.228453	MM media
				-0.104888	-0.131295	HM-Wnt		0.0260243	0.0664616	MM media
				-0.0471534	0.166028	HM-Wnt		-0.0995879	-0.0378462	MM media
				0.0382692	0.144323	HM-Wnt		-0.0304579	0.10315	MM media
				0.0238175	0.19843	HM-Wnt		0.0873013	0.19876	MM media
				0.024893	0.0981687	HM-Wnt		0.0485871	0.249282	MM media
				0.37495	0.201686	HM-Wnt		0.0573916	0.257163	MM media
				-0.0341031	-0.0523968	HM-Wnt		0.0388932	0.139171	MM media
				0.396467	0.225864	HM-Wnt		0.0602252	0.202542	MM media
				0.267702	0.186429	HM-Wnt		0.167113	0.348718	MM media
				0.017388	-0.0468906	HM-Wnt		0.024603	0.304672	MM media
				0.00142042	0.167292	HM-Wnt		0.0461647	0.190774	MM media
				0.44089	0.189092	HM-Wnt		0.0579746	0.310966	MM media
				0.323207	0.203168	HM-Wnt		0.0603137	0.0938684	MM media
				0.0484099	0.209892	HM-Wnt		0.0844429	0.123819	MM media
				0.0648289	0.172255	HM-Wnt		0.0412434	0.224644	MM media
				0.177433	0.157321	HM-Wnt		0.017312	0.1807	MM media
				-0.110376	0.0715558	HM-Wnt		0.15468	0.475272	MM media
				-0.060192	0.117674	HM-Wnt		0.119141	0.241922	MM media
				0.204036	0.220624	HM-Wnt		0.129408	0.261106	MM media
				0.617421	0.313211	HM-Wnt		0.0938636	0.446882	MM media
				-0.0684339	0.0436961	HM-Wnt		0.0608839	0.312969	MM media
				0.407133	0.344469	HM-Wnt		0.122332	0.464004	MM media
				0.240821	0.152698	HM-Wnt		-0.0134245	0.0843127	MM media
				0.0863831	0.337687	HM-Wnt		0.0468221	0.107246	MM media
				0.194688	0.211061	HM-Wnt		0.155379	0.270496	MM media
				0.305462	0.187788	HM-Wnt		0.0209571	0.250179	MM media
				-0.0529863	0.107284	HM-Wnt		0.0189471	0.0353936	MM media
				0.342322	0.322718	HM-Wnt		-0.030712	0.147541	MM media
				0.138085	0.307308	HM-Wnt		0.0368556	0.252975	MM media
				0.0118422	0.184868	HM-Wnt		0.0549648	0.281896	MM media
				0.0785148	0.151	HM-Wnt		0.113551	0.444494	MM media
				0.298747	0.201557	HM-Wnt		0.139137	0.34912	MM media
				0.294771	0.243516	HM-Wnt		0.132919	0.215367	MM media
				-0.0883787	0.0479183	HM-Wnt		0.0530328	0.218365	MM media
				0.0264881	0.106667	HM-Wnt		0.258547	0.320224	MM media
				0.201059	0.233485	HM-Wnt		0.0713067	0.399401	MM media
				0.172867	0.234295	HM-Wnt		0.0491745	0.154913	MM media
				0.0597357	0.186322	HM-Wnt		0.113591	0.221121	MM media
				0.387687	0.204091	HM-Wnt		0.183465	0.553702	MM media
				-0.0767751	0.164558	HM-Wnt		0.155132	0.212339	MM media
				0.0370602	0.0730368	HM-Wnt		0.0956156	0.30797	MM media
				0.435042	0.240901	HM-Wnt		0.0793855	0.290011	MM media
				-0.0660054	0.0310302	HM-Wnt		0.130306	0.14171	MM media
				0.259493	0.154498	HM-Wnt		-0.00960986	0.215507	MM media
				0.259354	0.219951	HM-Wnt		0.186975	0.335569	MM media
				0.0629503	0.0612272	HM-Wnt		0.0281002	0.243858	MM media
				0.244049	0.32957	HM-Wnt		0.0420376	0.127813	MM media
				0.295652	0.289549	HM-Wnt		0.175149	0.534119	MM media
				0.0637596	0.128253	HM-Wnt		-0.0413402	0.280797	MM media
				0.502835	0.29188	HM-Wnt		0.0505452	0.243079	MM media
				0.0291915	0.117617	HM-Wnt		-0.0668984	0.14463	MM media
				0.375232	0.117659	HM-Wnt		0.0781089	0.306618	MM media
				-0.0217645	-0.0378295	HM-Wnt		-0.0172716	0.0807296	MM media
				0.11673	0.260056	HM-Wnt		0.05445	0.277502	MM media
				0.147842	0.162489	HM-Wnt		0.0604026	0.185942	MM media
				0.383586	0.281856	HM-Wnt		-0.0178821	0.135237	MM media
				0.0989259	0.154877	HM-Wnt		0.0417674	0.15533	MM media
				0.0184861	0.0496816	HM-Wnt		0.0222386	0.0900387	MM media
				0.225454	0.266494	HM-Wnt		0.068776	0.269018	MM media
				-0.0220074	0.167856	HM-Wnt		0.0212258	0.0936768	MM media
				0.354828	0.257076	HM-Wnt		0.0542026	0.313836	MM media
				0.329425	0.179143	HM-Wnt		0.031366	0.297671	MM media
				0.15173	0.273881	HM-Wnt		0.128831	0.413811	MM media
				0.178108	0.138225	HM-Wnt		-0.0156459	0.0781221	MM media
				0.0232917	0.108938	HM-Wnt		-0.0290713	0.212791	MM media
				0.119683	0.151581	HM-Wnt		0.0335182	0.219187	MM media
				0.0461592	0.258004	HM-Wnt		0.000883472	0.244226	MM media
				0.0290049	0.0266934	HM-Wnt		0.037651	0.197565	MM media
				-0.0121667	0.142258	HM-Wnt		0.0661733	0.15655	MM media
				-0.0170205	0.10521	HM-Wnt		0.0107574	0.185378	MM media
				0.174708	0.24077	HM-Wnt		0.0361581	0.272189	MM media
				0.105774	0.164963	HM-Wnt		-0.00629693	0.167674	MM media
				0.203912	0.148597	HM-Wnt		0.172143	0.182311	MM media
				0.368878	0.225221	HM-Wnt		0.0309415	0.301694	MM media
				0.0283609	0.217455	HM-Wnt		0.0651523	0.42708	MM media
				0.342885	0.247771	HM-Wnt		0.0851247	0.365915	MM media
				0.34208	0.191465	HM-Wnt		-0.0563882	0.106563	MM media
				0.00150344	0.0126466	HM-Wnt		0.0280337	0.0242954	MM media
				0.387339	0.119152	HM-Wnt		0.0444492	0.178352	MM media
				0.374968	0.35063	HM-Wnt		0.0287775	0.285351	MM media
				0.409339	0.185799	HM-Wnt		0.0552733	0.299515	MM media
				0.026611	0.165004	HM-Wnt		0.056962	0.115303	MM media
				0.280955	0.230184	HM-Wnt		0.0262352	0.264439	MM media
				0.18061	0.221886	HM-Wnt		-0.0185382	0.16832	MM media
				0.525171	0.192951	HM-Wnt		0.109616	0.187355	MM media
				-0.0154732	0.021006	HM-Wnt		-0.0387767	0.144996	MM media
				0.0981267	0.219753	HM-Wnt		0.145602	0.304809	MM media
				0.082192	0.137464	HM-Wnt		-0.0895498	0.12648	MM media
				-0.0119794	0.0229989	HM-Wnt		0.0186749	0.246529	MM media
				-0.0306781	-0.0701732	HM-Wnt		-0.00930688	0.23426	MM media
				0.462142	0.196529	HM-Wnt		0.094489	0.2691	MM media
				0.0575887	0.118002	HM-Wnt		0.106608	0.287075	MM media
				0.292347	0.268863	HM-Wnt		-0.10258	0.143134	MM media
				-0.0150284	0.105984	HM-Wnt		0.0813697	0.368225	MM media
				0.257857	0.322554	HM-Wnt		0.0579931	0.265842	MM media
				0.199731	0.193344	HM-Wnt		0.0421104	0.305835	MM media
				0.0249397	0.225972	HM-Wnt		0.0955513	0.396382	MM media
				0.183116	0.018516	HM-Wnt		0.00409158	0.027875	MM media
				0.262702	0.22755	HM-Wnt		0.0918491	0.355558	MM media
				0.0513393	0.109695	HM-Wnt		-0.102564	-0.0392067	MM media
				-0.0353196	0.111985	HM-Wnt		0.0161519	0.124312	MM media
				0.335236	0.199244	HM-Wnt		0.0696512	0.284335	MM media
				0.273924	0.297896	HM-Wnt		0.121704	0.1284	MM media
				0.315548	0.199188	HM-Wnt		-0.0225391	0.207894	MM media
				0.110596	0.244475	HM-Wnt		0.0120366	0.129216	MM media
				0.000650218	0.148277	HM-Wnt		-0.000120404	0.227605	MM media
				0.118522	0.301712	HM-Wnt		0.200484	0.481674	MM media
				0.110194	0.267594	HM-Wnt		0.038053	0.0563734	MM media
				0.0201443	0.102242	HM-Wnt		0.108056	0.20534	MM media
				0.19174	0.0568392	HM-Wnt		0.0403415	0.37263	MM media
				0.130568	0.176676	HM-Wnt		0.0418529	0.175856	MM media
				-0.0302257	0.179763	HM-Wnt		0.0462039	0.288572	MM media
				0.417936	0.17495	HM-Wnt		0.105109	0.363301	MM media
				-0.0319037	0.0789845	HM-Wnt		0.0388202	0.262159	MM media
				0.531227	0.128615	HM-Wnt		0.105418	0.303535	MM media
				0.396054	0.280821	HM-Wnt		0.221224	0.437364	MM media
				0.320164	0.202575	HM-Wnt		0.0868587	0.256548	MM media
				-0.0851367	0.0292708	HM-Wnt		0.0662078	0.366596	MM media
				0.279917	0.200337	HM-Wnt		0.0215118	0.216072	MM media
				0.264368	0.334179	HM-Wnt		0.295365	0.278463	MM media
				-0.0475663	-0.0106458	HM-Wnt		0.0362384	0.254378	MM media
				-0.00866559	0.0143819	HM-Wnt		0.23988	0.362722	MM media
				0.384155	0.1906	HM-Wnt		0.0277329	0.155304	MM media
				0.370387	0.209638	HM-Wnt		0.0509344	0.265878	MM media
				0.404823	0.165103	HM-Wnt		0.0758819	0.213611	MM media
				0.0734097	0.20786	HM-Wnt		0.00343508	0.267408	MM media
				-8.07072e-05	0.226505	HM-Wnt		0.165758	0.317654	MM media
				0.0684083	0.103366	HM-Wnt		0.0391368	0.309107	MM media
				0.244453	0.195494	HM-Wnt		0.120321	0.356321	MM media
				0.256628	0.30277	HM-Wnt		0.0163728	0.22041	MM media
				0.0217841	0.0873361	HM-Wnt		0.0485972	0.295414	MM media
				0.408162	0.23266	HM-Wnt		0.0360562	0.3051	MM media
				0.190786	0.263493	HM-Wnt		-0.0520215	0.230002	MM media
				0.367351	0.231908	HM-Wnt		0.0383719	0.278944	MM media
				0.0730295	0.215224	HM-Wnt		0.0700592	0.273489	MM media
				0.130858	0.18148	HM-Wnt		-0.0105897	0.169849	MM media
				0.198722	0.165916	HM-Wnt		-0.0325973	0.106299	MM media
				-0.0411623	0.110675	HM-Wnt		0.0441672	0.198069	MM media
				0.226235	0.120444	HM-Wnt		0.033594	0.208064	MM media
				-0.0737472	0.150648	HM-Wnt		-0.0584999	0.140998	MM media
				-0.0499019	0.105905	HM-Wnt		0.0003605	0.14732	MM media
				0.042197	0.18787	HM-Wnt		0.0379385	0.184049	MM media
				-0.0269687	0.0981289	HM-Wnt		0.0124873	0.129822	MM media
				0.439602	0.242986	HM-Wnt		0.0345961	0.226326	MM media
				0.264728	0.201603	HM-Wnt		0.0706375	0.383449	MM media
				0.04573	0.142437	HM-Wnt		-0.047876	-0.00581212	MM media
				0.0591978	0.180239	HM-Wnt		0.0890382	0.2138	MM media
				0.126865	0.112199	HM-Wnt		0.229674	0.371834	MM media
				-0.0398962	0.0612327	HM-Wnt		0.0648281	0.291399	MM media
				-0.0491885	0.055441	HM-Wnt		0.0554385	0.254884	MM media
				0.392154	0.24173	HM-Wnt		0.0463893	0.209628	MM media
				0.285173	0.240031	HM-Wnt		0.125931	0.423764	MM media
				-0.0214585	0.171734	HM-Wnt		0.0957202	0.220105	MM media
				0.251659	0.252779	HM-Wnt		0.117161	0.221636	MM media
				0.240265	0.119281	HM-Wnt		-0.0769658	0.078916	MM media
				0.0341311	0.141448	HM-Wnt		-0.0612477	0.0810271	MM media
				-0.00500075	0.157134	HM-Wnt		0.0449351	0.130202	MM media
				0.200979	0.259957	HM-Wnt		-0.0611575	0.223116	MM media
				0.321308	0.153056	HM-Wnt		-0.0421361	0.147388	MM media
				0.289718	0.211818	HM-Wnt		-0.0155928	0.151144	MM media
				0.0674979	0.177918	HM-Wnt		0.0209771	0.150011	MM media
				-0.0230433	0.0450447	HM-Wnt		0.158349	0.29165	MM media
				0.0709933	0.169751	HM-Wnt		0.32798	0.364664	MM media
				-0.0261749	0.0947392	HM-Wnt		-0.0496314	0.0359439	MM media
				0.107945	0.172248	HM-Wnt		0.0176721	0.3156	MM media
				0.133465	0.242562	HM-Wnt		-0.038037	0.101764	MM media
				0.219619	0.234346	HM-Wnt		-0.0317513	0.19971	MM media
				0.161821	0.30697	HM-Wnt		0.0172096	0.0862424	MM media
				0.254666	0.253234	HM-Wnt		0.0220922	0.0659984	MM media
				-0.0128526	0.160028	HM-Wnt		0.198914	0.265081	MM media
				0.0130461	0.119876	HM-Wnt		0.200122	0.279388	MM media
				0.211978	0.185504	HM-Wnt		0.245678	0.367245	MM media
				0.0287439	0.0789198	HM-Wnt		-0.00657837	0.120539	MM media
				0.0546566	0.12042	HM-Wnt		-0.0806353	0.176349	MM media
				0.232758	0.194481	HM-Wnt		-0.00483532	0.0140219	MM media
				0.303709	0.160248	HM-Wnt		0.109203	0.0836377	MM media
				0.463228	0.270631	HM-Wnt		-0.0200811	0.225771	MM media
				0.135747	0.208903	HM-Wnt		0.147253	0.302605	MM media
				0.410118	0.17987	HM-Wnt		-0.0344102	0.0175417	MM media
				0.114642	0.164794	HM-Wnt		0.0774818	0.275972	MM media
				0.204137	0.269886	HM-Wnt		0.16948	0.338195	MM media
				0.420502	0.159928	HM-Wnt		-0.0723202	0.113446	MM media
				0.154653	0.21989	HM-Wnt		0.120596	0.249828	MM media
				0.0665467	0.160126	HM-Wnt		-0.0206064	0.0673077	MM media
				0.274393	0.213781	HM-Wnt		0.150462	0.0605218	MM media
				0.13109	0.231428	HM-Wnt		-0.028951	0.313055	MM media
				0.304058	0.261813	HM-Wnt		0.0595065	0.283872	MM media
				0.0881957	0.00574772	HM-Wnt		0.0291044	0.131021	MM media
				-0.046605	0.0552732	HM-Wnt		0.0878726	0.0745921	MM media
				-0.0423215	0.0965988	HM-Wnt		0.0479479	0.243733	MM media
				0.207506	0.242253	HM-Wnt		-0.0444675	0.163943	MM media
				-0.00428057	0.0194568	HM-Wnt		0.0248211	0.271507	MM media
				0.204607	0.171371	HM-Wnt		-0.0243837	0.150177	MM media
				0.0775309	0.1028	HM-Wnt		0.0240959	0.293253	MM media
				0.239774	0.104789	HM-Wnt		-0.022755	0.149376	MM media
				-0.0778435	0.0668461	HM-Wnt		-0.0205454	0.143064	MM media
				0.0540983	0.183913	HM-Wnt		0.0501781	0.292349	MM media
				-0.00491578	-0.0416267	HM-Wnt		0.118391	0.377853	MM media
				0.163455	0.238118	HM-Wnt		-0.0182524	0.135065	MM media
				-0.0269197	-0.00502672	HM-Wnt		0.00207675	0.137978	MM media
				0.348416	0.095646	HM-Wnt		-0.00160785	0.196654	MM media
				-0.0754416	-0.00253387	HM-Wnt		0.198312	0.425645	MM media
				-0.0220638	0.103288	HM-Wnt		-0.0462548	0.0622128	MM media
				0.0329538	0.147347	HM-Wnt		0.0751856	0.200858	MM media
				0.391362	0.174227	HM-Wnt		-0.0376098	0.0853464	MM media
				0.413841	0.233164	HM-Wnt		0.1292	0.192352	MM media
				-0.0522597	0.0843467	HM-Wnt		0.045267	0.205049	MM media
				-0.0285533	0.0304031	HM-Wnt		0.0353295	0.120116	MM media
				0.383253	0.301008	HM-Wnt		0.123057	0.0443368	MM media
				0.0991083	-0.00918044	HM-Wnt		0.0410423	0.297144	MM media
				0.0244464	0.117451	HM-Wnt		0.0486408	0.382225	MM media
				-0.0832999	0.0672956	HM-Wnt		-0.0335556	0.0848537	MM media
				0.0188543	0.166247	HM-Wnt		0.06684	0.451528	MM media
				-0.0104434	0.0164826	HM-Wnt		0.035592	0.356675	MM media
				0.0181736	0.0924271	HM-Wnt		0.110883	0.251536	MM media
				0.0775137	0.100371	HM-Wnt		0.0334833	0.0930469	MM media
				-0.0493581	0.0231964	HM-Wnt		0.0778209	0.452666	MM media
				0.142474	0.248352	HM-Wnt		0.0131396	0.105081	MM media
				0.216573	0.283423	HM-Wnt		-0.0554206	0.160578	MM media
				0.080584	0.152868	HM-Wnt		0.104649	0.405225	MM media
				0.148758	0.191225	HM-Wnt		0.0790775	0.198972	MM media
				0.215754	0.120559	HM-Wnt		0.0214949	0.213158	MM media
				-0.0663936	0.0839315	HM-Wnt		0.0689487	0.170037	MM media
				0.341297	0.221878	HM-Wnt		-0.0186343	0.0778003	MM media
				0.13019	0.14228	HM-Wnt		0.0514923	0.284689	MM media
				0.351598	0.327445	HM-Wnt		-0.0405487	0.177706	MM media
				0.0149344	0.159597	HM-Wnt		0.0887735	0.312951	MM media
				0.367386	0.282548	HM-Wnt		-0.100863	0.0818403	MM media
				0.112072	0.100125	HM-Wnt		0.0784951	0.257141	MM media
				0.13692	0.178755	HM-Wnt		0.0388809	0.324709	MM media
				0.0517835	0.163703	HM-Wnt		-0.0566592	0.0686908	MM media
				0.243136	0.160018	HM-Wnt		0.114279	0.318285	MM media
				0.320706	0.220538	HM-Wnt		0.0266906	0.261998	MM media
				-0.0988989	0.0926476	HM-Wnt		0.0373511	0.189703	MM media
				-0.0190967	0.0364842	HM-Wnt		-0.0325509	0.13668	MM media
				0.374166	0.0856588	HM-Wnt		0.0773959	0.246457	MM media
				0.257241	0.218314	HM-Wnt		0.00527975	0.233164	MM media
				-0.0846848	0.00564491	HM-Wnt		0.0454496	0.180683	MM media
				0.327503	0.124153	HM-Wnt		-0.0173451	0.135711	MM media
				0.0281072	0.229156	HM-Wnt		0.0813387	0.175044	MM media
				0.0685787	0.158539	HM-Wnt		-0.0710959	0.166024	MM media
				0.239927	0.290862	HM-Wnt		0.0361201	0.10643	MM media
				0.0282599	0.134614	HM-Wnt		0.0762756	0.350017	MM media
				0.373666	0.193389	HM-Wnt		0.0195627	0.25949	MM media
				0.35536	0.16273	HM-Wnt		0.0372371	0.125284	MM media
				0.366351	0.227538	HM-Wnt		-0.033634	0.113102	MM media
				-0.056646	-0.00530032	HM-Wnt		0.0461869	0.250619	MM media
				0.192673	0.217541	HM-Wnt		0.0726797	0.212585	MM media
				-0.0347071	0.112462	HM-Wnt		0.092975	0.488068	MM media
				-0.101398	0.0323466	HM-Wnt		0.220999	0.420429	MM media
				0.257399	0.239727	HM-Wnt		0.141012	0.443032	MM media
				-0.0264439	0.0335205	HM-Wnt		0.225986	0.542465	MM media
				-0.0241149	0.0652244	HM-Wnt		-0.00858535	0.148424	MM media
				-0.0136687	0.197768	HM-Wnt		0.0553768	0.187292	MM media
				0.163859	0.243698	HM-Wnt		-0.000302123	0.284736	MM media
				0.162862	0.19765	HM-Wnt		0.0644976	0.333866	MM media
				0.121351	0.169229	HM-Wnt		0.0107233	0.284631	MM media
				0.3288	0.288062	HM-Wnt		0.0443386	0.316196	MM media
				0.279055	0.278101	HM-Wnt		0.00631583	0.227541	MM media
				0.00716688	0.0368548	HM-Wnt		-0.018339	0.13271	MM media
				-0.00499631	0.0682957	HM-Wnt		0.0215828	0.134693	MM media
				-0.000343101	0.0794227	HM-Wnt		0.0579729	0.270419	MM media
				0.151898	0.185544	HM-Wnt		-0.0592476	0.0621922	MM media
				-0.00516484	0.144233	HM-Wnt		-0.080693	0.11472	MM media
				-0.05934	0.0793726	HM-Wnt		0.065528	0.327009	MM media
				0.0662457	0.057774	HM-Wnt		0.119981	0.137683	MM media
				-0.0495891	0.08032	HM-Wnt		0.00213993	0.233321	MM media
				-0.102462	0.0524454	HM-Wnt		0.0193329	0.000750294	MM media
				0.441586	0.299464	HM-Wnt		0.00167235	0.203462	MM media
				-0.106551	0.0674325	HM-Wnt		-0.0428003	0.0717841	MM media
				0.202947	0.147906	HM-Wnt		-0.0203132	0.0923307	MM media
				-0.0881175	0.130035	HM-Wnt		-0.00629167	0.0650072	MM media
				0.197025	0.168787	HM-Wnt		0.0849128	0.319408	MM media
				-0.00575157	0.125168	HM-Wnt		0.0988825	0.160314	MM media
				0.291284	0.231214	HM-Wnt		0.0541735	0.118308	MM media
				-0.106942	0.04032	HM-Wnt		-0.0112839	0.301031	MM media
				-0.123648	0.122282	HM-Wnt		0.0106102	0.328492	MM media
				0.220343	0.232411	HM-Wnt		0.161635	0.475322	MM media
				0.280713	0.266645	HM-Wnt		-0.0404883	0.0819198	MM media
				-0.0294232	0.0778428	HM-Wnt		0.00735764	0.145242	MM media
				0.064277	0.181584	HM-Wnt		0.0748407	0.209298	MM media
				0.0149829	0.0899588	HM-Wnt		0.0269216	0.291808	MM media
				0.0857928	0.214169	HM-Wnt		-0.00911541	0.133124	MM media
				0.217586	0.299952	HM-Wnt		-0.0782438	0.11329	MM media
				-0.075084	0.0174773	HM-Wnt		0.0346085	0.188284	MM media
				0.162451	0.1229	HM-Wnt		-0.0402916	0.0748439	MM media
				0.0892866	0.107697	HM-Wnt		0.0279031	0.120898	MM media
				0.216624	0.250948	HM-Wnt		-0.0893324	0.117617	MM media
				0.0306382	0.194718	HM-Wnt		-0.0570829	0.176312	MM media
				0.0339066	-0.0248406	HM-Wnt		-0.00239894	0.453155	MM media
				-0.019775	0.104	HM-Wnt		0.0627963	0.0430707	MM media
				0.0823096	0.102515	HM-Wnt		0.17459	0.328856	MM media
				0.236361	0.171434	HM-Wnt		0.0996558	0.30262	MM media
				-0.0351992	0.115574	HM-Wnt		0.100266	0.209171	MM media
				0.0817043	0.0746437	HM-Wnt		0.0961473	0.300788	MM media
				0.202695	0.1555	HM-Wnt		0.154162	0.28406	MM media
				0.0108873	0.207674	HM-Wnt		-0.0171797	0.145048	MM media
				0.414154	0.198994	HM-Wnt		-0.0048576	0.0768848	MM media
				0.0587057	0.245092	HM-Wnt		0.0323489	0.192632	MM media
				-0.0146801	0.0689547	HM-Wnt		0.286444	0.434304	MM media
				0.347313	0.230144	HM-Wnt		0.0231209	0.353695	MM media
				0.25795	0.0533838	HM-Wnt		0.189984	0.258346	MM media
				0.104555	0.161857	HM-Wnt		-0.0149672	0.100837	MM media
				0.170801	0.265631	HM-Wnt		-0.00522744	0.0260787	MM media
				0.138299	0.25799	HM-Wnt		-0.00198339	0.184298	MM media
				0.285876	0.247277	HM-Wnt		0.0111271	0.234681	MM media
				0.0487726	0.048462	HM-Wnt		0.0275872	0.161197	MM media
				0.330018	0.12347	HM-Wnt		0.0183582	0.0771834	MM media
				-0.0500792	0.0388898	HM-Wnt		0.128297	0.419746	MM media
				-0.00838307	0.129086	HM-Wnt		-0.0364298	0.0291579	MM media
				0.304209	0.249102	HM-Wnt		0.0410229	0.167542	MM media
				0.00712335	0.147954	HM-Wnt		0.0235353	0.13879	MM media
				0.395785	0.223826	HM-Wnt		0.0167	0.212963	MM media
				0.315209	0.225803	HM-Wnt		0.0542307	0.362011	MM media
				0.0700653	0.177207	HM-Wnt		-0.0288723	0.294982	MM media
				0.151926	0.141026	HM-Wnt		-0.0155928	0.178485	MM media
				0.0701921	0.00943551	HM-Wnt		0.207157	0.495583	MM media
				0.206018	0.159163	HM-Wnt		-0.01843	0.207955	MM media
				-0.0344258	0.140779	HM-Wnt		-0.0213925	0.0896121	MM media
				0.376174	0.20574	HM-Wnt		0.0251405	0.0949193	MM media
				0.182667	0.123683	HM-Wnt		0.058421	0.361763	MM media
				-0.0286521	0.0986679	HM-Wnt		0.0175225	0.0526669	MM media
				0.175651	0.114842	HM-Wnt		0.0434231	0.143578	MM media
				-0.108489	-0.0569777	HM-Wnt		0.198899	0.408222	MM media
				0.107301	0.115513	HM-Wnt		0.0342556	0.34016	MM media
				0.0232861	0.0476447	HM-Wnt		0.00488615	0.123951	MM media
				0.196129	0.212451	HM-Wnt		0.0200225	0.322969	MM media
				0.123042	0.218246	HM-Wnt		0.0187649	0.114197	MM media
				0.168636	0.227323	HM-Wnt		-0.0059745	0.151318	MM media
				-0.100457	0.0420719	HM-Wnt		-0.0565039	-0.0142358	MM media
				0.0854241	0.0926946	HM-Wnt		-0.0723801	0.0978595	MM media
				0.325004	0.231513	HM-Wnt		-0.00920238	0.0774078	MM media
				0.00462358	0.0840438	HM-Wnt		0.0791255	0.30087	MM media
				0.0190014	0.129073	HM-Wnt		-0.00715367	0.135801	MM media
				0.0145901	0.0132208	HM-Wnt		-0.0736988	0.197299	MM media
				-0.0345507	0.141695	HM-Wnt		0.143799	0.406159	MM media
				0.0512917	0.23164	HM-Wnt		0.0246975	0.33669	MM media
				-0.0169733	0.0055721	HM-Wnt		0.0788084	0.349337	MM media
				0.084058	0.129179	HM-Wnt		0.0968118	0.33464	MM media
				0.202381	0.258393	HM-Wnt		0.0598185	0.281523	MM media
				0.0720397	0.128218	HM-Wnt		0.0577396	0.267818	MM media
				0.0684759	0.182075	HM-Wnt		0.106912	0.321911	MM media
				0.127122	0.281338	HM-Wnt		0.0222351	0.298383	MM media
				-0.00451966	0.146348	HM-Wnt		0.0725426	0.275835	MM media
				0.166426	0.0944495	HM-Wnt		0.108962	0.323584	MM media
				-0.0393817	0.106019	HM-Wnt		0.1129	0.383391	MM media
				0.105154	0.070016	HM-Wnt		0.076045	0.297811	MM media
				0.192046	0.248476	HM-Wnt		0.057794	0.317546	MM media
				-0.0407385	0.0211626	HM-Wnt		0.00222382	0.0887091	MM media
				0.102686	0.162159	HM-Wnt		-0.0305794	0.325733	MM media
				-0.0913603	0.123598	HM-Wnt		-0.0108141	0.176955	MM media
				0.0825737	0.108611	HM-Wnt		0.0751943	0.214146	MM media
				0.149584	0.197161	HM-Wnt		-0.0945535	0.0517501	MM media
				0.0933238	0.21868	HM-Wnt		0.00807637	0.283019	MM media
				0.213062	0.265657	HM-Wnt		-0.0433585	0.114029	MM media
				0.131408	0.126597	HM-Wnt		-0.0646181	0.223602	MM media
				0.0541396	0.0832546	HM-Wnt		-0.0817404	0.105085	MM media
				-0.0345475	0.101135	HM-Wnt		-0.070198	0.0629534	MM media
				-0.0876372	0.119516	HM-Wnt		0.0247069	0.206756	MM media
				0.0466116	0.127133	HM-Wnt		0.0510857	0.293097	MM media
				0.0348014	0.127348	HM-Wnt		0.0130119	0.248648	MM media
				-0.0608395	-0.00611646	HM-Wnt		-0.0337507	0.179691	MM media
				0.319875	0.150529	HM-Wnt		0.0635295	0.239025	MM media
				0.412621	0.278136	HM-Wnt		0.0136513	0.447342	MM media
				0.244671	0.0870398	HM-Wnt		-0.010902	0.136102	MM media
				-0.0627811	0.0536462	HM-Wnt		0.00649994	0.0624364	MM media
				0.287586	0.354524	HM-Wnt		-0.0694171	0.278858	MM media
				0.14749	0.217694	HM-Wnt		0.0554349	0.159582	MM media
				0.179253	0.263541	HM-Wnt		0.036082	0.133256	MM media
				0.121355	0.137135	HM-Wnt		0.0165303	0.19661	MM media
				0.277503	0.199098	HM-Wnt		0.161572	0.423968	MM media
				-0.0763814	-0.0562892	HM-Wnt		0.0629182	0.248548	MM media
				0.0296587	0.221941	HM-Wnt		-0.0320697	0.0772796	MM media
				0.0108199	0.140812	HM-Wnt		0.180838	0.219226	MM media
				0.16617	0.30676	HM-Wnt		-0.0117115	0.289841	MM media
				0.11127	0.202495	HM-Wnt		0.0907728	0.355931	MM media
				-0.0834756	-0.0186375	HM-Wnt		-0.0119121	0.0463664	MM media
				0.668355	0.25163	HM-Wnt		0.0347575	0.224489	MM media
				0.41175	0.208903	HM-Wnt		0.0899653	0.340345	MM media
				0.0325131	0.0239335	HM-Wnt		-0.0454872	0.263528	MM media
				-0.0747102	0.0543259	HM-Wnt		-0.0928186	0.117438	MM media
				-0.0436517	0.0574693	HM-Wnt		-0.0295989	0.240396	MM media
				0.389639	0.189434	HM-Wnt		0.0414142	0.348148	MM media
				0.215244	0.198892	HM-Wnt		-0.018942	0.080318	MM media
				0.0183729	0.159452	HM-Wnt		0.149802	0.336732	MM media
				0.0752506	0.212101	HM-Wnt		-0.0384357	0.0191291	MM media
				-0.0162357	0.107712	HM-Wnt		0.0798094	0.196255	MM media
				-0.118781	-0.0145117	HM-Wnt		-0.0189779	0.311427	MM media
				0.306968	0.226108	HM-Wnt		-0.0721481	0.182336	MM media
				0.157578	0.176336	HM-Wnt		-0.0659452	0.20136	MM media
				0.0480853	0.0115598	HM-Wnt		0.0356149	0.121916	MM media
				0.244942	0.26622	HM-Wnt		-0.0346309	-0.0161989	MM media
				-0.0502281	0.112137	HM-Wnt		0.0936174	0.184061	MM media
				0.0563306	0.0979841	HM-Wnt		0.0844825	0.173792	MM media
				0.124814	0.104885	HM-Wnt		0.00224367	0.21911	MM media
				0.102368	0.0826691	HM-Wnt		0.0266913	0.24978	MM media
				0.130789	0.188417	HM-Wnt		0.0349108	0.14067	MM media
				0.0311946	0.0286906	HM-Wnt		0.0415757	0.203915	MM media
				0.129927	0.206533	HM-Wnt		0.0138435	0.274613	MM media
				0.00927891	0.0523888	HM-Wnt		0.0465104	0.381399	MM media
				0.189739	0.00647498	HM-Wnt		0.0641364	0.221226	MM media
				0.1961	0.225199	HM-Wnt		0.121591	0.339057	MM media
				0.0898623	0.167171	HM-Wnt		0.0616561	0.179663	MM media
				0.0295887	0.0875987	HM-Wnt		-0.0288709	0.0798552	MM media
				0.146682	0.277266	HM-Wnt		-0.00308565	0.147189	MM media
				-0.087374	0.0890779	HM-Wnt		-0.0208811	0.345738	MM media
				0.203302	0.307581	HM-Wnt		0.0946519	0.372478	MM media
				0.16753	0.0990763	HM-Wnt		-0.0297012	0.166056	MM media
				0.104133	0.138732	HM-Wnt		0.0979664	0.20271	MM media
				0.330225	0.186138	HM-Wnt		0.0642611	0.231448	MM media
				-0.112527	0.0373807	HM-Wnt		0.138785	0.351839	MM media
				-0.0202658	0.075035	HM-Wnt		0.0358528	0.304765	MM media
				0.0552044	0.000491728	HM-Wnt		0.0580796	0.261382	MM media
				0.0773571	0.101139	HM-Wnt		0.150845	0.251199	MM media
				0.464372	0.27487	HM-Wnt		0.116828	0.240741	MM media
				0.0198122	0.210662	HM-Wnt		0.0375056	0.322413	MM media
				0.0120586	0.00463633	HM-Wnt		0.0483399	0.366953	MM media
				0.00378997	0.133538	HM-Wnt		-0.0394885	0.15176	MM media
				0.0706966	0.223881	HM-Wnt		0.0285253	0.223713	MM media
				0.0309189	0.00733573	HM-Wnt		-0.108332	0.0371851	MM media
				0.41893	0.20752	HM-Wnt		0.0790497	0.330623	MM media
				0.302334	0.169124	HM-Wnt		-0.059319	0.175128	MM media
				0.32204	0.115793	HM-Wnt		-0.0534977	0.105252	MM media
				0.0554733	0.176555	HM-Wnt		-0.108913	0.122644	MM media
				0.125178	0.176049	HM-Wnt		0.135157	0.354302	MM media
				0.21038	0.221585	HM-Wnt		0.0526907	0.230285	MM media
				0.292762	0.199788	HM-Wnt		0.0181426	0.174335	MM media
				0.0497324	0.131614	HM-Wnt		0.0698791	0.231455	MM media
				0.0767747	0.0614743	HM-Wnt		-0.0531912	0.129552	MM media
				0.118618	0.189243	HM-Wnt		-0.0128639	0.122512	MM media
				0.200322	0.21494	HM-Wnt		-0.00340918	0.194624	MM media
				0.300646	0.21656	HM-Wnt		-0.0512183	0.106937	MM media
				0.366604	0.266933	HM-Wnt		-0.0559992	0.0376179	MM media
				-0.00586465	0.0589848	HM-Wnt		-0.0275108	0.0803731	MM media
				0.199325	0.140258	HM-Wnt		-0.0288227	0.0970892	MM media
				0.120005	0.103478	HM-Wnt		0.12114	0.46711	MM media
				0.101514	0.210436	HM-Wnt		0.0615372	0.0816792	MM media
				0.13126	0.261121	HM-Wnt		-0.0532957	0.169115	MM media
				0.0735271	0.1062	HM-Wnt		-0.0673394	0.143974	MM media
				0.0205147	-0.0269589	HM-Wnt		0.140065	0.44792	MM media
				0.247523	0.172377	HM-Wnt		-0.0736731	-0.0357967	MM media
				0.166696	0.128756	HM-Wnt		0.22086	0.307466	MM media
				0.0919421	0.192143	HM-Wnt		0.0877396	0.422479	MM media
				0.00581351	0.0629519	HM-Wnt		0.0816429	0.300732	MM media
				0.128242	0.257103	HM-Wnt		0.0359115	0.208745	MM media
				-0.0733483	-0.0705433	HM-Wnt		-0.0173679	0.108313	MM media
				-0.0101401	0.0301775	HM-Wnt		-0.0854827	0.0432467	MM media
				0.0244902	0.155263	HM-Wnt		0.28949	0.368674	MM media
				0.0905857	0.138616	HM-Wnt		0.0226512	0.167471	MM media
				0.093472	0.0990646	HM-Wnt		-0.0682153	0.0415411	MM media
				0.39476	0.171352	HM-Wnt		-0.0635142	0.105954	MM media
				0.234414	0.272915	HM-Wnt		0.0821808	0.377665	MM media
				0.29234	0.267389	HM-Wnt		-0.0765572	0.142125	MM media
				0.0839378	0.0107488	HM-Wnt		0.257555	0.30028	MM media
				0.0633893	0.117901	HM-Wnt		0.102096	0.219036	MM media
				-0.0827725	0.00451145	HM-Wnt		-0.0890497	0.173134	MM media
				0.422691	0.267252	HM-Wnt		-0.0886472	0.0602935	MM media
				0.307548	0.201863	HM-Wnt		0.106458	0.27832	MM media
				0.0818276	0.196404	HM-Wnt		0.0875749	0.233837	MM media
				0.319724	0.198557	HM-Wnt		0.0741819	0.161813	MM media
				0.030983	0.183662	HM-Wnt		-0.0940595	0.030508	MM media
				-0.0147219	0.0994672	HM-Wnt		0.0339657	0.350014	MM media
				0.266706	0.184425	HM-Wnt		-0.0185184	0.107636	MM media
				0.0858462	0.203615	HM-Wnt		-0.0167462	0.16769	MM media
				0.232288	0.177132	HM-Wnt		-0.00673123	0.0654731	MM media
				0.00728452	0.0908703	HM-Wnt		0.0274342	0.184801	MM media
				0.120034	0.0910515	HM-Wnt		-0.0647283	0.124167	MM media
				0.551176	0.262152	HM-Wnt		-0.0107877	0.255765	MM media
				0.228014	0.0641632	HM-Wnt		0.177121	0.333415	MM media
				0.0854633	0.101135	HM-Wnt		-0.0265562	0.07896	MM media
				0.042745	0.0809991	HM-Wnt		0.0537267	0.208009	MM media
				0.35386	0.316538	HM-Wnt		0.0549638	0.234411	MM media
				0.334439	0.343565	HM-Wnt		-0.0248532	0.0400689	MM media
				0.107629	0.121528	HM-Wnt		0.0228066	0.188456	MM media
				0.0780608	0.120762	HM-Wnt		0.110441	0.348157	MM media
				-0.0452157	0.0506157	HM-Wnt		0.0499245	0.330786	MM media
				0.375926	0.23284	HM-Wnt		-0.0296769	0.0528316	MM media
				0.0783342	0.00556409	HM-Wnt		0.0914679	0.156711	MM media
				0.064024	0.204969	HM-Wnt		0.115055	0.212889	MM media
				0.0378572	0.0570256	HM-Wnt		-0.00685699	0.13076	MM media
				-0.0439284	0.0756856	HM-Wnt		-0.0176791	0.157923	MM media
				0.275737	0.28861	HM-Wnt		-0.0329779	0.0783582	MM media
				0.0536825	-0.0185646	HM-Wnt		0.193666	0.427043	MM media
				0.204569	0.156855	HM-Wnt		0.0161003	0.106871	MM media
				0.318728	0.341913	HM-Wnt		-0.0895285	0.18985	MM media
				0.234815	0.248576	HM-Wnt		0.120441	0.394126	MM media
				0.133882	0.210801	HM-Wnt		-0.0201791	0.137869	MM media
				0.115703	0.251855	HM-Wnt		0.112193	0.356699	MM media
				0.090578	0.221345	HM-Wnt		0.154015	0.331333	MM media
				0.138951	0.275969	HM-Wnt		0.0651066	0.245321	MM media
				0.0313652	-0.00874798	HM-Wnt		0.00789704	0.20922	MM media
				0.314251	0.393631	HM-Wnt		0.00244068	0.216175	MM media
				0.266704	0.191574	HM-Wnt		-0.0729025	0.18974	MM media
				-0.0492677	0.0692936	HM-Wnt		0.0150717	0.222895	MM media
				0.251484	0.182429	HM-Wnt		0.0452345	0.203632	MM media
				0.214575	0.191543	HM-Wnt		0.228327	0.509993	MM media
				-0.161558	-0.0431684	HM-Wnt		-0.0595731	0.149108	MM media
				0.101414	0.19352	HM-Wnt		0.182549	0.377025	MM media
				0.160959	0.0844515	HM-Wnt		0.0337191	0.322889	MM media
				0.0145029	-0.0388079	HM-Wnt		0.0222858	0.343327	MM media
				0.241626	0.214979	HM-Wnt		0.122762	0.262406	MM media
				-0.00784706	0.0587328	HM-Wnt		-0.0105647	0.00354589	MM media
				0.129179	0.326128	HM-Wnt		0.0241017	0.367123	MM media
				0.234653	0.126234	HM-Wnt		0.254675	0.42582	MM media
				0.303851	0.241135	HM-Wnt		-0.0101756	0.276426	MM media
				0.344069	0.336254	HM-Wnt		0.22837	0.278225	MM media
				-0.0517625	0.0621302	HM-Wnt		0.0791305	0.0435838	MM media
				0.31689	0.30353	HM-Wnt		-0.0189056	0.0395459	MM media
				0.21859	0.350773	HM-Wnt		-0.00199813	0.119198	MM media
				0.104695	0.135788	HM-Wnt		0.101624	0.345125	MM media
				0.15208	0.274513	HM-Wnt		-0.0821251	0.150943	MM media
				0.125684	0.234721	HM-Wnt		-0.011478	0.0893538	MM media
				0.395412	0.350888	HM-Wnt		-0.0308249	0.14078	MM media
				0.0481486	0.127574	HM-Wnt		-0.0533029	0.0160806	MM media
				0.0207575	0.165588	HM-Wnt		-0.0177086	0.115988	MM media
				0.200532	0.152791	HM-Wnt		0.237658	0.387507	MM media
				0.0460703	0.242973	HM-Wnt		0.0491638	0.235696	MM media
				0.133612	0.150227	HM-Wnt		0.00424642	0.146204	MM media
				-0.105187	0.020733	HM-Wnt		0.124037	0.312281	MM media
				0.019658	0.0315756	HM-Wnt		0.114155	0.257161	MM media
				0.186429	0.292215	HM-Wnt		0.0380213	0.231564	MM media
				-0.0752069	0.142597	HM-Wnt		-0.0330557	0.129126	MM media
				-0.0548316	-0.044858	HM-Wnt		0.0199289	0.217228	MM media
				0.281004	0.298988	HM-Wnt		0.0804984	0.316363	MM media
				0.0492166	0.167082	HM-Wnt		0.156748	0.538675	MM media
				0.277544	0.210805	HM-Wnt		-0.0832147	0.177634	MM media
				0.25652	0.39215	HM-Wnt		0.121643	0.168633	MM media
				-0.00166125	0.0422765	HM-Wnt		-0.0404098	0.125488	MM media
				-0.0722144	0.106392	HM-Wnt		0.0796501	0.213395	MM media
				0.360025	0.260854	HM-Wnt		0.108122	0.195731	MM media
				0.175975	0.297871	HM-Wnt		0.00163554	0.15494	MM media
				-0.0397793	0.0939829	HM-Wnt		-0.0113282	0.312021	MM media
				0.126988	0.0653513	HM-Wnt		0.0331743	0.240589	MM media
				0.193012	0.229177	HM-Wnt		0.0927076	0.139527	MM media
				-0.0666262	0.0594966	HM-Wnt		-0.0567041	0.146741	MM media
				0.288651	0.208679	HM-Wnt		-0.0903196	0.111535	MM media
				0.0810119	0.202084	HM-Wnt		0.105067	0.326528	MM media
				0.197349	0.132132	HM-Wnt		0.0181115	0.145571	MM media
				0.256715	0.250715	HM-Wnt		0.0146035	0.301911	MM media
				0.295339	0.321143	HM-Wnt		0.111617	0.418057	MM media
				0.00572644	0.171253	HM-Wnt		0.00760501	0.280461	MM media
				0.155301	0.359504	HM-Wnt		-0.00797114	0.143493	MM media
				0.375858	0.256638	HM-Wnt		0.282152	0.285939	MM media
				-0.0957266	0.0704322	HM-Wnt		0.0833906	0.120436	MM media
				0.153309	0.146602	HM-Wnt		0.0902415	0.253084	MM media
				0.285388	0.19909	HM-Wnt		0.157395	0.177298	MM media
				0.0541842	0.118645	HM-Wnt		0.00178261	0.146038	MM media
				0.0865774	0.201981	HM-Wnt		0.0195568	0.14974	MM media
				0.0124715	0.0120167	HM-Wnt		-0.0545139	0.134669	MM media
				0.0226474	0.139498	HM-Wnt		0.121383	0.177042	MM media
				0.231896	0.410689	HM-Wnt		0.0199373	0.254628	MM media
				0.00520162	-0.0345212	HM-Wnt		0.0480041	0.202397	MM media
				0.184687	0.280253	HM-Wnt		-0.00959605	0.0437702	MM media
				0.174686	0.180745	HM-Wnt		0.0456718	0.348021	MM media
				0.0397255	0.131633	HM-Wnt		0.0332852	0.114447	MM media
				-0.0245917	0.0641255	HM-Wnt		0.0670253	0.26326	MM media
				0.376607	0.306331	HM-Wnt		0.00207862	0.233305	MM media
				0.114048	0.208191	HM-Wnt		0.0206921	0.275059	MM media
				0.307576	0.342617	HM-Wnt		-0.0639359	0.190245	MM media
				0.302285	0.215754	HM-Wnt		0.0963159	0.145035	MM media
				0.312111	0.349909	HM-Wnt		-0.048156	0.0651652	MM media
				0.183066	0.178995	HM-Wnt		-0.0142428	0.109412	MM media
				0.0667154	0.218026	HM-Wnt		-0.0195727	0.0751323	MM media
				0.0837098	0.129528	HM-Wnt		-0.0620457	0.0985371	MM media
				0.213944	0.304768	HM-Wnt		0.0625329	0.296224	MM media
				0.127667	0.139863	HM-Wnt		-0.0871667	0.130083	MM media
				-0.0639111	0.111437	HM-Wnt		0.0558963	0.17597	MM media
				0.266165	0.196287	HM-Wnt		0.281702	0.380267	MM media
				0.40758	0.292953	HM-Wnt		0.0676207	0.131008	MM media
				0.051344	0.268263	HM-Wnt		0.0810318	0.197395	MM media
				-0.0130325	0.166621	HM-Wnt		0.091073	0.272876	MM media
				0.225847	0.252394	HM-Wnt		0.0287112	0.322922	MM media
				0.222201	0.235141	HM-Wnt		-0.0189941	0.0528367	MM media
				0.0179931	0.0801246	HM-Wnt		0.0900483	0.257917	MM media
				0.269349	0.385371	HM-Wnt		0.0598114	0.269356	MM media
				0.0985082	0.0406948	HM-Wnt		-0.0558409	0.121867	MM media
				0.166549	0.162618	HM-Wnt		0.0387738	0.0927327	MM media
				-0.00196196	0.125123	HM-Wnt		0.100441	0.213473	MM media
				0.110069	0.0084439	HM-Wnt		-0.00779605	0.331041	MM media
				0.36544	0.163338	HM-Wnt		0.0261258	0.144906	MM media
				0.12779	0.317394	HM-Wnt		-0.0248059	0.213354	MM media
				0.0701846	0.202305	HM-Wnt		-0.0600926	0.0450945	MM media
				0.173627	0.260602	HM-Wnt		0.0464554	0.0512891	MM media
				0.345091	0.0474779	HM-Wnt		0.0237684	0.142052	MM media
				0.276033	0.0877707	HM-Wnt		0.0686922	0.236353	MM media
				-0.00859581	0.0426348	HM-Wnt		0.1273	0.299014	MM media
				0.0767631	0.0934042	HM-Wnt		-0.128663	0.148292	MM media
				0.0658898	0.0877144	HM-Wnt		0.138277	0.397	MM media
				0.327904	0.266763	HM-Wnt		-0.110728	0.13347	MM media
				0.0841948	0.0613065	HM-Wnt		-0.0410756	0.11035	MM media
				0.219081	0.179659	HM-Wnt		0.078984	0.244001	MM media
				0.128083	0.119792	HM-Wnt		0.0996453	0.384038	MM media
				0.34158	0.274589	HM-Wnt		-0.0654563	0.135946	MM media
				0.109841	0.113904	HM-Wnt		0.0759795	0.084556	MM media
				0.137449	0.0361351	HM-Wnt		0.000218406	0.446861	MM media
				-0.00730416	0.0832259	HM-Wnt		-0.0871022	0.0814314	MM media
				0.413188	0.0188198	HM-Wnt		0.094449	0.276598	MM media
				0.143599	0.176024	HM-Wnt		-0.00193465	0.174602	MM media
				-0.130617	-0.0133081	HM-Wnt		-0.0159961	0.0303605	MM media
				0.0922105	-0.0268929	HM-Wnt		-0.0247625	0.0886176	MM media
				-0.0164227	-0.0115714	HM-Wnt		-0.0560548	0.126112	MM media
				-0.0821623	0.0140496	HM-Wnt		0.0111317	0.422987	MM media
				0.0552512	0.156033	HM-Wnt		0.00686515	0.110377	MM media
				-0.0361431	0.117259	HM-Wnt		0.254417	0.365348	MM media
				-0.0560715	0.0716327	HM-Wnt		0.082887	0.304594	MM media
				-0.114765	0.0344762	HM-Wnt		0.0342188	0.00918745	MM media
				0.0687751	0.0579323	HM-Wnt		0.0509837	0.133148	MM media
				0.114408	-0.0184675	HM-Wnt		-0.0224421	0.0870503	MM media
				0.0797053	0.204599	HM-Wnt		-0.0959931	0.19141	MM media
				0.304528	0.137969	HM-Wnt		-0.0145039	0.238033	MM media
				-0.0244452	0.126631	HM-Wnt		-0.102911	0.0554841	MM media
				0.394739	0.203167	HM-Wnt		0.0919419	0.407881	MM media
				0.0736443	0.204772	HM-Wnt		-0.0176221	0.202595	MM media
				0.269388	0.229258	HM-Wnt		0.136922	0.478255	MM media
				0.469928	0.341068	HM-Wnt		-0.018811	0.0854963	MM media
				0.100848	0.0435883	HM-Wnt		-0.0411345	0.0232402	MM media
				0.150041	0.207307	HM-Wnt		-0.101523	0.138308	MM media
				-0.0159762	0.0287988	HM-Wnt		0.0251972	0.211114	MM media
				0.23316	0.0252911	HM-Wnt		0.207469	0.250067	MM media
				0.0159621	0.0972335	HM-Wnt		-0.0294324	0.104589	MM media
				-0.0364632	0.0641421	HM-Wnt		0.0432693	0.201324	MM media
				-0.047548	0.147217	HM-Wnt		-0.0405255	0.209786	MM media
				-0.0144746	0.145179	HM-Wnt		-0.00199494	0.181497	MM media
				0.0479	0.110333	HM-Wnt		-0.0254454	0.122532	MM media
				-0.012051	0.115605	HM-Wnt		0.0867728	0.26642	MM media
				-0.0217969	0.156406	HM-Wnt		-0.0375409	0.154695	MM media
				0.357117	0.112139	HM-Wnt		0.0348532	0.159632	MM media
				0.197258	0.00564741	HM-Wnt		-0.0518738	0.0996322	MM media
				-0.0292068	0.168013	HM-Wnt		0.011839	0.258074	MM media
				0.13767	0.217364	HM-Wnt		-0.0561539	0.192078	MM media
				0.19834	0.151143	HM-Wnt		0.0742549	0.250989	MM media
				0.148807	0.139031	HM-Wnt		0.16829	0.230347	MM media
				0.0475738	0.13106	HM-Wnt		0.0502379	0.119887	MM media
				0.0595881	0.100206	HM-Wnt		-0.059118	0.156252	MM media
				0.112034	0.101772	HM-Wnt		0.0923427	0.259875	MM media
				0.107033	0.00971554	HM-Wnt		-0.0348875	0.208749	MM media
				0.214902	0.181261	HM-Wnt		0.0817132	0.226814	MM media
				0.263558	0.163389	HM-Wnt		-0.0881006	0.185838	MM media
				0.0874894	0.0531368	HM-Wnt		-0.0134329	0.0587355	MM media
				0.251289	0.158922	HM-Wnt		-0.083887	0.233358	MM media
				0.100135	0.187001	HM-Wnt		0.173888	0.280495	MM media
				0.0785417	-0.0387103	HM-Wnt		0.119583	0.392832	MM media
				0.0841221	0.0131717	HM-Wnt		-0.00722639	0.344271	MM media
				0.294801	0.135707	HM-Wnt		0.0694697	0.272676	MM media
				0.203681	0.0618731	HM-Wnt		0.0151727	0.249389	MM media
				0.0350074	0.137305	HM-Wnt		0.278846	0.176399	MM media
				0.13648	0.25004	HM-Wnt		-0.00659223	0.0406547	MM media
				0.0293918	0.0920416	HM-Wnt		0.136835	0.282446	MM media
				0.143321	0.0986206	HM-Wnt		-0.0120667	0.0303486	MM media
				0.200883	0.0292527	HM-Wnt		0.164382	0.297135	MM media
				0.0345033	0.217693	HM-Wnt		0.196247	0.275273	MM media
				0.02157	0.125475	HM-Wnt		0.128893	0.392675	MM media
				0.424871	0.15957	HM-Wnt		-0.0289348	0.137036	MM media
				0.382519	0.215871	HM-Wnt		0.0497136	0.325775	MM media
				0.148292	0.26873	HM-Wnt		0.0744848	0.0716687	MM media
				0.288939	0.229734	HM-Wnt		0.0212968	0.134205	MM media
				0.024968	0.0485124	HM-Wnt		0.0229001	0.0623919	MM media
				-0.0658989	0.209842	HM-Wnt		0.0145706	0.131307	MM media
				0.254513	0.0997333	HM-Wnt		0.137526	0.299073	MM media
				0.0153932	0.0490056	HM-Wnt		-0.00268626	0.26433	MM media
				0.279833	0.209195	HM-Wnt		0.107289	0.318719	MM media
				0.105602	0.331398	HM-Wnt		-0.0610578	0.214372	MM media
				0.0154345	0.184207	HM-Wnt		0.08241	0.17827	MM media
				0.190837	0.184657	HM-Wnt		-0.0986209	0.0522817	MM media
				-0.0355277	0.109972	HM-Wnt		0.045923	0.102603	MM media
				0.145678	0.151813	HM-Wnt		0.15047	0.252363	MM media
				0.074468	0.0371217	HM-Wnt		-0.120401	0.143126	MM media
				0.303736	0.18764	HM-Wnt		-0.00580703	0.123907	MM media
				0.265403	0.204023	HM-Wnt		-0.0495441	0.177545	MM media
				0.07238	-0.0183029	HM-Wnt		-0.0123771	0.319202	MM media
				0.34479	0.30935	HM-Wnt		0.0607531	0.441804	MM media
				0.259132	0.226686	HM-Wnt		-0.0240732	0.0778424	MM media
				0.160217	-0.0293356	HM-Wnt		0.111339	0.301156	MM media
				0.201756	0.199353	HM-Wnt		0.100872	0.189099	MM media
				0.116197	0.0434119	HM-Wnt		0.187825	0.190289	MM media
				0.301324	0.0787062	HM-Wnt		0.0333655	0.227266	MM media
				0.0141536	0.221378	HM-Wnt		0.0780601	0.170422	MM media
				0.231434	0.0325329	HM-Wnt		0.165959	0.380299	MM media
				0.267553	0.0876885	HM-Wnt		0.206797	0.241092	MM media
				0.208493	0.239991	HM-Wnt		-0.0376192	-0.0212283	MM media
				0.217003	0.235295	HM-Wnt		0.017783	0.166454	MM media
				0.214068	0.0614039	HM-Wnt		0.0548076	0.157167	MM media
				0.248303	0.00884047	HM-Wnt		0.0651598	0.206952	MM media
				0.0811372	0.123544	HM-Wnt		0.130262	0.258441	MM media
				-0.0040148	0.0901228	HM-Wnt		-0.102414	0.0766135	MM media
				0.0614609	0.179201	HM-Wnt		0.0219478	0.394009	MM media
				0.213853	0.171873	HM-Wnt		0.108292	0.202704	MM media
				0.110711	0.100488	HM-Wnt		0.0361268	0.0947619	MM media
				0.0537137	0.151074	HM-Wnt		0.0369483	0.0863671	MM media
				0.171416	0.102786	HM-Wnt		0.0267326	0.142145	MM media
				0.1754	0.087379	HM-Wnt		-0.0461413	0.0581781	MM media
				-0.0019131	0.056007	HM-Wnt		0.073913	0.334035	MM media
				0.163885	0.138867	HM-Wnt		0.134092	0.255263	MM media
				0.28695	0.128187	HM-Wnt		0.0470276	0.0485244	MM media
				0.292688	-0.037555	HM-Wnt		-0.0308837	0.219336	MM media
				0.220294	0.0730501	HM-Wnt		-0.0346772	0.0697724	MM media
				0.180917	0.199601	HM-Wnt		-0.0939688	0.142799	MM media
				0.413037	0.102554	HM-Wnt		-0.0172436	0.210929	MM media
				0.159785	0.0169948	HM-Wnt		0.0635218	-0.0156581	MM media
				0.039362	0.0704145	HM-Wnt		0.0652938	0.24649	MM media
				0.195548	0.0391129	HM-Wnt		6.843e-05	0.107691	MM media
				0.248536	0.0327122	HM-Wnt		-0.0179138	0.27735	MM media
				0.201662	0.133261	HM-Wnt		0.178793	0.20899	MM media
				0.134475	0.0286347	HM-Wnt		-0.0778281	0.210476	MM media
				-0.0233446	-0.00815905	HM-Wnt		0.139593	0.267587	MM media
				0.126464	0.144993	HM-Wnt		0.0269345	0.131889	MM media
				0.144438	0.0903183	HM-Wnt		0.114486	0.0926636	MM media
				0.145852	0.0797447	HM-Wnt		0.0509948	0.34534	MM media
				0.106163	0.0329573	HM-Wnt		-0.00158996	0.193981	MM media
				0.103001	0.14791	HM-Wnt		0.105447	0.239918	MM media
				0.280138	0.0305372	HM-Wnt		0.0864055	0.210702	MM media
				-0.00445927	-0.0352287	HM-Wnt		-0.0817953	-0.0192186	MM media
				0.323328	0.0585322	HM-Wnt		-0.0379234	0.093133	MM media
				0.173891	0.0779649	HM-Wnt		-0.0142256	0.116453	MM media
				0.327142	0.218257	HM-Wnt		0.0279797	0.291668	MM media
				-0.0291524	0.0501903	HM-Wnt		0.157279	0.187515	MM media
				0.198732	0.0450758	HM-Wnt		0.12478	0.216907	MM media
				0.0671302	0.00128779	HM-Wnt		-0.0111244	0.206971	MM media
				-0.0941481	0.0258695	HM-Wnt		0.226015	0.302107	MM media
				0.192811	0.231482	HM-Wnt		0.0276444	0.279992	MM media
				-0.00364368	0.0681799	HM-Wnt		-0.0150635	0.0917211	MM media
				0.301919	0.233467	HM-Wnt		0.0562296	0.167988	MM media
				0.239767	0.216114	HM-Wnt		-0.0417688	0.125437	MM media
				0.0788998	0.248261	HM-Wnt		0.0354533	0.199055	MM media
				-0.159503	0.00058024	HM-Wnt		0.0964485	0.198112	MM media
				0.193886	0.238427	HM-Wnt		0.0216292	0.141123	MM media
				-0.0502262	0.0742841	HM-Wnt		0.0239392	0.244971	MM media
				-0.118102	-0.063668	HM-Wnt		0.00717577	0.0958522	MM media
				0.0862364	0.223096	HM-Wnt		0.0398277	0.346975	MM media
				0.0577163	0.153502	HM-Wnt		0.0698909	0.192853	MM media
				-0.00571821	0.135777	HM-Wnt		0.147977	0.320889	MM media
				0.224171	0.263155	HM-Wnt		0.0826178	0.302724	MM media
				-0.0199849	0.203289	HM-Wnt		0.0557861	0.282658	MM media
				0.289419	0.179642	HM-Wnt		-0.019731	0.228224	MM media
				-0.133405	0.014803	HM-Wnt		0.150808	0.269037	MM media
				0.168276	0.192503	HM-Wnt		0.164521	0.131398	MM media
				0.142303	0.236136	HM-Wnt		0.107844	0.393528	MM media
				0.334962	0.199222	HM-Wnt		0.22042	0.143916	MM media
				0.362102	0.203752	HM-Wnt		0.0169703	0.249287	MM media
				0.358215	0.260473	HM-Wnt		-0.0461882	0.0781145	MM media
				-0.0322351	0.0636598	HM-Wnt		0.0925622	0.250832	MM media
				-0.0363323	0.117913	HM-Wnt		-0.0487303	0.191149	MM media
				0.0424409	0.129614	HM-Wnt		-0.0454558	0.174667	MM media
				-0.0376118	0.0672064	HM-Wnt		-0.0579046	0.120011	MM media
				0.0140692	0.146614	HM-Wnt		0.0338406	0.0705714	MM media
				-0.0476935	0.10835	HM-Wnt		0.0470904	0.261704	MM media
				-0.00421873	-0.0588283	HM-Wnt		0.10251	0.297275	MM media
				0.0999406	0.166997	HM-Wnt		0.0114337	0.176087	MM media
				0.15622	0.19933	HM-Wnt		-0.097308	0.0869042	MM media
				-0.112414	-0.0193285	HM-Wnt		0.0870944	0.0973174	MM media
				0.216196	0.208536	HM-Wnt		0.208159	0.462783	MM media
				0.0550843	0.223255	HM-Wnt		-0.0466116	0.157393	MM media
				0.304848	0.336113	HM-Wnt		0.143822	0.391711	MM media
				-0.0310639	0.145385	HM-Wnt		0.038727	0.211465	MM media
				0.298258	0.213119	HM-Wnt		0.0470135	0.121355	MM media
				0.0227253	0.213581	HM-Wnt		-0.0691593	0.0928508	MM media
				0.154577	0.244716	HM-Wnt		0.0465389	0.246282	MM media
				-0.0754171	0.134569	HM-Wnt		0.100474	0.185757	MM media
				-0.0623117	0.103341	HM-Wnt		0.0380828	0.0552802	MM media
				0.234949	0.276138	HM-Wnt		0.116618	0.113069	MM media
				0.327425	0.281221	HM-Wnt		-0.049424	-0.0105195	MM media
				0.108445	0.0566703	HM-Wnt		-0.0095415	0.101215	MM media
				0.223576	0.259915	HM-Wnt		0.0759457	0.0659207	MM media
				0.198248	0.342976	HM-Wnt		0.0827729	0.256833	MM media
				0.353268	0.288509	HM-Wnt		0.0848246	0.395844	MM media
				0.08046	0.123548	HM-Wnt		0.137726	0.223992	MM media
				0.245212	0.2065	HM-Wnt		0.0413423	0.22655	MM media
				0.163993	0.27753	HM-Wnt		-0.00609372	0.201612	MM media
				0.164645	0.27214	HM-Wnt		0.0850099	0.121528	MM media
				-0.0244341	0.203041	HM-Wnt		-0.0938034	-0.0567335	MM media
				0.136666	0.219834	HM-Wnt		-0.056306	0.0222363	MM media
				0.28959	0.290717	HM-Wnt		-0.0270986	0.105583	MM media
				0.100123	0.2281	HM-Wnt		-0.0719306	0.123857	MM media
				0.173224	0.282759	HM-Wnt		-0.0436202	0.0760362	MM media
				0.19673	0.206817	HM-Wnt		0.0511793	-0.011212	MM media
				0.0902929	0.126498	HM-Wnt		0.189552	0.209387	MM media
				0.239485	0.208633	HM-Wnt		-0.0214884	0.248631	MM media
				0.2668	0.203485	HM-Wnt		0.17118	0.319152	MM media
				0.382358	0.208763	HM-Wnt		-8.3532e-05	0.067131	MM media
				-0.0459412	0.120334	HM-Wnt		0.0625364	0.0632721	MM media
				0.185351	0.179671	HM-Wnt		-0.00614026	0.154596	MM media
				0.259526	0.257897	HM-Wnt		0.0886407	0.237849	MM media
				0.360585	0.114467	HM-Wnt		0.031527	0.122666	MM media
				0.530912	0.217575	HM-Wnt		-0.0486652	0.195261	MM media
				-0.0499341	0.0992985	HM-Wnt		-0.00102737	0.171097	MM media
				-0.0169527	0.164574	HM-Wnt		-0.00835899	0.0418315	MM media
				0.193733	0.145912	HM-Wnt		0.077955	0.212736	MM media
				0.183717	0.216736	HM-Wnt		0.0171375	0.108049	MM media
				0.13462	0.258608	HM-Wnt		0.236677	0.341153	MM media
				-0.0569574	0.0731532	HM-Wnt		-0.0677723	0.106769	MM media
				0.00739183	0.171201	HM-Wnt		0.0229169	0.128517	MM media
				-0.0399838	0.156762	HM-Wnt		0.0842827	0.277428	MM media
				-0.150275	0.0703239	HM-Wnt		-0.0227475	0.169597	MM media
				-0.0411813	0.0136331	HM-Wnt		0.19026	0.269284	MM media
				-0.0595302	0.0837794	HM-Wnt		0.0406637	0.284719	MM media
				0.263472	0.258385	HM-Wnt		0.275966	0.281873	MM media
				0.27042	0.222	HM-Wnt		0.143569	0.260039	MM media
				0.237412	0.250425	HM-Wnt		0.130647	0.207368	MM media
				0.198777	0.293683	HM-Wnt		0.00409869	0.150898	MM media
				0.0607805	0.104278	HM-Wnt		0.0820277	0.0864413	MM media
				0.0407577	0.167397	HM-Wnt		0.0237027	0.261017	MM media
				0.121252	0.23925	HM-Wnt		0.121858	0.2036	MM media
				0.241944	0.261128	HM-Wnt		0.00579544	0.244154	MM media
				-0.0751447	0.0804993	HM-Wnt		0.0131938	0.264208	MM media
				0.154005	0.243012	HM-Wnt		-0.0032906	0.0799818	MM media
				0.114618	0.235462	HM-Wnt		0.0108069	0.276661	MM media
				0.256554	0.223305	HM-Wnt		0.209409	0.271108	MM media
				0.160672	0.183815	HM-Wnt		-0.000913143	0.144827	MM media
				0.0828152	0.251127	HM-Wnt		0.0199469	0.113147	MM media
				0.417103	0.158611	HM-Wnt		0.0888858	0.154856	MM media
				0.104808	-0.0256025	HM-Wnt		0.225205	0.248712	MM media
				0.106757	0.0949987	HM-Wnt		-0.111839	0.0775958	MM media
				-0.116059	0.0379643	HM-Wnt		-0.0320144	0.0242875	MM media
				-0.130517	-0.026621	HM-Wnt		-0.104543	0.0837229	MM media
				0.0261287	0.221848	HM-Wnt		0.334574	0.284908	MM media
				-0.029795	0.103363	HM-Wnt		0.153315	0.341711	MM media
				0.331251	0.087336	HM-Wnt		0.0397898	0.155733	MM media
				0.029114	0.0530195	HM-Wnt		0.0358051	-0.023945	MM media
				0.220583	0.242123	HM-Wnt		6.05503e-05	0.036337	MM media
				0.0300763	0.0697345	HM-Wnt		-0.0913049	0.0957913	MM media
				0.221415	0.277317	HM-Wnt		0.0448264	0.0627721	MM media
				0.164251	0.160354	HM-Wnt		-0.0497799	0.10621	MM media
				0.0563707	0.255644	HM-Wnt		-0.0464458	0.130704	MM media
				-0.0480746	0.0495029	HM-Wnt		0.157781	0.181211	MM media
				0.235687	0.209935	HM-Wnt		0.0696294	0.246346	MM media
				-0.0581304	0.00776833	HM-Wnt		0.148632	0.208445	MM media
				0.0316585	0.170943	HM-Wnt		-0.00787027	0.0807458	MM media
				-0.0912307	0.0446386	HM-Wnt		-0.032345	-0.0229353	MM media
				0.127869	0.156841	HM-Wnt		0.0416351	0.230363	MM media
				0.186166	0.254025	HM-Wnt		-0.00133573	0.0399783	MM media
				0.235729	0.266591	HM-Wnt		-0.0907693	0.113914	MM media
				-0.0277919	-0.0164286	HM-Wnt		0.181933	0.420959	MM media
				0.215528	0.225815	HM-Wnt		-0.0520209	0.0801496	MM media
				0.178149	0.226081	HM-Wnt		0.180404	0.263215	MM media
				-0.0147302	0.135988	HM-Wnt		0.0596542	0.036586	MM media
				0.10246	0.224157	HM-Wnt		-0.0285619	0.181866	MM media
				0.166984	0.270353	HM-Wnt		0.0577678	0.173515	MM media
				0.312999	0.140398	HM-Wnt		0.0109399	0.13555	MM media
				-0.132213	-0.0133785	HM-Wnt		0.0109388	0.130161	MM media
				0.235074	0.243995	HM-Wnt		0.15205	0.229995	MM media
				0.514074	0.186203	HM-Wnt		0.0759431	0.095048	MM media
				0.024685	0.0469042	HM-Wnt		-0.0110566	0.0204015	MM media
				0.167865	0.251876	HM-Wnt		-0.0223645	0.125988	MM media
				0.0888684	0.180113	HM-Wnt		0.0492289	0.267808	MM media
				0.0208632	0.278257	HM-Wnt		-0.0342579	0.1865	MM media
				0.120289	0.237387	HM-Wnt		0.0432845	0.0800191	MM media
				-0.0829293	0.0998039	HM-Wnt		0.066504	0.17881	MM media
				0.116987	0.265901	HM-Wnt		0.0488695	0.0833858	MM media
				0.258618	0.19615	HM-Wnt
				0.0858806	0.178786	HM-Wnt
				0.154759	0.259827	HM-Wnt
				-0.0674596	0.0666775	HM-Wnt
				0.208273	0.248397	HM-Wnt
				0.167266	0.233279	HM-Wnt
				0.308016	0.289965	HM-Wnt
				0.13849	0.104034	HM-Wnt
				0.11232	0.227848	HM-Wnt
				0.144353	0.291158	HM-Wnt
				0.711517	0.236373	HM-Wnt
				0.0356565	-0.0150532	HM-Wnt
				0.185172	0.243336	HM-Wnt
				0.0869674	0.120811	HM-Wnt
				0.0162923	0.178623	HM-Wnt
				0.214528	0.246629	HM-Wnt
				0.392955	0.15678	HM-Wnt
				0.39791	0.199789	HM-Wnt
				0.585062	0.116064	HM-Wnt
				-0.0354644	0.011095	HM-Wnt
				-0.116472	0.0477283	HM-Wnt
				0.194208	0.263625	HM-Wnt
				-0.140979	-0.082165	HM-Wnt
				0.178999	0.211428	HM-Wnt
				0.153163	0.258112	HM-Wnt
				0.340206	0.11709	HM-Wnt
				0.184112	0.281731	HM-Wnt
				0.200876	0.342845	HM-Wnt
				-0.0241009	0.10289	HM-Wnt
				-0.0179999	0.127588	HM-Wnt
				0.00476545	0.0923302	HM-Wnt
				0.177473	0.300212	HM-Wnt
				-0.0606122	0.00767972	HM-Wnt
				0.0280503	0.105582	HM-Wnt
				-0.0658986	0.0673912	HM-Wnt
				0.0700226	0.230317	HM-Wnt
				0.366129	0.223814	HM-Wnt
				0.343686	0.203916	HM-Wnt
				0.106655	0.24406	HM-Wnt
				0.0889374	0.0540808	HM-Wnt
				-0.0393867	0.109224	HM-Wnt
				0.184874	0.207654	HM-Wnt
				0.347202	0.325187	HM-Wnt
				0.0383387	0.0975232	HM-Wnt
				-0.0543343	0.0194583	HM-Wnt
				-0.0363862	0.153691	HM-Wnt
				0.0589229	0.284939	HM-Wnt
				-0.0593193	0.0872199	HM-Wnt
				0.0762851	0.241981	HM-Wnt
				-0.0178251	0.0744125	HM-Wnt
				-0.0529547	0.0975548	HM-Wnt
				0.380741	0.270939	HM-Wnt
				-0.00965911	0.0300127	HM-Wnt
				-0.0471627	0.0142945	HM-Wnt
				0.268502	0.11295	HM-Wnt
				0.204146	0.245715	HM-Wnt
				0.464612	0.295321	HM-Wnt
				-0.0355951	-0.00877259	HM-Wnt
				0.0234385	0.136822	HM-Wnt
				0.0488709	0.282701	HM-Wnt
				0.230282	0.242316	HM-Wnt
				-0.0770181	0.0671594	HM-Wnt
				-0.0279497	0.00720849	HM-Wnt
				0.341841	0.0356135	HM-Wnt
				0.0033404	0.230442	HM-Wnt
				0.224485	0.0751974	HM-Wnt
				0.251325	0.149434	HM-Wnt
				0.334155	0.32684	HM-Wnt
				0.207814	0.182582	HM-Wnt
				-0.00212979	-0.0401742	HM-Wnt
				-0.0492104	0.217006	HM-Wnt
				0.240375	0.204634	HM-Wnt
				0.388358	0.205182	HM-Wnt
				-0.00361416	0.160597	HM-Wnt
				0.0493224	0.21894	HM-Wnt
				0.327391	0.019308	HM-Wnt
				0.51772	0.285619	HM-Wnt
				0.130568	0.16716	HM-Wnt
				0.344807	0.285748	HM-Wnt
				0.124781	0.25677	HM-Wnt
				0.135917	0.0224334	HM-Wnt
				0.186317	0.303531	HM-Wnt
				-0.0420206	0.0223266	HM-Wnt
				0.174375	0.281698	HM-Wnt
				-0.0264361	0.0983313	HM-Wnt
				0.406369	0.152156	HM-Wnt
				0.506471	0.289751	HM-Wnt
				-0.0899224	-0.0227851	HM-Wnt
				0.557303	0.155742	HM-Wnt
				0.19185	0.213693	HM-Wnt
				-0.1059	0.0244939	HM-Wnt
				0.0169039	0.0204549	HM-Wnt
				-0.0353689	0.0584386	HM-Wnt
				-0.0455431	0.0374089	HM-Wnt
				0.11998	0.141032	HM-Wnt
				0.235586	0.180751	HM-Wnt
				-0.0604951	-0.105027	HM-Wnt
				0.213621	0.238635	HM-Wnt
				0.169814	0.284568	HM-Wnt
				0.025359	0.115191	HM-Wnt
				-0.121542	0.0285844	HM-Wnt
				0.0876524	0.311858	HM-Wnt
				0.277487	0.0451244	HM-Wnt
				0.126134	0.187275	HM-Wnt
				-0.0622638	0.0123345	HM-Wnt
				0.273916	0.297952	HM-Wnt
				0.0828733	-0.0255314	HM-Wnt
				0.114334	0.265406	HM-Wnt
				0.429759	0.188595	HM-Wnt
				0.0343409	0.00553649	HM-Wnt
				0.155985	0.247872	HM-Wnt
				0.0340967	0.272364	HM-Wnt
				-0.129155	-0.00374574	HM-Wnt
				-0.0496031	0.0511261	HM-Wnt
				-0.0441766	0.0995238	HM-Wnt
				0.103656	0.290151	HM-Wnt
				0.244524	0.149192	HM-Wnt
				0.198262	0.177048	HM-Wnt
				-0.0461352	0.135272	HM-Wnt
				0.36438	0.276411	HM-Wnt
				-0.0102016	0.11219	HM-Wnt
				0.193019	0.277245	HM-Wnt
				0.16104	0.258491	HM-Wnt
				0.266737	0.274553	HM-Wnt
				-0.0489309	0.208342	HM-Wnt
				-0.0719598	0.0273855	HM-Wnt
				0.153579	0.211211	HM-Wnt
				0.240027	0.22307	HM-Wnt
				0.0252159	-0.0955434	HM-Wnt
				0.0915065	0.215674	HM-Wnt
				0.203581	0.148837	HM-Wnt
				-0.0626748	0.103883	HM-Wnt
				-0.0546272	0.0610897	HM-Wnt
				0.10449	0.1497	HM-Wnt
				0.0539595	0.0148441	HM-Wnt
				0.368829	0.23018	HM-Wnt
				-0.0936686	0.0168952	HM-Wnt
				0.0289919	0.147151	HM-Wnt
				0.205869	0.258318	HM-Wnt
				-0.0459237	0.106597	HM-Wnt
				-0.0484641	0.0606641	HM-Wnt
				-0.0570375	0.0143226	HM-Wnt
				-0.0061417	0.0576734	HM-Wnt
				-0.0683056	0.0401628	HM-Wnt
				-0.0878457	0.0432427	HM-Wnt
				-0.072036	0.0781397	HM-Wnt
				-0.0170175	0.063552	HM-Wnt
				-0.127216	-0.0358325	HM-Wnt
				-0.0868828	0.024203	HM-Wnt
				0.251109	0.0158482	HM-Wnt
				-0.0824519	0.0084883	HM-Wnt
				-0.0672147	-0.0180428	HM-Wnt
				0.0551804	0.0248232	HM-Wnt
				0.310631	0.259995	HM-Wnt
				0.192575	0.159182	HM-Wnt
				0.118045	0.16405	HM-Wnt
				0.103562	0.046297	HM-Wnt
				0.249137	0.209475	HM-Wnt
				-0.0461126	-0.00756979	HM-Wnt
				-0.0520722	0.0310301	HM-Wnt
				0.158992	-0.0257199	HM-Wnt
				0.0280005	0.136601	HM-Wnt
				-0.0796354	-0.0059569	HM-Wnt
				0.0106018	0.0448294	HM-Wnt
				-0.0575129	0.077527	HM-Wnt
				0.129537	0.267029	HM-Wnt
				0.14619	0.132435	HM-Wnt
				-0.0739551	0.0217035	HM-Wnt
				-0.010356	0.0487213	HM-Wnt
				0.224776	0.0466056	HM-Wnt
				0.201196	0.090074	HM-Wnt
				-0.00376686	0.11289	HM-Wnt
				-0.0644162	0.0492336	HM-Wnt
				-0.056409	0.0376748	HM-Wnt
				-0.0978274	0.0698231	HM-Wnt
				0.241169	0.00347966	HM-Wnt
				-0.0491501	0.157637	HM-Wnt
				-0.0560882	0.0715745	HM-Wnt
				-0.0487334	0.0883351	HM-Wnt
				0.0385567	0.0029217	HM-Wnt
				-0.0775037	0.0617967	HM-Wnt
				-0.0128975	0.0695199	HM-Wnt
				0.143781	0.137654	HM-Wnt
				-0.0755979	0.0879175	HM-Wnt
				0.168488	0.00876914	HM-Wnt
				0.0995707	0.0893908	HM-Wnt
				0.000887652	0.156538	HM-Wnt
				0.187751	0.136556	HM-Wnt
				-0.128598	0.118063	HM-Wnt
				0.362774	0.170089	HM-Wnt
				0.272747	0.121348	HM-Wnt
				-0.0198134	0.136002	HM-Wnt
				0.0254233	0.0730351	HM-Wnt
				0.122514	-0.0543862	HM-Wnt
				-0.0618452	0.172069	HM-Wnt
				0.189163	0.120184	HM-Wnt
				-0.0425329	0.07797	HM-Wnt
				-0.0106763	0.143911	HM-Wnt
				-0.0397217	-0.13966	HM-Wnt
				0.0867196	0.00969228	HM-Wnt
				0.415127	0.141201	HM-Wnt
				0.135351	0.165378	HM-Wnt
				0.0997564	0.0771773	HM-Wnt
				0.00834433	-0.0412998	HM-Wnt
				0.480653	0.0827608	HM-Wnt
				-0.0567271	0.0224365	HM-Wnt
				0.15039	0.144714	HM-Wnt
				0.106118	0.156093	HM-Wnt
				0.243282	0.00386681	HM-Wnt
				-0.0488613	0.0896083	HM-Wnt
				0.199021	-0.00415161	HM-Wnt
				0.14389	0.0668748	HM-Wnt
				0.01249	0.0587657	HM-Wnt
				0.146856	0.0730483	HM-Wnt
				0.0911615	0.0124836	HM-Wnt
				0.0714525	0.0107124	HM-Wnt
				0.075073	0.105186	HM-Wnt
				0.16964	0.0807187	HM-Wnt
				0.172321	0.0867993	HM-Wnt
				0.149384	0.00772293	HM-Wnt
				0.0856242	-0.00491394	HM-Wnt
				-0.0993338	-0.100864	HM-Wnt
				0.312095	0.0601759	HM-Wnt
				0.447087	0.0952868	HM-Wnt
				0.194596	0.111473	HM-Wnt
				0.113643	-0.021702	HM-Wnt
				-0.0118971	0.0253437	HM-Wnt
				0.230368	0.26391	HM-Wnt
				0.128396	0.00628351	HM-Wnt
				0.27318	0.125113	HM-Wnt
				0.349279	0.053101	HM-Wnt
				0.293441	0.153993	HM-Wnt
				0.15875	0.0442567	HM-Wnt
				0.128008	0.0349677	HM-Wnt
				0.253907	0.0579891	HM-Wnt
				0.0613294	0.0201989	HM-Wnt
				0.155641	0.0983505	HM-Wnt
				0.0839023	0.0790962	HM-Wnt
				0.0784777	0.0343126	HM-Wnt
				0.173029	0.176672	HM-Wnt
				0.0438477	0.0456291	HM-Wnt
