# Supplementary material for: Mouse liver assembloids model periportal architecture and biliary fibrosis
Source: Nature. 2025 May 29;644(8076):473–82. doi: 10.1038/s41586-025-09183-9 (PMC12350178; doi:10.1038/s41586-025-09183-9)
Supplement: Supplementary file 37 — Source Data Extended Data Fig. 7 [file 41586_2025_9183_MOESM37_ESM.xlsx]

## Sheet: Fig ED7b
Related to Extended Data Figure 7b
	Efficiency	Rocking platform cell proportions (%)
		HepOrg aggregated	5.98744
		HepOrg	2.97834
		CholOrg	36.3693
		Chol-Msc	54.665
		Aggrewell cell proportions (%)
		HepOrg aggregated	18.8984
		HepOrg	7.32949
		CholOrg	31.6943
		Chol-Msc	42.0778

## Sheet: Fig ED7c
Related to Extended Data Figure 7c
	Pre-conditioning of HepOrg	Hep Only		Hep + Msc		Hep + Chol		Hep+Msc+Chol
	HM-Wnt 48hrs	0	16.6667	16.6667	16.6667	33.3333	0	50	66.6667
	MM 28hrs	16.6667	0	0	0	0	0	83.3333	100

## Sheet: Fig ED7e
Related to Extended Data Figure 7e
	Percentage of structures aggregated before 48h or after 48h from seeding in matrigel.
	Before 48h			After 48h
	57.1429	81.8182	92.8571	42.8571	18.1818	7.14286
