# Supplementary material for: Mouse liver assembloids model periportal architecture and biliary fibrosis
Source: Nature. 2025 May 29;644(8076):473–82. doi: 10.1038/s41586-025-09183-9 (PMC12350178; doi:10.1038/s41586-025-09183-9)
Supplement: Supplementary file 38 — Source Data Extended Data Fig. 8 [file 41586_2025_9183_MOESM38_ESM.xlsx]

## Sheet: Fig ED8e
Related to Extended Data Figure 8e	Pericentral and periportal score values			all_Pericentral	all_Periportal	Condition
				-0.018791	0.16191	Homeostasis
				0.070485	0.439094	Homeostasis
				0.103813	0.453413	Homeostasis
				0.103268	0.436127	Homeostasis
				0.112984	0.480347	Homeostasis
				-0.00976381	0.0929949	Homeostasis
				0.159247	0.44025	Homeostasis
				0.040556	0.377019	Homeostasis
				0.0689895	0.335454	Homeostasis
				0.090805	0.398952	Homeostasis
				0.202099	0.334436	Homeostasis
				0.205398	0.320725	Homeostasis
				0.118671	0.531685	Homeostasis
				0.0344969	0.414343	Homeostasis
				0.133062	0.433891	Homeostasis
				0.0275691	0.206703	Homeostasis
				0.0327488	0.201769	Homeostasis
				0.110398	0.399626	Homeostasis
				0.107358	0.431937	Homeostasis
				0.0430021	0.333207	Homeostasis
				0.0682509	0.118401	Homeostasis
				0.157933	0.378434	Homeostasis
				0.0975286	0.329021	Homeostasis
				0.0721486	0.169138	Homeostasis
				0.0623576	0.45194	Homeostasis
				0.090278	0.262335	Homeostasis
				0.249641	0.541326	Homeostasis
				0.0588921	0.551207	Homeostasis
				0.143847	0.484133	Homeostasis
				0.0761598	0.415074	Homeostasis
				0.109102	0.467058	Homeostasis
				0.0177244	0.168082	Homeostasis
				0.081652	0.429554	Homeostasis
				-0.117754	0.251326	Homeostasis
				0.201729	0.287233	Homeostasis
				0.125801	0.258821	Homeostasis
				0.216533	0.565734	Homeostasis
				0.124691	0.295227	Homeostasis
				-0.0155788	0.0595781	Homeostasis
				0.224913	0.399033	Homeostasis
				0.0421135	0.0933391	Homeostasis
				0.201197	0.461059	Homeostasis
				0.180799	0.264378	Homeostasis
				0.169185	0.418249	Homeostasis
				0.230588	0.317468	Homeostasis
				0.216565	0.407874	Homeostasis
				0.03921	0.324598	Homeostasis
				0.150012	0.342344	Homeostasis
				-0.0395007	0.148673	Homeostasis
				0.156409	0.294387	Homeostasis
				0.0506336	0.0288027	Homeostasis
				0.0301153	0.445348	Homeostasis
				0.135376	0.437739	Homeostasis
				0.256304	0.437841	Homeostasis
				0.150737	0.39031	Homeostasis
				0.0588886	0.49376	Homeostasis
				0.0786571	0.294012	Homeostasis
				0.0199102	0.0202803	Homeostasis
				0.00566377	0.118129	Homeostasis
				0.109468	0.405005	Homeostasis
				0.104696	0.341735	Homeostasis
				0.160639	0.510092	Homeostasis
				0.199752	0.283406	Homeostasis
				0.0917325	0.312119	Homeostasis
				0.0794437	0.517704	Homeostasis
				0.0450197	0.373442	Homeostasis
				0.130302	0.316996	Homeostasis
				0.25777	0.425499	Homeostasis
				0.139375	0.491785	Homeostasis
				0.199685	0.471233	Homeostasis
				0.121998	0.221184	Homeostasis
				0.158554	0.305872	Homeostasis
				0.320048	0.290965	Homeostasis
				0.0524672	0.268662	Homeostasis
				0.161737	0.38145	Homeostasis
				0.125351	0.334666	Homeostasis
				-0.0625234	0.366635	Homeostasis
				0.147244	0.399883	Homeostasis
				0.12383	0.402043	Homeostasis
				0.0882072	0.220787	Homeostasis
				0.160217	0.297138	Homeostasis
				0.0060067	0.29916	Homeostasis
				0.00286057	0.29336	Homeostasis
				0.0831586	0.299957	Homeostasis
				0.0341305	0.161316	Homeostasis
				0.023559	0.198276	Homeostasis
				0.124706	0.337529	Homeostasis
				0.378265	0.357989	Homeostasis
				0.17004	0.252753	Homeostasis
				-2.46749e-05	0.101123	Homeostasis
				0.072538	0.36526	Homeostasis
				0.0407139	0.405148	Homeostasis
				0.146423	0.253291	Homeostasis
				-0.0126911	0.38758	Homeostasis
				0.122662	0.472313	Homeostasis
				0.158971	0.263399	Homeostasis
				0.0337515	0.13206	Homeostasis
				0.0211596	0.356566	Homeostasis
				0.296552	0.175904	Homeostasis
				0.147083	0.374774	Homeostasis
				-0.0563395	0.220766	Homeostasis
				-0.00418189	0.39681	Homeostasis
				0.123883	0.186933	Homeostasis
				0.10151	0.0585649	Homeostasis
				0.170637	0.353668	Homeostasis
				0.0738783	0.252657	Homeostasis
				-0.0636081	0.259535	Homeostasis
				0.0891769	0.244048	Homeostasis
				0.0338709	0.294748	Homeostasis
				0.160642	0.293627	Homeostasis
				0.0448082	0.355175	Homeostasis
				0.130356	0.507166	Homeostasis
				0.0480923	0.0399879	Homeostasis
				0.0875451	0.456015	Homeostasis
				-0.0603849	-0.0202339	Homeostasis
				0.235403	0.429562	Homeostasis
				-0.0367224	0.0573689	Homeostasis
				0.0537727	0.212586	Homeostasis
				0.22711	0.439145	Homeostasis
				0.0568508	0.254442	Homeostasis
				0.159473	0.285592	Homeostasis
				-0.0645821	-0.00997853	Homeostasis
				0.159487	0.291928	Homeostasis
				0.170185	0.361715	Homeostasis
				0.0197252	0.469661	Homeostasis
				0.345749	0.224227	Homeostasis
				-0.0913838	0.0528042	Homeostasis
				0.175793	0.377403	Homeostasis
				0.163764	0.188888	Homeostasis
				-0.0256956	0.213042	Homeostasis
				0.0683378	0.290848	Homeostasis
				0.0338183	0.288438	Homeostasis
				-0.0682383	-0.0249988	Homeostasis
				-0.0616691	0.109513	Homeostasis
				-0.0266849	0.0666945	Homeostasis
				-0.136834	-0.0569275	Homeostasis
				0.0705679	0.332843	Homeostasis
				0.0488293	0.375416	Homeostasis
				-0.0376069	0.0451018	Homeostasis
				-0.0469303	0.179173	Homeostasis
				0.0722778	0.316901	Homeostasis
				0.0801686	0.166908	Homeostasis
				-0.0189441	0.175252	Homeostasis
				-0.0923259	0.13667	Homeostasis
				-0.0852381	0.0311015	Homeostasis
				-0.00722772	0.0477701	Homeostasis
				0.133277	0.201181	Homeostasis
				0.068859	0.471053	Homeostasis
				-0.0156581	0.0798173	Homeostasis
				-0.104893	0.0225246	Homeostasis
				-0.120729	0.0240413	Homeostasis
				-0.10563	0.0571237	Homeostasis
				-0.0157718	0.204235	Homeostasis
				0.0799298	0.405546	Homeostasis
				-0.0755553	-0.00479232	Homeostasis
				0.0976832	0.172585	Homeostasis
				-0.0400052	0.0886252	Homeostasis
				0.239883	0.408765	Homeostasis
				0.122539	0.210865	Homeostasis
				0.22098	0.203773	Homeostasis
				-0.0967111	0.0391287	Homeostasis
				0.0408104	0.233284	Homeostasis
				0.133677	0.240632	Homeostasis
				-0.0205828	0.01043	Homeostasis
				0.22144	0.444253	Homeostasis
				-0.0542248	0.307288	Homeostasis
				-0.0738014	0.0467404	Homeostasis
				0.0511054	0.152505	Homeostasis
				0.0071429	0.221991	Homeostasis
				0.0893843	0.343791	Homeostasis
				0.266539	0.368827	Homeostasis
				-0.0625615	0.0406858	Homeostasis
				-0.00459589	0.129758	Homeostasis
				-0.066299	0.0538334	Homeostasis
				-0.00570275	0.154993	Homeostasis
				0.160181	0.374416	Homeostasis
				-0.0054423	0.207186	Homeostasis
				0.106294	0.302996	Homeostasis
				-0.0310122	0.0709673	Homeostasis
				0.113728	0.385299	Homeostasis
				0.0108411	0.273766	Homeostasis
				0.0457174	0.0381845	Homeostasis
				0.0564371	0.110822	Homeostasis
				-0.0450309	0.132828	Homeostasis
				-0.0489677	0.187585	Homeostasis
				0.131106	0.171122	Homeostasis
				-0.0511704	0.156701	Homeostasis
				0.272954	0.399526	Homeostasis
				0.0709194	0.276628	Homeostasis
				0.0675418	0.457226	Homeostasis
				0.269262	0.528841	Homeostasis
				0.0350382	0.215657	Homeostasis
				-0.117019	0.0110189	Homeostasis
				0.0623528	0.328781	Homeostasis
				-0.068705	0.0954464	Homeostasis
				-0.0544342	0.0171309	Homeostasis
				0.0730529	0.176401	Homeostasis
				0.0746733	0.191505	Homeostasis
				0.185457	0.422467	Homeostasis
				0.106877	0.273553	Homeostasis
				0.0983817	0.186652	Homeostasis
				0.184298	0.488072	Homeostasis
				-0.0514497	-0.0201945	Homeostasis
				0.0612975	0.296551	Homeostasis
				0.116962	0.208052	Homeostasis
				0.267648	0.581325	Homeostasis
				0.140268	0.487488	Homeostasis
				0.256287	0.214743	Homeostasis
				0.156108	0.225396	Homeostasis
				0.0622647	0.282543	Homeostasis
				0.272321	0.59094	Homeostasis
				0.053907	0.273357	Homeostasis
				-0.0414748	0.19026	Homeostasis
				0.0158975	0.055878	Homeostasis
				0.0119363	0.131007	Homeostasis
				-0.0310479	-0.0222136	Homeostasis
				-0.0645932	0.0966074	Homeostasis
				0.0555648	0.211666	Homeostasis
				0.0951505	0.292587	Homeostasis
				0.0340289	0.237394	Homeostasis
				0.0455489	0.301019	Homeostasis
				0.105702	0.337496	Homeostasis
				-0.0794658	0.197288	Homeostasis
				0.299909	0.52233	Homeostasis
				0.0759504	0.313658	Homeostasis
				0.15582	0.464583	Homeostasis
				0.0329003	0.0980365	Homeostasis
				0.0566357	0.0910291	Homeostasis
				0.242924	0.403098	Homeostasis
				0.091203	0.40238	Homeostasis
				0.0365512	0.260706	Homeostasis
				-0.0265121	0.0596562	Homeostasis
				0.0963039	0.171899	Homeostasis
				0.107637	0.25971	Homeostasis
				0.149338	0.35161	Homeostasis
				0.0362355	0.247319	Homeostasis
				0.0957489	0.110155	Homeostasis
				-0.00689501	0.176585	Homeostasis
				0.103345	0.159722	Homeostasis
				-0.108822	0.0602433	Homeostasis
				0.239794	0.55078	Homeostasis
				0.00904957	0.218405	Homeostasis
				0.319617	0.357123	Homeostasis
				0.0338974	0.503371	Homeostasis
				0.0593375	0.366845	Homeostasis
				0.100938	0.314033	Homeostasis
				0.0495927	0.276833	Homeostasis
				0.333315	0.41791	Homeostasis
				-0.0268653	0.151369	Homeostasis
				0.0221466	0.155642	Homeostasis
				-0.00357765	-0.0120859	Homeostasis
				0.245997	0.542954	Homeostasis
				0.175863	0.308998	Homeostasis
				-0.0030902	0.277632	Homeostasis
				0.0916334	0.264448	Homeostasis
				-0.0148105	0.152392	Homeostasis
				0.0855788	0.288734	Homeostasis
				-0.0433182	0.0396204	Homeostasis
				-0.0492023	0.0161614	Homeostasis
				0.107948	0.45081	Homeostasis
				0.111723	0.137287	Homeostasis
				0.0216768	0.416247	Homeostasis
				0.0161743	0.291318	Homeostasis
				0.13692	0.192423	Homeostasis
				0.197233	0.538682	Homeostasis
				0.0572282	0.0242898	Homeostasis
				-0.0716461	-0.123845	Homeostasis
				0.113623	0.195522	Homeostasis
				0.0827065	0.242319	Homeostasis
				-0.107355	0.151436	Homeostasis
				-0.0242315	-0.0397157	Homeostasis
				0.223004	0.340967	Homeostasis
				0.128101	0.193436	Homeostasis
				0.022335	0.393328	Homeostasis
				-0.0282225	0.10242	Homeostasis
				0.0055621	-0.0154567	Homeostasis
				0.0838178	0.315928	Homeostasis
				0.0686948	0.076066	Homeostasis
				-0.0978594	0.00047964	Homeostasis
				0.0520338	-0.017948	Homeostasis
				0.266868	0.515174	Homeostasis
				0.11712	0.208478	Homeostasis
				-0.0258053	0.143276	Homeostasis
				0.0690126	0.319481	Homeostasis
				0.275166	0.536127	Homeostasis
				0.0405953	0.207642	Homeostasis
				0.0185135	0.466084	Homeostasis
				0.0858152	0.311294	Homeostasis
				0.0593686	0.157912	Homeostasis
				0.165548	0.257991	Homeostasis
				0.205941	0.224839	Homeostasis
				0.224025	0.401973	Homeostasis
				-0.00011512	0.325476	Homeostasis
				-0.0335047	-0.0246175	Homeostasis
				0.0286276	0.0965741	Homeostasis
				0.299881	0.54691	Homeostasis
				0.00867971	0.433391	Homeostasis
				0.152453	0.458743	Homeostasis
				0.171285	0.34541	Homeostasis
				0.0239351	0.387941	Homeostasis
				-0.0147699	0.0244901	Homeostasis
				0.0575755	0.0656217	Homeostasis
				0.238909	0.399642	Homeostasis
				-0.0346002	0.0786163	Homeostasis
				0.0581337	0.220142	Homeostasis
				0.0992556	0.403481	Homeostasis
				-0.0680985	0.0851827	Homeostasis
				0.123425	0.300948	Homeostasis
				0.0850509	0.156644	Homeostasis
				-0.0235493	0.0225927	Homeostasis
				0.059245	0.329922	Homeostasis
				0.290037	0.358618	Homeostasis
				0.167621	0.495409	Homeostasis
				0.160234	0.601113	Homeostasis
				-0.0118699	-0.00317327	Homeostasis
				-0.031434	0.0594191	Homeostasis
				0.171729	0.308367	Homeostasis
				-0.0301723	0.0901422	Homeostasis
				0.0576797	0.31776	Homeostasis
				0.126881	0.238412	Homeostasis
				0.0183388	0.0782167	Homeostasis
				0.0516836	0.264794	Homeostasis
				0.0533783	0.282024	Homeostasis
				0.058109	0.511563	Homeostasis
				0.10639	0.308925	Homeostasis
				0.0651283	0.156148	Homeostasis
				0.128894	0.282533	Homeostasis
				0.277539	0.362399	Homeostasis
				0.108983	0.286472	Homeostasis
				0.00492535	0.0129787	Homeostasis
				0.221605	0.0262519	Homeostasis
				0.230978	0.48455	Homeostasis
				0.0111082	0.414305	Homeostasis
				0.0673941	0.233089	Homeostasis
				0.168332	0.397109	Homeostasis
				0.0570387	0.259323	Homeostasis
				0.180438	0.412267	Homeostasis
				0.15578	0.366874	Homeostasis
				0.151245	0.335783	Homeostasis
				0.174597	0.168651	Homeostasis
				0.274627	0.522293	Homeostasis
				0.262624	0.539835	Homeostasis
				0.234711	0.589631	Homeostasis
				0.0214067	0.133492	Homeostasis
				0.0349806	0.144501	Homeostasis
				0.26022	0.505465	Homeostasis
				0.0197289	0.130696	Homeostasis
				-0.0215177	0.0458866	Homeostasis
				-0.0492071	0.103468	Homeostasis
				0.275572	0.306727	Homeostasis
				0.0733846	0.29968	Homeostasis
				0.304986	0.464461	Homeostasis
				0.245499	0.444014	Homeostasis
				0.163257	0.277907	Homeostasis
				0.284762	0.460727	Homeostasis
				0.194456	0.482395	Homeostasis
				0.0175839	0.0128023	Homeostasis
				-0.0355236	0.0168436	Homeostasis
				0.0325349	0.277935	Homeostasis
				0.081017	0.20278	Homeostasis
				-0.0598996	0.0188656	Homeostasis
				0.26263	0.338738	Homeostasis
				0.293392	0.313175	Homeostasis
				0.108893	0.237347	Homeostasis
				0.246701	0.291897	Homeostasis
				0.0863692	0.2395	Homeostasis
				0.118095	0.194177	Homeostasis
				-0.0183359	0.0590784	Homeostasis
				0.215114	0.244111	Homeostasis
				0.10436	0.201033	Homeostasis
				0.0142173	0.18716	Homeostasis
				0.314573	0.356276	Homeostasis
				0.0618465	0.380542	Homeostasis
				0.0472774	0.140666	Homeostasis
				0.226028	0.358014	Homeostasis
				-0.0212412	-0.0212092	Homeostasis
				-0.0512624	-0.0448888	Homeostasis
				0.0722366	0.108708	Homeostasis
				0.22078	0.319602	Homeostasis
				0.0794194	0.312333	Homeostasis
				0.0966194	0.279358	Homeostasis
				0.00194789	0.108952	Homeostasis
				0.162359	0.319253	Homeostasis
				0.0966336	0.268066	Homeostasis
				-0.00516783	0.115544	Homeostasis
				0.216879	0.333315	Homeostasis
				0.0525243	0.163772	Homeostasis
				0.12232	0.500113	Homeostasis
				0.0628132	0.286071	Homeostasis
				0.0896307	0.151017	Homeostasis
				-0.0340925	-0.0291992	Homeostasis
				0.017092	-0.0088965	Homeostasis
				0.0730494	0.120072	Homeostasis
				-0.138686	0.00393864	Homeostasis
				0.0205503	0.113313	Homeostasis
				0.0333629	-0.0579069	Homeostasis
				0.0981493	0.196712	Homeostasis
				0.218224	0.303881	Homeostasis
				-0.0235713	0.00278227	Homeostasis
				0.0829103	0.2865	Homeostasis
				0.0924087	0.336255	Homeostasis
				0.0198017	0.102584	Homeostasis
				0.0849573	0.387293	Homeostasis
				0.266474	0.511705	Homeostasis
				-0.0502553	0.10084	Homeostasis
				0.0642874	0.0645321	Homeostasis
				0.0301812	0.11452	Homeostasis
				0.211059	0.332632	Homeostasis
				0.021107	0.106747	Homeostasis
				0.16343	0.182416	Homeostasis
				0.340231	0.283084	Homeostasis
				0.164798	0.152366	Homeostasis
				0.0553883	0.180215	Homeostasis
				0.25523	0.465822	Homeostasis
				-0.00300861	0.159209	Homeostasis
				-0.0570452	0.0351471	Homeostasis
				0.189223	0.545946	Homeostasis
				0.127452	0.281886	Homeostasis
				0.0129802	0.190391	Homeostasis
				0.108068	0.27497	Homeostasis
				0.137727	0.357307	Homeostasis
				0.0852838	0.25992	Homeostasis
				-0.0985449	-0.0176238	Homeostasis
				0.29425	0.59527	Homeostasis
				-0.0436697	-0.0515401	Homeostasis
				-0.0858832	-0.0795661	Homeostasis
				-0.0417092	0.259096	Homeostasis
				0.0357729	0.426699	Homeostasis
				0.0894364	0.299923	Homeostasis
				0.0922707	0.308562	Homeostasis
				0.0285415	-0.029768	Homeostasis
				0.0696171	0.156452	Homeostasis
				0.125088	0.431148	Homeostasis
				0.153395	0.246105	Homeostasis
				0.286452	0.459708	Homeostasis
				0.111844	0.294523	Homeostasis
				0.0343207	0.0716953	Homeostasis
				-0.103411	0.112576	Homeostasis
				0.000356033	-0.0781826	Homeostasis
				-0.0446867	0.100321	Homeostasis
				0.0244788	0.185052	Homeostasis
				0.130671	0.353709	Homeostasis
				0.102033	0.278113	Homeostasis
				0.200013	0.21895	Homeostasis
				0.231627	0.241407	Homeostasis
				0.0758542	0.240706	Homeostasis
				0.0937911	0.166338	Homeostasis
				0.0770359	-0.0147819	Homeostasis
				0.137824	0.247009	Homeostasis
				0.125892	0.258651	Homeostasis
				0.0700961	0.2621	Homeostasis
				0.0248513	0.174915	Homeostasis
				0.129568	0.328225	Homeostasis
				-0.0707477	-0.101658	Homeostasis
				0.0303463	0.271995	Homeostasis
				0.201826	0.429487	Homeostasis
				-0.0278936	-0.00226352	Homeostasis
				0.124789	0.212337	Homeostasis
				0.0513561	0.0451025	Homeostasis
				0.139321	0.174618	Homeostasis
				0.226574	0.252187	Homeostasis
				-0.0262689	0.082844	Homeostasis
				0.200052	0.329202	Homeostasis
				0.0636738	0.155873	Homeostasis
				0.0292362	0.380376	Homeostasis
				0.0783812	0.14727	Homeostasis
				0.014228	0.0416327	Homeostasis
				0.125281	0.0840895	Homeostasis
				-0.0458662	0.145033	Homeostasis
				-0.0407056	0.137455	Homeostasis
				0.00700941	0.0923194	Homeostasis
				0.0341387	0.0353122	Homeostasis
				0.232213	0.370772	Homeostasis
				0.0470129	0.177559	Homeostasis
				0.0208684	-0.0275793	Homeostasis
				0.0429061	-0.0277162	Homeostasis
				0.191884	0.482505	Homeostasis
				-0.110399	0.00562525	Homeostasis
				0.132853	0.233518	Homeostasis
				0.246652	0.485428	Homeostasis
				0.093766	0.161281	Homeostasis
				-0.0467962	0.128863	Homeostasis
				0.0746227	0.340412	Homeostasis
				0.115816	0.155618	Homeostasis
				0.0810069	0.280375	Homeostasis
				0.226029	0.318515	Homeostasis
				0.221733	0.319587	Homeostasis
				0.0531397	0.133013	Homeostasis
				0.104827	0.225293	Homeostasis
				-0.0116998	0.260942	Homeostasis
				0.0979284	0.226767	Homeostasis
				0.106116	0.2505	Homeostasis
				0.105389	0.514713	Homeostasis
				0.101544	0.090357	Homeostasis
				0.104598	0.385025	Homeostasis
				0.0681303	0.145366	Homeostasis
				-0.0197112	0.110276	Homeostasis
				0.0892883	0.181691	Homeostasis
				0.0904223	0.327633	Homeostasis
				0.100097	0.242503	Homeostasis
				-0.00773176	0.19815	Homeostasis
				-0.0170539	0.242123	Homeostasis
				0.0012556	0.151696	Homeostasis
				0.0167177	0.23224	Homeostasis
				0.0143824	0.138831	Homeostasis
				0.340035	0.445966	Homeostasis
				0.310392	0.446166	Homeostasis
				0.0739466	0.17361	Homeostasis
				0.182386	0.257056	Homeostasis
				0.0998737	0.427886	Homeostasis
				0.11874	0.303435	Homeostasis
				0.0666111	0.0959852	Homeostasis
				0.132548	0.32446	Homeostasis
				-0.0736255	0.110045	Homeostasis
				0.0310641	0.0879636	Homeostasis
				0.118382	0.0226648	Homeostasis
				0.213256	0.343905	Homeostasis
				0.117191	0.545607	Homeostasis
				0.138729	0.301964	Homeostasis
				0.0628957	0.0849377	Homeostasis
				0.0088591	0.447803	Homeostasis
				0.0488007	0.258155	Homeostasis
				-0.0239801	0.0723681	Homeostasis
				0.108126	0.25785	Homeostasis
				0.0812953	0.240812	Homeostasis
				0.230714	0.393799	Homeostasis
				0.11319	0.190666	Homeostasis
				0.0818712	0.396377	Homeostasis
				-0.107978	-0.0195489	Homeostasis
				0.0392671	0.158498	Homeostasis
				0.0590896	0.0634891	Homeostasis
				0.161584	0.346993	Homeostasis
				0.0990011	0.31716	Homeostasis
				0.182098	0.20014	Homeostasis
				-0.0169692	0.0912366	Homeostasis
				0.0713528	0.161692	Homeostasis
				0.110407	0.238233	Homeostasis
				0.125263	0.0175893	Homeostasis
				-0.0149956	0.195439	Homeostasis
				0.0141069	0.107741	Homeostasis
				-0.118908	0.120297	Homeostasis
				0.118077	0.187962	Homeostasis
				0.0318836	0.158804	Homeostasis
				0.0384007	0.132546	Homeostasis
				0.00917017	0.28405	Homeostasis
				0.107379	0.286937	Homeostasis
				0.185933	0.159366	Homeostasis
				0.0143916	0.112069	Homeostasis
				-0.0291241	0.125814	Homeostasis
				-0.0307033	-0.0319024	Homeostasis
				0.104763	0.154594	Homeostasis
				0.0845712	0.131266	Homeostasis
				0.0466649	0.187794	Homeostasis
				0.115873	0.394577	Homeostasis
				-0.0197801	-0.0326587	Homeostasis
				0.116021	0.281795	Homeostasis
				-0.0101893	0.0767882	Homeostasis
				0.11668	0.203801	Homeostasis
				-0.00689467	0.216734	Homeostasis
				0.193502	0.252183	Homeostasis
				0.000712728	0.136511	Homeostasis
				0.0320401	0.0469683	Homeostasis
				0.180247	0.480543	Homeostasis
				0.187612	0.177066	Homeostasis
				0.182266	0.288446	Homeostasis
				-0.0484091	0.123137	Homeostasis
				0.221542	0.444284	Homeostasis
				0.134873	0.270846	Homeostasis
				0.038246	0.126379	Homeostasis
				0.092992	0.264445	Homeostasis
				0.183226	0.16959	Homeostasis
				0.061081	0.17589	Homeostasis
				-0.0782397	-0.121674	Homeostasis
				0.0263847	0.0531084	Homeostasis
				0.0557159	0.127576	Homeostasis
				-0.0635248	-0.0356749	Homeostasis
				0.0284733	-0.00288026	Homeostasis
				0.264181	0.497504	Homeostasis
				0.16335	0.386056	Homeostasis
				0.112348	0.305675	Homeostasis
				0.0862812	0.365909	Homeostasis
				-0.0019937	0.233455	Homeostasis
				0.0388651	0.256206	Homeostasis
				0.31317	0.553412	Homeostasis
				-0.0935781	0.120417	Homeostasis
				0.24647	0.426032	Homeostasis
				0.0213873	0.262476	Homeostasis
				-0.075558	0.159766	Homeostasis
				-0.0327076	0.0982909	Homeostasis
				0.0544317	0.210487	Homeostasis
				0.0607786	0.138812	Homeostasis
				0.0114064	0.236406	Homeostasis
				0.0174519	0.167694	Homeostasis
				0.19001	0.295503	Homeostasis
				0.0155079	0.127895	Homeostasis
				0.0622866	0.389223	Homeostasis
				0.272747	0.369411	Homeostasis
				0.100498	0.209134	Homeostasis
				0.0510716	0.27514	Homeostasis
				0.0346082	0.148866	Homeostasis
				0.0697752	0.227061	Homeostasis
				-0.0282574	0.198097	Homeostasis
				0.141159	0.373158	Homeostasis
				0.166996	0.286639	Homeostasis
				0.0827109	-0.0379611	Homeostasis
				-0.0605772	0.0671913	Homeostasis
				0.0750286	0.46159	Homeostasis
				0.151777	0.476436	Homeostasis
				0.0389487	0.245133	Homeostasis
				0.0279773	0.123825	Homeostasis
				0.0419991	0.200612	Homeostasis
				-0.0880413	0.0695709	Homeostasis
				-0.0657705	0.0780767	Homeostasis
				-0.117448	-0.0755338	Homeostasis
				0.0654875	0.319622	Homeostasis
				-0.0751909	0.149965	Homeostasis
				0.046443	0.0861625	Homeostasis
				0.100147	0.244971	Homeostasis
				-0.00749612	0.158822	Homeostasis
				-0.0185484	0.170343	Homeostasis
				0.131495	0.501384	Homeostasis
				0.00693905	0.0374276	Homeostasis
				0.192045	0.395831	Homeostasis
				0.146201	0.453687	Homeostasis
				0.106562	0.234441	Homeostasis
				0.0193666	0.0503767	Homeostasis
				0.0874389	0.228929	Homeostasis
				0.0531038	0.284224	Homeostasis
				-0.0111092	0.0187515	Homeostasis
				0.0923509	0.401693	Homeostasis
				-0.0449883	0.0700527	Homeostasis
				0.161747	0.300545	Homeostasis
				0.260266	0.439052	Homeostasis
				-0.0844904	0.113567	Homeostasis
				0.0885213	0.236125	Homeostasis
				0.186747	0.365874	Homeostasis
				-0.019388	0.189132	Homeostasis
				-0.00826864	0.00936262	Homeostasis
				0.0788254	0.194432	Homeostasis
				0.0313465	0.321757	Homeostasis
				0.0963104	0.255559	Homeostasis
				0.263403	0.32981	Homeostasis
				0.121118	0.523681	Homeostasis
				0.0892737	0.260072	Homeostasis
				-0.0372782	0.0494927	Homeostasis
				0.0451962	0.26122	Homeostasis
				-0.131658	9.64903e-05	Homeostasis
				-0.0544116	0.0931457	Homeostasis
				0.0429216	0.0733767	Homeostasis
				0.225007	0.440567	Homeostasis
				0.169263	0.414671	Homeostasis
				0.22674	0.497412	Homeostasis
				0.070607	0.236976	Homeostasis
				-0.0499149	-0.00444151	Homeostasis
				0.0384554	0.106836	Homeostasis
				-0.0235534	0.0733898	Homeostasis
				0.176008	0.452702	Homeostasis
				0.354467	0.420037	Homeostasis
				0.0886982	0.423248	Homeostasis
				0.198583	0.466873	Homeostasis
				0.154401	0.297146	Homeostasis
				0.2103	0.545716	Homeostasis
				0.15345	0.43883	Homeostasis
				0.0433973	0.11325	Homeostasis
				0.126587	0.403161	Homeostasis
				-0.000562322	0.0824375	Homeostasis
				0.237581	0.368179	Homeostasis
				-0.0815635	0.040292	Homeostasis
				0.0305433	0.179863	Homeostasis
				0.0274223	0.0808315	Homeostasis
				0.128876	0.444921	Homeostasis
				-0.0359188	0.0603665	Homeostasis
				0.117421	0.310866	Homeostasis
				0.0688349	0.231256	Homeostasis
				-0.0279788	0.138671	Homeostasis
				0.0935655	0.233281	Homeostasis
				0.00662852	0.282141	Homeostasis
				0.174635	0.555485	Homeostasis
				0.0983581	0.160795	Homeostasis
				0.0341042	0.17828	Homeostasis
				-0.144267	-0.0240276	Homeostasis
				-0.0169929	0.100557	Homeostasis
				0.0468094	0.163841	Homeostasis
				0.117318	0.489513	Homeostasis
				-0.0247184	0.102702	Homeostasis
				-0.0368329	0.217741	Homeostasis
				0.0836674	0.368601	Homeostasis
				0.151478	0.464519	Homeostasis
				0.18521	0.41014	Homeostasis
				0.34276	0.386706	Homeostasis
				0.0585882	0.250882	Homeostasis
				0.228472	0.246456	Homeostasis
				-0.00787735	0.105752	Homeostasis
				0.126974	0.441893	Homeostasis
				0.0331091	-0.0136606	Homeostasis
				0.0178554	0.265502	Homeostasis
				-0.114915	-0.0193735	Homeostasis
				0.24574	0.389115	Homeostasis
				0.306751	0.444382	Homeostasis
				0.000610354	0.0603364	Homeostasis
				0.134976	0.19031	Homeostasis
				0.122595	0.264865	Homeostasis
				0.0708355	0.349107	Homeostasis
				0.165586	0.495679	Homeostasis
				0.0178389	0.177003	Homeostasis
				-0.0162183	0.0952732	Homeostasis
				0.0775576	0.268564	Homeostasis
				0.105001	0.186269	Homeostasis
				0.054376	0.219175	Homeostasis
				0.0157404	0.237304	Homeostasis
				0.193496	0.441761	Homeostasis
				0.277757	0.452035	Homeostasis
				0.0546523	0.235239	Homeostasis
				0.0887552	0.283286	Homeostasis
				0.218447	0.515021	Homeostasis
				-0.00871913	0.1282	Homeostasis
				0.0517516	0.243493	Homeostasis
				0.0374944	0.175445	Homeostasis
				0.213273	0.257325	Homeostasis
				-0.0400334	0.112965	Homeostasis
				0.105908	0.136381	Homeostasis
				0.164229	0.463184	Homeostasis
				0.064886	0.154245	Homeostasis
				0.0401494	0.207858	Homeostasis
				0.0446976	0.245241	Homeostasis
				0.0394439	0.290072	Homeostasis
				0.202824	0.490241	Homeostasis
				0.208855	0.362959	Homeostasis
				0.12572	0.334436	Homeostasis
				0.0235303	0.041963	Homeostasis
				0.0683341	0.186135	Homeostasis
				0.129888	0.328712	Homeostasis
				0.286438	0.518125	Homeostasis
				0.0499525	0.288349	Homeostasis
				0.0565737	0.146295	Homeostasis
				-0.0182756	0.290654	Homeostasis
				0.243612	0.397289	Homeostasis
				0.0704112	0.314428	Homeostasis
				0.210196	0.505666	Homeostasis
				0.0414695	0.283568	Homeostasis
				-0.0283721	0.045602	Homeostasis
				0.211231	0.588366	Homeostasis
				0.0640535	0.33735	Homeostasis
				-0.00207303	0.00833461	Homeostasis
				0.185805	0.451865	Homeostasis
				-0.000811176	0.13263	Homeostasis
				0.165146	0.144582	Homeostasis
				0.0699504	0.211387	Homeostasis
				0.118365	0.296111	Homeostasis
				-0.0196716	0.153663	Homeostasis
				0.000125143	0.297689	Homeostasis
				0.0652766	0.277619	Homeostasis
				-0.00217475	0.0599195	Homeostasis
				0.00325745	0.0743258	Homeostasis
				0.148955	0.448821	Homeostasis
				0.2676	0.396462	Homeostasis
				0.247593	0.315431	Homeostasis
				0.0844141	0.366525	Homeostasis
				-0.166547	-0.0840956	Homeostasis
				0.1961	0.321876	Homeostasis
				0.168631	0.440772	Homeostasis
				0.0139337	0.124555	Homeostasis
				0.051654	0.195172	Homeostasis
				0.100879	0.164915	Homeostasis
				-0.0484934	0.14552	Homeostasis
				0.00720586	0.188761	Homeostasis
				0.256617	0.391403	Homeostasis
				0.075514	0.288203	Homeostasis
				0.0901546	0.351882	Homeostasis
				0.11138	0.450271	Homeostasis
				-0.0439138	-0.0190384	Homeostasis
				0.146525	0.301678	Homeostasis
				0.0654097	0.440829	Homeostasis
				0.084786	0.247601	Homeostasis
				0.279613	0.4988	Homeostasis
				0.107579	0.222381	Homeostasis
				0.130281	0.0962133	Homeostasis
				-0.0345005	0.122664	Homeostasis
				0.0608399	0.196676	Homeostasis
				0.127327	0.556031	Homeostasis
				0.180204	0.443953	Homeostasis
				-0.0436292	0.0816764	Homeostasis
				-0.0264798	0.146873	Homeostasis
				-0.0450476	0.108843	Homeostasis
				0.150693	0.532754	Homeostasis
				0.0226358	0.440734	Homeostasis
				-0.0160464	0.233387	Homeostasis
				0.015134	0.266271	Homeostasis
				0.0243401	0.267612	Homeostasis
				0.0180788	0.164418	Homeostasis
				0.0153931	0.0711995	Homeostasis
				0.00127733	0.022483	Homeostasis
				-0.0571285	0.0530379	Homeostasis
				-0.10161	0.0866513	Homeostasis
				0.131976	0.261371	Homeostasis
				-0.025707	0.143815	Homeostasis
				0.094319	0.389199	Homeostasis
				0.0106697	0.256458	Homeostasis
				-0.0949554	0.132787	Homeostasis
				0.0725206	0.154639	Homeostasis
				0.0593818	0.360004	Homeostasis
				0.0272939	0.176117	Homeostasis
				0.193506	0.529472	Homeostasis
				0.237847	0.358657	Homeostasis
				0.0846059	0.157088	Homeostasis
				-0.00996275	-0.0173267	Homeostasis
				0.0187199	0.146714	Homeostasis
				-0.0451888	0.0396929	Homeostasis
				-0.0724727	0.0110441	Homeostasis
				0.0707873	0.276731	Homeostasis
				0.152918	0.448982	Homeostasis
				-0.13726	-0.0968792	Homeostasis
				0.025305	0.119316	Homeostasis
				-0.0029455	0.0979183	Homeostasis
				0.243654	0.493615	Homeostasis
				0.16354	0.498891	Homeostasis
				0.178237	0.545456	Homeostasis
				0.0690165	0.211246	Homeostasis
				0.173887	0.368865	Homeostasis
				0.226779	0.533343	Homeostasis
				-0.0269188	0.146262	Homeostasis
				0.0632588	0.300509	Homeostasis
				0.0266473	0.0573867	Homeostasis
				0.170048	0.520664	Homeostasis
				-0.0181758	0.118491	Homeostasis
				0.0631881	0.137921	Homeostasis
				0.177141	0.430766	Homeostasis
				0.045278	0.319443	Homeostasis
				-0.093493	-0.0387613	Homeostasis
				0.0993249	0.446243	Homeostasis
				0.184913	0.326387	Homeostasis
				0.0540954	0.396786	Homeostasis
				0.0116681	0.328136	Homeostasis
				0.0539429	0.208098	Homeostasis
				-0.158245	-0.0700347	Homeostasis
				0.0772817	0.30847	Homeostasis
				-0.118752	-0.0524674	Homeostasis
				0.0422332	0.334031	Homeostasis
				0.112549	0.392531	Homeostasis
				0.0815647	0.300827	Homeostasis
				-0.0499698	0.0509557	Homeostasis
				0.0843841	0.361892	Homeostasis
				-0.0686307	0.18265	Homeostasis
				-0.0797906	0.0622271	Homeostasis
				0.2713	0.480892	Homeostasis
				0.0714437	0.0878134	Homeostasis
				0.0694211	0.241446	Homeostasis
				0.155147	0.500433	Homeostasis
				0.0288613	0.155629	Homeostasis
				-0.0562568	-0.0457535	Homeostasis
				0.129512	0.131214	Homeostasis
				-0.0229775	0.0776275	Homeostasis
				0.192754	0.590085	Homeostasis
				0.216211	0.458826	Homeostasis
				0.056967	0.442114	Homeostasis
				0.0323447	0.150102	Homeostasis
				0.0343843	0.267452	Homeostasis
				0.127431	0.439196	Homeostasis
				-0.0989446	0.0320593	Homeostasis
				0.171977	0.285813	Homeostasis
				0.00617548	0.051387	Homeostasis
				-0.0181809	0.0273122	Homeostasis
				0.113052	0.258567	Homeostasis
				-0.065572	0.0838258	Homeostasis
				0.108464	0.271322	Homeostasis
				0.0537324	0.285559	Homeostasis
				-0.0371468	-0.0258012	Homeostasis
				-0.0338215	-0.00224558	Homeostasis
				0.154423	0.389921	Homeostasis
				0.120034	0.449811	Homeostasis
				0.107692	0.206551	Homeostasis
				0.153452	0.288402	Homeostasis
				0.150651	0.240796	Homeostasis
				-0.0482788	0.127916	Homeostasis
				-0.0572023	0.0578602	Homeostasis
				0.309637	0.502982	Homeostasis
				0.125107	0.333205	Homeostasis
				0.186843	0.427383	Homeostasis
				0.0595311	0.376676	Homeostasis
				0.0539952	0.217217	Homeostasis
				0.200393	0.501012	Homeostasis
				-0.0443693	0.069798	Homeostasis
				-0.000881942	0.15249	Homeostasis
				0.024793	0.354456	Homeostasis
				-0.00913582	0.0883093	Homeostasis
				0.00195256	0.136442	Homeostasis
				0.0543343	0.468538	Homeostasis
				0.180765	0.488655	Homeostasis
				0.127965	0.327083	Homeostasis
				0.0564267	0.51714	Homeostasis
				0.0707746	0.439212	Homeostasis
				0.212589	0.365515	Homeostasis
				0.157834	0.529928	Homeostasis
				-0.0239433	0.10652	Homeostasis
				-0.00874295	0.201388	Homeostasis
				0.0373772	0.338131	Homeostasis
				0.0800451	0.289693	Homeostasis
				-0.0434327	-0.0351113	Homeostasis
				0.140828	0.431711	Homeostasis
				-0.119058	0.0285443	Homeostasis
				0.131343	0.180931	Homeostasis
				0.0230586	0.133791	Homeostasis
				0.148802	0.46649	Homeostasis
				0.0688013	0.267144	Homeostasis
				0.199147	0.465006	Homeostasis
				0.0123924	0.253523	Homeostasis
				-0.0398896	0.106003	Homeostasis
				-0.033887	0.00789859	Homeostasis
				0.15818	0.33953	Homeostasis
				0.0273938	0.033209	Homeostasis
				-0.0589473	0.0997406	Homeostasis
				0.0851471	0.176256	Homeostasis
				0.100309	0.198086	Homeostasis
				0.0586788	0.251091	Homeostasis
				0.0958351	0.26078	Homeostasis
				0.151031	0.172509	Homeostasis
				0.105691	0.237352	Homeostasis
				-0.0743871	-0.0120766	Homeostasis
				0.0453978	0.234084	Homeostasis
				0.189313	0.378876	Homeostasis
				0.127422	0.36123	Homeostasis
				0.0579088	0.0596603	Homeostasis
				0.0464548	0.153832	Homeostasis
				0.00352566	0.284887	Homeostasis
				-0.0649019	0.0343261	Homeostasis
				0.235387	0.29512	Homeostasis
				0.0321745	0.336457	Homeostasis
				0.0651064	0.228365	Homeostasis
				0.0422492	0.218149	Homeostasis
				-0.0285673	0.143617	Homeostasis
				-0.0925354	0.0522126	Homeostasis
				0.025751	0.18927	Homeostasis
				0.144789	0.250357	Homeostasis
				0.197683	0.512472	Homeostasis
				0.0502771	0.0790517	Homeostasis
				0.0236043	0.172111	Homeostasis
				0.196997	0.493156	Homeostasis
				0.145596	0.302384	Homeostasis
				0.116816	0.2156	Homeostasis
				-0.0392304	-0.0263007	Homeostasis
				-0.0628336	0.107965	Homeostasis
				-0.0295885	0.159936	Homeostasis
				0.161706	0.249456	Homeostasis
				0.18603	0.3957	Homeostasis
				0.124788	0.38249	Homeostasis
				-0.0575283	0.065209	Homeostasis
				0.039731	0.185895	Homeostasis
				-0.00216707	0.259367	Homeostasis
				-0.0703706	0.0542201	Homeostasis
				0.0382292	0.211659	Homeostasis
				0.249326	0.673272	Homeostasis
				0.0116379	0.168865	Homeostasis
				0.111933	0.33394	Homeostasis
				0.125718	0.398404	Homeostasis
				0.123838	0.253493	Homeostasis
				-0.1353	-0.067005	Homeostasis
				0.240241	0.316669	Homeostasis
				-0.010114	0.126384	Homeostasis
				-0.0626095	0.0322559	Homeostasis
				0.110345	0.259043	Homeostasis
				0.220178	0.417634	Homeostasis
				0.0296336	0.245884	Homeostasis
				-0.0252485	-0.0887238	Homeostasis
				0.26102	0.462176	Homeostasis
				0.239845	0.299549	Homeostasis
				0.0469098	0.319244	Homeostasis
				0.110046	0.364704	Homeostasis
				0.0450266	0.523895	Homeostasis
				0.128482	0.296402	Homeostasis
				0.0807577	0.449004	Homeostasis
				0.219614	0.395544	Homeostasis
				-0.0119877	0.107643	Homeostasis
				0.0601655	0.371676	Homeostasis
				0.200423	0.259965	Homeostasis
				0.231307	0.202554	Homeostasis
				0.159727	0.348623	Homeostasis
				-0.0505173	0.073035	Homeostasis
				-0.0576331	0.0215172	Homeostasis
				0.178067	0.250774	Homeostasis
				0.063669	0.140308	Homeostasis
				0.325964	0.485338	Homeostasis
				0.0737893	0.295584	Homeostasis
				-0.11586	0.0060173	Homeostasis
				0.0323316	0.217913	Homeostasis
				-0.0240915	0.142036	Homeostasis
				0.156611	0.317669	Homeostasis
				0.0200022	0.102054	Homeostasis
				-0.0291856	0.0531145	Homeostasis
				-0.0555722	0.121532	Homeostasis
				0.138047	0.514204	Homeostasis
				0.0155725	0.173978	Homeostasis
				0.0372871	0.290031	Homeostasis
				0.0286606	0.146131	Homeostasis
				-0.0344513	-0.0685443	Homeostasis
				0.134263	0.377928	Homeostasis
				-0.0411867	0.243105	Homeostasis
				0.0555731	0.16303	Homeostasis
				0.356416	0.514818	Homeostasis
				0.208007	0.541178	Homeostasis
				0.085505	0.4672	Homeostasis
				0.0750062	0.416671	Homeostasis
				0.225292	0.426509	Homeostasis
				-0.0152286	0.199549	Homeostasis
				-0.0835453	0.037113	Homeostasis
				-0.0905402	-0.00475257	Homeostasis
				0.29524	0.437486	Homeostasis
				0.0100048	0.150533	Homeostasis
				0.150459	0.182603	Homeostasis
				0.185103	0.408482	Homeostasis
				0.0493288	0.156444	Homeostasis
				0.112957	0.545957	Homeostasis
				0.182808	0.227365	Homeostasis
				0.270698	0.346417	Homeostasis
				0.128159	0.295603	Homeostasis
				0.193265	0.395065	Homeostasis
				0.0288134	0.152665	Homeostasis
				0.174522	0.505151	Homeostasis
				-0.051184	0.113638	Homeostasis
				0.101178	0.141129	Homeostasis
				0.217408	0.524974	Homeostasis
				0.0759352	0.156376	Homeostasis
				0.189742	0.377344	Homeostasis
				0.0433694	0.119998	Homeostasis
				-0.0250794	0.218619	Homeostasis
				0.0383628	0.186836	Homeostasis
				0.177078	0.230897	Homeostasis
				0.113051	0.419881	Homeostasis
				-0.11679	-0.0433528	Homeostasis
				0.0406959	0.208823	Homeostasis
				0.0263445	0.18297	Homeostasis
				0.00047582	0.172248	Homeostasis
				0.0588436	-0.00339206	Homeostasis
				0.02791	0.269432	Homeostasis
				0.0537971	0.349813	Homeostasis
				0.141978	0.303056	Homeostasis
				0.0616465	0.415917	Homeostasis
				0.121586	0.230869	Homeostasis
				0.0199884	0.0678259	Homeostasis
				0.0821657	0.221778	Homeostasis
				0.141817	0.26012	Homeostasis
				0.220455	0.408057	Homeostasis
				0.00868963	0.292085	Homeostasis
				0.0197951	0.180258	Homeostasis
				0.0670956	0.160856	Homeostasis
				-0.0391292	-0.00212109	Homeostasis
				0.138269	0.456929	Homeostasis
				0.109222	0.1658	Homeostasis
				0.0266438	0.163645	Homeostasis
				0.193761	0.215808	Homeostasis
				0.129749	0.388129	Homeostasis
				-0.00444034	0.00105488	Homeostasis
				0.0576486	0.287647	Homeostasis
				-0.0543797	0.0459175	Homeostasis
				-0.028596	0.144357	Homeostasis
				0.103951	0.333041	Homeostasis
				0.210064	0.398146	Homeostasis
				0.132944	0.244524	Homeostasis
				-0.0480495	-0.055914	Homeostasis
				0.268261	0.286252	Homeostasis
				0.188523	0.379483	Homeostasis
				0.173027	0.444216	Homeostasis
				-0.0365954	0.0655456	Homeostasis
				0.181921	0.456625	Homeostasis
				0.126607	0.223958	Homeostasis
				0.106082	0.276101	Homeostasis
				0.0150921	0.212284	Homeostasis
				0.0637937	0.262864	Homeostasis
				0.116068	0.346564	Homeostasis
				0.0781916	0.442315	Homeostasis
				0.0779187	0.19534	Homeostasis
				0.0994859	0.490917	Homeostasis
				-0.0513196	-0.0522614	Homeostasis
				0.0276515	0.152523	Homeostasis
				-0.00836021	0.0946043	Homeostasis
				0.104931	0.30697	Homeostasis
				0.0879299	0.329962	Homeostasis
				0.00826998	0.181277	Homeostasis
				0.254801	0.437299	Homeostasis
				0.223532	0.364641	Homeostasis
				-0.0224947	0.155541	Homeostasis
				0.106597	0.0270262	Homeostasis
				-0.00529644	0.322221	Homeostasis
				0.0739155	0.106576	Homeostasis
				-0.0581697	0.158027	Homeostasis
				-0.0384106	0.129599	Homeostasis
				0.115437	0.283872	Homeostasis
				0.22313	0.380975	Homeostasis
				0.0390276	0.192865	Homeostasis
				0.137386	0.315213	Homeostasis
				0.152844	0.255384	Homeostasis
				0.0327669	0.261952	Homeostasis
				-0.0478349	0.0341989	Homeostasis
				-0.0034797	0.208455	Homeostasis
				0.0229946	0.149161	Homeostasis
				-0.0811152	0.1087	Homeostasis
				0.165022	0.380141	Homeostasis
				0.172456	0.431194	Homeostasis
				0.0114566	0.0127784	Homeostasis
				0.135421	0.303811	Homeostasis
				-0.0682036	0.0471452	Homeostasis
				0.128367	0.155062	Homeostasis
				0.115034	0.452637	Homeostasis
				0.269756	0.433196	Homeostasis
				-0.0685955	-0.0498605	Homeostasis
				0.207707	0.373005	Homeostasis
				-0.0892615	0.0643418	Homeostasis
				0.241395	0.432052	Homeostasis
				-0.0935636	-0.0040047	Homeostasis
				0.165639	0.340642	Homeostasis
				0.212529	0.398365	Homeostasis
				0.0619162	0.145748	Homeostasis
				0.04906	0.208033	Homeostasis
				-0.0456574	0.0321069	Homeostasis
				-0.0386715	0.114095	Homeostasis
				0.203349	0.528117	Homeostasis
				-0.0278958	0.192337	Homeostasis
				0.241884	0.467026	Homeostasis
				-0.0428326	0.100319	Homeostasis
				0.0431144	0.102793	Homeostasis
				0.0982608	0.303012	Homeostasis
				0.0871012	0.23619	Homeostasis
				-0.141619	0.092726	Homeostasis
				-0.073787	0.0656242	Homeostasis
				0.16126	0.413248	Homeostasis
				-0.0694239	0.133839	Homeostasis
				0.00928414	0.369287	Homeostasis
				0.145808	0.354505	Homeostasis
				0.109341	0.196408	Homeostasis
				0.066085	0.299611	Homeostasis
				0.108443	0.423255	Homeostasis
				0.146283	0.236607	Homeostasis
				-0.146225	0.0369859	Homeostasis
				0.196573	0.49475	Homeostasis
				0.0175139	0.24202	Homeostasis
				0.200772	0.340508	Homeostasis
				0.00352098	0.0740608	Homeostasis
				-0.0854628	0.0809294	Homeostasis
				0.118158	0.275893	Homeostasis
				0.143257	0.361302	Homeostasis
				0.151302	0.415768	Homeostasis
				0.161958	0.233664	Homeostasis
				0.334315	0.476051	Homeostasis
				0.142863	0.44629	Homeostasis
				-0.101177	0.0362207	Homeostasis
				0.169659	0.242081	Homeostasis
				0.237355	0.223598	Homeostasis
				0.131106	0.417644	Homeostasis
				0.0780766	0.102584	Homeostasis
				0.134249	0.259905	Homeostasis
				0.0910525	0.382494	Homeostasis
				-0.0324019	0.0969066	Homeostasis
				0.136108	0.22322	Homeostasis
				-0.0300211	0.0992249	Homeostasis
				0.17322	0.365067	Homeostasis
				0.246826	0.390981	Homeostasis
				0.222942	0.356196	Homeostasis
				0.118939	0.257787	Homeostasis
				0.271842	0.411871	Homeostasis
				0.113019	0.288266	Homeostasis
				0.162336	0.394469	Homeostasis
				0.0269479	0.252698	Homeostasis
				-0.0723332	-0.0685939	Homeostasis
				0.0327708	0.135684	Homeostasis
				0.0450475	0.16549	Homeostasis
				0.0305292	0.464897	Homeostasis
				-0.0214405	0.0975415	Homeostasis
				0.0993695	0.281993	Homeostasis
				0.002731	-0.00907192	Homeostasis
				0.0799365	0.226694	Homeostasis
				-0.080639	0.0800434	Homeostasis
				0.0767939	0.26689	Homeostasis
				0.155056	0.250281	Homeostasis
				0.174582	0.254109	Homeostasis
				-0.0357348	0.185878	Homeostasis
				0.00751896	0.208653	Homeostasis
				0.129604	0.248115	Homeostasis
				0.153924	0.325615	Homeostasis
				0.184465	0.312681	Homeostasis
				-0.011187	0.199283	Homeostasis
				0.0877847	0.351462	Homeostasis
				-0.0178164	0.175983	Homeostasis
				0.125604	0.315595	Homeostasis
				0.0402959	0.272616	Homeostasis
				0.0649198	0.255751	Homeostasis
				0.0903309	0.254354	Homeostasis
				0.0851263	0.405256	Homeostasis
				0.263399	0.322625	Homeostasis
				0.107031	0.255074	Homeostasis
				0.157146	0.335464	Homeostasis
				0.0497746	0.334523	Homeostasis
				0.12351	-0.00769769	Homeostasis
				0.0915993	0.227206	Homeostasis
				0.194658	0.494916	Homeostasis
				0.0327126	0.152215	Homeostasis
				0.167246	0.440607	Homeostasis
				0.0108447	0.344613	Homeostasis
				-0.000241696	0.229755	Homeostasis
				-0.041202	0.0881904	Homeostasis
				0.0939381	0.360313	Homeostasis
				0.209643	0.257488	Homeostasis
				0.140045	0.259823	Homeostasis
				0.0506009	0.160872	Homeostasis
				0.166009	0.447612	Homeostasis
				-0.00231291	0.170354	Homeostasis
				0.0609256	0.0800038	Homeostasis
				0.0481818	0.35684	Homeostasis
				-0.00302697	0.150953	Homeostasis
				0.0802023	-0.0279158	Homeostasis
				0.0634275	0.327066	Homeostasis
				0.0520764	0.157881	Homeostasis
				0.196812	0.340521	Homeostasis
				0.122821	0.511365	Homeostasis
				-0.0526944	0.177314	Homeostasis
				0.0634821	0.23114	Homeostasis
				0.128411	0.353698	Homeostasis
				-0.106798	0.034912	Homeostasis
				-0.0145523	-0.0384116	Homeostasis
				0.190165	0.265992	Homeostasis
				0.087256	0.328121	Homeostasis
				0.0610714	0.241687	Homeostasis
				0.0667641	0.278957	Homeostasis
				0.0640997	0.314371	Homeostasis
				0.1129	0.335086	Homeostasis
				-0.0014196	0.179189	Homeostasis
				0.273988	0.54041	Homeostasis
				0.22039	0.530375	Homeostasis
				0.1514	0.484634	Homeostasis
				-0.0633261	0.0534035	Homeostasis
				0.195627	0.205361	Homeostasis
				-0.0529442	0.126657	Homeostasis
				-0.00932512	0.0933682	Homeostasis
				0.20883	0.488385	Homeostasis
				0.138116	0.14254	Homeostasis
				0.147935	0.315891	Homeostasis
				0.0984293	0.387612	Homeostasis
				0.306976	0.366441	Homeostasis
				0.20775	0.379104	Homeostasis
				0.233613	0.475555	Homeostasis
				-0.0692769	-0.0208285	Homeostasis
				-0.0687004	0.126995	Homeostasis
				0.136778	0.348612	Homeostasis
				0.0158509	0.257281	Homeostasis
				0.214408	0.349631	Homeostasis
				-0.0598001	0.136538	Homeostasis
				0.132509	0.241255	Homeostasis
				-0.0253945	0.0996273	Homeostasis
				0.0124331	0.158218	Homeostasis
				0.0621642	0.300488	Homeostasis
				0.113948	0.325083	Homeostasis
				-0.0526887	0.0455704	Homeostasis
				0.0950147	0.26082	Homeostasis
				0.0972335	0.15183	Homeostasis
				0.102801	0.247643	Homeostasis
				-0.0167254	0.151565	Homeostasis
				0.232084	0.584223	Homeostasis
				0.177414	0.391859	Homeostasis
				0.186166	0.45483	Homeostasis
				0.1519	0.336654	Homeostasis
				0.202477	0.202637	Homeostasis
				0.2682	0.528465	Homeostasis
				0.18085	0.296825	Homeostasis
				0.163006	0.332532	Homeostasis
				-0.158933	-0.0689925	Homeostasis
				0.127861	0.286301	Homeostasis
				0.0670754	0.200484	Homeostasis
				0.161705	0.241455	Homeostasis
				0.122785	0.287834	Homeostasis
				0.136623	0.337025	Homeostasis
				0.131489	0.32861	Homeostasis
				0.095173	0.345412	Homeostasis
				0.230008	0.293527	Homeostasis
				0.022462	0.0532265	Homeostasis
				0.117981	0.279581	Homeostasis
				0.113194	0.411067	Homeostasis
				0.0886762	0.428517	Homeostasis
				0.145402	0.394705	Homeostasis
				0.0637505	0.207103	Homeostasis
				0.0410799	0.228901	Homeostasis
				0.0635949	0.403845	Homeostasis
				0.0901498	0.23409	Homeostasis
				-0.0469469	-0.0124137	Homeostasis
				-0.109897	0.0738067	Homeostasis
				0.175839	0.467916	Homeostasis
				0.123042	0.435417	Homeostasis
				-0.0551569	0.243971	Homeostasis
				-0.123495	0.0981663	Homeostasis
				0.120393	0.319518	Homeostasis
				0.0579062	0.0622928	Homeostasis
				0.160571	0.294803	Homeostasis
				0.0497665	0.320425	Homeostasis
				0.0199797	0.282673	Homeostasis
				0.0283766	0.068964	Homeostasis
				0.264014	0.259223	Homeostasis
				-0.0080097	0.314313	Homeostasis
				-0.0827236	0.0825451	Homeostasis
				0.0537072	0.160644	Homeostasis
				0.0999912	0.3789	Homeostasis
				0.197542	0.269195	Homeostasis
				-0.0669975	0.177655	Homeostasis
				0.0753037	0.337883	Homeostasis
				-0.102013	0.0936741	Homeostasis
				0.199975	0.353968	Homeostasis
				0.172405	0.346981	Homeostasis
				0.081158	0.288856	Homeostasis
				0.0586162	0.295257	Homeostasis
				0.314429	0.384725	Homeostasis
				0.221187	0.252241	Homeostasis
				0.0511525	0.362182	Homeostasis
				0.131362	0.321589	Homeostasis
				0.145906	0.307268	Homeostasis
				0.211798	0.415534	Homeostasis
				0.0961196	0.246136	Homeostasis
				0.127057	0.31773	Homeostasis
				0.143915	0.455028	Homeostasis
				0.170837	0.456617	Homeostasis
				0.0703128	0.488657	Homeostasis
				0.0321584	0.0747973	Homeostasis
				0.0822529	0.138762	Homeostasis
				0.26548	0.29729	Homeostasis
				0.177379	0.371804	Homeostasis
				-0.0449557	0.186466	Homeostasis
				0.159203	0.278517	Homeostasis
				0.0637243	0.438062	Homeostasis
				0.148267	0.315456	Homeostasis
				0.147341	0.433184	Homeostasis
				0.0991465	0.366145	Homeostasis
				0.0853642	0.34902	Homeostasis
				0.138894	0.40032	Homeostasis
				0.0843609	0.10064	Homeostasis
				0.0105872	0.0228363	Homeostasis
				0.0742616	0.346881	Homeostasis
				-0.0866893	-0.0335076	Homeostasis
				-0.195219	-0.0415638	Homeostasis
				0.00989207	0.0843727	Homeostasis
				-0.0193487	0.0358021	Homeostasis
				-0.00393951	0.332062	Homeostasis
				0.186793	0.45384	Homeostasis
				0.0534093	-0.00121215	Homeostasis
				-0.0990051	0.0190098	Homeostasis
				0.126266	0.357381	Homeostasis
				-0.043295	0.069244	Homeostasis
				0.18017	0.410615	Homeostasis
				0.103126	0.385282	Homeostasis
				0.10696	0.235253	Homeostasis
				-0.0372756	0.165517	Homeostasis
				0.214006	0.325038	Homeostasis
				0.164931	0.419913	Homeostasis
				0.234494	0.546338	Homeostasis
				0.148007	0.527881	Homeostasis
				-0.0455866	0.379265	Homeostasis
				0.00287981	0.0177525	Homeostasis
				0.0759773	0.40802	Homeostasis
				0.0420154	0.484063	Homeostasis
				0.183636	0.392549	Homeostasis
				0.0723152	0.216833	Homeostasis
				0.116051	0.310167	Homeostasis
				0.220894	0.266726	Homeostasis
				0.0596379	0.140399	Homeostasis
				0.128101	0.158325	Homeostasis
				0.0860683	0.200123	Homeostasis
				0.00993916	0.365291	Homeostasis
				0.0658178	0.312266	Homeostasis
				-0.0076968	0.278177	Homeostasis
				0.253532	0.396771	Homeostasis
				-0.0799505	-0.038821	Homeostasis
				0.201516	0.455493	Homeostasis
				0.117196	0.24437	Homeostasis
				0.164057	0.359952	Homeostasis
				0.258584	0.439879	Homeostasis
				0.205807	0.419215	Homeostasis
				0.222245	0.406016	Homeostasis
				0.041169	0.0603251	Homeostasis
				-0.00515449	0.141437	Homeostasis
				0.0387857	0.221919	Homeostasis
				0.134415	0.176378	Homeostasis
				0.141203	0.339858	Homeostasis
				0.0911394	0.140755	Homeostasis
				0.142438	0.354427	Homeostasis
				0.0471381	0.400952	Homeostasis
				0.208156	0.113303	Homeostasis
				0.135158	0.389065	Homeostasis
				0.265251	0.391313	Homeostasis
				0.0832211	0.380685	Homeostasis
				0.205962	0.34821	Homeostasis
				0.108144	0.321086	Homeostasis
				0.122134	0.353615	Homeostasis
				0.156255	0.217637	Homeostasis
				-0.0544656	0.271628	Homeostasis
				0.013459	0.0629436	Homeostasis
				0.0524619	0.156073	Homeostasis
				0.0156297	0.383559	Homeostasis
				0.133934	0.296048	Homeostasis
				0.238309	0.297776	Homeostasis
				-0.0468498	0.234724	Homeostasis
				0.199004	0.424979	Homeostasis
				0.300342	0.377343	Homeostasis
				0.0400158	0.245982	Homeostasis
				0.167017	0.362969	Homeostasis
				0.0877844	0.366369	Homeostasis
				0.0412658	0.00307135	Homeostasis
				0.0224894	0.15206	Homeostasis
				0.0445778	0.430938	Homeostasis
				0.228104	0.325352	Homeostasis
				0.0561104	0.292242	Homeostasis
				0.102379	0.471718	Homeostasis
				0.0533199	0.203451	Homeostasis
				-0.00404304	0.238933	Homeostasis
				0.103528	0.196116	Homeostasis
				-0.0253875	-0.029479	Homeostasis
				0.0876138	0.197168	Homeostasis
				0.0919376	0.320587	Homeostasis
				0.0623682	0.144327	Homeostasis
				-0.0567072	0.0637814	Homeostasis
				0.0872233	0.344373	Homeostasis
				0.218717	0.411497	Homeostasis
				0.166087	0.496791	Homeostasis
				0.0930802	0.280234	Homeostasis
				0.0355161	-0.0108726	Homeostasis
				0.248351	0.344559	Homeostasis
				0.092992	0.218943	Homeostasis
				0.0836818	0.354553	Homeostasis
				0.172641	0.322989	Homeostasis
				0.0608298	0.165903	Homeostasis
				0.0755813	0.357621	Homeostasis
				0.0497137	0.111548	Homeostasis
				0.194122	0.319941	Homeostasis
				0.105472	0.329287	Homeostasis
				-0.0678223	0.170503	Homeostasis
				0.143222	0.265426	Homeostasis
				0.090047	0.234977	Homeostasis
				0.180127	0.335355	Homeostasis
				0.11482	0.35636	Homeostasis
				0.173061	0.308443	Homeostasis
				0.0593527	0.364206	Homeostasis
				0.0364841	0.383511	Homeostasis
				-0.0513826	0.250033	Homeostasis
				0.106045	0.364755	Homeostasis
				0.105626	0.373996	Homeostasis
				0.0206516	0.0343665	Homeostasis
				-0.0400878	0.0381992	Homeostasis
				0.162507	0.278207	Homeostasis
				0.119398	0.397042	Homeostasis
				0.18714	0.292616	Homeostasis
				0.152052	0.483987	Homeostasis
				0.0996878	0.306096	Homeostasis
				0.110067	0.202952	Homeostasis
				0.106213	0.421014	Homeostasis
				0.218575	0.407045	Homeostasis
				0.126424	0.25118	Homeostasis
				0.0642534	0.234642	Homeostasis
				0.0353135	0.360138	Homeostasis
				0.144255	0.432732	Homeostasis
				0.0759529	0.288098	Homeostasis
				0.0312175	0.333831	Homeostasis
				0.1132	0.148171	Homeostasis
				-0.0146236	0.344046	Homeostasis
				0.188096	0.145951	Homeostasis
				0.0974797	0.341465	Homeostasis
				0.076711	0.272486	Homeostasis
				0.13429	0.231067	Homeostasis
				0.20249	0.354727	Homeostasis
				0.118031	0.152226	Homeostasis
				0.13649	0.152338	Homeostasis
				-0.00268361	0.0828403	Homeostasis
				0.174409	0.339608	Homeostasis
				0.181388	0.388334	Homeostasis
				-0.0259479	0.20182	Homeostasis
				-0.0683369	0.0727623	Homeostasis
				0.0601098	0.204696	Homeostasis
				0.163176	0.309364	Homeostasis
				0.0341107	0.304066	Homeostasis
				0.00901898	0.213173	Homeostasis
				0.0360128	0.272845	Homeostasis
				0.271571	0.33107	Homeostasis
				-0.00165015	0.0153075	Homeostasis
				-0.154573	-0.0471068	Homeostasis
				0.00953331	0.236852	Homeostasis
				0.00730796	0.266471	Homeostasis
				0.115779	0.24933	Homeostasis
				0.23736	0.381969	Homeostasis
				0.0644396	0.287609	Homeostasis
				0.0678745	0.295021	Homeostasis
				0.159958	0.357526	Homeostasis
				0.114396	0.379932	Homeostasis
				0.0425042	0.246017	Homeostasis
				0.0953547	0.45462	Homeostasis
				0.0681978	0.391267	Homeostasis
				0.147823	0.331553	Homeostasis
				-0.0362908	0.110344	Homeostasis
				0.187453	0.290419	Homeostasis
				0.197731	0.424933	Homeostasis
				0.148823	0.329319	Homeostasis
				0.0327244	0.300568	Homeostasis
				-0.0382725	0.0378684	Homeostasis
				0.0551759	0.193004	Homeostasis
				0.204616	0.316197	Homeostasis
				0.188637	0.237034	Homeostasis
				0.117449	0.272933	Homeostasis
				0.00256177	0.268412	Homeostasis
				0.107524	0.409453	Homeostasis
				0.160524	0.229848	Homeostasis
				-0.0164958	0.0366584	Homeostasis
				0.04312	0.0221926	Homeostasis
				0.187556	0.413179	Homeostasis
				0.0662057	0.340012	Homeostasis
				-0.0629977	0.0102537	Homeostasis
				0.047509	0.278629	Homeostasis
				0.200189	0.365631	Homeostasis
				-0.0510319	0.106059	Homeostasis
				0.17952	0.488699	Homeostasis
				-0.00284779	0.360311	Homeostasis
				0.0570743	0.435212	Homeostasis
				0.166466	0.404885	Homeostasis
				0.00495447	-0.0171243	Homeostasis
				0.155683	0.334201	Homeostasis
				0.179135	0.371759	Homeostasis
				0.187264	0.507071	Homeostasis
				0.0845258	0.28264	Homeostasis
				0.057697	0.268134	Homeostasis
				0.158626	0.501196	Homeostasis
				0.171859	0.255832	Homeostasis
				0.0539051	0.222753	Homeostasis
				0.108808	0.416267	Homeostasis
				0.154488	0.54795	Homeostasis
				0.20067	0.328748	Homeostasis
				0.0450404	0.437027	Homeostasis
				0.174417	0.183246	Homeostasis
				0.0981017	0.361837	Homeostasis
				0.211037	0.319958	Homeostasis
				0.197977	0.29545	Homeostasis
				0.0990424	0.240008	Homeostasis
				0.179763	0.364913	Homeostasis
				0.0544353	0.197743	Homeostasis
				0.103528	0.269506	Homeostasis
				0.0695852	0.139868	Homeostasis
				0.0705479	0.332118	Homeostasis
				0.0808426	0.298684	Homeostasis
				0.0221705	0.231453	Homeostasis
				0.08422	0.433427	Homeostasis
				0.0689517	0.220051	Homeostasis
				0.0289511	0.390244	Homeostasis
				0.114517	0.14514	Homeostasis
				0.14063	0.309067	Homeostasis
				0.0926652	0.250983	Homeostasis
				0.102572	0.372341	Homeostasis
				0.276411	0.67208	Homeostasis
				0.161394	0.258257	Homeostasis
				0.161427	0.221361	Homeostasis
				0.169408	0.35765	Homeostasis
				0.0516379	0.183799	Homeostasis
				0.0228501	0.0790414	Homeostasis
				0.117964	0.351978	Homeostasis
				0.158809	0.473212	Homeostasis
				0.0145624	0.225094	Homeostasis
				0.316301	0.553266	Homeostasis
				0.111337	0.347171	Homeostasis
				0.107026	0.247907	Homeostasis
				0.0174114	0.118593	Homeostasis
				0.024418	0.392774	Homeostasis
				0.156311	0.183731	Homeostasis
				0.116053	0.142669	Homeostasis
				0.0261638	0.255807	Homeostasis
				0.24382	0.368073	Homeostasis
				-0.0634419	0.0535972	Homeostasis
				0.0020213	0.0136968	Homeostasis
				0.0789565	0.153875	Homeostasis
				0.179288	0.478952	Homeostasis
				0.0714053	0.12112	Homeostasis
				0.0862909	0.267798	Homeostasis
				0.063749	0.244537	Homeostasis
				0.190219	0.348463	Homeostasis
				-0.074879	0.160959	Homeostasis
				0.151926	0.317102	Homeostasis
				0.0113336	0.0117767	Homeostasis
				0.257754	0.314814	Homeostasis
				0.0382667	0.26151	Homeostasis
				0.242642	0.284772	Homeostasis
				0.0327181	0.310655	Homeostasis
				0.0245302	0.118766	Homeostasis
				0.338671	0.497529	Homeostasis
				0.201107	0.398087	Homeostasis
				-0.00165511	0.0150884	Homeostasis
				-0.00830668	0.409595	Homeostasis
				0.066058	0.303551	Homeostasis
				0.15771	0.42994	Homeostasis
				-0.020001	0.29315	Homeostasis
				0.0106655	0.0677098	Homeostasis
				0.132749	0.179858	Homeostasis
				0.0945002	0.285202	Homeostasis
				0.026892	0.251079	Homeostasis
				0.118856	0.218759	Homeostasis
				0.0990998	0.472492	Homeostasis
				0.0459421	0.260923	Homeostasis
				0.253746	0.490064	Homeostasis
				0.0741412	0.38072	Homeostasis
				0.125693	0.390185	Homeostasis
				0.134974	0.277276	Homeostasis
				0.120231	0.394972	Homeostasis
				0.215761	0.315668	Homeostasis
				-0.0520439	0.183432	Homeostasis
				0.0599722	0.18315	Homeostasis
				-0.0436806	0.266523	Homeostasis
				-0.0473022	0.259091	Homeostasis
				0.141394	0.450916	Homeostasis
				0.0404613	0.335157	Homeostasis
				0.164524	0.298268	Homeostasis
				0.100391	0.476665	Homeostasis
				0.0571997	0.371288	Homeostasis
				0.169658	0.269891	Homeostasis
				0.0838721	0.379776	Homeostasis
				0.0976087	0.257477	Homeostasis
				0.11737	0.243162	Homeostasis
				0.239016	0.31565	Homeostasis
				0.0801581	0.387946	Homeostasis
				-0.0486903	0.251322	Homeostasis
				0.204347	0.579525	Homeostasis
				0.044115	0.269581	Homeostasis
				0.136191	0.49732	Homeostasis
				0.0386608	0.138598	Homeostasis
				0.181714	0.325797	Homeostasis
				0.0974235	0.305342	Homeostasis
				0.0380092	0.259974	Homeostasis
				0.00188857	0.063824	Homeostasis
				0.122544	0.0842483	Homeostasis
				0.149678	0.351996	Homeostasis
				0.150066	0.393496	Homeostasis
				0.0456511	0.114528	Homeostasis
				0.178194	0.425638	Homeostasis
				-0.0439443	0.215478	Homeostasis
				0.197526	0.358841	Homeostasis
				-0.0100414	-0.130984	Homeostasis
				-0.0426199	0.102686	Homeostasis
				0.225072	0.488787	Homeostasis
				0.0816491	0.473093	Homeostasis
				0.11114	0.450331	Homeostasis
				0.0709262	0.464998	Homeostasis
				0.0910564	0.302102	Homeostasis
				0.0147764	0.292138	Homeostasis
				0.0831731	0.28177	Homeostasis
				0.0323982	0.365671	Homeostasis
				0.0353427	0.241363	Homeostasis
				0.0805413	0.298957	Homeostasis
				0.170535	0.342055	Homeostasis
				0.21891	0.653691	Homeostasis
				0.0660286	0.461534	Homeostasis
				0.173768	0.325898	Homeostasis
				0.044265	0.22052	Homeostasis
				0.108114	0.340605	Homeostasis
				-0.0182531	0.087808	Homeostasis
				0.0401077	0.398287	Homeostasis
				0.220914	0.367424	Homeostasis
				0.00859719	0.167161	Homeostasis
				0.274743	0.33522	Homeostasis
				0.0823506	0.266078	Homeostasis
				0.158381	0.300037	Homeostasis
				0.130783	0.325221	Homeostasis
				0.11191	0.167873	Homeostasis
				0.190219	0.370072	Homeostasis
				0.107192	0.200738	Homeostasis
				0.0350824	-0.00247516	Homeostasis
				0.092861	0.326261	Homeostasis
				0.0450583	0.210265	Homeostasis
				0.173158	0.472028	Homeostasis
				0.0700598	0.26169	Homeostasis
				0.225356	0.346321	Homeostasis
				0.0597862	0.137873	Homeostasis
				0.0573143	0.123545	Homeostasis
				-0.0429391	0.160255	Homeostasis
				0.229502	0.538852	Homeostasis
				0.132945	0.313167	Homeostasis
				0.152206	0.282841	Homeostasis
				0.0412383	0.331698	Homeostasis
				0.0609226	0.213795	Homeostasis
				0.081389	0.337039	Homeostasis
				0.0100791	0.0883197	Homeostasis
				0.128342	0.31265	Homeostasis
				0.0635246	0.378155	Homeostasis
				0.125274	0.422903	Homeostasis
				-0.000333024	0.263876	Homeostasis
				-0.0753275	-0.00690939	Homeostasis
				0.216956	0.308061	Homeostasis
				-0.00915026	0.351927	Homeostasis
				0.0651883	0.117598	Homeostasis
				0.0546751	0.37129	Homeostasis
				-0.0313213	0.10698	Homeostasis
				0.132349	0.276441	Homeostasis
				0.156925	0.406793	Homeostasis
				0.0927258	0.217355	Homeostasis
				0.0281511	0.235836	Homeostasis
				0.0509447	0.315233	Homeostasis
				0.168847	0.363709	Homeostasis
				0.0727518	0.24696	Homeostasis
				0.0252345	0.382433	Homeostasis
				0.181073	0.431919	Homeostasis
				0.12033	0.106683	Homeostasis
				-0.0218861	0.286656	Homeostasis
				-0.000256184	0.275526	Homeostasis
				-0.0258748	0.0979299	Homeostasis
				0.164464	0.272117	Homeostasis
				0.243053	0.315163	Homeostasis
				0.106847	0.384076	Homeostasis
				0.148719	0.30192	Homeostasis
				0.158658	0.448581	Homeostasis
				0.0359854	0.370262	Homeostasis
				0.126803	0.457409	Homeostasis
				0.237471	0.5376	Homeostasis
				0.116905	0.272751	Homeostasis
				0.115453	0.612837	Homeostasis
				0.148161	0.321307	Homeostasis
				0.154601	0.152223	Homeostasis
				0.0481935	0.284972	Homeostasis
				0.0524916	0.196489	Homeostasis
				0.0758685	0.241761	Homeostasis
				0.119498	0.288045	Homeostasis
				0.0608715	0.404587	Homeostasis
				0.191425	0.410462	Homeostasis
				0.103775	0.320226	Homeostasis
				0.0749219	0.381255	Homeostasis
				0.18031	0.572567	Homeostasis
				0.0347589	0.0364483	Homeostasis
				0.0306043	0.223969	Homeostasis
				0.0338315	0.268509	Homeostasis
				-0.0252894	0.272917	Homeostasis
				0.138895	0.420569	Homeostasis
				0.126377	0.269023	Homeostasis
				0.0727007	0.415881	Homeostasis
				0.183237	0.417562	Homeostasis
				0.105306	0.313248	Homeostasis
				0.100813	0.412917	Homeostasis
				0.0568962	0.249669	Homeostasis
				0.247638	0.344528	Homeostasis
				0.177065	0.381657	Homeostasis
				-0.0045495	0.198978	Homeostasis
				0.128311	0.343492	Homeostasis
				0.348182	0.4117	Homeostasis
				0.0127781	0.258737	Homeostasis
				0.119559	0.360858	Homeostasis
				0.168007	0.320386	Homeostasis
				0.11221	0.283502	Homeostasis
				0.0399193	0.183408	Homeostasis
				0.209475	0.216145	Homeostasis
				0.0139011	0.50234	Homeostasis
				0.0713468	0.133429	Homeostasis
				-0.0189913	0.151699	Homeostasis
				0.04989	0.248602	Homeostasis
				0.104338	0.398127	Homeostasis
				0.0155462	0.293872	Homeostasis
				0.175416	0.355179	Homeostasis
				0.0622174	0.427843	Homeostasis
				0.0131306	0.166556	Homeostasis
				0.220034	0.511017	Homeostasis
				-0.0364866	0.255096	Homeostasis
				0.165098	0.40604	Homeostasis
				-0.0172108	0.0744559	Homeostasis
				-0.106929	0.131615	Homeostasis
				0.13333	0.403435	Homeostasis
				0.127506	0.388029	Homeostasis
				0.155724	0.291348	Homeostasis
				-0.0059373	0.309218	Homeostasis
				0.0585684	0.23736	Homeostasis
				0.0146594	0.325364	Homeostasis
				0.052814	0.261569	Homeostasis
				0.200775	0.482654	Homeostasis
				0.047071	0.418363	Homeostasis
				0.121537	0.267541	Homeostasis
				0.277299	0.340571	Homeostasis
				0.222012	0.293431	Homeostasis
				0.0998845	0.295609	Homeostasis
				0.13794	0.383519	Homeostasis
				0.117313	0.409654	Homeostasis
				0.0832728	0.274158	Homeostasis
				0.10233	0.0751672	Homeostasis
				0.203953	0.42789	Homeostasis
				0.0601751	0.172932	Homeostasis
				0.312347	0.539474	Homeostasis
				0.160532	0.265586	Homeostasis
				0.286695	0.25869	Homeostasis
				0.0162938	0.500947	Homeostasis
				0.204101	0.39304	Homeostasis
				0.175691	0.442801	Homeostasis
				-0.0104876	0.249041	Homeostasis
				0.208686	0.480039	Homeostasis
				0.051557	0.253877	Homeostasis
				0.124789	0.31064	Homeostasis
				-0.00989902	-0.00760848	Homeostasis
				0.137902	0.305633	Homeostasis
				0.068148	0.308665	Homeostasis
				0.125826	0.314749	Homeostasis
				0.0162735	0.17685	Homeostasis
				-0.0246963	0.406991	Homeostasis
				0.272428	0.328723	Homeostasis
				0.132775	0.313524	Homeostasis
				0.131234	0.142242	Homeostasis
				0.0753545	0.310516	Homeostasis
				0.068681	0.585273	Homeostasis
				0.153213	0.419797	Homeostasis
				0.0296028	0.18654	Homeostasis
				0.129392	0.365403	Homeostasis
				0.251288	0.258993	Homeostasis
				0.224096	0.51641	Homeostasis
				0.127528	0.414791	Homeostasis
				0.135732	0.233612	Homeostasis
				0.119717	0.270528	Homeostasis
				0.0574194	0.293908	Homeostasis
				0.0667578	0.363568	Homeostasis
				0.220545	0.295888	Homeostasis
				0.0472737	0.278131	Homeostasis
				0.0995735	0.628725	Homeostasis
				0.155643	0.279954	Homeostasis
				0.119053	0.307734	Homeostasis
				0.192534	0.213785	Homeostasis
				0.0842725	0.33856	Homeostasis
				0.172481	0.530289	Homeostasis
				0.0343867	0.173888	Homeostasis
				0.0930745	0.257937	Homeostasis
				0.00613764	-0.0551132	Homeostasis
				0.0991701	0.294521	Homeostasis
				0.100535	0.174472	Homeostasis
				0.119025	0.23875	Homeostasis
				0.0494621	0.283696	Homeostasis
				-0.0259828	0.270334	Homeostasis
				0.0336242	0.333197	Homeostasis
				0.187734	0.433418	Homeostasis
				0.172977	0.309265	Homeostasis
				0.130223	0.27708	Homeostasis
				0.145402	0.332962	Homeostasis
				0.25252	0.540913	Homeostasis
				0.0129196	0.208999	Homeostasis
				0.412975	0.421747	Homeostasis
				0.097431	0.231597	Homeostasis
				0.140693	0.331752	Homeostasis
				0.143253	0.476797	Homeostasis
				0.123926	0.246749	Homeostasis
				0.202247	0.293517	Homeostasis
				0.176923	0.422675	Homeostasis
				0.146101	0.564081	Homeostasis
				0.0534252	0.36074	Homeostasis
				-0.00213411	0.0645513	Homeostasis
				0.089849	0.405033	Homeostasis
				0.055442	-0.00612086	Homeostasis
				0.191157	0.303037	Homeostasis
				0.0768085	0.435153	Homeostasis
				0.0105916	0.157072	Homeostasis
				0.121219	0.411534	Homeostasis
				0.00240356	0.445138	Homeostasis
				0.196172	0.318852	Homeostasis
				0.120757	0.286145	Homeostasis
				0.0796455	0.424005	Homeostasis
				0.190949	0.43961	Homeostasis
				0.115185	0.368162	Homeostasis
				0.0949523	0.154609	Homeostasis
				0.142789	0.281233	Homeostasis
				0.253667	0.393493	Homeostasis
				0.0616913	0.324641	Homeostasis
				0.00806395	0.0360011	Homeostasis
				0.0421424	0.412456	Homeostasis
				0.0509305	0.331406	Homeostasis
				0.154921	0.184576	Homeostasis
				0.1547	0.399766	Homeostasis
				0.0278294	0.0223176	Homeostasis
				0.0821577	0.178108	Homeostasis
				0.117731	0.271945	Homeostasis
				0.124122	0.297181	Homeostasis
				0.0855079	0.22199	Homeostasis
				0.134333	0.429967	Homeostasis
				0.15567	0.27426	Homeostasis
				0.25045	0.278891	Homeostasis
				0.140541	0.315653	Homeostasis
				0.0735345	0.271969	Homeostasis
				0.0425892	0.149603	Homeostasis
				0.201339	0.346071	Homeostasis
				0.0993145	0.0608434	Homeostasis
				0.0898937	0.0638835	Homeostasis
				0.0351057	0.151832	Homeostasis
				-0.0430988	-0.0194399	Homeostasis
				0.187788	0.272303	Homeostasis
				0.0591292	0.186833	Homeostasis
				0.148046	0.30227	Homeostasis
				0.102736	0.00372513	Homeostasis
				-0.0572393	0.0632536	Homeostasis
				0.138838	0.465492	Homeostasis
				0.258013	0.280027	Homeostasis
				0.177836	0.310658	Homeostasis
				0.0768285	0.366998	Homeostasis
				0.0566406	0.354823	Homeostasis
				0.187381	0.226946	Homeostasis
				0.0939472	0.386337	Homeostasis
				0.0536316	0.413341	Homeostasis
				0.150247	0.368799	Homeostasis
				0.0511471	0.294943	Homeostasis
				0.0156206	-0.0327615	Homeostasis
				0.130239	0.433028	Homeostasis
				0.221084	0.396999	Homeostasis
				0.150734	0.553175	Homeostasis
				0.255669	0.365167	Homeostasis
				0.162494	0.349856	Homeostasis
				0.03523	0.0707533	Homeostasis
				0.174492	0.419819	Homeostasis
				0.262526	0.345067	Homeostasis
				0.0696483	0.368331	Homeostasis
				0.0583361	0.116082	Homeostasis
				-0.0285343	0.11031	Homeostasis
				0.072385	0.244886	Homeostasis
				0.144043	0.32298	Homeostasis
				0.164408	0.272587	Homeostasis
				0.197531	0.404029	Homeostasis
				0.0715638	0.364569	Homeostasis
				0.0914998	0.367486	Homeostasis
				0.199634	0.277999	Homeostasis
				0.205202	0.272099	Homeostasis
				0.156709	0.274563	Homeostasis
				0.0728306	0.248716	Homeostasis
				0.321599	0.353652	Homeostasis
				0.138589	0.451706	Homeostasis
				-0.0101813	0.176044	Homeostasis
				0.111897	0.169191	Homeostasis
				0.237627	0.32168	Homeostasis
				0.159552	0.406737	Homeostasis
				-0.121284	0.0388787	Homeostasis
				0.0311833	0.315698	Homeostasis
				0.0762564	0.096666	Homeostasis
				0.181945	0.316346	Homeostasis
				0.0503582	0.380392	Homeostasis
				0.0823008	0.347699	Homeostasis
				0.0781594	0.250306	Homeostasis
				0.162434	0.339575	Homeostasis
				0.139895	0.388685	Homeostasis
				0.0971477	0.436581	Homeostasis
				0.297726	0.331343	Homeostasis
				0.142753	0.299012	Homeostasis
				0.0205893	0.256886	Homeostasis
				0.131655	0.348046	Homeostasis
				0.147107	0.352719	Homeostasis
				0.05567	0.321449	Homeostasis
				0.118344	0.41104	Homeostasis
				0.100596	0.071932	Homeostasis
				0.238203	0.486326	Homeostasis
				0.181774	0.442672	Homeostasis
				0.138729	0.442333	Homeostasis
				-0.0431424	0.148335	Homeostasis
				0.159807	0.257089	Homeostasis
				0.126858	0.424	Homeostasis
				0.0577184	0.223398	Homeostasis
				0.212949	0.350023	Homeostasis
				0.0781717	0.284713	Homeostasis
				-0.0836383	0.133181	Homeostasis
				-0.090124	0.0140177	Homeostasis
				0.180341	0.267612	Homeostasis
				0.117557	0.302343	Homeostasis
				0.0589574	0.191926	Homeostasis
				0.00703991	0.141883	Homeostasis
				-0.0154809	0.0603578	Homeostasis
				-0.0622002	0.0575429	Homeostasis
				-0.0434164	0.157613	Homeostasis
				0.11931	0.420759	Homeostasis
				0.107334	0.211266	Homeostasis
				-0.0548116	0.0763992	Homeostasis
				0.180677	0.28858	Homeostasis
				0.167773	0.426571	Homeostasis
				0.165141	0.289662	Homeostasis
				0.0755248	0.193983	Homeostasis
				0.100715	0.106026	Homeostasis
				0.108131	0.423217	Homeostasis
				0.118723	0.12493	Homeostasis
				0.0723234	0.327505	Homeostasis
				-0.0320036	0.203062	Homeostasis
				0.192546	0.169932	Homeostasis
				0.0299536	-0.0111515	Homeostasis
				0.0568944	0.287418	Homeostasis
				0.0814015	0.196968	Homeostasis
				0.105843	0.400775	Homeostasis
				0.0736058	0.26155	Homeostasis
				-0.109801	0.151414	Homeostasis
				0.146726	0.359783	Homeostasis
				0.00576168	0.272395	Homeostasis
				0.14589	0.271513	Homeostasis
				0.063991	0.30059	Homeostasis
				0.109275	0.370814	Homeostasis
				0.138795	0.139897	Homeostasis
				0.116503	0.277621	Homeostasis
				0.126396	0.350552	Homeostasis
				0.153854	0.379345	Homeostasis
				0.154726	0.427994	Homeostasis
				0.127725	0.417148	Homeostasis
				0.105932	0.277966	Homeostasis
				0.0364497	0.0125453	Homeostasis
				0.0953727	0.267523	Homeostasis
				0.120367	0.382225	Homeostasis
				0.109997	0.282497	Homeostasis
				0.0689676	0.0111256	Homeostasis
				0.178331	0.205424	Homeostasis
				0.0859053	0.149767	Homeostasis
				0.0303185	0.22002	Homeostasis
				0.181076	0.330423	Homeostasis
				0.136008	0.368858	Homeostasis
				0.182681	0.340373	Homeostasis
				0.12652	0.283931	Homeostasis
				0.141944	0.528323	Homeostasis
				-0.0617465	0.34009	Homeostasis
[truncated: 382 more rows]

## Sheet: Fig ED8f
Related to Extended Data Figure 8f
	qRT-PCR values (2^-(CT-CT_Housekeeping)
	Gene	Homeostasis			Fibrosis-like			Tissue
		Msc	Chol	Hep	Msc	Chol	Hep	Msc	Chol	Hep
	Pdgfra	0.00019	0	3.1825e-05	0.00046385	0	2.8988e-05	0	0	4.4746e-06
		0.00019074	3.6272e-05	1.2979e-06	0.00073036	2.2534e-05	3.1057e-06	0	0	7.075e-06
		0.00027252	0	1.647e-05	0.00045665	8.9459e-07	9.7241e-06	0.00046559	0	1.5812e-06
		0.00043597	0	6.5856e-05	0.00031511	0	1.2148e-05
	Vim	Msc	Chol	Hep	Msc	Chol	Hep
		0.00019	0	3.1825e-05	0.00046385	0	2.8988e-05	0	0	4.4746e-06
		0.00019074	3.6272e-05	1.2979e-06	0.00073036	2.2534e-05	3.1057e-06	0	0	7.075e-06
		0.00027252	0	1.647e-05	0.00045665	8.9459e-07	9.7241e-06	0.00046559	0	1.5812e-06
		0.00043597	0	6.5856e-05	0.00031511	0	1.2148e-05
	Cdh11	0.00021498	0	2.9627e-05	0.00012768	0	9.4505e-06	0	0	0
		0.00035852	0.00013797	3.7483e-06	0.00042723	6.1145e-05	0	0	0	0
		0.0005844	0	1.7667e-05	0.00060069	0	3.4287e-05	0	0	1.4274e-06
		0.00014957	2.4712e-06	6.1166e-05	0.00022882	0	1.4354e-05

## Sheet: Fig ED8g
Related to Extended Data Figure 8g
	qRT-PCR values (2^-(CT-CT_Housekeeping)
	Gene	Homeostasis			Fibrosis-like			Tissue
		Msc	Chol	Hep	Msc	Chol	Hep	Msc	Chol	Hep
	Sox9	0	3.543e-05	4.1971e-05	1.9338e-06	5.1479e-05	1.3603e-05	0	0.00057997	1.0772e-05
		0	2.6614e-05	3.0211e-05	2.4455e-06	1.3872e-05	1.4466e-05	0	0.00081197	2.8665e-06
		3.131e-06	3.6763e-05	2.2402e-05	1.3953e-06	2.6133e-05	2.584e-05	0	0.00093433	9.5389e-06
		2.0836e-05	4.1359e-05	1.1424e-05	2.2615e-06	1.9174e-05	3.3348e-06

## Sheet: Fig ED8h
Related to Extended Data Figure 8h
	qRT-PCR values (2^-(CT-CT_Housekeeping)
	Gene	Homeostasis			Fibrosis-like			Tissue
		Msc	Chol	Hep	Msc	Chol	Hep	Msc	Chol	Hep
	Krt19	0	0.00295924	0.00023365	0	0.00561703	9.641e-06	0	0.0305525	0
		6.319e-05	0.00277086	0.00028207	0	0.00334417	0.0003129	0	0.0145166	0
		0	0.00359197	0.00037239	0	0.00281191	0.0004031	0	0.0076711	0
		0	0.00481208	0.00012449	0	0.00529603	0.00060738
	Krt7	0	0.00055869	5.3172e-05	0	0.0008759	9.7426e-06	0	0.0157259	0
		1.388e-05	0.00069751	4.4947e-05	0	0.0013551	4.1835e-05	0	0.00258598	0
		0	0.00102379	0.00016703	0	0.00063698	0.00017325	0	0.00205073	0
		0	0.00067363	4.7086e-05	0	0.00071929	0.00010303

## Sheet: Fig ED8i
Related to Extended Data Figure 8i
	qRT-PCR values (2^-(CT-CT_Housekeeping)
	Gene	Homeostasis			Fibrosis-like			Tissue
		Msc	Chol	Hep	Msc	Chol	Hep	Msc	Chol	Hep
	Alb	0.00118634	0.00012078	0.0231999	1.3679e-05	5.8561e-06	0.0071401	0	0.00020899	0.130322
		0	0.00233785	0.0237224	0	0.00245117	0.00574773	0	0.00057785	0.109811
		5.7724e-05	1.2022e-05	0.007064	3.9526e-06	3.945e-06	0.00356152	5.3965e-05	0.00105028	0.0723229
		7.2823e-05	0.00099938	0.00900923	3.6259e-07	0.0003153	0.00536911
	Cyp3a11	0	0	0	0	0	1.10174e-05	0	0	0.00139582
		0	0	7.44753e-06	0	0	3.12717e-06	0	0	0.00131053
		0	0	1.75261e-05	0	0	1.02987e-05	0	0	0.000648173
		0	0	1.41483e-05	3.57147e-06	0	0
	Hnf4a	0	0.00010425	0.00053204	2.5696e-06	0.00035507	0.00049511	0	0.05114	0.00113297
		0	0.00018422	0.00039937	0	0.00029509	0.00027866	0	0.013709	0.00075182
		0	0.0002148	0.00027718	2.319e-06	0.00016365	0.0002502	0	0.00502707	0.00046451
		7.7455e-05	0.00017291	0.00040629	0	0.00018095	0.00041404
