# Supplementary material for: Mouse liver assembloids model periportal architecture and biliary fibrosis
Source: Nature. 2025 May 29;644(8076):473–82. doi: 10.1038/s41586-025-09183-9 (PMC12350178; doi:10.1038/s41586-025-09183-9)
Supplement: Supplementary file 39 — Source Data Extended Data Fig. 11 [file 41586_2025_9183_MOESM39_ESM.xlsx]

## Sheet: Fig ED11e
Related to Extended Data Figure 11e
	ED11e	Percentage of assembloids which transport CLF to their bile canaliculi
		Homeostasis	Fibrosis-like
		100	50
		100	0
		100	100
		100	0
			0

## Sheet: Fig ED11f
Related to Extended Data Figure 11f
	ED11f	Percentage of assembloids where CLF transfer from bile canaliculi to bile duct was observed
			Flow			No flow
		Homeostasis	60	50	75	40	50	25
		Fibrosis-like	27.2727	0	0	72.7273	100	100

## Sheet: Fig ED11g
Related to Extended Data Figure 11g
		Albumin concentration normalised by cell number (ng/ml)
		Homeostasis	Fibrosis-like
		0.825351	2.05419
		1.37892	1.68496
		1.62912	1.48157
		0.16985	0.412216
		1.11969	0.843345
		0.723014	0.498958
		0.584127	0.242952
		Total bile acid concentration normalised by cell number (uM)
		Homeostasis	Fibrosis-like
		0.00057569	0.00076916
		0.00076815	0.00069225
		0.00230107	0.00115121
		0.000495396	0.000573938
		0.000957479	0.000678337
		0.00127509	0.000482756
		0.000983273	0.000410231
		CYP1A2 activity Relative Ligh Unit (RLU) values
		Homeostasis	Fibrosis-like
		7.74667	3.04
		14.8267	17.456
		14.64	3.21333
