# Supplementary material for: Mouse liver assembloids model periportal architecture and biliary fibrosis
Source: Nature. 2025 May 29;644(8076):473–82. doi: 10.1038/s41586-025-09183-9 (PMC12350178; doi:10.1038/s41586-025-09183-9)
Supplement: Supplementary file 40 — Source Data Extended Data Fig. 12 [file 41586_2025_9183_MOESM40_ESM.xlsx]

## Sheet: Fig ED12e
Related to Extended Data Figure 12e
	DETECT distance ratio values for fibrotic assembloids treated with blocking antibodies
	CTRL anti-goat	CTRL anti-rat	CTRL anti-mouse	anti-uPAR	anti-TNFa	anti-CX3CL1	anti-CCL11	anti-CXCL12	anti-CD47	anti-CXCL1	anti-Timp1	anti-Timp2	anti-OPN
	0.989785	0.963723	0.491494	0.921385	0.99154	1.08637	1.13966	1.15479	0.784534	0.94441	1.29203	0.793148	0.894064
	0.907467	0.772029	0.866216	0.805782	1.02201	1.41094	0.918001	0.917843	0.951496	0.960726	0.881879	0.936126	0.860459
	0.78485	0.88588	0.884126	0.659138	0.978208	1.01371	0.515768	1.4028	1.86945	1.14187	0.9937	0.888538	0.878991
	1.02557			0.727475	0.771697	1.26731	0.697661	0.743803	0.665006	0.97056	0.679162	0.805978	1.0212
	0.859481			0.854853	0.789814	1.08014		0.750432		0.748953	0.793202	1.60443	0.846795
	0.753123			0.809686	0.904959	1.02836		0.82624		1.01088	0.865691	0.857792	0.74737
	0.848516			0.983207		0.849914		0.946006			0.907835		1.07589
						0.636791					0.63762		0.948002
						1.03516							1.20365

## Sheet: Fig ED12g
Related to Extended Data Figure 12g
	2^-deltaCT in KD/ 2^-deltaCT in non targeting pool
	Cdh11 KD	0.632878
	Cdh2 KD	0.692555
	MMP3 KD	0.685391

## Sheet: Fig ED12h
Related to Extended Data Figure 12h
	DETECT distance ratio in the siRNA assembloid experiment
		Non targeting pool	Cdh2	Cdh11	MMP3
	1	0.776637	0.846462	1.07227	0.806553
	2	1.00904	0.731158	0.932545	0.761556
	3	0.849318	0.843805	0.966489	0.93962
	4	0.920967	0.81348	1.01197	0.761902
	5	0.733111	0.848701	0.934208
	6	0.884135	0.847707	0.826656
	7	0.660427	0.917969	0.914168
	8	0.760693	0.894476	0.968344
	9		0.897718	0.934436
	10		0.815845	0.910034

## Sheet: Fig ED12i
Related to Extended Data Figure 12i
	Number of Msc nuclei per assembloid
	Non-targeting pool	Cdh11 KD
	9	2
	1	2
	8	2
	6	5
	40	15
	29	3
	24	2
	6	4
	52	39
	13	18
	2	11
	6	2
	7	4
	52	19
	10	40
		0
		0

## Sheet: Fig ED12ij
Related to Extended Data Figure 12j
			Assembloid	Non targeting pool	Cdh11 KD
		SHG area on assembloid (µm2)	1	155.32	2.98
			2	1.06	0
			3	1574.64	0			µ
			4	540.84	0.43
			5	223.61	256.16
			6	38.51	0
			7	2.98	0
			8	30	0
			9	436.58	17.87
			10	476.37	661.47
			11	828.27	7.87
			12	31.91	1.49
			13	641.68	140
			14	166.38	10.43
			15	0.21
