# Supplementary material for: Mouse liver assembloids model periportal architecture and biliary fibrosis
Source: Nature. 2025 May 29;644(8076):473–82. doi: 10.1038/s41586-025-09183-9 (PMC12350178; doi:10.1038/s41586-025-09183-9)
Supplement: Supplementary file 41 — Source Data Extended Data Fig. 13 [file 41586_2025_9183_MOESM41_ESM.xlsx]

## Sheet: Fig ED13c
Related to Extended Data Figure 13c
	qRT-PCR values (2^-(CT-CT_Housekeeping), normalised to one Msc CTRL sample
	Msc CTRL	ZsGreen+
	1.08167	0.228359
	1	0.291843
		0.506229
		0.603248

## Sheet: Fig ED13i
Related to Extended Data Figure 13i
	Average IntDen of SHG signal per experiment
	CTRL	ITGB1 KO
	6.85219e+06	5.52277e+06
	1.09748e+07	8.14786e+06
	1.52938e+07	1.11429e+07
	1.38813e+07	9.17995e+06

## Sheet: Fig ED13j
Related to Extended Data Figure 13j
	RawIntDen of SHG signal per biological replicate
	Day	Msc aggregated/confluent				Msc sparse
	0	10713712	1.00336e+07	1.09302e+07	1.15508e+07	9.00229e+06	9.08286e+06	1.1951e+07	1.25475e+07
	3	10875013	1.16477e+07	1.42196e+07	1.4163e+07	1.04939e+07	12306349	1.11973e+07	1.29447e+07
	6	1.29189e+07	1.17319e+07	12434377	1.26599e+07	9.43191e+06	12122028	1.07621e+07	1.28086e+07
	10	8843428	1.19535e+07	1.21871e+07	1.34371e+07	9.58887e+06	9.41762e+06	1.48854e+07	1.38875e+07
