# Supplementary material for: Mouse liver assembloids model periportal architecture and biliary fibrosis
Source: Nature. 2025 May 29;644(8076):473–82. doi: 10.1038/s41586-025-09183-9 (PMC12350178; doi:10.1038/s41586-025-09183-9)
Supplement: Supplementary file 42 — Source Data Extended Data Fig. 14 [file 41586_2025_9183_MOESM42_ESM.xlsx]

## Sheet: Fig ED14f
Related to Extended Data Figure 14f
		Mdr2 -/- assembloids			Mdr2 +/+ assembloids
		#Chol d0	#Chol d5-d0		#Chol d0	#Chol d5-d0
	Rep1	30	72	Rep1	9	1
		42	55		14	7
		21	50		7	10
		48	43		3	0
		69	74		1	-1
		5	11		1	4
		23	29		31	13
		0	0		33	4
		4	3		26	12
		2	0		1	4
	Rep2	23	19	Rep2	4	10
		16	12		15	3
		10	12		3	0
		28	37		7	6
		13	13		2	4
		7	11		10	10
		6	7		16	-7
		21	23		17	7
		3	3		3	2
		17	25		6	1
		12	9		10	4
		5	15		6	-3
		9	-1		7	4
